# Supplementary material for: Non-redundant cardiolipin synthases shape membrane composition and support stress resilience in Bacteroides fragilis
Source: bioRxiv. 2025 May 19:2025.05.12.653583. Preprint. [Version 3] doi: 10.1101/2025.05.12.653583 (PMC12132519; doi:10.1101/2025.05.12.653583)
Supplement: Supplement 3 [file media-3.xlsx]

## Sheet: Sheet1
Taxon	phylum	class	order	genome ID	source	annotated cls	locusIDs
Bacteroides fragilis P207	Bacteroidota	Bacteroidia	Bacteroidales	CP114371.1	GenBank	2	PTOS_000612; PTOS_003252
Bacteroides fragilis NCTC9343	Bacteroidota	Bacteroidia	Bacteroidales	NC_003228	RefSeq	2	BF9343_RS03145; BF9343_RS16995
Bacteroides thetaiotaomicron VPI5482	Bacteroidota	Bacteroidia	Bacteroidales	NC_004663	RefSeq	3	BT_RS10365; BT_RS12040; BT_RS20075
Porphyramonas gingivalis ATCC33277	Bacteroidota	Bacteroidia	Bacteroidales	NC_010729	RefSeq	1	PGN_RS02240
Sphingobacterium multivorum	Bacteroidota	Sphingobacteria	Sphingobacteriales	NZ_CP068086.1	RefSeq	1	I6J00_RS24690
Staphylococcus aureus ATCC6538	Bacillota	Bacilli	Bacillales	NZ_CP020020	RefSeq	2	B4602_RS06655; B4602_RS10980
Bacillus subtilis ATCC11774	Bacillota	Bacilli	Bacillales	NZ_CP026010	RefSeq	3	BS11774_RS03300; BS11774_RS03650; BS11774_RS03625
Streptococcus pyogenes ATCC19615	Bacillota	Bacilli	Lactobacillales	NZ_CP008926	RefSeq	1	DP15_RS00275
Enterococcus faecalis ATCC28212	Bacillota	Bacilli	Lactobacillales	NZ_CP008816	RefSeq	2	DR75_RS03710; DR75_RS13750
Lactobacillus delbruekii subsp. Bulgaricus ATCC11842	Bacillota	Bacilli	Lactobacillales	NC_008054	RefSeq	1	LDB_RS00715
Faecalibacterium prausnitzii AP34BHI	Bacillota	Clostridia	Eubacteriales	NZ_CP118963	RefSeq	1	PT301_RS07010
Roseburia intestinalis M50/1	Bacillota	Clostridia	Eubacteriales	NC_021040	RefSeq	3	ROI_RS02680; ROI_RS10075; ROI_RS17805
Clostridium scindens ATCC35704	Bacillota	Clostridia	Eubacteriales	NZ_CP036170	RefSeq	2	HDCHBGLK_RS07330; HDCHBGLK_RS16695
Dielma fastidiosa	Bacillota	Erysipelotrichia	Erysipelotrichales	NZ_QRQL00000000.1	GenBank	1	DWZ33_RS14100
Turicibacter sanguinis MOL361	Bacillota	Erysipelotrichia	Erysipelotrichales	NZ_CP053187	RefSeq	5	HLK68_RS02250; HLK68_RS03215; HLK68_RS04960; HLK68_RS12060; HLK68_RS12150
Corynebacterium diptheria NCTC13129	Actinomycetota	Actinomycetia	Mycobacteriales	NC_002935	RefSeq	1	DIP_RS21395
Fusobacterium nucleatum subsp. Nucleatum ATCC24726	Fusobacteriota	Fusobacteria	Fusobacteriales	NZ_CP028109	RefSeq	1	C4N14_RS07575
Sphingomonas paucimobilis ZJSH1	Pseudomonodota	Alphaproteobacteria	Sphingomonadales	NZ_CP070367	RefSeq	1	JT366_RS08290
Neisseria mucosa ATCC25996	Pseudomonodota	Betaproteobacteria	Neisseriales	NZ_ACDX00000000.2	RefSeq	2	NEIMUCOT_06131
Escherichia coli MG1655	Pseudomonodota	Gammaproteobacteria	Enterobacterales	NC_000913	RefSeq	3	b0789; b1249
Enterobacter cloacae DSM26481	Pseudomonodota	Gammaproteobacteria	Enterobacterales	NZ_CP056117	RefSeq	2	HWQ14_RS14970; HWQ14_RS20555
Klebsellia pneumoniae ATCCBAA_2146	Pseudomonodota	Gammaproteobacteria	Enterobacterales	NZ_CP006659	RefSeq	2	kpn2146_RS08610; kpn2146_RS16375
Haemophilus parainfluenza ATCC 33392	Pseudomonodota	Gammaproteobacteria	Pasteurellales	CP133470.1	GenBank	1	RDV53_09935
Pseudomonas aeroginosa PAO1	Pseudomonodota	Gammaproteobacteria	Pseudomonadales	NZ_CP053028	RefSeq	2	HKX07_RS14450; HKX07_RS27785
