# Supplementary material for: Non-redundant cardiolipin synthases shape membrane composition and support stress resilience in Bacteroides fragilis
Source: bioRxiv. 2025 May 19:2025.05.12.653583. Preprint. [Version 3] doi: 10.1101/2025.05.12.653583 (PMC12132519; doi:10.1101/2025.05.12.653583)
Supplement: Supplement 4 [file media-4.csv]

Metabolite_name_from_MSDIAL	Manually_confirmed_lipid	Ontology	km_cluster	lipid_size	chain_length	chain_unsaturations	chain_oxidation	Adduct_type	detect_mode	variable	value	strain	value_logical	value_fc	value_relabund	value_relabund_ont	lipid_size2	lipid_size3	lipid_size4	Ontology2	detect_mode2
CL 63:3|CL 31:0_32:3	CL 63:3|CL 31:0_32:3	CL	km2	63:3	63	3	NA	[M-H]-	NEG	WT	5974630.407911	WT	TRUE	0.878453717343106	0.0250345903956401	9.85049629751153	63:3	63:3	63:3	CL	NA
DG 28:0|DG 13:0_15:0	DG 28:0|DG 13:0_15:0	DG	NA	28:0	28	0	NA	[M+NH4]+	POS	WT	75448427.6885043	WT	TRUE	1.03238921249379	0.47923683213337	42.8113659532982	28:0	28:0	28:0	DG	NA
DG 29:0|DG 14:0_15:0	DG 29:0|DG 14:0_15:0	DG	NA	29:0	29	0	NA	[M+NH4]+	POS	WT	100786144.622991	WT	TRUE	0.98901385047435	0.640178121026866	57.1886340467018	29:0	29:0	29:0	DG	NA
LPC 16:0	LPC 16:0	LPC	NA	16:0	16	0	NA	[M+H]+	POS	WT	6757541.40914709	WT	TRUE	0.935657861180548	0.0429228658190203	36.2790653536034	16:0	16:0	16:0	LPC	NA
LPC 18:0	LPC 18:0	LPC	NA	18:0	18	0	NA	[M+H]+	POS	WT	5025593.32509271	WT	TRUE	0.976322919307145	0.0319217974250112	26.9807934043698	18:0	18:0	18:0	LPC	NA
LPC 18:1	LPC 18:1	LPC	NA	18:1	18	1	NA	[M+H]+	POS	WT	6636468.47960445	WT	TRUE	0.935849150301261	0.0421538291539929	35.6290637542815	18:1	18:1	18:1	LPC	NA
LPE 13:0	LPE 13:0	LPE	NA	13:0	13	0	NA	[M+H]+	POS	WT	27807485.7849197	WT	TRUE	0.800620494910994	0.176628881547774	11.3892410381398	13:0	13:0	13:0	LPE	NA
LPE 14:0	LPE 14:0	LPE	km4	14:0	14	0	NA	[M-H]-	NEG	WT	6970684.7960445	WT	TRUE	0.770651124310171	0.029208206488392	5.28374665801584	14:0	14:0	14:0	LPE	NA
LPE 14:0	LPE 14:0	LPE	km4	14:0	14	0	NA	[M+H]+	POS	WT	13249276.8850433	WT	TRUE	0.814601813555305	0.0841573731484595	5.42656783831374	14:0	14:0	14:0	LPE	NA
LPE 15:0	LPE 15:0	LPE	km3	15:0	15	0	NA	[M-H]-	NEG	WT	100045131.025958	WT	TRUE	0.68700940836475	0.419203985069383	75.8337440546906	15:0	15:0	15:0	LPE	NA
LPE 15:0	LPE 15:0	LPE	km3	15:0	15	0	NA	[M+H]+	POS	WT	188788278.121137	WT	TRUE	0.75226681485753	1.19915416560062	77.3228914446864	15:0	15:0	15:0	LPE	NA
LPE 16:0	LPE 16:0	LPE	km3	16:0	16	0	NA	[M-H]-	NEG	WT	6851138.44252163	WT	TRUE	0.761555242034319	0.0287072894794044	5.19313107799953	16:0	16:0	16:0	LPE	NA
LPE 16:0	LPE 16:0	LPE	km3	16:0	16	0	NA	[M+H]+	POS	WT	14310699.6291718	WT	TRUE	0.834653759229698	0.0908993675018817	5.86129967886007	16:0	16:0	16:0	LPE	NA
LPE 18:1	LPE 18:1	LPE	km4	18:1	18	1	NA	[M-H]-	NEG	WT	799946.847960445	WT	TRUE	0.850616861798035	0.00335189631988889	0.606355990576384	18:1	18:1	Other	LPE	NA
LPS 15:0	LPS 15:0	LPS	NA	15:0	15	0	NA	[M+H]+	POS	WT	8320519.15945612	WT	TRUE	0.807455261217144	0.0528506605882566	49.9614117065853	15:0	15:0	15:0	Other	NA
NAE 13:0	NAE 13:0	NAE	NA	13:0	13	0	NA	[M+H]+	POS	WT	86968088.9987639	WT	TRUE	0.991031609885531	0.552407952628693	12.4912631337769	13:0	13:0	13:0	NAE	NA
NAE 15:0	NAE 15:0	NAE	NA	15:0	15	0	NA	[M+H]+	POS	WT	151851377.008653	WT	TRUE	1.06969514219454	0.964536639161863	21.8104770298953	15:0	15:0	15:0	NAE	NA
NAE 17:0	NAE 17:0	NAE	NA	17:0	17	0	NA	[M+H]+	POS	WT	416650587.144623	WT	TRUE	0.871736512458223	2.64650057803817	59.8436987495504	17:0	17:0	17:0	NAE	NA
NAE 17:2	NAE 17:2	NAE	NA	17:2	17	2	NA	[M+H]+	POS	WT	11166479.6044499	WT	TRUE	0.987749809432222	0.0709277645097148	1.60384615349107	17:2	17:2	17:2	NAE	NA
NAE 18:1	NAE 18:1	NAE	NA	18:1	18	1	NA	[M+H]+	POS	WT	9399866.50185414	WT	TRUE	1.06786221670799	0.0597065092386482	1.35010677190692	18:1	18:1	18:1	NAE	NA
NAE 22:4	NAE 22:4	NAE	NA	22:4	22	4	NA	[M+H]+	POS	WT	640296.662546354	WT	TRUE	0.441405916300222	0.00406706612165806	0.0919660784504453	22:4	22:4	Other	NAE	NA
NAE 22:5	NAE 22:5	NAE	NA	22:5	22	5	NA	[M+H]+	POS	WT	1282086.52657602	WT	TRUE	0.463969110432915	0.00814361682994733	0.184146626056814	22:5	22:5	Other	NAE	NA
NAGly 15:0;O	NAGly 15:0;O	NAGly	km4	15:0;	15	0	NA	[M-H]-	NEG	WT	6302595.79728059	WT	TRUE	0.85787864016308	0.0264088141762346	2.47821435819308	15:0;	15:0	15:0	NAGly	NA
NAGly 16:0;O	NAGly 16:0;O	NAGly	km4	16:0;	16	0	NA	[M-H]-	NEG	WT	13718903.5846724	WT	TRUE	0.871381239017118	0.0574842473042007	5.39434622427653	16:0;	16:0	16:0	NAGly	NA
NAGly 17:0;O	NAGly 17:0;O	NAGly	km3	17:0;	17	0	NA	[M-H]-	NEG	WT	32930983.9307787	WT	TRUE	0.761147487836693	0.137985722588103	12.9486389150791	17:0;	17:0	17:0	NAGly	NA
NAGly 28:0;O	NAGly 28:0;O	NAGly	km4	28:0;	28	0	NA	[M-H]-	NEG	WT	1666168.10877627	WT	TRUE	0.956081203731185	0.00698149229084725	0.655146206919117	28:0;	28:0	Other	NAGly	NA
NAGly 30:1;O2|NAGly 15:0;O(FA 15:0)	NAGly 30:1;O2|NAGly 15:0;O(FA 15:0)	NAGly	km4	30:1;2	30	1	2	[M-H]-	NEG	WT	83192749.0729295	WT	TRUE	0.991128365063547	0.348589997160387	32.711833644646	30:1;2	30:12	30:12	NAGly	NA
NAGly 31:1;O2|NAGly 16:0;O(FA 15:0)	NAGly 31:1;O2|NAGly 16:0;O(FA 15:0)	NAGly	km4	31:1;2	31	1	2	[M-H]-	NEG	WT	61992907.2929543	WT	TRUE	0.998927454013886	0.259759505702486	24.3759425324118	31:1;2	31:12	31:12	NAGly	NA
NAGly 32:1;O2|NAGly 17:0;O(FA 15:0)	NAGly 32:1;O2|NAGly 17:0;O(FA 15:0)	NAGly	km3	32:1;2	32	1	2	[M+NH4]+	POS	WT	83410449.9381953	WT	TRUE	0.969222072035137	0.529810375376322	63.484980863968	32:1;2	32:12	32:12	NAGly	NA
NAGly 32:1;O2|NAGly 17:0;O(FA 15:0)	NAGly 32:1;O2|NAGly 17:0;O(FA 15:0)	NAGly	km3	32:1;2	32	1	2	[M-H]-	NEG	WT	30930754.0173053	WT	TRUE	0.943665746571261	0.129604461629332	12.1621378208163	32:1;2	32:12	32:12	NAGly	NA
NAGly 34:1;O2|NAGly 17:0;O(FA 17:0)	NAGly 34:1;O2|NAGly 17:0;O(FA 17:0)	NAGly	km3	34:1;2	34	1	2	[M-H]-	NEG	WT	4232823.23856613	WT	TRUE	0.766184610857199	0.0177361591864058	1.66436872407937	34:1;2	34:12	34:12	NAGly	NA
NAGlySer 15:0;O	NAGlySer 15:0;O	NAGlySer	km4	15:0;	15	0	NA	[M-H]-	NEG	WT	2706800.98887515	WT	TRUE	0.781375420020869	0.0113418988979264	0.270614024242017	15:0;	15:0	Other	NAGlySer	NA
NAGlySer 16:0;O	NAGlySer 16:0;O	NAGlySer	km4	16:0;	16	0	NA	[M-H]-	NEG	WT	24888640.2966625	WT	TRUE	0.775913819879301	0.104287106112263	2.4882564829381	16:0;	16:0	16:0	NAGlySer	NA
NAGlySer 17:0;O	NAGlySer 17:0;O	NAGlySer	km3	17:0;	17	0	NA	[M-H]-	NEG	WT	30749742.8924598	WT	TRUE	0.768776234308935	0.12884599808294	3.07422366946671	17:0;	17:0	17:0	NAGlySer	NA
NAGlySer 28:0;O	NAGlySer 28:0;O	NAGlySer	km4	28:0;	28	0	NA	[M-H]-	NEG	WT	1098327.56489493	WT	TRUE	0.91908597257544	0.00460215592097175	0.109805945650872	28:0;	28:0	Other	NAGlySer	NA
NAGlySer 29:1;O2|NAGlySer 15:0;O(FA 14:0)	NAGlySer 29:1;O2|NAGlySer 15:0;O(FA 14:0)	NAGlySer	NA	29:1;2	29	1	2	[M+NH4]+	POS	WT	3259468.47960445	WT	TRUE	0.909640845150871	0.0207036434881493	0.0955049417413879	29:1;2	29:12	Other	NAGlySer	NA
NAGlySer 29:1;O2|NAGlySer 16:0;O(FA 13:0)	NAGlySer 29:1;O2|NAGlySer 16:0;O(FA 13:0)	NAGlySer	NA	29:1;2	29	1	2	[M+NH4]+	POS	WT	8179422.74412855	WT	TRUE	1.0034813461825	0.051954437814919	0.239663398355974	29:1;2	29:12	Other	NAGlySer	NA
NAGlySer 30:1;O2|NAGlySer 15:0;O(FA 15:0)	NAGlySer 30:1;O2|NAGlySer 15:0;O(FA 15:0)	NAGlySer	NA	30:1;2	30	1	2	[M+NH4]+	POS	WT	92089677.3794808	WT	TRUE	0.952895002906083	0.584939495912792	2.69829861161223	30:1;2	30:12	30:12	NAGlySer	NA
NAGlySer 30:1;O2|NAGlySer 16:0;O(FA 14:0)	NAGlySer 30:1;O2|NAGlySer 16:0;O(FA 14:0)	NAGlySer	NA	30:1;2	30	1	2	[M+NH4]+	POS	WT	14211642.7688504	WT	TRUE	0.986512239179179	0.0902701735293116	0.41641210006522	30:1;2	30:12	Other	NAGlySer	NA
NAGlySer 31:1;O2|NAGlySer 16:0;O(FA 15:0)	NAGlySer 31:1;O2|NAGlySer 16:0;O(FA 15:0)	NAGlySer	NA	31:1;2	31	1	2	[M+NH4]+	POS	WT	741362599.505562	WT	TRUE	0.954792774139838	4.70902144065939	21.7224962652852	31:1;2	31:12	31:12	NAGlySer	NA
NAGlySer 32:1;O2|NAGlySer 15:0;O(FA 17:0)	NAGlySer 32:1;O2|NAGlySer 15:0;O(FA 17:0)	NAGlySer	NA	32:1;2	32	1	2	[M+NH4]+	POS	WT	2423800.98887515	WT	TRUE	0.549335397606715	0.0153956118532506	0.0710192393894025	32:1;2	32:12	Other	NAGlySer	NA
NAGlySer 32:1;O2|NAGlySer 17:0;O(FA 15:0)	NAGlySer 32:1;O2|NAGlySer 17:0;O(FA 15:0)	NAGlySer	NA	32:1;2	32	1	2	[M+NH4]+	POS	WT	1317180503.09023	WT	TRUE	0.909264849761676	8.36652838220752	38.5944051914228	32:1;2	32:12	32:12	NAGlySer	NA
NAGlySer 34:1;O2|NAGlySer 17:0;O(FA 17:0)	NAGlySer 34:1;O2|NAGlySer 17:0;O(FA 17:0)	NAGlySer	NA	34:1;2	34	1	2	[M+NH4]+	POS	WT	46293328.8009889	WT	TRUE	0.53877376388105	0.294048119002415	1.35643025782225	34:1;2	34:12	34:12	NAGlySer	NA
PA 30:0|PA 15:0_15:0	PA 30:0|PA 15:0_15:0	PA	km3	30:0	30	0	NA	[M-H]-	NEG	WT	141622437.577256	WT	TRUE	1.01464561319663	0.593419085954534	83.5817778012064	30:0	30:0	30:0	PA	NA
PE-Cer 30:0;O3	PE-Cer 30:0;O3	PE_Cer	km3	30:0;3	30	0	3	[M-H]-	NEG	WT	1069964.15327565	WT	TRUE	0.89393493660805	0.00448330900599413	0.014103165181273	30:0;3	30:03	Other	PE_Cer	NA
PE-Cer 31:0;O3	PE-Cer 31:0;O3	PE_Cer	km4	31:0;3	31	0	3	[M-H]-	NEG	WT	2399442.52163164	WT	TRUE	0.880911227911691	0.0100540211872173	0.0316269793917323	31:0;3	31:03	Other	PE_Cer	NA
PE-Cer 31:0;O3|PE-Cer 13:0;O2/18:0;O	PE-Cer 31:0;O3|PE-Cer 13:0;O2/18:0;O	PE_Cer	km4	31:0;3	31	0	3	[M-H]-	NEG	WT	6108960.44499382	WT	TRUE	0.906498300802433	0.0255974532384608	0.0805220230769871	31:0;3	31:03	Other	PE_Cer	NA
PE-Cer 32:0;O3|PE-Cer 15:0;O2/17:0;O	PE-Cer 32:0;O3|PE-Cer 15:0;O2/17:0;O	PE_Cer	km4	32:0;3	32	0	3	[M-H]-	NEG	WT	25869572.3114957	WT	TRUE	0.911411078333324	0.108397357210775	0.340986051131675	32:0;3	32:03	Other	PE_Cer	NA
PE-Cer 32:0;O3|PE-Cer 16:0;O2/16:0;O	PE-Cer 32:0;O3|PE-Cer 16:0;O2/16:0;O	PE_Cer	km4	32:0;3	32	0	3	[M-H]-	NEG	WT	31118521.631644	WT	TRUE	0.893780384117873	0.130391235872021	0.410172293552556	32:0;3	32:03	Other	PE_Cer	NA
PE-Cer 32:0;O3|PE-Cer 17:0;O2/15:0;O	PE-Cer 32:0;O3|PE-Cer 17:0;O2/15:0;O	PE_Cer	km4	32:0;3	32	0	3	[M-H]-	NEG	WT	68828688.5043263	WT	TRUE	0.89054588234049	0.288402446098316	0.907228863897109	32:0;3	32:03	Other	PE_Cer	NA
PE-Cer 33:0;O3|PE-Cer 17:0;O2/16:0;O	PE-Cer 33:0;O3|PE-Cer 17:0;O2/16:0;O	PE_Cer	km4	33:0;3	33	0	3	[M-H]-	NEG	WT	1331714894.93201	WT	TRUE	0.907115304432474	5.58008356035745	17.5532937996935	33:0;3	33:03	33:03	PE_Cer	NA
PE-Cer 33:1;O3	PE-Cer 33:1;O3	PE_Cer	km4	33:1;3	33	1	3	[M-H]-	NEG	WT	3146250.92707046	WT	TRUE	0.894772790635943	0.0131832595262828	0.0414706384231328	33:1;3	33:13	Other	PE_Cer	NA
PE-Cer 34:0;O3|PE-Cer 17:0;O2/17:0;O	PE-Cer 34:0;O3|PE-Cer 17:0;O2/17:0;O	PE_Cer	km4	34:0;3	34	0	3	[M-H]-	NEG	WT	4527017645.24104	WT	TRUE	0.917309518845103	18.968877524605	59.6704828231042	34:0;3	34:03	34:03	PE_Cer	NA
PE-Cer 34:0;O3|PE-Cer 18:0;O2/16:0;O	PE-Cer 34:0;O3|PE-Cer 18:0;O2/16:0;O	PE_Cer	km4	34:0;3	34	0	3	[M-H]-	NEG	WT	110511830.65513	WT	TRUE	0.937512790820272	0.463061013893051	1.45665310136109	34:0;3	34:03	34:03	PE_Cer	NA
PE-Cer 34:1;O3|PE-Cer 17:0;O2/17:1;O	PE-Cer 34:1;O3|PE-Cer 17:0;O2/17:1;O	PE_Cer	km3	34:1;3	34	1	3	[M-H]-	NEG	WT	6187348.57849197	WT	TRUE	0.986208437155912	0.025925911181467	0.0815552546965619	34:1;3	34:13	Other	PE_Cer	NA
PE-Cer 35:0;O3|PE-Cer 18:0;O2/17:0;O	PE-Cer 35:0;O3|PE-Cer 18:0;O2/17:0;O	PE_Cer	km4	35:0;3	35	0	3	[M-H]-	NEG	WT	893399351.05068	WT	TRUE	0.936502632751193	3.74347621296705	11.7758698570753	35:0;3	35:03	35:03	PE_Cer	NA
PE-Cer 35:1;O3	PE-Cer 35:1;O3	PE_Cer	km4	35:1;3	35	1	3	[M-H]-	NEG	WT	7221347.34239802	WT	TRUE	0.940862114803594	0.0302585198545844	0.0951843611670498	35:1;3	35:13	Other	PE_Cer	NA
PE-Cer 36:0;O3|PE-Cer 16:0;O2/20:0;O	PE-Cer 36:0;O3|PE-Cer 16:0;O2/20:0;O	PE_Cer	km3	36:0;3	36	0	3	[M-H]-	NEG	WT	25307686.0321384	WT	TRUE	0.963570734876376	0.106042970095212	0.333579845057756	36:0;3	36:03	Other	PE_Cer	NA
PE-Cer 36:0;O3|PE-Cer 19:0;O2/17:0;O	PE-Cer 36:0;O3|PE-Cer 19:0;O2/17:0;O	PE_Cer	km3	36:0;3	36	0	3	[M-H]-	NEG	WT	525974351.05068	WT	TRUE	0.859902096964489	2.20391079249542	6.93285203179098	36:0;3	36:03	36:03	PE_Cer	NA
PE-Cer 36:4;O3	PE-Cer 36:4;O3	PE_Cer	km4	36:4;3	36	4	3	[M-H]-	NEG	WT	710012.360939431	WT	TRUE	0.834198043996371	0.00297505743759888	0.0093586514804433	36:4;3	36:43	Other	PE_Cer	NA
PE-Cer 37:4;O3	PE-Cer 37:4;O3	PE_Cer	km4	37:4;3	37	4	3	[M-H]-	NEG	WT	4246917.18170581	WT	TRUE	0.791034508821932	0.0177952149052489	0.0559784870749338	37:4;3	37:43	Other	PE_Cer	NA
PE 24:0	PE 24:0	PE	NA	24:0	24	0	NA	[M+H]+	POS	WT	2611461.06304079	WT	TRUE	1.04578691579217	0.0165875998404934	0.0382456821015715	24:0	24:0	Other	PE	NA
PE 25:0	PE 25:0	PE	NA	25:0	25	0	NA	[M+H]+	POS	WT	11102782.447466	WT	TRUE	1.12486212069059	0.0705231699453998	0.162603798286867	25:0	25:0	Other	PE	NA
PE 25:0|PE 11:0_14:0	PE 25:0|PE 11:0_14:0	PE	km4	25:0	25	0	NA	[M-H]-	NEG	WT	2799399.25834363	WT	TRUE	1.10245654025404	0.0117298994250249	0.0336359456308686	25:0	25:0	Other	PE	NA
PE 26:0|PE 11:0_15:0	PE 26:0|PE 11:0_15:0	PE	km4	26:0	26	0	NA	[M-H]-	NEG	WT	19826040.7911001	WT	TRUE	1.04999307912288	0.0830740609017832	0.238218120597561	26:0	26:0	Other	PE	NA
PE 26:0|PE 11:0_15:0	PE 26:0|PE 11:0_15:0	PE	km4	26:0	26	0	NA	[M+H]+	POS	WT	70680552.5339926	WT	TRUE	1.0741025936471	0.448952020970847	1.03513928705905	26:0	26:0	26:0	PE	NA
PE 26:0|PE 13:0_13:0	PE 26:0|PE 13:0_13:0	PE	km4	26:0	26	0	NA	[M+H]+	POS	WT	93012205.1915946	WT	TRUE	1.02987047814747	0.590799250976975	1.36219347922489	26:0	26:0	26:0	PE	NA
PE 26:0|PE 13:0_13:0	PE 26:0|PE 13:0_13:0	PE	km4	26:0	26	0	NA	[M-H]-	NEG	WT	33243441.2855377	WT	TRUE	1.0399307688096	0.139294965396183	0.399433764344471	26:0	26:0	Other	PE	NA
PE 27:0|PE 12:0_15:0	PE 27:0|PE 12:0_15:0	PE	km4	27:0	27	0	NA	[M+H]+	POS	WT	22150470.9517923	WT	TRUE	1.005644019124	0.14069639162032	0.324400728163991	27:0	27:0	Other	PE	NA
PE 27:0|PE 12:0_15:0	PE 27:0|PE 12:0_15:0	PE	km4	27:0	27	0	NA	[M-H]-	NEG	WT	7733577.25587145	WT	TRUE	1.01116140206427	0.0324048394085474	0.0929221451121364	27:0	27:0	Other	PE	NA
PE 27:0|PE 13:0_14:0	PE 27:0|PE 13:0_14:0	PE	NA	27:0	27	0	NA	[M+H]+	POS	WT	379458479.60445	WT	TRUE	1.04535103873271	2.41026201954225	5.55729073930701	27:0	27:0	27:0	PE	NA
PE 28:0	PE 28:0	PE	NA	28:0	28	0	NA	[M+H]+	POS	WT	1642835149.56737	WT	TRUE	0.979675009354515	10.4350367120503	24.0598459478772	28:0	28:0	28:0	PE	NA
PE 28:0|PE 13:0_15:0	PE 28:0|PE 13:0_15:0	PE	km4	28:0	28	0	NA	[M+H]+	POS	WT	1388214949.32015	WT	TRUE	1.01299105409151	8.81772828161588	20.3308517181281	28:0	28:0	28:0	PE	NA
PE 28:0|PE 13:0_15:0	PE 28:0|PE 13:0_15:0	PE	km4	28:0	28	0	NA	[M-H]-	NEG	WT	465787436.341162	WT	TRUE	0.982339269302205	1.95171866443759	5.59662964745624	28:0	28:0	28:0	PE	NA
PE 29:0	PE 29:0	PE	NA	29:0	29	0	NA	[M+H]+	POS	WT	471025045.735476	WT	TRUE	0.940619960701169	2.99187879309696	6.89831237234717	29:0	29:0	29:0	PE	NA
PE 29:0|PE 14:0_15:0	PE 29:0|PE 14:0_15:0	PE	NA	29:0	29	0	NA	[M+H]+	POS	WT	2513379943.13968	WT	TRUE	0.975141303269973	15.9646036213069	36.8092527459922	29:0	29:0	29:0	PE	NA
PE 29:1	PE 29:1	PE	NA	29:1	29	1	NA	[M+H]+	POS	WT	16279228.6773795	WT	TRUE	1.21719235440074	0.10340316186749	0.238414508133188	29:1	29:1	Other	PE	NA
PE 30:0|PE 15:0_15:0	PE 30:0|PE 15:0_15:0	PE	km4	30:0	30	0	NA	[M-H]-	NEG	WT	4752447707.04574	WT	TRUE	0.933516647144945	19.9134630261068	57.1026345067761	30:0	30:0	30:0	PE	NA
PE 30:1|PE 14:0_16:1	PE 30:1|PE 14:0_16:1	PE	km4	30:1	30	1	NA	[M-H]-	NEG	WT	5241275.64894932	WT	TRUE	0.942503737761957	0.0219617248371296	0.062976105405117	30:1	30:1	Other	PE	NA
PE 31:0	PE 31:0	PE	km3	31:0	31	0	NA	[M-H]-	NEG	WT	1122219835.59951	WT	TRUE	0.930076125150464	4.70226809023979	13.483937764005	31:0	31:0	31:0	PE	NA
PE 31:0;O|PE 15:0_16:0;O	PE 31:0;O|PE 15:0_16:0;O	OxPE	km4	31:0;	31	0	NA	[M-H]-	NEG	WT	3471088.99876391	WT	TRUE	0.973405301526108	0.0145443793804896	0.511072147889522	31:0;	31:0	Other	OxPE	NA
PE 31:0|PE 15:0_16:0	PE 31:0|PE 15:0_16:0	PE	km3	31:0	31	0	NA	[M-H]-	NEG	WT	74866253.3992583	WT	TRUE	0.871944179478299	0.31370074135882	0.899549151989941	31:0	31:0	Other	PE	NA
PE 31:1	PE 31:1	PE	km4	31:1	31	1	NA	[M-H]-	NEG	WT	21252049.4437577	WT	TRUE	1.0088303304588	0.0890492493373142	0.255352207265256	31:1	31:1	Other	PE	NA
PE 32:0	PE 32:0	PE	km3	32:0	32	0	NA	[M+H]+	POS	WT	152671744.128554	WT	TRUE	0.911804568975314	0.969747485189708	2.23592649895156	32:0	32:0	32:0	PE	NA
PE 32:0	PE 32:0	PE	km3	32:0	32	0	NA	[M-H]-	NEG	WT	45549839.3077874	WT	TRUE	0.877648689276885	0.19086060422211	0.54730025161115	32:0	32:0	Other	PE	NA
PE 33:0	PE 33:0	PE	NA	33:0	33	0	NA	[M+H]+	POS	WT	27324520.3955501	WT	TRUE	0.995848638325162	0.173561159524631	0.400176336310855	33:0	33:0	Other	PE	NA
PE 33:0|PE 15:0_18:0	PE 33:0|PE 15:0_18:0	PE	km3	33:0	33	0	NA	[M-H]-	NEG	WT	8325671.19901112	WT	TRUE	0.984515639818821	0.0348858011300649	0.100036399936794	33:0	33:0	Other	PE	NA
PE 33:1|PE 15:0_18:1	PE 33:1|PE 15:0_18:1	PE	km4	33:1	33	1	NA	[M-H]-	NEG	WT	38754370.8281829	WT	TRUE	1.01379947444184	0.16238658017066	0.465649873361247	33:1	33:1	Other	PE	NA
PE 33:2	PE 33:2	PE	NA	33:2	33	2	NA	[M+H]+	POS	WT	22692665.0185414	WT	TRUE	1.00443658408238	0.144140325111195	0.332341333600435	33:2	33:2	Other	PE	NA
PE 35:4	PE 35:4	PE	NA	35:4	35	4	NA	[M+H]+	POS	WT	14680787.3918418	WT	TRUE	0.951865083895653	0.093250108165763	0.21500482451588	35:4	35:4	Other	PE	NA
PE 35:4|PE 15:0_20:4	PE 35:4|PE 15:0_20:4	PE	km4	35:4	35	4	NA	[M-H]-	NEG	WT	4635187.88627936	WT	TRUE	1.07768561210296	0.0194221269295902	0.0556937090224145	35:4	35:4	Other	PE	NA
PG 30:0|PG 15:0_15:0	PG 30:0|PG 15:0_15:0	PG	km4	30:0	30	0	NA	[M-H]-	NEG	WT	7679552.53399258	WT	TRUE	0.879807972675395	0.0321784677853446	3.80489276089455	30:0	30:0	30:0	PG	NA
PG 32:0|PG 16:0_16:0	PG 32:0|PG 16:0_16:0	PG	km4	32:0	32	0	NA	[M-H]-	NEG	WT	1224672.43510507	WT	TRUE	0.920862926433192	0.0051315597264545	0.606773280366608	32:0	32:0	Other	PG	NA
PS 26:0	PS 26:0	PS	NA	26:0	26	0	NA	[M+H]+	POS	WT	33800480.8405439	WT	TRUE	1.04771023096236	0.214695466279081	0.935466044697139	26:0	26:0	Other	PS	NA
PS 27:0	PS 27:0	PS	NA	27:0	27	0	NA	[M+H]+	POS	WT	13989394.3139679	WT	TRUE	1.00120668973965	0.0888584854567093	0.387172106465974	27:0	27:0	Other	PS	NA
PS 27:0|PS 13:0_14:0	PS 27:0|PS 13:0_14:0	PS	NA	27:0	27	0	NA	[M+H]+	POS	WT	44722004.9443758	WT	TRUE	1.0186805973508	0.284067311046975	1.23773141789328	27:0	27:0	27:0	PS	NA
PS 28:0|PS 13:0_15:0	PS 28:0|PS 13:0_15:0	PS	NA	28:0	28	0	NA	[M+H]+	POS	WT	690140496.909765	WT	TRUE	0.984052877941124	4.38366650702754	19.1004087774719	28:0	28:0	28:0	PS	NA
PS 29:0	PS 29:0	PS	NA	29:0	29	0	NA	[M+H]+	POS	WT	188697864.029666	WT	TRUE	0.892186392944028	1.19857986916922	5.22242406371015	29:0	29:0	29:0	PS	NA
PS 29:0|PS 13:0_16:0	PS 29:0|PS 13:0_16:0	PS	NA	29:0	29	0	NA	[M+H]+	POS	WT	205118114.956737	WT	TRUE	0.999135084569693	1.30287878272131	5.67687284093749	29:0	29:0	29:0	PS	NA
PS 30:0|PS 15:0_15:0	PS 30:0|PS 15:0_15:0	PS	NA	30:0	30	0	NA	[M+H]+	POS	WT	1897286862.79357	WT	TRUE	0.912546511107129	12.0512749387883	52.5095322035894	30:0	30:0	30:0	PS	NA
PS 31:0	PS 31:0	PS	NA	31:0	31	0	NA	[M+H]+	POS	WT	38281338.6897404	WT	TRUE	0.894006433751456	0.243157187572394	1.05947878844515	31:0	31:0	31:0	PS	NA
PS 31:0|PS 15:0_16:0	PS 31:0|PS 15:0_16:0	PS	km3	31:0	31	0	NA	[M-H]-	NEG	WT	22349045.7354759	WT	TRUE	0.903715710208309	0.0936458270255905	1.3393864661266	31:0	31:0	31:0	PS	NA
PS 31:0|PS 15:0_16:0	PS 31:0|PS 15:0_16:0	PS	km3	31:0	31	0	NA	[M+H]+	POS	WT	396609321.384425	WT	TRUE	0.918073523266012	2.51920153405394	10.9766057742134	31:0	31:0	31:0	PS	NA
PS 31:3	PS 31:3	PS	km4	31:3	31	3	NA	[M-H]-	NEG	WT	10662412.855377	WT	TRUE	1.01140805862972	0.0446770963623341	0.639002293152814	31:3	31:3	Other	PS	NA
PS 32:0	PS 32:0	PS	NA	32:0	32	0	NA	[M+H]+	POS	WT	34174511.7428925	WT	TRUE	0.847430432708279	0.21707125316097	0.945817767516266	32:0	32:0	Other	PS	NA
PS 32:0|PS 15:0_17:0	PS 32:0|PS 15:0_17:0	PS	NA	32:0	32	0	NA	[M+H]+	POS	WT	70403310.2595797	WT	TRUE	0.763031564856001	0.447191020597565	1.94849021505976	32:0	32:0	32:0	PS	NA
w/o MS2: AAHFA 15:0/26:6;O	AAHFA 41:6:1O	FAHFA	km3	41:6:1	41	6	1	[M-H]-	NEG	WT	28827555.0061805	WT	TRUE	0.860626559678159	0.120791744830263	44.7124240419121	41:6:1	41:6	41:6	FAHFA	NA
w/o MS2: AAHFA 28:4/10:0;O	AAHFA 38:4:1O	FAHFA	km4	38:4:1	38	4	1	[M-H]-	NEG	WT	165809.641532756	WT	TRUE	1.20019874017533	0.000694767069428123	0.257175851398448	38:4:1	38:4	Other	FAHFA	NA
w/o MS2: AAHFA 28:4/13:0;O	AAHFA 41:4:1O	FAHFA	km3	41:4:1	41	4	1	[M-H]-	NEG	WT	142661.31025958	WT	TRUE	0.886605605131329	0.00059777211707103	0.221272077959215	41:4:1	41:4	Other	FAHFA	NA
w/o MS2: AAHFA 28:4/9:0;O	AAHFA 37:4:1O	FAHFA	km4	37:4:1	37	4	1	[M-H]-	NEG	WT	309065.512978986	WT	TRUE	1.40479802184872	0.00129503048633809	0.479370112036376	37:4:1	37:4	Other	FAHFA	NA
w/o MS2: AAHFA 28:5/10:0;O	AAHFA 38:5:1O	FAHFA	km3	38:5:1	38	5	1	[M-H]-	NEG	WT	2087100.12360939	WT	TRUE	0.797892698364333	0.00874526006496859	3.23715645411979	38:5:1	38:5	38:5	FAHFA	NA
w/o MS2: AAHFA 28:6/11:0;O	AAHFA 39:6:1O	FAHFA	km4	39:6:1	39	6	1	[M-H]-	NEG	WT	1720954.2645241	WT	TRUE	0.908973702158059	0.00721105443525751	2.66925297048749	39:6:1	39:6	39:6	FAHFA	NA
w/o MS2: AAHFA 28:6/12:0;O	AAHFA 40:6:1O	FAHFA	km3	40:6:1	40	6	1	[M-H]-	NEG	WT	15044599.5055624	WT	TRUE	0.898564446662061	0.0630391104677375	23.334636339753	40:6:1	40:6	40:6	FAHFA	NA
w/o MS2: AAHFA 28:6/13:0;O	AAHFA 41:6:1O	FAHFA	km3	41:6:1	41	6	1	[M-H]-	NEG	WT	3032547.58961681	WT	TRUE	0.872824908124009	0.0127068256240284	4.70357453919193	41:6:1	41:6	41:6	FAHFA	NA
w/o MS2: AAHFA 28:6/14:0;O	AAHFA 42:6:1O	FAHFA	km3	42:6:1	42	6	1	[M-H]-	NEG	WT	13142961.6810878	WT	TRUE	0.857926863187705	0.0550709650317381	20.3851376131416	42:6:1	42:6	42:6	FAHFA	NA
w/o MS2: AHexCer (O-22:6)12:1;O2/34:3	AHexCer (O-22:6)46:4:2O	AHexCer	km1	(22:6)46:4:2	NA	NA	4	[M+HCOO]-	NEG	WT	1265377.00865266	WT	TRUE	0.827273450363569	0.00530211794619707	2.38428000445511	(22:6)46:4:2	46:4	46:4	Other	NA
w/o MS2: AHexCer (O-22:6)12:1;O2/34:4	AHexCer (O-22:6)46:5:2O	AHexCer	km1	(22:6)46:5:2	NA	NA	5	[M+HCOO]-	NEG	WT	1303608.15822002	WT	TRUE	0.904677951571669	0.00546231215143296	2.45631684789188	(22:6)46:5:2	46:5	46:5	Other	NA
w/o MS2: AHexCer (O-22:6)12:1;O2/34:4;O	AHexCer (O-22:6)46:5:3O	AHexCer	km2	(22:6)46:5:3	NA	NA	5	[M+HCOO]-	NEG	WT	1472962.91718171	WT	TRUE	0.887920762269323	0.0061719337903789	2.77542266591334	(22:6)46:5:3	46:5	46:5	Other	NA
w/o MS2: AHexCer (O-22:6)12:1;O2/36:5	AHexCer (O-22:6)48:6:2O	AHexCer	km1	(22:6)48:6:2	NA	NA	6	[M+HCOO]-	NEG	WT	3800398.02224969	WT	TRUE	0.996340841960142	0.0159242331879551	7.16088007879078	(22:6)48:6:2	48:6	48:6	Other	NA
w/o MS2: AHexCer (O-22:6)12:1;O2/36:6	AHexCer (O-22:6)48:7:2O	AHexCer	km1	(22:6)48:7:2	NA	NA	7	[M+HCOO]-	NEG	WT	126175.525339926	WT	TRUE	0.603187458151334	0.000528694225279149	0.237745573107835	(22:6)48:7:2	48:7	Other	Other	NA
w/o MS2: AHexCer (O-22:6)12:1;O2/38:3;O	AHexCer (O-22:6)50:4:3O	AHexCer	km1	(22:6)50:4:3	NA	NA	4	[M+HCOO]-	NEG	WT	727456.118665018	WT	TRUE	0.934454416669552	0.0030481493779878	1.370705383448	(22:6)50:4:3	50:4	50:4	Other	NA
w/o MS2: AHexCer (O-22:6)12:1;O2/38:5;O	AHexCer (O-22:6)50:6:3O	AHexCer	km1	(22:6)50:6:3	NA	NA	6	[M+HCOO]-	NEG	WT	401107.540173053	WT	TRUE	0.85324863451855	0.00168070027554158	0.755784782820644	(22:6)50:6:3	50:6	Other	Other	NA
w/o MS2: AHexCer (O-22:6)12:2;O2/36:6	AHexCer (O-22:6)48:8:2O	AHexCer	km1	(22:6)48:8:2	NA	NA	8	[M+HCOO]-	NEG	WT	1280119.90111248	WT	TRUE	0.817611315313454	0.00536389285925111	2.41205922239524	(22:6)48:8:2	48:8	48:8	Other	NA
w/o MS2: AHexCer (O-22:6)12:2;O2/38:6;O	AHexCer (O-22:6)50:8:3O	AHexCer	km1	(22:6)50:8:3	NA	NA	8	[M+HCOO]-	NEG	WT	168546.353522868	WT	TRUE	0.811082070043564	0.000706234299871793	0.31758258430528	(22:6)50:8:3	50:8	Other	Other	NA
w/o MS2: AHexCer (O-22:6)13:1;O2/32:4	AHexCer (O-22:6)45:5:2O	AHexCer	km1	(22:6)45:5:2	NA	NA	5	[M+HCOO]-	NEG	WT	318720.64276885	WT	TRUE	0.809753863836962	0.0013354869167787	0.600547702672418	(22:6)45:5:2	45:5	Other	Other	NA
w/o MS2: AHexCer (O-22:6)13:1;O2/34:5	AHexCer (O-22:6)47:6:2O	AHexCer	km1	(22:6)47:6:2	NA	NA	6	[M+HCOO]-	NEG	WT	478114.956736712	WT	TRUE	0.815337855524108	0.00200337280915052	0.90088560435602	(22:6)47:6:2	47:6	Other	Other	NA
w/o MS2: AHexCer (O-22:6)13:1;O2/36:3;O	AHexCer (O-22:6)49:4:3O	AHexCer	km1	(22:6)49:4:3	NA	NA	4	[M+HCOO]-	NEG	WT	16138.4425216316	WT	TRUE	0.170046408848053	6.76224754618576e-05	0.0304087758385506	(22:6)49:4:3	49:4	Other	Other	NA
w/o MS2: AHexCer (O-22:6)13:1;O2/36:6	AHexCer (O-22:6)49:7:2O	AHexCer	km1	(22:6)49:7:2	NA	NA	7	[M+HCOO]-	NEG	WT	2186464.77132262	WT	TRUE	0.823135757463497	0.00916161272370609	4.11983479948072	(22:6)49:7:2	49:7	49:7	Other	NA
w/o MS2: AHexCer (O-22:6)13:1;O2/38:3	AHexCer (O-22:6)51:4:2O	AHexCer	km1	(22:6)51:4:2	NA	NA	4	[M+HCOO]-	NEG	WT	25824608.15822	WT	TRUE	0.965571237501567	0.108208950718174	48.6598827333633	(22:6)51:4:2	51:4	51:4	Other	NA
w/o MS2: AHexCer (O-22:6)13:1;O2/38:5	AHexCer (O-22:6)51:6:2O	AHexCer	km1	(22:6)51:6:2	NA	NA	6	[M+HCOO]-	NEG	WT	2774117.4289246	WT	TRUE	1.05153060042362	0.0116239647979859	5.22711624327524	(22:6)51:6:2	51:6	51:6	Other	NA
w/o MS2: AHexCer (O-22:6)13:1;O2/38:5;O	AHexCer (O-22:6)51:6:3O	AHexCer	km1	(22:6)51:6:3	NA	NA	6	[M+HCOO]-	NEG	WT	497425.21631644	WT	TRUE	1.01112870766753	0.00208428567003173	0.937270859882202	(22:6)51:6:3	51:6	Other	Other	NA
w/o MS2: AHexCer (O-22:6)13:2;O2/38:6;O	AHexCer (O-22:6)51:8:3O	AHexCer	km1	(22:6)51:8:3	NA	NA	8	[M+HCOO]-	NEG	WT	141211.372064277	WT	TRUE	0.568419612152904	0.000591696660291254	0.266076788587318	(22:6)51:8:3	51:8	Other	Other	NA
w/o MS2: AHexCer (O-22:6)14:1;O2/38:3;O	AHexCer (O-22:6)52:4:3O	AHexCer	km1	(22:6)52:4:3	NA	NA	4	[M+HCOO]-	NEG	WT	1294883.80716934	WT	TRUE	1.10549796105999	0.00542575582240341	2.43987803509558	(22:6)52:4:3	52:4	52:4	Other	NA
w/o MS2: AHexCer (O-22:6)15:1;O2/38:4	AHexCer (O-22:6)53:5:2O	AHexCer	km1	(22:6)53:5:2	NA	NA	5	[M+HCOO]-	NEG	WT	172182.941903585	WT	TRUE	1.32289952313713	0.000721472146287907	0.324434806924537	(22:6)53:5:2	53:5	Other	Other	NA
w/o MS2: AHexCer (O-22:6)15:2;O2/38:6	AHexCer (O-22:6)53:8:2O	AHexCer	km1	(22:6)53:8:2	NA	NA	8	[M+HCOO]-	NEG	WT	278253.399258344	WT	TRUE	1.02380554372711	0.00116592314520469	0.524297510928969	(22:6)53:8:2	53:8	Other	Other	NA
w/o MS2: AHexCer (O-22:6)15:2;O2/38:6;O	AHexCer (O-22:6)53:8:3O	AHexCer	km1	(22:6)53:8:3	NA	NA	8	[M+HCOO]-	NEG	WT	1232239.80222497	WT	TRUE	1.07790722483358	0.00516326812066234	2.32184139671309	(22:6)53:8:3	53:8	53:8	Other	NA
w/o MS2: AHexCer (O-22:6)15:3;O2/36:6	AHexCer (O-22:6)51:9:2O	AHexCer	km1	(22:6)51:9:2	NA	NA	9	[M+HCOO]-	NEG	WT	3109007.41656366	WT	TRUE	0.948034383114905	0.0130272036756651	5.85813094937475	(22:6)51:9:2	51:9	51:9	Other	NA
w/o MS2: AHexCer (O-22:6)15:3;O2/36:6;O	AHexCer (O-22:6)51:9:3O	AHexCer	km1	(22:6)51:9:3	NA	NA	9	[M+HCOO]-	NEG	WT	0	WT	FALSE	0	0	0	(22:6)51:9:3	51:9	Other	Other	NA
w/o MS2: AHexCer (O-22:6)15:3;O2/38:6	AHexCer (O-22:6)53:9:2O	AHexCer	km1	(22:6)53:9:2	NA	NA	9	[M+HCOO]-	NEG	WT	960998.763906057	WT	TRUE	0.981885635474396	0.00402672781118798	1.81075689017536	(22:6)53:9:2	53:9	53:9	Other	NA
w/o MS2: AHexCer (O-22:6)16:2;O2/38:6;O	AHexCer (O-22:6)54:8:3O	AHexCer	km1	(22:6)54:8:3	NA	NA	8	[M+HCOO]-	NEG	WT	568592.088998764	WT	TRUE	1.00817106189088	0.00238248545574259	1.07136666718373	(22:6)54:8:3	54:8	54:8	Other	NA
w/o MS2: AHexCer (O-22:6)16:3;O2/34:6	AHexCer (O-22:6)50:9:2O	AHexCer	km1	(22:6)50:9:2	NA	NA	9	[M+HCOO]-	NEG	WT	454766.378244747	WT	TRUE	0.819581651092142	0.00190553879115121	0.856891167559575	(22:6)50:9:2	50:9	Other	Other	NA
w/o MS2: AHexCer (O-22:6)16:3;O2/36:6	AHexCer (O-22:6)52:9:2O	AHexCer	km1	(22:6)52:9:2	NA	NA	9	[M+HCOO]-	NEG	WT	2063444.99381953	WT	TRUE	1.13295964037404	0.00864614155141822	3.88803542771448	(22:6)52:9:2	52:9	52:9	Other	NA
w/o MS2: AHexCer (O-22:6)16:3;O2/38:6;O	AHexCer (O-22:6)54:9:3O	AHexCer	km1	(22:6)54:9:3	NA	NA	9	[M+HCOO]-	NEG	WT	154739.184177998	WT	TRUE	0.520573805797612	0.000648380205898987	0.291566497746103	(22:6)54:9:3	54:9	Other	Other	NA
w/o MS2: BMP 23:1_8:1	BMP 31:2	BMP	NA	31:2	31	2	NA	[M+NH4]+	POS	WT	1955048.20766378	WT	TRUE	0.936311818213128	0.0124181661356419	4.54444028588443	31:2	31:2	31:2	BMP	NA
w/o MS2: BMP 8:0_20:3	BMP 28:3	BMP	NA	28:3	28	3	NA	[M+NH4]+	POS	WT	3978576.0197775	WT	TRUE	1.11110644287373	0.0252713042078473	9.24805898588869	28:3	28:3	28:3	BMP	NA
w/o MS2: BMP 8:0_20:4	BMP 28:4	BMP	NA	28:4	28	4	NA	[M+NH4]+	POS	WT	468249.690976514	WT	TRUE	1.62044601473307	0.00297425016565594	1.08842981527776	28:4	28:4	28:4	BMP	NA
w/o MS2: BMP 8:0_21:3	BMP 29:3	BMP	NA	29:3	29	3	NA	[M+NH4]+	POS	WT	1180119.90111248	WT	TRUE	1.09136741663234	0.00749594047581278	2.74314689518481	29:3	29:3	29:3	BMP	NA
w/o MS2: BMP 8:0_22:3	BMP 30:3	BMP	NA	30:3	30	3	NA	[M+NH4]+	POS	WT	2032802.2249691	WT	TRUE	0.834486621012407	0.0129120477191374	4.72517674406818	30:3	30:3	30:3	BMP	NA
w/o MS2: BMP 8:0_24:3	BMP 32:3	BMP	NA	32:3	32	3	NA	[M+NH4]+	POS	WT	4559133.49814586	WT	TRUE	1.02540017192726	0.0289589162009463	10.5975442735795	32:3	32:3	32:3	BMP	NA
w/o MS2: BMP 8:0_24:4	BMP 32:4	BMP	NA	32:4	32	4	NA	[M+NH4]+	POS	WT	318943.139678616	WT	TRUE	0.844946906787669	0.00202587786880468	0.741372027134805	32:4	32:4	Other	BMP	NA
w/o MS2: BMP 8:0_26:4	BMP 34:4	BMP	NA	34:4	34	4	NA	[M+NH4]+	POS	WT	930095.179233622	WT	TRUE	0.992944333433623	0.0059078218186163	2.16197328825309	34:4	34:4	34:4	BMP	NA
w/o MS2: BMP 8:0_28:4	BMP 36:4	BMP	NA	36:4	36	4	NA	[M+NH4]+	POS	WT	547786.155747837	WT	TRUE	1.41415695880469	0.00347945358186847	1.27330950943914	36:4	36:4	36:4	BMP	NA
w/o MS2: BMP 9:0_22:3	BMP 31:3	BMP	NA	31:3	31	3	NA	[M+NH4]+	POS	WT	16433650.1854141	WT	TRUE	1.00722903113757	0.104384023584441	38.1994375657724	31:3	31:3	31:3	BMP	NA
w/o MS2: BMP 9:0_24:3	BMP 33:3	BMP	NA	33:3	33	3	NA	[M+NH4]+	POS	WT	6098964.15327565	WT	TRUE	0.957977997680071	0.038739684174441	14.1768260709188	33:3	33:3	33:3	BMP	NA
w/o MS2: BMP 9:0_24:4	BMP 33:4	BMP	NA	33:4	33	4	NA	[M+NH4]+	POS	WT	4291346.10630408	WT	TRUE	0.980597258891802	0.0272579717905293	9.97508196970013	33:4	33:4	33:4	BMP	NA
w/o MS2: BMP 9:0_28:4	BMP 37:4	BMP	NA	37:4	37	4	NA	[M+NH4]+	POS	WT	225945.611866502	WT	TRUE	0.826307871685419	0.00143517184628934	0.52520256889825	37:4	37:4	Other	BMP	NA
w/o MS2: CAR 10:0	CAR 10:0	CAR	NA	10:0	10	0	NA	[M+H]+	POS	WT	2658184.17799753	WT	TRUE	0.943068862390617	0.0168843778951895	9.73708254780211	10:0	10:0	10:0	CAR	NA
w/o MS2: CAR 11:0	CAR 11:0	CAR	NA	11:0	11	0	NA	[M+H]+	POS	WT	6454860.32138442	WT	TRUE	0.891050715250636	0.0410002820079309	23.6445270813402	11:0	11:0	11:0	CAR	NA
w/o MS2: CAR 15:0	CAR 15:0	CAR	NA	15:0	15	0	NA	[M+H]+	POS	WT	144551.29789864	WT	TRUE	0.420099837171734	0.000918167657140805	0.52949977344734	15:0	15:0	Other	CAR	NA
w/o MS2: CAR 15:1	CAR 15:1	CAR	NA	15:1	15	1	NA	[M+H]+	POS	WT	2345666.25463535	WT	TRUE	1.018105565434	0.0148993120142233	8.59231130033439	15:1	15:1	15:1	CAR	NA
w/o MS2: CAR 16:1	CAR 16:1	CAR	NA	16:1	16	1	NA	[M+H]+	POS	WT	8882260.815822	WT	TRUE	0.648832901824715	0.0564187573680276	32.5362356343268	16:1	16:1	16:1	CAR	NA
w/o MS2: CAR 17:3	CAR 17:3	CAR	NA	17:3	17	3	NA	[M+H]+	POS	WT	6047180.4697157	WT	TRUE	0.675402646007543	0.0384107621647216	22.1511721807913	17:3	17:3	17:3	CAR	NA
w/o MS2: CAR 17:4	CAR 17:4	CAR	NA	17:4	17	4	NA	[M+H]+	POS	WT	87091.4709517923	WT	TRUE	0.265901326696035	0.000553191655856491	0.319021100526579	17:4	17:4	Other	CAR	NA
w/o MS2: CAR 18:3	CAR 18:3	CAR	NA	18:3	18	3	NA	[M+H]+	POS	WT	679800.988875155	WT	TRUE	1.03590256718056	0.00431799153899797	2.49015038143119	18:3	18:3	18:3	CAR	NA
w/o MS2: Cer 12:0;O2/11:0;O	Cer 23:0:3O	Cer_HDS	NA	23:0:3	23	0	3	[M+H]+	POS	WT	1293398.02224969	WT	TRUE	1.1707864568954	0.00821546571427029	85.7286937741848	23:0:3	23:0	23:0	Other	NA
w/o MS2: Cer 12:0;O2/16:3	Cer 28:3:2O	Cer_NDS	km3	28:3:2	28	3	2	[M-H]-	NEG	WT	457088.998763906	WT	TRUE	0.929677676787816	0.00191527091671745	6.98932261114901	28:3:2	28:3	28:3	Other	NA
w/o MS2: Cer 12:0;O2/17:3	Cer 29:3:2O	Cer_NDS	km3	29:3:2	29	3	2	[M-H]-	NEG	WT	70508.0346106304	WT	TRUE	0.66787799856174	0.000295439156159606	1.07813445938194	29:3:2	29:3	29:3	Other	NA
w/o MS2: Cer 12:0;O2/18:0(2OH)	Cer 30:0:4O	Cer_ADS	km3	30:0:4	30	0	4	[M+HCOO]-	NEG	WT	59033.3745364648	WT	TRUE	0.692039576742911	0.000247358623093397	0.205610393747908	30:0:4	30:0	Other	Other	NA
w/o MS2: Cer 12:0;O2/18:3	Cer 30:3:2O	Cer_NDS	km3	30:3:2	30	3	2	[M-H]-	NEG	WT	1115474.66007417	WT	TRUE	0.802014822425722	0.00467400480114997	17.0566613611436	30:3:2	30:3	30:3	Other	NA
w/o MS2: Cer 12:0;O2/19:0(2OH)	Cer 31:0:4O	Cer_ADS	km4	31:0:4	31	0	4	[M+HCOO]-	NEG	WT	1033496.90976514	WT	TRUE	0.900005785900235	0.00433050582959434	3.59961984593643	31:0:4	31:0	31:0	Other	NA
w/o MS2: Cer 12:0;O2/19:1	Cer 31:1:2O	Cer_NDS	km4	31:1:2	31	1	2	[M-H]-	NEG	WT	18624.2274412855	WT	TRUE	0.617903819273277	7.80382841439804e-05	0.284782032213806	31:1:2	31:1	Other	Other	NA
w/o MS2: Cer 12:0;O2/19:1(2OH)	Cer 31:1:4O	Cer_ADS	km4	31:1:4	31	1	4	[M+HCOO]-	NEG	WT	127923.362175525	WT	TRUE	0.604486464234803	0.000536017921687166	0.445550895116441	31:1:4	31:1	Other	Other	NA
w/o MS2: Cer 12:0;O2/19:2(2OH)	Cer 31:2:4O	Cer_ADS	km4	31:2:4	31	2	4	[M+HCOO]-	NEG	WT	556883.807169345	WT	TRUE	1.08419879431284	0.00233342601276046	1.93959941749893	31:2:4	31:2	31:2	Other	NA
w/o MS2: Cer 12:0;O2/19:3	Cer 31:3:2O	Cer_NDS	km3	31:3:2	31	3	2	[M-H]-	NEG	WT	274055.624227441	WT	TRUE	0.793341616266887	0.00114833384322334	4.19056939962534	31:3:2	31:3	31:3	Other	NA
w/o MS2: Cer 12:0;O2/20:1	Cer 32:1:2O	Cer_NDS	km4	32:1:2	32	1	2	[M-H]-	NEG	WT	1027814.58590853	WT	TRUE	0.92431838764527	0.00430669604714196	15.7162560131309	32:1:2	32:1	32:1	Other	NA
w/o MS2: Cer 12:0;O2/20:1(2OH)	Cer 32:1:4O	Cer_ADS	km4	32:1:4	32	1	4	[M+HCOO]-	NEG	WT	2761800.98887515	WT	TRUE	0.94834832274798	0.0115723570815718	9.61921952175069	32:1:4	32:1	32:1	Other	NA
w/o MS2: Cer 12:0;O2/20:2(2OH)	Cer 32:2:4O	Cer_ADS	km4	32:2:4	32	2	4	[M+HCOO]-	NEG	WT	2752725.58714462	WT	TRUE	0.944429661833468	0.0115343297979596	9.58761033562696	32:2:4	32:2	32:2	Other	NA
w/o MS2: Cer 12:0;O2/20:3	Cer 32:3:2O	Cer_NDS	km3	32:3:2	32	3	2	[M-H]-	NEG	WT	407268.232385661	WT	TRUE	0.998569064503098	0.0017065144925837	6.22751602666786	32:3:2	32:3	32:3	Other	NA
w/o MS2: Cer 12:0;O2/21:1	Cer 33:1:2O	Cer_NDS	km4	33:1:2	33	1	2	[M-H]-	NEG	WT	754650.185414091	WT	TRUE	0.817428023277593	0.00316209656396826	11.539314266338	33:1:2	33:1	33:1	Other	NA
w/o MS2: Cer 12:0;O2/21:1(2OH)	Cer 33:1:4O	Cer_ADS	km4	33:1:4	33	1	4	[M+HCOO]-	NEG	WT	2470221.26081582	WT	TRUE	1.08752795360006	0.0103505946358192	8.60366140456809	33:1:4	33:1	33:1	Other	NA
w/o MS2: Cer 12:0;O2/21:2	Cer 33:2:2O	Cer_NDS	km4	33:2:2	33	2	2	[M-H]-	NEG	WT	193195.302843016	WT	TRUE	0.826911580941966	0.000809517065127989	2.95413869548395	33:2:2	33:2	33:2	Other	NA
w/o MS2: Cer 12:0;O2/21:2(2OH)	Cer 33:2:4O	Cer_ADS	km3	33:2:4	33	2	4	[M+HCOO]-	NEG	WT	4758763.90605686	WT	TRUE	0.639966664123532	0.0199399288397731	16.574544961398	33:2:4	33:2	33:2	Other	NA
w/o MS2: Cer 12:0;O2/21:3	Cer 33:3:2O	Cer_NDS	km3	33:3:2	33	3	2	[M-H]-	NEG	WT	206503.090234858	WT	TRUE	1.08664696758892	0.00086527867441279	3.15762733680697	33:3:2	33:3	33:3	Other	NA
w/o MS2: Cer 12:0;O2/22:1	Cer 34:1:2O	Cer_NDS	km4	34:1:2	34	1	2	[M-H]-	NEG	WT	590770.086526576	WT	TRUE	1.01991001550787	0.0024754145653272	9.03343273392452	34:1:2	34:1	34:1	Other	NA
w/o MS2: Cer 12:0;O2/22:1(2OH)	Cer 34:1:4O	Cer_ADS	km4	34:1:4	34	1	4	[M+HCOO]-	NEG	WT	1245394.31396786	WT	TRUE	1.24834753839441	0.00521838748217161	4.33764827569134	34:1:4	34:1	34:1	Other	NA
w/o MS2: Cer 12:0;O2/22:2	Cer 34:2:2O	Cer_NDS	km4	34:2:2	34	2	2	[M-H]-	NEG	WT	1061054.3881335	WT	TRUE	0.989424925757009	0.0044459757643329	16.2245239913789	34:2:2	34:2	34:2	Other	NA
w/o MS2: Cer 12:0;O2/22:2(2OH)	Cer 34:2:4O	Cer_ADS	km4	34:2:4	34	2	4	[M+HCOO]-	NEG	WT	884383.189122373	WT	TRUE	0.941738744605126	0.00370569715294067	3.08026395521673	34:2:4	34:2	34:2	Other	NA
w/o MS2: Cer 12:0;O2/23:1	Cer 35:1:2O	Cer_NDS	km3	35:1:2	35	1	2	[M-H]-	NEG	WT	352887.515451174	WT	TRUE	0.89013801041269	0.00147865119712805	5.39598349031596	35:1:2	35:1	35:1	Other	NA
w/o MS2: Cer 12:0;O2/23:1(2OH)	Cer 35:1:4O	Cer_ADS	km3	35:1:4	35	1	4	[M+HCOO]-	NEG	WT	7185294.19035847	WT	TRUE	0.868805673980268	0.0301074517830621	25.0260328038945	35:1:4	35:1	35:1	Other	NA
w/o MS2: Cer 12:0;O2/24:1(2OH)	Cer 36:1:4O	Cer_ADS	km3	36:1:4	36	1	4	[M+HCOO]-	NEG	WT	2701735.47589617	WT	TRUE	0.898287862796047	0.0113206736448287	9.41001423963268	36:1:4	36:1	36:1	Other	NA
w/o MS2: Cer 12:0;O2/25:0(2OH)	Cer 37:0:4O	Cer_ADS	km3	37:0:4	37	0	4	[M+HCOO]-	NEG	WT	312064.276885043	WT	TRUE	0.824702275081128	0.00130759575330121	1.08690481187648	37:0:4	37:0	37:0	Other	NA
w/o MS2: Cer 12:0;O2/25:1(2OH)	Cer 37:1:4O	Cer_ADS	km3	37:1:4	37	1	4	[M+HCOO]-	NEG	WT	111703.337453646	WT	TRUE	0.617166978382119	0.000468053604667367	0.38905733201162	37:1:4	37:1	Other	Other	NA
w/o MS2: Cer 12:0;O2/8:0;O	Cer 20:0:3O	Cer_HDS	NA	20:0:3	20	0	3	[M+H]+	POS	WT	215312.731767614	WT	TRUE	0.748520452095631	0.00136763342393702	14.2713062258151	20:0:3	20:0	20:0	Other	NA
w/o MS2: Cer 12:0;O3/17:0(2OH)	Cer 29:0:5O	Cer_AP	NA	29:0:5	29	0	5	[M+H]+	POS	WT	1461495.6736712	WT	TRUE	1.33393808791148	0.00928319619486952	2.01183907785267	29:0:5	29:0	29:0	Cer_AP	NA
w/o MS2: Cer 12:0;O3/21:0(2OH)	Cer 33:0:5O	Cer_AP	km3	33:0:5	33	0	5	[M+HCOO]-	NEG	WT	24588.3807169345	WT	TRUE	0.534712858741381	0.000103028973796513	0.0956433842275828	33:0:5	33:0	Other	Cer_AP	NA
w/o MS2: Cer 12:0;O3/22:0(2OH)	Cer 34:0:5O	Cer_AP	km4	34:0:5	34	0	5	[M+HCOO]-	NEG	WT	1310719.40667491	WT	TRUE	0.864680020021792	0.00549210934056685	5.09840974362409	34:0:5	34:0	34:0	Cer_AP	NA
w/o MS2: Cer 12:0;O3/23:0(2OH)	Cer 35:0:5O	Cer_AP	km4	35:0:5	35	0	5	[M+HCOO]-	NEG	WT	1443990.11124845	WT	TRUE	0.834037733760033	0.00605053342255181	5.61680342519865	35:0:5	35:0	35:0	Cer_AP	NA
w/o MS2: Cer 12:0;O3/24:0(2OH)	Cer 36:0:5O	Cer_AP	km4	36:0:5	36	0	5	[M+HCOO]-	NEG	WT	2895110.01236094	WT	TRUE	0.945237933737172	0.0121309417255007	11.2613401622928	36:0:5	36:0	36:0	Cer_AP	NA
w/o MS2: Cer 12:0;O3/25:0(2OH)	Cer 37:0:5O	Cer_AP	km3	37:0:5	37	0	5	[M+HCOO]-	NEG	WT	285651.421508035	WT	TRUE	0.848575867743352	0.00119692195920891	1.11112110134328	37:0:5	37:0	37:0	Cer_AP	NA
w/o MS2: Cer 12:0;O3/26:0(2OH)	Cer 38:0:5O	Cer_AP	km3	38:0:5	38	0	5	[M+HCOO]-	NEG	WT	289734.239802225	WT	TRUE	0.783123275048903	0.00121402957535862	1.12700236507261	38:0:5	38:0	38:0	Cer_AP	NA
w/o MS2: Cer 12:1;O2/10:0(2OH)	Cer 22:1:4O	Cer_AS	km4	22:1:4	22	1	4	[M-H]-	NEG	WT	297887.515451174	WT	TRUE	0.881479824154278	0.00124819301348258	49.6789301933428	22:1:4	22:1	22:1	Other	NA
w/o MS2: Cer 12:1;O2/11:0(2OH)	Cer 23:1:4O	Cer_AS	km3	23:1:4	23	1	4	[M-H]-	NEG	WT	232327.564894932	WT	TRUE	0.875936706564595	0.000973487065753869	38.7454467869313	23:1:4	23:1	23:1	Other	NA
w/o MS2: Cer 12:1;O2/9:0(2OH)	Cer 21:1:4O	Cer_AS	km4	21:1:4	21	1	4	[M-H]-	NEG	WT	69410.3831891224	WT	TRUE	0.645684145606728	0.000290839833380031	11.575623019726	21:1:4	21:1	21:1	Other	NA
w/o MS2: Cer 12:1;O3/18:1(2OH)	Cer 30:2:5O	Cer_AP	NA	30:2:5	30	2	5	[M+H]+	POS	WT	4442358.46724351	WT	TRUE	1.11390743421828	0.0282171791283997	6.11518085426837	30:2:5	30:2	30:2	Cer_AP	NA
w/o MS2: Cer 12:1;O3/21:0(2OH)	Cer 33:1:5O	Cer_AP	NA	33:1:5	33	1	5	[M+H]+	POS	WT	2267275.64894932	WT	TRUE	1.10681381869468	0.0144013869190432	3.1210449904118	33:1:5	33:1	33:1	Cer_AP	NA
w/o MS2: Cer 12:1;O3/22:4(2OH)	Cer 34:5:5O	Cer_AP	km4	34:5:5	34	5	5	[M+H]+	POS	WT	12997176.7614339	WT	TRUE	1.08248447271978	0.0825560718580231	17.8914167051404	34:5:5	34:5	34:5	Cer_AP	NA
w/o MS2: Cer 12:1;O3/22:4(2OH)	Cer 34:5:5O	Cer_AP	km4	34:5:5	34	5	5	[M+HCOO]-	NEG	WT	184310.259579728	WT	TRUE	0.846554239419949	0.000772287411817647	0.716926306657057	34:5:5	34:5	Other	Cer_AP	NA
w/o MS2: Cer 12:1;O3/23:0(2OH)	Cer 35:1:5O	Cer_AP	km4	35:1:5	35	1	5	[M+HCOO]-	NEG	WT	897917.18170581	WT	TRUE	0.984802789284742	0.00376240659563613	3.49270002783428	35:1:5	35:1	35:1	Cer_AP	NA
w/o MS2: Cer 12:1;O3/24:0(2OH)	Cer 36:1:5O	Cer_AP	km3	36:1:5	36	1	5	[M+HCOO]-	NEG	WT	4582291.71817058	WT	TRUE	0.964715323903165	0.0192004841146056	17.8241053158095	36:1:5	36:1	36:1	Cer_AP	NA
w/o MS2: Cer 12:1;O3/24:2(2OH)	Cer 36:3:5O	Cer_AP	NA	36:3:5	36	3	5	[M+H]+	POS	WT	7834006.18046972	WT	TRUE	0.907928169640666	0.0497604048203854	10.7839934485869	36:3:5	36:3	36:3	Cer_AP	NA
w/o MS2: Cer 12:1;O3/26:3(2OH)	Cer 38:4:5O	Cer_AP	NA	38:4:5	38	4	5	[M+H]+	POS	WT	21931594.5611866	WT	TRUE	1.04329196819554	0.139306122382428	30.1901947249574	38:4:5	38:4	38:4	Cer_AP	NA
w/o MS2: Cer 12:1;O3/26:4(2OH)	Cer 38:5:5O	Cer_AP	NA	38:5:5	38	5	5	[M+H]+	POS	WT	2097364.64771323	WT	TRUE	0.720565346398989	0.0133221383187519	2.88715200105715	38:5:5	38:5	38:5	Cer_AP	NA
w/o MS2: Cer 12:1;O3/28:5(2OH)	Cer 40:6:5O	Cer_AP	NA	40:6:5	40	6	5	[M+H]+	POS	WT	5156723.11495674	WT	TRUE	1.01027914924082	0.0327547137231772	7.09854792130579	40:6:5	40:6	40:6	Cer_AP	NA
w/o MS2: Cer 12:2;O3/26:6(2OH)	Cer 38:8:5O	Cer_AP	km4	38:8:5	38	8	5	[M+HCOO]-	NEG	WT	13504.326328801	WT	TRUE	0.414499884784519	5.65851366743868e-05	0.0525288544483381	38:8:5	38:8	Other	Cer_AP	NA
w/o MS2: Cer 12:2;O3/28:6(2OH)	Cer 40:8:5O	Cer_AP	km4	40:8:5	40	8	5	[M+HCOO]-	NEG	WT	725113.720642769	WT	TRUE	0.772021893507159	0.00303833438174085	2.82053263248703	40:8:5	40:8	40:8	Cer_AP	NA
w/o MS2: Cer 12:2;O3/30:6(2OH)	Cer 42:8:5O	Cer_AP	km4	42:8:5	42	8	5	[M+HCOO]-	NEG	WT	589191.594561187	WT	TRUE	1.13529102220406	0.00246880044912279	2.29182550534801	42:8:5	42:8	42:8	Cer_AP	NA
w/o MS2: Cer 13:0;O2/20:3(2OH)	Cer 33:3:4O	Cer_ADS	km4	33:3:4	33	3	4	[M+HCOO]-	NEG	WT	216674.907292954	WT	TRUE	1.21705063252593	0.000907900101387026	0.754668242390192	33:3:4	33:3	Other	Other	NA
w/o MS2: Cer 13:0;O2/22:2	Cer 35:2:2O	Cer_NDS	km4	35:2:2	35	2	2	[M-H]-	NEG	WT	9923.36217552534	WT	TRUE	0.292620429707006	4.15803640477782e-05	0.151737582439267	35:2:2	35:2	Other	Other	NA
w/o MS2: Cer 13:0;O2/22:2(2OH)	Cer 35:2:4O	Cer_ADS	km3	35:2:4	35	2	4	[M+HCOO]-	NEG	WT	990124.845488257	WT	TRUE	0.775405064647845	0.00414877042679059	3.4485570397924	35:2:4	35:2	35:2	Other	NA
w/o MS2: Cer 13:0;O2/24:4(2OH)	Cer 37:4:4O	Cer_ADS	km4	37:4:4	37	4	4	[M+HCOO]-	NEG	WT	543055.624227441	WT	TRUE	0.713712888836723	0.0022754838686894	1.89143652385058	37:4:4	37:4	37:4	Other	NA
w/o MS2: Cer 13:1;O3/20:4(2OH)	Cer 33:5:5O	Cer_AP	NA	33:5:5	33	5	5	[M+H]+	POS	WT	4460509.27070457	WT	TRUE	0.905034432940835	0.028332470246026	6.14016655648784	33:5:5	33:5	33:5	Cer_AP	NA
w/o MS2: Cer 13:1;O3/22:2(2OH)	Cer 35:3:5O	Cer_AP	km4	35:3:5	35	3	5	[M+HCOO]-	NEG	WT	19741.6563658838	WT	TRUE	0.429828303664564	8.27204776042683e-05	0.0767906942237445	35:3:5	35:3	Other	Cer_AP	NA
w/o MS2: Cer 13:1;O3/22:4(2OH)	Cer 35:5:5O	Cer_AP	km4	35:5:5	35	5	5	[M+HCOO]-	NEG	WT	7450886.27935723	WT	TRUE	0.944594258788208	0.0312203221543577	28.9823062143246	35:5:5	35:5	35:5	Cer_AP	NA
w/o MS2: Cer 13:1;O3/22:5(2OH)	Cer 35:6:5O	Cer_AP	NA	35:6:5	35	6	5	[M+H]+	POS	WT	1574844.25216316	WT	TRUE	0.782617883712278	0.01000316896763	2.1678703981893	35:6:5	35:6	35:6	Cer_AP	NA
w/o MS2: Cer 13:1;O3/24:2(2OH)	Cer 37:3:5O	Cer_AP	km4	37:3:5	37	3	5	[M+HCOO]-	NEG	WT	260087.762669963	WT	TRUE	0.990996987142094	0.00108980642496974	1.01168410007591	37:3:5	37:3	37:3	Cer_AP	NA
w/o MS2: Cer 13:1;O3/24:2(2OH)	Cer 37:3:5O	Cer_AP	km4	37:3:5	37	3	5	[M+H]+	POS	WT	6469482.07663782	WT	TRUE	0.885917362475329	0.0410931571530141	8.90564172698029	37:3:5	37:3	37:3	Cer_AP	NA
w/o MS2: Cer 13:1;O3/24:4(2OH)	Cer 37:5:5O	Cer_AP	km3	37:5:5	37	5	5	[M+HCOO]-	NEG	WT	1141824.47466007	WT	TRUE	0.794720557365408	0.00478441444494749	4.44144566523479	37:5:5	37:5	37:5	Cer_AP	NA
w/o MS2: Cer 13:1;O3/24:4(2OH)	Cer 37:5:5O	Cer_AP	km3	37:5:5	37	5	5	[M+H]+	POS	WT	1468941.90358467	WT	TRUE	0.891774861296225	0.00933049350436154	2.02208927331508	37:5:5	37:5	37:5	Cer_AP	NA
w/o MS2: Cer 13:1;O3/26:5(2OH)	Cer 39:6:5O	Cer_AP	NA	39:6:5	39	6	5	[M+H]+	POS	WT	482987.639060569	WT	TRUE	0.876824954462212	0.00306786334976507	0.664862321447049	39:6:5	39:6	Other	Cer_AP	NA
w/o MS2: Cer 13:1;O3/28:4(2OH)	Cer 41:5:5O	Cer_AP	km3	41:5:5	41	5	5	[M+HCOO]-	NEG	WT	209961.681087763	WT	TRUE	0.948096868420374	0.000879770684702487	0.816704685376683	41:5:5	41:5	Other	Cer_AP	NA
w/o MS2: Cer 13:2;O3/30:6(2OH)	Cer 43:8:5O	Cer_AP	km3	43:8:5	43	8	5	[M+HCOO]-	NEG	WT	170707.045735476	WT	TRUE	1.33320412271098	0.000715287921739695	0.664012801558297	43:8:5	43:8	Other	Cer_AP	NA
w/o MS2: Cer 15:0;O2/17:0(3OH)	Cer 32:0:5O	Cer_BDS	km4	32:0:5	32	0	5	[M+HCOO]-	NEG	WT	5993550.0618047	WT	TRUE	0.857598810165688	0.0251138665605773	0.306877861426116	32:0:5	32:0	Other	Cer_BDS	NA
w/o MS2: Cer 15:3;O3/22:6(2OH)	Cer 37:9:5O	Cer_AP	km3	37:9:5	37	9	5	[M+HCOO]-	NEG	WT	1153676.1433869	WT	TRUE	1.11439233232577	0.00483407470036479	4.48754604568794	37:9:5	37:9	37:9	Cer_AP	NA
w/o MS2: Cer 15:3;O3/24:6(2OH)	Cer 39:9:5O	Cer_AP	km4	39:9:5	39	9	5	[M+HCOO]-	NEG	WT	436220.024721879	WT	TRUE	0.885422945094366	0.00182782681031253	1.69679979794301	39:9:5	39:9	39:9	Cer_AP	NA
w/o MS2: Cer 16:0;O2/16:0(3OH)	Cer 32:0:5O	Cer_BDS	km4	32:0:5	32	0	5	[M+HCOO]-	NEG	WT	4581006.18046972	WT	TRUE	0.835119237224582	0.0191950975203592	0.234553706125059	32:0:5	32:0	Other	Cer_BDS	NA
w/o MS2: Cer 16:0;O2/16:1(3OH)	Cer 32:1:5O	Cer_BDS	km4	32:1:5	32	1	5	[M+HCOO]-	NEG	WT	2041296.66254635	WT	TRUE	0.839350664387323	0.00855333674785468	0.10451714724643	32:1:5	32:1	Other	Cer_BDS	NA
w/o MS2: Cer 16:3;O3/22:6(2OH)	Cer 38:9:5O	Cer_AP	km4	38:9:5	38	9	5	[M+HCOO]-	NEG	WT	1217289.24598269	WT	TRUE	0.883847880015567	0.00510062306546081	4.73498700097168	38:9:5	38:9	38:9	Cer_AP	NA
w/o MS2: Cer 16:3;O3/24:6(2OH)	Cer 40:9:5O	Cer_AP	km3	40:9:5	40	9	5	[M+HCOO]-	NEG	WT	405880.098887515	WT	TRUE	0.818903993455441	0.00170069800668116	1.57878417026023	40:9:5	40:9	40:9	Cer_AP	NA
w/o MS2: Cer 17:0;O2/15:0(3OH)	Cer 32:0:5O	Cer_BDS	km4	32:0:5	32	0	5	[M+HCOO]-	NEG	WT	14732320.1483313	WT	TRUE	0.854746148846878	0.0617306134957835	0.754314697357092	32:0:5	32:0	Other	Cer_BDS	NA
w/o MS2: Cer 17:0;O2/16:0(3OH)	Cer 33:0:5O	Cer_BDS	km4	33:0:5	33	0	5	[M+HCOO]-	NEG	WT	215501186.650185	WT	TRUE	0.928675115427875	0.902982037251759	11.0339519336702	33:0:5	33:0	33:0	Cer_BDS	NA
w/o MS2: Cer 17:0;O2/16:1(3OH)	Cer 33:1:5O	Cer_BDS	km4	33:1:5	33	1	5	[M+HCOO]-	NEG	WT	30776030.9023486	WT	TRUE	1.05938525563012	0.128956148755861	1.57577436562747	33:1:5	33:1	33:1	Cer_BDS	NA
w/o MS2: Cer 17:0;O2/17:0(3OH)	Cer 34:0:5O	Cer_BDS	km3	34:0:5	34	0	5	[M+HCOO]-	NEG	WT	1119866986.40297	WT	TRUE	0.861202263797408	4.69240930201749	57.3387028264136	34:0:5	34:0	34:0	Cer_BDS	NA
w/o MS2: Cer 17:0;O2/17:1(3OH)	Cer 34:1:5O	Cer_BDS	km4	34:1:5	34	1	5	[M+HCOO]-	NEG	WT	12636870.210136	WT	TRUE	0.962906222867314	0.0529503664653014	0.647024829227545	34:1:5	34:1	Other	Cer_BDS	NA
w/o MS2: Cer 18:0;O2/16:0(3OH)	Cer 34:0:5O	Cer_BDS	km4	34:0:5	34	0	5	[M+HCOO]-	NEG	WT	14666918.4177998	WT	TRUE	1.00431968425248	0.0614565705135005	0.750966040385494	34:0:5	34:0	Other	Cer_BDS	NA
w/o MS2: Cer 18:0;O2/17:0(3OH)	Cer 35:0:5O	Cer_BDS	km3	35:0:5	35	0	5	[M+HCOO]-	NEG	WT	259173533.992583	WT	TRUE	0.884504123835747	1.08597567078018	13.2700351260509	35:0:5	35:0	35:0	Cer_BDS	NA
w/o MS2: Cer 18:0;O2/17:1(3OH)	Cer 35:1:5O	Cer_BDS	km4	35:1:5	35	1	5	[M+HCOO]-	NEG	WT	11304634.1161928	WT	TRUE	0.99760180170135	0.0473680990035363	0.578812541149842	35:1:5	35:1	Other	Cer_BDS	NA
w/o MS2: Cer 18:0;O3/16:0	Cer 34:0:3O	Cer_NP	km4	34:0:3	34	0	3	[M+HCOO]-	NEG	WT	188324321.384425	WT	TRUE	0.861402111547104	0.78910692804585	92.3765527576534	34:0:3	34:0	34:0	Cer_NP	NA
w/o MS2: Cer 18:2;O2/38:6;O(FA 22:6)	Cer 78:14:3O	Cer_EOS	km4	78:14:3	78	14	3	[M+HCOO]-	NEG	WT	895932.014833127	WT	TRUE	1.05986969216003	0.00375408845105955	13.4015420457067	78:14:3	78:14	78:14	Other	NA
w/o MS2: Cer 18:2;O3/15:0	Cer 33:2:3O	Cer_NP	km4	33:2:3	33	2	3	[M+HCOO]-	NEG	WT	6942252.1631644	WT	TRUE	0.920851111912631	0.0290890695260319	3.40530271657481	33:2:3	33:2	33:2	Cer_NP	NA
w/o MS2: Cer 19:0;O2/17:0(3OH)	Cer 36:0:5O	Cer_BDS	km3	36:0:5	36	0	5	[M+HCOO]-	NEG	WT	247388600.741656	WT	TRUE	0.768823491788803	1.0365950469367	12.6666306202404	36:0:5	36:0	36:0	Cer_BDS	NA
w/o MS2: Cer 19:0;O2/17:1(3OH)	Cer 36:1:5O	Cer_BDS	km3	36:1:5	36	1	5	[M+HCOO]-	NEG	WT	14410524.1038319	WT	TRUE	0.928662005751209	0.060382240188154	0.737838305079888	36:1:5	36:1	Other	Cer_BDS	NA
w/o MS2: Cer 19:1;O2/38:6;O(FA 22:6)	Cer 79:13:3O	Cer_EOS	km3	79:13:3	79	13	3	[M+HCOO]-	NEG	WT	5511756.4894932	WT	TRUE	0.869392280550483	0.0230950798048141	82.4460284002663	79:13:3	79:13	79:13	Other	NA
w/o MS2: Cer 19:2;O3/15:0	Cer 34:2:3O	Cer_NP	km3	34:2:3	34	2	3	[M+HCOO]-	NEG	WT	8599359.70333745	WT	TRUE	0.879988243826306	0.0360325966862775	4.21814452577174	34:2:3	34:2	34:2	Cer_NP	NA
w/o MS2: Cer 20:1;O2/38:6;O(FA 22:6)	Cer 80:13:3O	Cer_EOS	km4	80:13:3	80	13	3	[M+HCOO]-	NEG	WT	111493.201483313	WT	TRUE	0.834276049981909	0.000467173103684791	1.66773907255381	80:13:3	80:13	80:13	Other	NA
w/o MS2: Cer 21:1;O2/38:6;O(FA 22:6)	Cer 81:13:3O	Cer_EOS	km3	81:13:3	81	13	3	[M+HCOO]-	NEG	WT	166108.776266996	WT	TRUE	0.638206512498707	0.000696020488473908	2.48469048147326	81:13:3	81:13	81:13	Other	NA
w/o MS2: CerP 12:0;O2/23:0	CerP 35:0:2O	CerP	km3	35:0:2	35	0	2	[M-H]-	NEG	WT	405955.500618047	WT	TRUE	0.778282497323904	0.00170101395115137	3.61444046102501	35:0:2	35:0	35:0	Other	NA
w/o MS2: CerP 12:1;O2/14:1	CerP 26:2:2O	CerP	km3	26:2:2	26	2	2	[M-H]-	NEG	WT	95201.4833127318	WT	TRUE	1.17798236955445	0.000398908380447407	0.847630079432991	26:2:2	26:2	Other	Other	NA
w/o MS2: CerP 12:1;O2/17:2	CerP 29:3:2O	CerP	km3	29:3:2	29	3	2	[M-H]-	NEG	WT	64826.9468479604	WT	TRUE	0.89040534723658	0.000271634553124779	0.577189222206019	29:3:2	29:3	Other	Other	NA
w/o MS2: CerP 12:1;O2/17:4	CerP 29:5:2O	CerP	km3	29:5:2	29	5	2	[M-H]-	NEG	WT	51001.2360939431	WT	TRUE	0.927181169869433	0.000213702767888805	0.454091473128427	29:5:2	29:5	Other	Other	NA
w/o MS2: CerP 12:1;O2/18:4	CerP 30:5:2O	CerP	km3	30:5:2	30	5	2	[M-H]-	NEG	WT	141584.672435105	WT	TRUE	1.10514151300219	0.000593260844389713	1.26060459319138	30:5:2	30:5	30:5	Other	NA
w/o MS2: CerP 12:1;O2/19:0	CerP 31:1:2O	CerP	km4	31:1:2	31	1	2	[M-H]-	NEG	WT	558473.423980222	WT	TRUE	0.938173891580286	0.00234008674372278	4.97238967563716	31:1:2	31:1	31:1	Other	NA
w/o MS2: CerP 12:1;O2/19:4	CerP 31:5:2O	CerP	km3	31:5:2	31	5	2	[M-H]-	NEG	WT	761203.955500618	WT	TRUE	0.688303435595124	0.00318955783578955	6.77740878412771	31:5:2	31:5	31:5	Other	NA
w/o MS2: CerP 12:1;O2/19:5	CerP 31:6:2O	CerP	km4	31:6:2	31	6	2	[M-H]-	NEG	WT	75939.4313967862	WT	TRUE	0.534728813192853	0.00031819751685043	0.676129657092703	31:6:2	31:6	Other	Other	NA
w/o MS2: CerP 12:1;O2/21:0	CerP 33:1:2O	CerP	km3	33:1:2	33	1	2	[M-H]-	NEG	WT	3320186.65018541	WT	TRUE	0.974426448163482	0.013912076086649	29.5614099287112	33:1:2	33:1	33:1	Other	NA
w/o MS2: CerP 12:1;O2/22:3	CerP 34:4:2O	CerP	km4	34:4:2	34	4	2	[M-H]-	NEG	WT	117888.751545117	WT	TRUE	1.49553859455033	0.000493971410060377	1.04962704738741	34:4:2	34:4	34:4	Other	NA
w/o MS2: CerP 12:1;O2/28:5	CerP 40:6:2O	CerP	km4	40:6:2	40	6	2	[M-H]-	NEG	WT	495736.711990111	WT	TRUE	1.12898918894415	0.00207721058566586	4.41381094012673	40:6:2	40:6	40:6	Other	NA
w/o MS2: CerP 12:1;O2/28:6	CerP 40:7:2O	CerP	km4	40:7:2	40	7	2	[M-H]-	NEG	WT	506186.650185414	WT	TRUE	0.939353312267927	0.00212099738158762	4.50685236799458	40:7:2	40:7	40:7	Other	NA
w/o MS2: CerP 13:1;O2/22:3	CerP 35:4:2O	CerP	km3	35:4:2	35	4	2	[M-H]-	NEG	WT	1633268.23238566	WT	TRUE	0.961909692758385	0.00684363691348107	14.5418667165588	35:4:2	35:4	35:4	Other	NA
w/o MS2: CerP 13:1;O2/26:5	CerP 39:6:2O	CerP	km4	39:6:2	39	6	2	[M-H]-	NEG	WT	1483547.58961681	WT	TRUE	0.860402694332681	0.00621628514281302	13.208823197625	39:6:2	39:6	39:6	Other	NA
w/o MS2: CerP 13:1;O2/28:6	CerP 41:7:2O	CerP	km4	41:7:2	41	7	2	[M-H]-	NEG	WT	1297019.77750309	WT	TRUE	1.09805570886157	0.00543470585592042	11.5480656264531	41:7:2	41:7	41:7	Other	NA
w/o MS2: CerP 15:2;O2/28:6	CerP 43:8:2O	CerP	km3	43:8:2	43	8	2	[M-H]-	NEG	WT	223468.47960445	WT	TRUE	1.08508345437095	0.000936366180211962	1.98966022930189	43:8:2	43:8	43:8	Other	NA
w/o MS2: CL 12:0_12:0_12:0_26:0	CL 62:0	CL	km2	62:0	62	0	NA	[M-H]-	NEG	WT	612180.469715698	WT	TRUE	0.773213722120432	0.00256512725661664	1.00931455816224	62:0	62:0	62:0	CL	NA
w/o MS2: CL 12:0_12:0_14:0_22:3	CL 60:3	CL	km2	60:3	60	3	NA	[M-H]-	NEG	WT	170813.349814586	WT	TRUE	0.687569013892058	0.000715733351648527	0.281623490498458	60:3	60:3	Other	CL	NA
w/o MS2: CL 12:0_12:0_15:0_22:3	CL 61:3	CL	km2	61:3	61	3	NA	[M-H]-	NEG	WT	1033304.07911001	WT	TRUE	0.749215503568989	0.00432969784045738	1.70362973281148	61:3	61:3	61:3	CL	NA
w/o MS2: CL 12:0_12:0_16:0_22:3	CL 62:3	CL	km2	62:3	62	3	NA	[M-H]-	NEG	WT	404530.284301607	WT	TRUE	0.9467812795957	0.00169504208272249	0.666957417561422	62:3	62:3	Other	CL	NA
w/o MS2: CL 12:0_12:0_18:0_22:3	CL 64:3	CL	km1	64:3	64	3	NA	[M-H]-	NEG	WT	245845.488257108	WT	TRUE	0.600111099594903	0.00103012917602125	0.405330523647117	64:3	64:3	Other	CL	NA
w/o MS2: CL 12:0_12:0_20:5_22:6	CL 66:11	CL	km2	66:11	66	11	NA	[M-H]-	NEG	WT	52102.5957972806	WT	TRUE	0.666510718018256	0.000218317628921014	0.0859026235852642	66:11	66:11	Other	CL	NA
w/o MS2: CL 12:0_12:0_22:5_22:6	CL 68:11	CL	km2	68:11	68	11	NA	[M-H]-	NEG	WT	322888.751545117	WT	TRUE	1.06592084535512	0.00135295191273897	0.532353339780123	68:11	68:11	Other	CL	NA
w/o MS2: CL 12:0_12:0_24:0_15:1	CL 63:1	CL	km1	63:1	63	1	NA	[M-H]-	NEG	WT	2136588.38071693	WT	TRUE	0.826813497869198	0.00895262322578284	3.5226373008263	63:1	63:1	63:1	CL	NA
w/o MS2: CL 12:0_12:0_26:0_14:1	CL 64:1	CL	km1	64:1	64	1	NA	[M-H]-	NEG	WT	3516443.75772559	WT	TRUE	0.948671361701774	0.0147344225690348	5.79763330130318	64:1	64:1	64:1	CL	NA
w/o MS2: CL 12:0_12:0_26:0_15:1	CL 65:1	CL	km1	65:1	65	1	NA	[M-H]-	NEG	WT	3492122.37330037	WT	TRUE	0.928411870564239	0.0146325123494279	5.75753413350969	65:1	65:1	65:1	CL	NA
w/o MS2: CL 12:0_12:0_26:0_16:2	CL 66:2	CL	km1	66:2	66	2	NA	[M-H]-	NEG	WT	6497720.64276885	WT	TRUE	0.849259656452021	0.0272264163121497	10.7129259492117	66:2	66:2	66:2	CL	NA
w/o MS2: CL 12:0_12:0_28:0_18:3	CL 70:3	CL	km1	70:3	70	3	NA	[M-H]-	NEG	WT	68279.3572311496	WT	TRUE	0.587085767017891	0.000286100666326753	0.1125735835829	70:3	70:3	Other	CL	NA
w/o MS2: CL 12:0_14:0_17:0_18:0	CL 61:0	CL	km2	61:0	61	0	NA	[M-H]-	NEG	WT	974783.68355995	WT	TRUE	0.886937341100827	0.00408448867564498	1.60714595049558	61:0	61:0	61:0	CL	NA
w/o MS2: CL 12:0_14:0_17:0_18:2	CL 61:2	CL	km1	61:2	61	2	NA	[M-H]-	NEG	WT	72394.3139678616	WT	TRUE	0.509674904076556	0.000303342947332614	0.119357997568698	61:2	61:2	Other	CL	NA
w/o MS2: CL 12:0_14:0_17:0_22:3	CL 65:3	CL	km2	65:3	65	3	NA	[M-H]-	NEG	WT	954773.794808405	WT	TRUE	0.728206119534193	0.00400064426443354	1.57415523448414	65:3	65:3	65:3	CL	NA
w/o MS2: CL 12:0_14:0_22:3_22:4	CL 70:7	CL	km1	70:7	70	7	NA	[M-H]-	NEG	WT	39716.934487021	WT	TRUE	0.475417298235049	0.00016641986512446	0.065482128500347	70:7	70:7	Other	CL	NA
w/o MS2: CL 12:0_14:0_22:3_22:5	CL 70:8	CL	km1	70:8	70	8	NA	[M-H]-	NEG	WT	50153.2756489493	WT	TRUE	0.249757744479157	0.000210149687453233	0.0826887392789853	70:8	70:8	Other	CL	NA
w/o MS2: CL 12:0_14:0_22:4_22:6	CL 70:10	CL	km2	70:10	70	10	NA	[M-H]-	NEG	WT	527803.461063041	WT	TRUE	0.836993188966557	0.002211575035607	0.870200444889629	70:10	70:10	Other	CL	NA
w/o MS2: CL 12:0_15:0_18:0_18:2	CL 63:2	CL	km1	63:2	63	2	NA	[M-H]-	NEG	WT	8185893.69592089	WT	TRUE	0.840010712156268	0.0343001125941253	13.4962516571273	63:2	63:2	63:2	CL	NA
w/o MS2: CL 12:0_15:0_18:1_18:1	CL 63:2	CL	km1	63:2	63	2	NA	[M-H]-	NEG	WT	10503658.8380717	WT	TRUE	0.811991037968662	0.0440118934082503	17.3175988187905	63:2	63:2	63:2	CL	NA
w/o MS2: CL 12:0_15:0_20:3_22:4	CL 69:7	CL	km1	69:7	69	7	NA	[M-H]-	NEG	WT	123000	WT	TRUE	0.363906012932517	0.000515388301607158	0.202792635171144	69:7	69:7	Other	CL	NA
w/o MS2: CL 12:0_15:0_20:3_22:5	CL 69:8	CL	km1	69:8	69	8	NA	[M-H]-	NEG	WT	222710.754017305	WT	TRUE	1.24273873892814	0.000933191197257143	0.367187810472535	69:8	69:8	Other	CL	NA
w/o MS2: CL 12:0_15:0_20:5_20:5	CL 67:10	CL	km2	67:10	67	10	NA	[M-H]-	NEG	WT	66933.2509270704	WT	TRUE	1.23883254780378	0.00028046028062072	0.110354230374569	67:10	67:10	Other	CL	NA
w/o MS2: CL 12:0_15:0_22:3_22:4	CL 71:7	CL	km1	71:7	71	7	NA	[M-H]-	NEG	WT	48304.0791100124	WT	TRUE	0.809917680850557	0.000202401278806562	0.0796399308311773	71:7	71:7	Other	CL	NA
w/o MS2: CL 12:0_15:0_22:3_22:5	CL 71:8	CL	km1	71:8	71	8	NA	[M-H]-	NEG	WT	142040.791100124	WT	TRUE	0.8559190283142	0.000595172049463658	0.234185579910472	71:8	71:8	Other	CL	NA
w/o MS2: CL 12:0_15:0_22:5_22:6	CL 71:11	CL	km2	71:11	71	11	NA	[M-H]-	NEG	WT	439941.903584672	WT	TRUE	0.638917660524702	0.00184342203653922	0.725341284147521	71:11	71:11	Other	CL	NA
w/o MS2: CL 12:0_15:0_28:0_20:3	CL 75:3	CL	km1	75:3	75	3	NA	[M-H]-	NEG	WT	83603.2138442522	WT	TRUE	1.03285544930931	0.000350309905626741	0.137838341823192	75:3	75:3	Other	CL	NA
w/o MS2: CL 12:0_15:1_20:5_20:5	CL 67:11	CL	km2	67:11	67	11	NA	[M-H]-	NEG	WT	380179.233621755	WT	TRUE	0.859345092083142	0.00159300755709453	0.626809338402453	67:11	67:11	Other	CL	NA
w/o MS2: CL 12:0_16:0_22:5_22:6	CL 72:11	CL	km1	72:11	72	11	NA	[M-H]-	NEG	WT	30836.8355995056	WT	TRUE	0.165645280007942	0.000129210929484295	0.0508413264354722	72:11	72:11	Other	CL	NA
w/o MS2: CL 12:0_18:2_22:6_22:6	CL 74:14	CL	km1	74:14	74	14	NA	[M-H]-	NEG	WT	1025757.72558714	WT	TRUE	1.75661815423754	0.00429807749634781	1.69118790421932	74:14	74:14	74:14	CL	NA
w/o MS2: CL 12:0_18:3_22:6_22:6	CL 74:15	CL	km1	74:15	74	15	NA	[M-H]-	NEG	WT	48443.7577255871	WT	TRUE	0.904168992051955	0.000202986552989098	0.079870221843612	74:15	74:15	Other	CL	NA
w/o MS2: CL 12:0_20:3_22:5_22:6	CL 76:14	CL	km1	76:14	76	14	NA	[M-H]-	NEG	WT	522823.238566131	WT	TRUE	1.10003587403253	0.00219070716231994	0.861989449410873	76:14	76:14	Other	CL	NA
w/o MS2: CL 12:0_20:4_22:6_22:6	CL 76:16	CL	km1	76:16	76	16	NA	[M-H]-	NEG	WT	268401.73053152	WT	TRUE	1.16632648156485	0.00112464318737449	0.442519465194978	76:16	76:16	Other	CL	NA
w/o MS2: CL 14:0_17:2_22:6_22:6	CL 75:14	CL	km1	75:14	75	14	NA	[M-H]-	NEG	WT	396297.898640297	WT	TRUE	1.06544782668535	0.00166054716187568	0.653384513642705	75:14	75:14	Other	CL	NA
w/o MS2: CL 15:0_14:1_20:5_20:5	CL 69:11	CL	km2	69:11	69	11	NA	[M-H]-	NEG	WT	2433650.18541409	WT	TRUE	0.799647144938858	0.0101973563883456	4.01240922101518	69:11	69:11	69:11	CL	NA
w/o MS2: CL 15:0_15:1_17:1_17:1	CL 64:3	CL	km2	64:3	64	3	NA	[M-H]-	NEG	WT	6903295.42645241	WT	TRUE	1.31376948093928	0.0289258350026973	11.3816054544324	64:3	64:3	64:3	CL	NA
w/o MS2: CL 15:0_15:1_20:5_20:5	CL 70:11	CL	km2	70:11	70	11	NA	[M-H]-	NEG	WT	1390969.09765142	WT	TRUE	0.683831707169266	0.00582836748639518	2.29331942076715	70:11	70:11	70:11	CL	NA
w/o MS2: CL 15:0_18:2_22:6_22:6	CL 77:14	CL	km1	77:14	77	14	NA	[M-H]-	NEG	WT	23316.4400494438	WT	TRUE	0.616528977146446	9.7699353143154e-05	0.0384422952881032	77:14	77:14	Other	CL	NA
w/o MS2: CL 15:0_20:5_20:5_22:6	CL 77:16	CL	km1	77:16	77	16	NA	[M-H]-	NEG	WT	24201.4833127318	WT	TRUE	0.236945604225297	0.000101407816105064	0.0399014843580434	77:16	77:16	Other	CL	NA
w/o MS2: CL 15:1_20:5_20:5_20:5	CL 75:16	CL	km1	75:16	75	16	NA	[M-H]-	NEG	WT	241755.253399258	WT	TRUE	0.884445851471299	0.00101299048336628	0.398586869132547	75:16	75:16	Other	CL	NA
w/o MS2: CL 24:0_35:1	CL 59:1	CL	NA	59:1	59	1	NA	[M+NH4]+	POS	WT	404639.060568603	WT	TRUE	0.662295851523489	0.00257020520487091	0.754044032266662	59:1	59:1	Other	CL	NA
w/o MS2: CL 24:0_35:2	CL 59:2	CL	NA	59:2	59	2	NA	[M+NH4]+	POS	WT	3030402.96662546	WT	TRUE	0.87754277199447	0.0192486545088657	5.64714950933341	59:2	59:2	59:2	CL	NA
w/o MS2: CL 24:0_36:2	CL 60:2	CL	NA	60:2	60	2	NA	[M+NH4]+	POS	WT	12449143.3868974	WT	TRUE	0.887301929305488	0.0790750479803548	23.1989523318163	60:2	60:2	60:2	CL	NA
w/o MS2: CL 24:0_38:1	CL 62:1	CL	NA	62:1	62	1	NA	[M+NH4]+	POS	WT	3203951.79233622	WT	TRUE	1.00742895455478	0.020351010011852	5.97055737843579	62:1	62:1	62:1	CL	NA
w/o MS2: CL 24:0_39:1	CL 63:1	CL	NA	63:1	63	1	NA	[M+NH4]+	POS	WT	1057810.8776267	WT	TRUE	0.891772213703697	0.0067190523317861	1.97122832981158	63:1	63:1	63:1	CL	NA
w/o MS2: CL 24:0_40:2	CL 64:2	CL	NA	64:2	64	2	NA	[M+NH4]+	POS	WT	1530622.99134734	WT	TRUE	0.9667477352978	0.0097222823064286	2.8523127022235	64:2	64:2	64:2	CL	NA
w/o MS2: CL 24:0_40:6	CL 64:6	CL	NA	64:6	64	6	NA	[M+NH4]+	POS	WT	401414.091470952	WT	TRUE	0.7731729703347	0.00254972069616163	0.74803430918429	64:6	64:6	Other	CL	NA
w/o MS2: CL 26:0_35:2	CL 61:2	CL	NA	61:2	61	2	NA	[M+NH4]+	POS	WT	11010179.2336218	WT	TRUE	0.930810924941651	0.0699349685446852	20.5174456801885	61:2	61:2	61:2	CL	NA
w/o MS2: CL 26:0_36:2	CL 62:2	CL	NA	62:2	62	2	NA	[M+NH4]+	POS	WT	11057500.618047	WT	TRUE	0.957057386273758	0.070235546715217	20.6056289798291	62:2	62:2	62:2	CL	NA
w/o MS2: CL 26:0_39:6	CL 65:6	CL	NA	65:6	65	6	NA	[M+NH4]+	POS	WT	156301.606922126	WT	TRUE	0.449717330021239	0.00099280381650853	0.291267713422681	65:6	65:6	Other	CL	NA
w/o MS2: CL 27:0_36:2	CL 63:2	CL	NA	63:2	63	2	NA	[M+NH4]+	POS	WT	3752610.63040791	WT	TRUE	0.959372019226737	0.023836006737894	6.99298196101802	63:2	63:2	63:2	CL	NA
w/o MS2: CL 27:0_40:10	CL 67:10	CL	NA	67:10	67	10	NA	[M+NH4]+	POS	WT	719097.651421508	WT	TRUE	0.727394895339784	0.00456759790786598	1.3400369502376	67:10	67:10	67:10	CL	NA
w/o MS2: CL 27:0_42:6	CL 69:6	CL	NA	69:6	69	6	NA	[M+NH4]+	POS	WT	261883.807169345	WT	TRUE	1.44512893606526	0.00166344574671615	0.488019919940077	69:6	69:6	Other	CL	NA
w/o MS2: CL 27:0_44:8	CL 71:8	CL	NA	71:8	71	8	NA	[M+NH4]+	POS	WT	0	WT	FALSE	0	0	0	71:8	71:8	Other	CL	NA
w/o MS2: CL 28:0_44:8	CL 72:8	CL	NA	72:8	72	8	NA	[M+NH4]+	POS	WT	97425.21631644	WT	TRUE	0.699612717506007	0.000618830020290972	0.181551684240442	72:8	72:8	Other	CL	NA
w/o MS2: CL 28:2_46:6	CL 74:8	CL	NA	74:8	74	8	NA	[M+NH4]+	POS	WT	372598.26946848	WT	TRUE	1.50737011136867	0.00236668701772902	0.694336085920106	74:8	74:8	Other	CL	NA
w/o MS2: CL 29:0_44:8	CL 73:8	CL	NA	73:8	73	8	NA	[M+NH4]+	POS	WT	57338.6897404203	WT	TRUE	0.845230083249851	0.000364206556342379	0.10685052687696	73:8	73:8	Other	CL	NA
w/o MS2: CL 29:2_46:6	CL 75:8	CL	NA	75:8	75	8	NA	[M+NH4]+	POS	WT	46838.0716934487	WT	TRUE	0.583806452653984	0.000297508242242987	0.0872826473887465	75:8	75:8	Other	CL	NA
w/o MS2: CL 30:0_44:11	CL 74:11	CL	NA	74:11	74	11	NA	[M+NH4]+	POS	WT	1476698.39307787	WT	TRUE	0.96449602559165	0.0093797615350824	2.75182432757096	74:11	74:11	74:11	CL	NA
w/o MS2: CL 31:0_44:11	CL 75:11	CL	NA	75:11	75	11	NA	[M+NH4]+	POS	WT	907982.694684796	WT	TRUE	0.912656653926506	0.00576736671079711	1.69202382826409	75:11	75:11	75:11	CL	NA
w/o MS2: CL 32:3_44:8	CL 76:11	CL	NA	76:11	76	11	NA	[M+NH4]+	POS	WT	1082066.74907293	WT	TRUE	0.822330211304889	0.00687312190419014	2.01642909487305	76:11	76:11	76:11	CL	NA
w/o MS2: CL 32:5_42:11	CL 74:16	CL	NA	74:16	74	16	NA	[M+NH4]+	POS	WT	92124.8454882571	WT	TRUE	3	0.000585162878341803	0.171674454429323	74:16	74:16	Other	CL	NA
w/o MS2: CL 32:5_46:6	CL 78:11	CL	NA	78:11	78	11	NA	[M+NH4]+	POS	WT	58665.0185414091	WT	TRUE	0.49000689212475	0.000372631193308671	0.109322137788185	78:11	78:11	Other	CL	NA
w/o MS2: CL 33:0_44:11	CL 77:11	CL	NA	77:11	77	11	NA	[M+NH4]+	POS	WT	435227.441285538	WT	TRUE	1.12146772894244	0.00276449790418858	0.811045414940628	77:11	77:11	Other	CL	NA
w/o MS2: DGDG O-15:2_5:0	DGDG O- 20:2	EtherDGDG	km4	20:2	20	2	NA	[M+HCOO]-	NEG	WT	86980.2224969098	WT	TRUE	0.783690359672456	0.000364460074358497	1.12704033509297	20:2	20:2	20:2	Other	NA
w/o MS2: DGDG O-15:3_16:4	DGDG O- 31:7	EtherDGDG	km4	31:7	31	7	NA	[M+HCOO]-	NEG	WT	3857212.60815822	WT	TRUE	0.94307275100874	0.016162294756556	49.9795708222972	31:7	31:7	31:7	Other	NA
w/o MS2: DGDG O-18:5_6:0	DGDG O- 24:5	EtherDGDG	km3	24:5	24	5	NA	[M+HCOO]-	NEG	WT	263983.930778739	WT	TRUE	0.959002172541596	0.00110613194907021	3.42055388297725	24:5	24:5	24:5	Other	NA
w/o MS2: DGDG O-18:5_7:0	DGDG O- 25:5	EtherDGDG	km4	25:5	25	5	NA	[M+HCOO]-	NEG	WT	160636.588380717	WT	TRUE	1.52290591561859	0.000673091207004113	2.08143770157896	25:5	25:5	25:5	Other	NA
w/o MS2: DGDG O-8:0_13:1	DGDG O- 21:1	EtherDGDG	km3	21:1	21	1	NA	[M+HCOO]-	NEG	WT	197805.933250927	WT	TRUE	0.88457712092374	0.000828836292569221	2.56305696737466	21:1	21:1	21:1	Other	NA
w/o MS2: DGDG O-8:0_15:3	DGDG O- 23:3	EtherDGDG	km4	23:3	23	3	NA	[M+HCOO]-	NEG	WT	362824.474660074	WT	TRUE	0.710703148542638	0.00152028853476882	4.70127352819026	23:3	23:3	23:3	Other	NA
w/o MS2: DGDG O-8:0_15:4	DGDG O- 23:4	EtherDGDG	km4	23:4	23	4	NA	[M+HCOO]-	NEG	WT	481297.898640297	WT	TRUE	1.33052059482821	0.00201670980932778	6.23638488602825	23:4	23:4	23:4	Other	NA
w/o MS2: DGDG O-8:0_16:1	DGDG O- 24:1	EtherDGDG	km4	24:1	24	1	NA	[M+HCOO]-	NEG	WT	853160.692212608	WT	TRUE	1.00569618547962	0.00357487024518247	11.0547718186581	24:1	24:1	24:1	Other	NA
w/o MS2: DGDG O-8:0_16:3	DGDG O- 24:3	EtherDGDG	km4	24:3	24	3	NA	[M+HCOO]-	NEG	WT	451079.110012361	WT	TRUE	1.53759135573738	0.00189008858861577	5.84482698144204	24:3	24:3	24:3	Other	NA
w/o MS2: DGDG O-8:0_18:5	DGDG O- 26:5	EtherDGDG	km4	26:5	26	5	NA	[M+HCOO]-	NEG	WT	35535.2286773795	WT	TRUE	0.194147487179968	0.000148897895571192	0.460445316032412	26:5	26:5	Other	Other	NA
w/o MS2: DGDG O-8:0_20:0	DGDG O- 28:0	EtherDGDG	km4	28:0	28	0	NA	[M+HCOO]-	NEG	WT	142138.442521632	WT	TRUE	0.944687220712857	0.000595581223449678	1.84174923092274	28:0	28:0	28:0	Other	NA
w/o MS2: DGDG O-8:0_20:2	DGDG O- 28:2	EtherDGDG	km3	28:2	28	2	NA	[M+HCOO]-	NEG	WT	244813.349814586	WT	TRUE	0.805825272659984	0.00102580436237153	3.17215238004325	28:2	28:2	28:2	Other	NA
w/o MS2: DGDG O-8:0_21:0	DGDG O- 29:0	EtherDGDG	km4	29:0	29	0	NA	[M+HCOO]-	NEG	WT	36640.2966625464	WT	TRUE	1.37930861079692	0.000153528294856034	0.474764159518323	29:0	29:0	Other	Other	NA
w/o MS2: DGDG O-8:0_21:5	DGDG O- 29:5	EtherDGDG	km3	29:5	29	5	NA	[M+HCOO]-	NEG	WT	62279.3572311496	WT	TRUE	1.17347281158568	0.000260959773565428	0.806980548315606	29:5	29:5	Other	Other	NA
w/o MS2: DGDG O-9:0_22:2	DGDG O- 31:2	EtherDGDG	km3	31:2	31	2	NA	[M+HCOO]-	NEG	WT	481190.358467243	WT	TRUE	1.38521023449528	0.0020162592000014	6.23499144152795	31:2	31:2	31:2	Other	NA
w/o MS2: DLCL 10:0_22:4	DLCL 32:4	DLCL	km4	32:4	32	4	NA	[M-H]-	NEG	WT	5188805.93325093	WT	TRUE	1.22624456703074	0.0217418689211979	45.404110955897	32:4	32:4	32:4	Other	NA
w/o MS2: DLCL 14:0_22:4	DLCL 36:4	DLCL	km4	36:4	36	4	NA	[M-H]-	NEG	WT	60379.4808405439	WT	TRUE	1.26421671276425	0.00025299900879943	0.528344417349582	36:4	36:4	Other	Other	NA
w/o MS2: DLCL 15:3_22:6	DLCL 37:9	DLCL	km4	37:9	37	9	NA	[M-H]-	NEG	WT	665468.47960445	WT	TRUE	1.05278120044705	0.00278841194696289	5.82311327004709	37:9	37:9	37:9	Other	NA
w/o MS2: DLCL 16:1_22:6	DLCL 38:7	DLCL	km4	38:7	38	7	NA	[M-H]-	NEG	WT	0	WT	FALSE	0	0	0	38:7	38:7	Other	Other	NA
w/o MS2: DLCL 16:3_22:6	DLCL 38:9	DLCL	km3	38:9	38	9	NA	[M-H]-	NEG	WT	50359.7033374536	WT	TRUE	0.718637095869373	0.000211014650183175	0.440667388114711	38:9	38:9	Other	Other	NA
w/o MS2: DLCL 16:4_22:6	DLCL 38:10	DLCL	km3	38:10	38	10	NA	[M-H]-	NEG	WT	192744.12855377	WT	TRUE	0.474570993907651	0.000807626577724223	1.68658761023851	38:10	38:10	38:10	Other	NA
w/o MS2: DLCL 18:4_22:6	DLCL 40:10	DLCL	km3	40:10	40	10	NA	[M-H]-	NEG	WT	538085.290482077	WT	TRUE	0.853408685467603	0.0022546574307427	4.70845981658779	40:10	40:10	40:10	Other	NA
w/o MS2: DLCL 21:0_8:0	DLCL 29:0	DLCL	km3	29:0	29	0	NA	[M-H]-	NEG	WT	0	WT	FALSE	0	0	0	29:0	29:0	Other	Other	NA
w/o MS2: DLCL 8:0_21:1	DLCL 29:1	DLCL	km3	29:1	29	1	NA	[M-H]-	NEG	WT	4576446.22991347	WT	TRUE	2.43027405764474	0.0191759906490373	40.0457205529948	29:1	29:1	29:1	Other	NA
w/o MS2: DLCL 8:0_22:4	DLCL 30:4	DLCL	km4	30:4	30	4	NA	[M-H]-	NEG	WT	155763.90605686	WT	TRUE	0.659023232012246	0.000652673943043433	1.3629959887705	30:4	30:4	30:4	Other	NA
w/o MS2: Hex2Cer 31:3;O2	Hex2Cer 31:3:2O	Hex2Cer	km2	231:3:2	231	3	2	[M+HCOO]-	NEG	WT	72437.5772558714	WT	TRUE	1.12896981501338	0.000303524226946674	1.81597376410314	231:3:2	231:3	231:3	Other	NA
w/o MS2: Hex2Cer 31:5;O2	Hex2Cer 31:5:2O	Hex2Cer	km4	231:5:2	231	5	2	[M+HCOO]-	NEG	WT	71165.6365883807	WT	TRUE	0.913136674165958	0.000298194606293315	1.78408684892513	231:5:2	231:5	231:5	Other	NA
w/o MS2: Hex2Cer 32:3;O2	Hex2Cer 32:3:2O	Hex2Cer	km3	232:3:2	232	3	2	[M+HCOO]-	NEG	WT	701720.64276885	WT	TRUE	0.910916148356032	0.00294031390470993	17.5917848894447	232:3:2	232:3	232:3	Other	NA
w/o MS2: Hex2Cer 32:5;O2	Hex2Cer 32:5:2O	Hex2Cer	km3	232:5:2	232	5	2	[M+HCOO]-	NEG	WT	46644.0049443758	WT	TRUE	0.733925820260085	0.000195445321044209	1.16934183113942	232:5:2	232:5	232:5	Other	NA
w/o MS2: Hex2Cer 33:5;O2	Hex2Cer 33:5:2O	Hex2Cer	km3	233:5:2	233	5	2	[M+HCOO]-	NEG	WT	49747.8368355995	WT	TRUE	0.173752484384854	0.000208450838498615	1.24715334135516	233:5:2	233:5	233:5	Other	NA
w/o MS2: Hex2Cer 34:8;O2	Hex2Cer 34:8:2O	Hex2Cer	km4	234:8:2	234	8	2	[M+HCOO]-	NEG	WT	341752.781211372	WT	TRUE	0.476859547201026	0.0014319950038866	8.5675709762757	234:8:2	234:8	234:8	Other	NA
w/o MS2: Hex2Cer 35:8;O2	Hex2Cer 35:8:2O	Hex2Cer	km3	235:8:2	235	8	2	[M+HCOO]-	NEG	WT	1957843.01606922	WT	TRUE	0.761654701872962	0.00820365355175083	49.0821433584886	235:8:2	235:8	235:8	Other	NA
w/o MS2: Hex2Cer 36:8;O2	Hex2Cer 36:8:2O	Hex2Cer	km3	236:8:2	236	8	2	[M+HCOO]-	NEG	WT	747599.505562423	WT	TRUE	0.847971235579271	0.00313255316629405	18.7419449902681	236:8:2	236:8	236:8	Other	NA
w/o MS2: Hex3Cer 51:2;O2	Hex3Cer 51:2:2O	Hex3Cer	km4	351:2:2	351	2	2	[M+HCOO]-	NEG	WT	0	WT	FALSE	0	0	0	351:2:2	351:2	Other	Other	NA
w/o MS2: Hex3Cer 53:1;O2	Hex3Cer 53:1:2O	Hex3Cer	km4	353:1:2	353	1	2	[M+HCOO]-	NEG	WT	68322.6205191594	WT	TRUE	0.464516502444993	0.000286281945940813	0.730619959580813	353:1:2	353:1	Other	Other	NA
w/o MS2: Hex3Cer 53:2;O2	Hex3Cer 53:2:2O	Hex3Cer	km4	353:2:2	353	2	2	[M+HCOO]-	NEG	WT	823401.73053152	WT	TRUE	0.871989014475031	0.00345017576779704	8.80519123108003	353:2:2	353:2	353:2	Other	NA
w/o MS2: Hex3Cer 55:2;O2	Hex3Cer 55:2:2O	Hex3Cer	km4	355:2:2	355	2	2	[M+HCOO]-	NEG	WT	1551257.10754017	WT	TRUE	0.831943556127634	0.00649999809765173	16.588640725404	355:2:2	355:2	355:2	Other	NA
w/o MS2: Hex3Cer 55:5;O2	Hex3Cer 55:5:2O	Hex3Cer	km4	355:5:2	355	5	2	[M+HCOO]-	NEG	WT	224561.186650185	WT	TRUE	0.626190543993262	0.000940944785321359	2.40138454683202	355:5:2	355:5	355:5	Other	NA
w/o MS2: Hex3Cer 55:7;O2	Hex3Cer 55:7:2O	Hex3Cer	km3	355:7:2	355	7	2	[M+HCOO]-	NEG	WT	0	WT	FALSE	0	0	0	355:7:2	355:7	Other	Other	NA
w/o MS2: Hex3Cer 57:5;O2	Hex3Cer 57:5:2O	Hex3Cer	km4	357:5:2	357	5	2	[M+HCOO]-	NEG	WT	542610.630407911	WT	TRUE	0.678642278812586	0.00227361927837336	5.80250221441045	357:5:2	357:5	357:5	Other	NA
w/o MS2: Hex3Cer 57:7;O2	Hex3Cer 57:7:2O	Hex3Cer	km4	357:7:2	357	7	2	[M+HCOO]-	NEG	WT	547634.116192831	WT	TRUE	0.638239010239208	0.00229466843127447	5.85622174321722	357:7:2	357:7	357:7	Other	NA
w/o MS2: Hex3Cer 57:8;O2	Hex3Cer 57:8:2O	Hex3Cer	km4	357:8:2	357	8	2	[M+HCOO]-	NEG	WT	150551.29789864	WT	TRUE	0.816806380412182	0.000630832339257996	1.60994678409178	357:8:2	357:8	357:8	Other	NA
w/o MS2: Hex3Cer 58:3;O2	Hex3Cer 58:3:2O	Hex3Cer	km3	358:3:2	358	3	2	[M+HCOO]-	NEG	WT	323711.990111248	WT	TRUE	0.808205231103058	0.00135640140482366	3.46167110297798	358:3:2	358:3	358:3	Other	NA
w/o MS2: Hex3Cer 58:4;O2	Hex3Cer 58:4:2O	Hex3Cer	km4	358:4:2	358	4	2	[M+HCOO]-	NEG	WT	191379.480840544	WT	TRUE	0.572909458269218	0.000801908500755021	2.04655013952669	358:4:2	358:4	358:4	Other	NA
w/o MS2: Hex3Cer 58:7;O2	Hex3Cer 58:7:2O	Hex3Cer	km4	358:7:2	358	7	2	[M+HCOO]-	NEG	WT	1324674.90729295	WT	TRUE	0.827212752681453	0.00555058496464501	14.1656441142021	358:7:2	358:7	358:7	Other	NA
w/o MS2: Hex3Cer 59:7;O2	Hex3Cer 59:7:2O	Hex3Cer	km4	359:7:2	359	7	2	[M+HCOO]-	NEG	WT	2994496.90976514	WT	TRUE	0.874657797958194	0.012547387613754	32.0221793975825	359:7:2	359:7	359:7	Other	NA
w/o MS2: Hex3Cer 59:8;O2	Hex3Cer 59:8:2O	Hex3Cer	km4	359:8:2	359	8	2	[M+HCOO]-	NEG	WT	444978.986402967	WT	TRUE	0.673408246069362	0.00186452816303333	4.75846105710886	359:8:2	359:8	359:8	Other	NA
w/o MS2: Hex3Cer 60:6;O2	Hex3Cer 60:6:2O	Hex3Cer	km3	360:6:2	360	6	2	[M+HCOO]-	NEG	WT	163740.420271941	WT	TRUE	0.79478901640446	0.000686096724458519	1.75098698398553	360:6:2	360:6	360:6	Other	NA
w/o MS2: HexCer 16:0;O2/15:2	HexCer 31:2:2O	HexCer_NDS	km4	31:2:2	31	2	2	[M-H]-	NEG	WT	13469332.5092707	WT	TRUE	0.991428340570859	0.0564385073637001	17.2783520540362	31:2:2	31:2	31:2	HexCer_NDS	NA
w/o MS2: HexCer 16:0;O2/15:3	HexCer 31:3:2O	HexCer_NDS	km4	31:3:2	31	3	2	[M-H]-	NEG	WT	1682723.11495674	WT	TRUE	1.52906753023012	0.00705086023002162	2.15858375830245	31:3:2	31:3	31:3	HexCer_NDS	NA
w/o MS2: HexCer 16:0;O2/16:0;O	HexCer 32:0:3O	HexCer_HDS	km3	32:0:3	32	0	3	[M+HCOO]-	NEG	WT	1597213.84425216	WT	TRUE	0.912332219460405	0.00669256366254116	4.43669750601307	32:0:3	32:0	32:0	HexCer_HDS	NA
w/o MS2: HexCer 16:0;O2/16:3	HexCer 32:3:2O	HexCer_NDS	km4	32:3:2	32	3	2	[M-H]-	NEG	WT	1299674.90729295	WT	TRUE	0.969215843742581	0.00544583124480615	1.66721258002565	32:3:2	32:3	32:3	HexCer_NDS	NA
w/o MS2: HexCer 16:0;O2/17:0;O	HexCer 33:0:3O	HexCer_HDS	km3	33:0:3	33	0	3	[M+HCOO]-	NEG	WT	15316746.6007417	WT	TRUE	0.904569784254958	0.064179447290272	42.5464452917778	33:0:3	33:0	33:0	HexCer_HDS	NA
w/o MS2: HexCer 16:0;O2/17:1;O	HexCer 33:1:3O	HexCer_HDS	km2	33:1:3	33	1	3	[M+HCOO]-	NEG	WT	114640.296662546	WT	TRUE	0.785123230577409	0.000480359900753257	0.318444721802085	33:1:3	33:1	Other	HexCer_HDS	NA
w/o MS2: HexCer 16:0;O2/17:2	HexCer 33:2:2O	HexCer_NDS	km4	33:2:2	33	2	2	[M-H]-	NEG	WT	23340070.4573548	WT	TRUE	0.908021125816555	0.0977983680683535	29.9404557761579	33:2:2	33:2	33:2	HexCer_NDS	NA
w/o MS2: HexCer 16:0;O2/17:3	HexCer 33:3:2O	HexCer_NDS	km4	33:3:2	33	3	2	[M-H]-	NEG	WT	1419289.24598269	WT	TRUE	1.10059700440401	0.00594703312175874	1.82065289736651	33:3:2	33:3	33:3	HexCer_NDS	NA
w/o MS2: HexCer 16:0;O2/18:0;O	HexCer 34:0:3O	HexCer_HDS	km3	34:0:3	34	0	3	[M+HCOO]-	NEG	WT	731506.798516687	WT	TRUE	1.00050739371992	0.00306512232928134	2.03195984075017	34:0:3	34:0	34:0	HexCer_HDS	NA
w/o MS2: HexCer 16:0;O2/18:2	HexCer 34:2:2O	HexCer_NDS	km3	34:2:2	34	2	2	[M-H]-	NEG	WT	23160563.6588381	WT	TRUE	0.753274375489535	0.097046207873114	29.7101858901981	34:2:2	34:2	34:2	HexCer_NDS	NA
w/o MS2: HexCer 16:0;O2/18:3	HexCer 34:3:2O	HexCer_NDS	km3	34:3:2	34	3	2	[M-H]-	NEG	WT	1129316.44004944	WT	TRUE	0.912886156554655	0.00473200391881403	1.44867810028113	34:3:2	34:3	34:3	HexCer_NDS	NA
w/o MS2: HexCer 16:0;O2/18:4;O	HexCer 34:4:3O	HexCer_HDS	km3	34:4:3	34	4	3	[M+HCOO]-	NEG	WT	198893.69592089	WT	TRUE	0.781016388125885	0.00083339418000844	0.552481540170409	34:4:3	34:4	Other	HexCer_HDS	NA
w/o MS2: HexCer 16:0;O2/19:0;O	HexCer 35:0:3O	HexCer_HDS	km3	35:0:3	35	0	3	[M+HCOO]-	NEG	WT	10217357.2311496	WT	TRUE	1.01688685043598	0.042812247075413	28.3814991390277	35:0:3	35:0	35:0	HexCer_HDS	NA
w/o MS2: HexCer 16:0;O2/20:0;O	HexCer 36:0:3O	HexCer_HDS	km3	36:0:3	36	0	3	[M+HCOO]-	NEG	WT	338555.00618047	WT	TRUE	0.924374124672359	0.00141859585069881	0.940428958197778	36:0:3	36:0	Other	HexCer_HDS	NA
w/o MS2: HexCer 16:1;O3/16:2(2OH)	HexCer 32:3:5O	HexCer_AP	km4	32:3:5	32	3	5	[M-H]-	NEG	WT	1422090.23485785	WT	TRUE	1.02868135026011	0.00595876968191473	2.83430713104521	32:3:5	32:3	32:3	Other	NA
w/o MS2: HexCer 16:1;O3/16:3(2OH)	HexCer 32:4:5O	HexCer_AP	km4	32:4:5	32	4	5	[M-H]-	NEG	WT	686160.692212608	WT	TRUE	1.7351261070094	0.00287511539665893	1.36755748356258	32:4:5	32:4	32:4	Other	NA
w/o MS2: HexCer 16:1;O3/17:2(2OH)	HexCer 33:3:5O	HexCer_AP	km3	33:3:5	33	3	5	[M-H]-	NEG	WT	18776645.2410383	WT	TRUE	1.03714785683407	0.0786769374037307	37.4229273215568	33:3:5	33:3	33:3	Other	NA
w/o MS2: HexCer 16:1;O3/18:3(2OH)	HexCer 34:4:5O	HexCer_AP	km4	34:4:5	34	4	5	[M-H]-	NEG	WT	318818.294190358	WT	TRUE	1.1428633102219	0.00133589609076472	0.635423085386511	34:4:5	34:4	Other	Other	NA
w/o MS2: HexCer 16:1;O3/19:2(2OH)	HexCer 35:3:5O	HexCer_AP	km3	35:3:5	35	3	5	[M-H]-	NEG	WT	4678072.92954264	WT	TRUE	0.989188889180799	0.0196018216418814	9.32366676793729	35:3:5	35:3	35:3	Other	NA
w/o MS2: HexCer 17:0;O2/15:3	HexCer 32:3:2O	HexCer_NDS	km4	32:3:2	32	3	2	[M-H]-	NEG	WT	12453990.1112485	WT	TRUE	1.01637494515174	0.0521840716395828	15.975878943632	32:3:2	32:3	32:3	HexCer_NDS	NA
w/o MS2: HexCer 17:0;O2/16:0;O	HexCer 33:0:3O	HexCer_HDS	NA	33:0:3	33	0	3	[M+H]+	POS	WT	24762687.2682324	WT	TRUE	0.970354942194118	0.157288788714482	18.0724355847081	33:0:3	33:0	33:0	HexCer_HDS	NA
w/o MS2: HexCer 17:0;O2/17:0;O	HexCer 34:0:3O	HexCer_HDS	NA	34:0:3	34	0	3	[M+H]+	POS	WT	112256405.438813	WT	TRUE	0.986562821078193	0.71303545716398	81.9275644152918	34:0:3	34:0	34:0	HexCer_HDS	NA
w/o MS2: HexCer 17:1;O3/16:3(2OH)	HexCer 33:4:5O	HexCer_AP	km4	33:4:5	33	4	5	[M-H]-	NEG	WT	4232808.40543881	WT	TRUE	1.11727814978462	0.0177360970333952	8.43622911810694	33:4:5	33:4	33:4	Other	NA
w/o MS2: HexCer 17:1;O3/18:3(2OH)	HexCer 35:4:5O	HexCer_AP	km3	35:4:5	35	4	5	[M-H]-	NEG	WT	412624.227441286	WT	TRUE	1.26196868308859	0.00172895690880431	0.822383672718038	35:4:5	35:4	Other	Other	NA
w/o MS2: HexCer 17:2;O3/18:5(2OH)	HexCer 35:7:5O	HexCer_AP	km4	35:7:5	35	7	5	[M-H]-	NEG	WT	19646955.500618	WT	TRUE	1.19013253842655	0.0823236668879264	39.1575054196866	35:7:5	35:7	35:7	Other	NA
w/o MS2: HexCer 22:0;O2/12:0;O	HexCer 34:0:3O	HexCer_HDS	km3	34:0:3	34	0	3	[M+HCOO]-	NEG	WT	7485148.33127318	WT	TRUE	0.955613592324756	0.031363885249858	20.792043002261	34:0:3	34:0	34:0	HexCer_HDS	NA
w/o MS2: LPA 18:3	LPA 18:3	LPA	km3	18:3	18	3	NA	[M-H]-	NEG	WT	850988.875154512	WT	TRUE	0.849345010048712	0.00356577000855667	82.7945583728996	18:3	18:3	18:3	Other	NA
w/o MS2: LPA 19:4	LPA 19:4	LPA	km3	19:4	19	4	NA	[M-H]-	NEG	WT	171087.762669963	WT	TRUE	0.459616361816839	0.000716883182343421	16.6455005075068	19:4	19:4	19:4	Other	NA
w/o MS2: LPA 20:5	LPA 20:5	LPA	km4	20:5	20	5	NA	[M-H]-	NEG	WT	5755.25339925834	WT	TRUE	0.333956879794034	2.41153680875007e-05	0.55994111959361	20:5	20:5	Other	Other	NA
w/o MS2: LPC 14:2	LPC 14:2	LPC	km4	14:2	14	2	NA	[M+HCOO]-	NEG	WT	433637.82447466	WT	TRUE	1.29608069657823	0.00181700700706194	50.171474826523	14:2	14:2	14:2	LPC	NA
w/o MS2: LPC 15:2	LPC 15:2	LPC	km4	15:2	15	2	NA	[M+HCOO]-	NEG	WT	168724.35105068	WT	TRUE	0.926492084065134	0.00070698013599821	19.5212434284668	15:2	15:2	15:2	LPC	NA
w/o MS2: LPC 15:3	LPC 15:3	LPC	km3	15:3	15	3	NA	[M+HCOO]-	NEG	WT	256695.920889988	WT	TRUE	0.640263176338309	0.00107559410322745	29.6994685567512	15:3	15:3	15:3	LPC	NA
w/o MS2: LPC 17:4	LPC 17:4	LPC	km3	17:4	17	4	NA	[M+HCOO]-	NEG	WT	5253.39925834363	WT	TRUE	0.258008859604179	2.20125245644068e-05	0.607813188259051	17:4	17:4	Other	LPC	NA
w/o MS2: LPC 19:4	LPC 19:4	LPC	NA	19:4	19	4	NA	[M+H]+	POS	WT	206955.500618047	WT	TRUE	0.958574560022871	0.00131454957442248	1.11107748774528	19:4	19:4	19:4	LPC	NA
w/o MS2: LPE 11:0	LPE 11:0	LPE	km4	11:0	11	0	NA	[M-H]-	NEG	WT	1466965.38936959	WT	TRUE	0.771599185364967	0.00614680325645267	1.1119529429741	11:0	11:0	11:0	LPE	NA
w/o MS2: LPE 12:0	LPE 12:0	LPE	km4	12:0	12	0	NA	[M-H]-	NEG	WT	688864.029666255	WT	TRUE	0.814954525651524	0.0028864427828289	0.522155730903481	12:0	12:0	Other	LPE	NA
w/o MS2: LPE 13:0	LPE 13:0	LPE	km4	13:0	13	0	NA	[M-H]-	NEG	WT	14391967.8615575	WT	TRUE	0.737498030893602	0.0603044867719749	10.9090447087676	13:0	13:0	13:0	LPE	NA
w/o MS2: LPE 15:1	LPE 15:1	LPE	km3	15:1	15	1	NA	[M-H]-	NEG	WT	13789.8640296663	WT	TRUE	0.38205305939452	5.77815821271816e-05	0.0104526528042966	15:1	15:1	Other	LPE	NA
w/o MS2: LPE 18:0	LPE 18:0	LPE	km4	18:0	18	0	NA	[M-H]-	NEG	WT	698442.521631644	WT	TRUE	0.932634603091813	0.00292657808938174	0.529416183268172	18:0	18:0	Other	LPE	NA
w/o MS2: LPS 13:0	LPS 13:0	LPS	NA	13:0	13	0	NA	[M+H]+	POS	WT	576588.380716934	WT	TRUE	0.49852176469317	0.00366240089403209	3.46218414045634	13:0	13:0	13:0	Other	NA
w/o MS2: LPS 14:0	LPS 14:0	LPS	NA	14:0	14	0	NA	[M+H]+	POS	WT	482608.158220025	WT	TRUE	0.968149931617563	0.00306545294571227	2.89787024387594	14:0	14:0	14:0	Other	NA
w/o MS2: LPS 15:0	LPS 15:0	LPS	km4	15:0	15	0	NA	[M-H]-	NEG	WT	7876597.03337454	WT	TRUE	0.813548093623446	0.0330041135567064	61.7537628395908	15:0	15:0	15:0	Other	NA
w/o MS2: LPS 15:0	LPS 15:0	LPS	km4	15:0	15	0	NA	[M+H]+	POS	WT	4135702.1013597	WT	TRUE	0.817375193511643	0.0262693449608484	24.8332479526828	15:0	15:0	15:0	Other	NA
w/o MS2: LPS 15:2	LPS 15:2	LPS	km4	15:2	15	2	NA	[M-H]-	NEG	WT	367847.960444994	WT	TRUE	0.752092052679413	0.00154133768766994	2.88398601757785	15:2	15:2	15:2	Other	NA
w/o MS2: LPS 16:0	LPS 16:0	LPS	km4	16:0	16	0	NA	[M+H]+	POS	WT	1983348.57849197	WT	TRUE	0.882952412960904	0.0125979257473318	11.9092202047384	16:0	16:0	16:0	Other	NA
w/o MS2: LPS 16:0	LPS 16:0	LPS	km4	16:0	16	0	NA	[M-H]-	NEG	WT	1196836.83559951	WT	TRUE	0.940188136434857	0.00501492442276841	9.38338952597573	16:0	16:0	16:0	Other	NA
w/o MS2: LPS 16:1	LPS 16:1	LPS	km4	16:1	16	1	NA	[M-H]-	NEG	WT	421985.166872682	WT	TRUE	1.33383557024702	0.00176818063786931	3.30843025312371	16:1	16:1	16:1	Other	NA
w/o MS2: LPS 16:2	LPS 16:2	LPS	km4	16:2	16	2	NA	[M-H]-	NEG	WT	60008.652657602	WT	TRUE	0.366135290899801	0.00025144518353606	0.470477299884578	16:2	16:2	Other	Other	NA
w/o MS2: LPS 17:0	LPS 17:0	LPS	NA	17:0	17	0	NA	[M+H]+	POS	WT	380034.610630408	WT	TRUE	0.811502710858853	0.00241392151538905	2.28195684434897	17:0	17:0	17:0	Other	NA
w/o MS2: LPS 17:2	LPS 17:2	LPS	km3	17:2	17	2	NA	[M-H]-	NEG	WT	2734378.2447466	WT	TRUE	0.546305255352155	0.0114574517033456	21.4379566358843	17:2	17:2	17:2	Other	NA
w/o MS2: LPS 17:3	LPS 17:3	LPS	km3	17:3	17	3	NA	[M-H]-	NEG	WT	97191.5945611866	WT	TRUE	0.484676132896719	0.000407247242694159	0.7619974279631	17:3	17:3	Other	Other	NA
w/o MS2: LPS 18:0	LPS 18:0	LPS	NA	18:0	18	0	NA	[M+H]+	POS	WT	545793.572311496	WT	TRUE	0.900866901629667	0.00346679699772153	3.27727355114281	18:0	18:0	18:0	Other	NA
w/o MS2: LPS 18:1	LPS 18:1	LPS	NA	18:1	18	1	NA	[M+H]+	POS	WT	229296.662546354	WT	TRUE	0.87507691853169	0.00145645720585655	1.37683535616943	18:1	18:1	18:1	Other	NA
w/o MS2: MGDG O-15:2_18:5	MGDG O- 33:7	EtherMGDG	km4	33:7	33	7	NA	[M+HCOO]-	NEG	WT	2862467.24351051	WT	TRUE	0.950713134034516	0.0119941636669838	6.36449372939326	33:7	33:7	33:7	EtherMGDG	NA
w/o MS2: MGDG O-15:3_17:4	MGDG O- 32:7	EtherMGDG	km3	32:7	32	7	NA	[M+HCOO]-	NEG	WT	1246956.73671199	WT	TRUE	1.17135883157578	0.00522493426594794	2.7725202269547	32:7	32:7	32:7	EtherMGDG	NA
w/o MS2: MGDG O-22:1_4:0	MGDG O- 26:1	EtherMGDG	km4	26:1	26	1	NA	[M+HCOO]-	NEG	WT	3494485.78491965	WT	TRUE	0.905133076491932	0.0146424153957732	7.76974231443057	26:1	26:1	26:1	EtherMGDG	NA
w/o MS2: MGDG O-23:1_4:0	MGDG O- 27:1	EtherMGDG	km4	27:1	27	1	NA	[M+HCOO]-	NEG	WT	11215754.0173053	WT	TRUE	0.772028434585559	0.0469956781644118	24.9374368476664	27:1	27:1	27:1	EtherMGDG	NA
w/o MS2: MGDG O-8:0_18:2	MGDG O- 26:2	EtherMGDG	km4	26:2	26	2	NA	[M+HCOO]-	NEG	WT	178918.417799753	WT	TRUE	1.07771328459993	0.000749694792488248	0.397812464314165	26:2	26:2	Other	EtherMGDG	NA
w/o MS2: MGDG O-8:0_18:4	MGDG O- 26:4	EtherMGDG	km4	26:4	26	4	NA	[M+HCOO]-	NEG	WT	0	WT	FALSE	0	0	0	26:4	26:4	Other	EtherMGDG	NA
w/o MS2: MGDG O-8:0_19:3	MGDG O- 27:3	EtherMGDG	km4	27:3	27	3	NA	[M+HCOO]-	NEG	WT	110756.489493201	WT	TRUE	0.941742507654927	0.000464086170828229	0.246259231251358	27:3	27:3	Other	EtherMGDG	NA
w/o MS2: MGDG O-8:0_19:4	MGDG O- 27:4	EtherMGDG	km4	27:4	27	4	NA	[M+HCOO]-	NEG	WT	145243.510506799	WT	TRUE	0.806234797624725	0.000608591920321629	0.322938686530402	27:4	27:4	Other	EtherMGDG	NA
w/o MS2: MGDG O-8:0_20:2	MGDG O- 28:2	EtherMGDG	km4	28:2	28	2	NA	[M+HCOO]-	NEG	WT	10580446.2299135	WT	TRUE	0.997558411529069	0.0443336440055363	23.524874856518	28:2	28:2	28:2	EtherMGDG	NA
w/o MS2: MGDG O-8:0_20:4	MGDG O- 28:4	EtherMGDG	km4	28:4	28	4	NA	[M+HCOO]-	NEG	WT	1868598.26946848	WT	TRUE	0.889045263840624	0.00782970478445069	4.15469626621898	28:4	28:4	28:4	EtherMGDG	NA
w/o MS2: MGDG O-8:0_20:5	MGDG 28:5	EtherMGDG	NA	28:5	28	5	NA	[M+NH4]+	POS	WT	867091.470951792	WT	TRUE	1.18105315019928	0.00550763193401995	1.70482389357312	28:5	28:5	28:5	EtherMGDG	NA
w/o MS2: MGDG O-8:0_21:1	MGDG 29:1	EtherMGDG	NA	29:1	29	1	NA	[M+NH4]+	POS	WT	2828673.67119901	WT	TRUE	0.936560090008799	0.0179673009876524	5.56157063393531	29:1	29:1	29:1	EtherMGDG	NA
w/o MS2: MGDG O-8:0_21:2	MGDG O- 29:2	EtherMGDG	km4	29:2	29	2	NA	[M+HCOO]-	NEG	WT	4219082.81829419	WT	TRUE	1.2688584828011	0.0176785847809804	9.38083263719473	29:2	29:2	29:2	EtherMGDG	NA
w/o MS2: MGDG O-8:0_21:3	MGDG O- 29:3	EtherMGDG	km4	29:3	29	3	NA	[M+HCOO]-	NEG	WT	4449379.48084054	WT	TRUE	1.04652301451775	0.0186435620637085	9.89288099966923	29:3	29:3	29:3	EtherMGDG	NA
w/o MS2: MGDG O-8:0_21:4	MGDG O- 29:4	EtherMGDG	km4	29:4	29	4	NA	[M+HCOO]-	NEG	WT	1778684.7960445	WT	TRUE	0.933914765280953	0.00745295395225894	3.95478000897892	29:4	29:4	29:4	EtherMGDG	NA
w/o MS2: MGDG O-8:0_22:1	MGDG 30:1	EtherMGDG	NA	30:1	30	1	NA	[M+NH4]+	POS	WT	3146758.96168109	WT	TRUE	0.959952239709031	0.0199877299300315	6.18697109233532	30:1	30:1	30:1	EtherMGDG	NA
w/o MS2: MGDG O-8:0_22:3	MGDG O- 30:3	EtherMGDG	km4	30:3	30	3	NA	[M+HCOO]-	NEG	WT	2624529.04820766	WT	TRUE	1.16918323005734	0.0109971672249951	5.83545495858416	30:3	30:3	30:3	EtherMGDG	NA
w/o MS2: MGDG O-8:0_23:0	MGDG O- 31:0	EtherMGDG	km3	31:0	31	0	NA	[M+HCOO]-	NEG	WT	200265.760197775	WT	TRUE	0.462425149115704	0.000839143333482908	0.445276772295136	31:0	31:0	Other	EtherMGDG	NA
w/o MS2: MGDG O-8:0_23:1	MGDG 31:1	EtherMGDG	NA	31:1	31	1	NA	[M+NH4]+	POS	WT	2396060.56860321	WT	TRUE	0.990737722515627	0.0152194089615474	4.71099237467906	31:1	31:1	31:1	EtherMGDG	NA
w/o MS2: MGDG O-8:0_24:1	MGDG 32:1	EtherMGDG	NA	32:1	32	1	NA	[M+NH4]+	POS	WT	21939447.4660074	WT	TRUE	1.00696049634322	0.139356002828511	43.136042164946	32:1	32:1	32:1	EtherMGDG	NA
w/o MS2: MGDG O-8:0_25:1	MGDG 33:1	EtherMGDG	NA	33:1	33	1	NA	[M+NH4]+	POS	WT	19299630.407911	WT	TRUE	1.00641282799399	0.122588290059772	37.9457902179806	33:1	33:1	33:1	EtherMGDG	NA
w/o MS2: MGDG O-9:0_22:4	MGDG 31:4	EtherMGDG	NA	31:4	31	4	NA	[M+NH4]+	POS	WT	383395.550061805	WT	TRUE	0.686274706378565	0.00243526968678826	0.753809622550551	31:4	31:4	Other	EtherMGDG	NA
w/o MS2: MLCL 22:0_16:0_22:0	MLCL 60:0	MLCL	km1	60:0	60	0	NA	[M-H]-	NEG	WT	184541.409147095	WT	TRUE	1.20971039282624	0.00077325596289848	2.89229572267872	60:0	60:0	60:0	Other	NA
w/o MS2: MLCL 22:1_17:0_22:0	MLCL 61:1	MLCL	km1	61:1	61	1	NA	[M-H]-	NEG	WT	221857.849196539	WT	TRUE	0.804103726580735	0.000929617399151392	3.47715188281876	61:1	61:1	61:1	Other	NA
w/o MS2: MLCL 22:1_18:0_22:0	MLCL 62:1	MLCL	km1	62:1	62	1	NA	[M-H]-	NEG	WT	596674.907292954	WT	TRUE	1.03193962090717	0.0025001566429376	9.35161539173875	62:1	62:1	62:1	Other	NA
w/o MS2: MLCL 22:1_19:0_22:0	MLCL 63:1	MLCL	km1	63:1	63	1	NA	[M-H]-	NEG	WT	495658.838071693	WT	TRUE	0.73553252693908	0.00207688428236055	7.76840246256041	63:1	63:1	63:1	Other	NA
w/o MS2: MLCL 22:3_19:0_22:0	MLCL 63:3	MLCL	km1	63:3	63	3	NA	[M-H]-	NEG	WT	540398.022249691	WT	TRUE	1.33066829690479	0.00226434812096858	8.46959441526202	63:3	63:3	63:3	Other	NA
w/o MS2: MLCL 22:4_19:0_22:0	MLCL 63:4	MLCL	km2	63:4	63	4	NA	[M-H]-	NEG	WT	126872.682323857	WT	TRUE	1.41417178100917	0.000531615416774285	1.98846057427454	63:4	63:4	63:4	Other	NA
w/o MS2: MLCL 22:4_20:0_22:0	MLCL 64:4	MLCL	km1	64:4	64	4	NA	[M-H]-	NEG	WT	189321.384425216	WT	TRUE	1.36707487241841	0.000793284770543318	2.96721171099438	64:4	64:4	64:4	Other	NA
w/o MS2: MLCL 22:4_22:0_22:0	MLCL 66:4	MLCL	km1	66:4	66	4	NA	[M-H]-	NEG	WT	774551.29789864	WT	TRUE	1.28420342493612	0.00324548518643578	12.1394510655429	66:4	66:4	66:4	Other	NA
w/o MS2: MLCL 22:5_18:0_22:0	MLCL 62:5	MLCL	km2	62:5	62	5	NA	[M-H]-	NEG	WT	168933.25092707	WT	TRUE	0.808299159347804	0.000707855457563242	2.64767090125077	62:5	62:5	62:5	Other	NA
w/o MS2: MLCL 22:5_19:0_22:0	MLCL 63:5	MLCL	km2	63:5	63	5	NA	[M-H]-	NEG	WT	169962.917181706	WT	TRUE	0.760054485925033	0.000712169912377866	2.66380873892001	63:5	63:5	63:5	Other	NA
w/o MS2: MLCL 22:5_22:0_22:0	MLCL 66:5	MLCL	km1	66:5	66	5	NA	[M-H]-	NEG	WT	2374164.40049444	WT	TRUE	1.39655077653251	0.00994810209843094	37.2099984075267	66:5	66:5	66:5	Other	NA
w/o MS2: MLCL 22:6_15:2_22:6	MLCL 59:14	MLCL	km3	59:14	59	14	NA	[M-H]-	NEG	WT	141688.504326329	WT	TRUE	0.787930499064633	0.000593695915463456	2.22066720369051	59:14	59:14	59:14	Other	NA
w/o MS2: MLCL 22:6_20:0_22:2	MLCL 64:8	MLCL	km2	64:8	64	8	NA	[M-H]-	NEG	WT	156061.804697157	WT	TRUE	0.937653154478262	0.000653922182671673	2.44593824380805	64:8	64:8	64:8	Other	NA
w/o MS2: MLCL 22:6_21:0_22:2	MLCL 65:8	MLCL	km2	65:8	65	8	NA	[M-H]-	NEG	WT	239760.197775031	WT	TRUE	0.849590042492496	0.00100463090344935	3.75773327893352	65:8	65:8	65:8	Other	NA
w/o MS2: NAE 10:0	NAE 10:0	NAE	NA	10:0	10	0	NA	[M+H]+	POS	WT	1556583.43634116	WT	TRUE	1.12920984878482	0.00988717906837274	0.223572732445488	10:0	10:0	Other	NAE	NA
w/o MS2: NAE 11:0	NAE 11:0	NAE	NA	11:0	11	0	NA	[M+H]+	POS	WT	2387306.5512979	WT	TRUE	0.923394802476603	0.0151638047872741	0.342889842200342	11:0	11:0	Other	NAE	NA
w/o MS2: NAE 12:0	NAE 12:0	NAE	NA	12:0	12	0	NA	[M+H]+	POS	WT	12790218.7886279	WT	TRUE	1.0842423594193	0.0812415065806427	1.83706449419165	12:0	12:0	12:0	NAE	NA
w/o MS2: NAE 13:1	NAE 13:1	NAE	km4	13:1	13	1	NA	[M+HCOO]-	NEG	WT	38783.6835599506	WT	TRUE	0.451972716444274	0.000162509404878312	4.40148081436373	13:1	13:1	13:1	NAE	NA
w/o MS2: NAE 16:2	NAE 16:2	NAE	km3	16:2	16	2	NA	[M+HCOO]-	NEG	WT	561684.796044499	WT	TRUE	0.919522072734206	0.00235354287050356	63.7444571165643	16:2	16:2	16:2	NAE	NA
w/o MS2: NAE 16:2	NAE 16:2	NAE	km3	16:2	16	2	NA	[M+H]+	POS	WT	1538451.17428925	WT	TRUE	1.00722305872304	0.00977200572293142	0.220968388034698	16:2	16:2	Other	NAE	NA
w/o MS2: NAE 18:5	NAE 18:5	NAE	km3	18:5	18	5	NA	[M+HCOO]-	NEG	WT	77074.1656365884	WT	TRUE	0.731383008908049	0.000322952222156342	8.74698920251217	18:5	18:5	18:5	NAE	NA
w/o MS2: NAE 20:4	NAE 20:4	NAE	km4	20:4	20	4	NA	[M+HCOO]-	NEG	WT	26978.9864029666	WT	TRUE	0.541551403820315	0.000113045967327704	3.06178991121567	20:4	20:4	20:4	NAE	NA
w/o MS2: NAE 22:5	NAE 22:5	NAE	km4	22:5	22	5	NA	[M+HCOO]-	NEG	WT	176629.171817058	WT	TRUE	1.02992044652628	0.000740102511195712	20.0452829553441	22:5	22:5	22:5	NAE	NA
w/o MS2: NAGly 10:0	NAGly 10:0	NAGly	km4	10:0	10	0	NA	[M-H]-	NEG	WT	390500.618046972	WT	TRUE	1.0260991167294	0.00163625569359166	0.15354693044806	10:0	10:0	Other	NAGly	NA
w/o MS2: NAGly 12:0	NAGly 12:0	NAGly	km4	12:0	12	0	NA	[M-H]-	NEG	WT	1316729.29542645	WT	TRUE	0.826245188626916	0.00551729166866853	0.517744997575007	12:0	12:0	Other	NAGly	NA
w/o MS2: NAGly 14:0	NAGly 14:0	NAGly	km4	14:0	14	0	NA	[M-H]-	NEG	WT	340201.483312732	WT	TRUE	0.972617014048242	0.00142549483486817	0.133769041795123	14:0	14:0	Other	NAGly	NA
w/o MS2: NAGly 14:1	NAGly 14:1	NAGly	km4	14:1	14	1	NA	[M-H]-	NEG	WT	0	WT	FALSE	0	0	0	14:1	14:1	Other	NAGly	NA
w/o MS2: NAGly 15:3	NAGly 15:3	NAGly	km4	15:3	15	3	NA	[M-H]-	NEG	WT	647051.915945612	WT	TRUE	0.739348976530237	0.0027112438049664	0.254424272183953	15:3	15:3	Other	NAGly	NA
w/o MS2: NAGly 16:0	NAGly 16:0	NAGly	km3	16:0	16	0	NA	[M-H]-	NEG	WT	123594.56118665	WT	TRUE	0.885660449234283	0.000517879601446095	0.0485980421367791	16:0	16:0	Other	NAGly	NA
w/o MS2: NAGly 16:0;O(FA 13:0)	NAGly 29:0:1O	NAGly	km4	29:0:1	29	0	1	[M-H]-	NEG	WT	13450058.0964153	WT	TRUE	1.01049112850319	0.0563577447059277	5.28863474117275	29:0:1	29:0	29:0	NAGly	NA
w/o MS2: NAGly 16:1	NAGly 16:1	NAGly	km3	16:1	16	1	NA	[M-H]-	NEG	WT	251658.838071693	WT	TRUE	1.15463989226912	0.00105448797673334	0.0989536003791569	16:1	16:1	Other	NAGly	NA
w/o MS2: NAGly 17:0	NAGly 17:0	NAGly	km3	17:0	17	0	NA	[M-H]-	NEG	WT	337035.846724351	WT	TRUE	0.895098381149915	0.00141223034653654	0.132524296566573	17:0	17:0	Other	NAGly	NA
w/o MS2: NAGly 17:0;O(FA 16:0)	NAGly 33:0:1O	NAGly	km3	33:0:1	33	0	1	[M-H]-	NEG	WT	2329678.61557478	WT	TRUE	0.977886022066569	0.00976170004041954	0.916042085006291	33:0:1	33:0	Other	NAGly	NA
w/o MS2: NAGly 17:1	NAGly 17:1	NAGly	km3	17:1	17	1	NA	[M-H]-	NEG	WT	104462.299134734	WT	TRUE	0.720136723255316	0.000437712576691298	0.0410751344259232	17:1	17:1	Other	NAGly	NA
w/o MS2: NAGly 19:4	NAGly 19:4	NAGly	km3	19:4	19	4	NA	[M-H]-	NEG	WT	61185.4140914709	WT	TRUE	1.0312005877042	0.000256375989038487	0.024058431889111	19:4	19:4	Other	NAGly	NA
w/o MS2: NAGly 8:0;O(FA 16:2)	NAGly 24:2:1O	NAGly	NA	24:2:1	24	2	1	[M+NH4]+	POS	WT	324901.112484549	WT	TRUE	0.804333629342446	0.00206372199758149	0.247287251466057	24:2:1	24:2	Other	NAGly	NA
w/o MS2: NAGly 8:0;O(FA 16:4)	NAGly 24:4:1O	NAGly	NA	24:4:1	24	4	1	[M+NH4]+	POS	WT	6881876.39060569	WT	TRUE	1.1138637364091	0.0437126225371269	5.23790234064823	24:4:1	24:4	24:4	NAGly	NA
w/o MS2: NAGly 8:0;O(FA 22:0)	NAGly 30:0:1O	NAGly	NA	30:0:1	30	0	1	[M+NH4]+	POS	WT	12119075.4017305	WT	TRUE	1.0838149354329	0.0769785068005561	9.22401534265713	30:0:1	30:0	30:0	NAGly	NA
w/o MS2: NAGly 8:0;O(FA 23:0)	NAGly 31:0:1O	NAGly	NA	31:0:1	31	0	1	[M+NH4]+	POS	WT	23607195.302843	WT	TRUE	1.04637501890492	0.149949281106252	17.9678007151794	31:0:1	31:0	31:0	NAGly	NA
w/o MS2: NAGly 8:0;O(FA 26:1)	NAGly 34:1:1O	NAGly	NA	34:1:1	34	1	1	[M+NH4]+	POS	WT	5042616.81087763	WT	TRUE	0.791129166419061	0.0320299279937901	3.83801348608114	34:1:1	34:1	34:1	NAGly	NA
w/o MS2: NAGlySer 15:0;O(FA 14:0)	NAGlySer 29:0:1O	NAGlySer	km4	29:0:1	29	0	1	[M-H]-	NEG	WT	4387341.16192831	WT	TRUE	0.95891057929983	0.0183836122765643	0.438627018547622	29:0:1	29:0	Other	NAGlySer	NA
w/o MS2: NAGlySer 15:0;O(FA 15:0)	NAGlySer 30:0:1O	NAGlySer	km4	30:0:1	30	0	1	[M-H]-	NEG	WT	115587793.572311	WT	TRUE	0.90772248101279	0.484330053786605	11.5559577894411	30:0:1	30:0	30:0	NAGlySer	NA
w/o MS2: NAGlySer 16:0;O(FA 13:0)	NAGlySer 29:0:1O	NAGlySer	km4	29:0:1	29	0	1	[M-H]-	NEG	WT	11426463.5352287	WT	TRUE	0.894538675792714	0.0478785823967287	1.14236742665292	29:0:1	29:0	29:0	NAGlySer	NA
w/o MS2: NAGlySer 16:0;O(FA 15:0)	NAGlySer 31:0:1O	NAGlySer	km4	31:0:1	31	0	1	[M-H]-	NEG	WT	778103244.746601	WT	TRUE	0.922349034068368	3.26036837223553	77.7913305049263	31:0:1	31:0	31:0	NAGlySer	NA
w/o MS2: NAGlySer 16:1;O	NAGlySer 16:1:1O	NAGlySer	km4	16:1:1	16	1	1	[M-H]-	NEG	WT	7735.47589616811	WT	TRUE	0.433237529670213	3.24127949938959e-05	0.00077335876198238	16:1:1	16:1	Other	NAGlySer	NA
w/o MS2: NAGlySer 17:0;O(FA 16:0)	NAGlySer 33:0:1O	NAGlySer	km3	33:0:1	33	0	1	[M-H]-	NEG	WT	24329396.7861557	WT	TRUE	0.90272513603801	0.10194379259141	2.43234578335898	33:0:1	33:0	33:0	NAGlySer	NA
w/o MS2: NAGlySer 17:0;O(FA 17:0)	NAGlySer 34:0:1O	NAGlySer	km3	34:0:1	34	0	1	[M-H]-	NEG	WT	6218238.56613103	WT	TRUE	0.789364194325781	0.0260553448259057	0.621672065657442	34:0:1	34:0	Other	NAGlySer	NA
w/o MS2: NAGlySer 18:0;O	NAGlySer 18:0:1O	NAGlySer	km3	18:0:1	18	0	1	[M-H]-	NEG	WT	228889.987639061	WT	TRUE	0.81003003197071	0.00095908310556243	0.0228834114211891	18:0:1	18:0	Other	NAGlySer	NA
w/o MS2: NAGlySer 20:3;O	NAGlySer 20:3:1O	NAGlySer	km3	20:3:1	20	3	1	[M-H]-	NEG	WT	9734.23980222497	WT	TRUE	0.263230974311778	4.07879131634596e-05	0.000973186361555009	20:3:1	20:3	Other	NAGlySer	NA
w/o MS2: NAGlySer 8:0;O(FA 17:2)	NAGlySer 25:2:1O	NAGlySer	NA	25:2:1	25	2	1	[M+NH4]+	POS	WT	116301.606922126	WT	TRUE	0.917746213510232	0.000738729956089892	0.00340772683123948	25:2:1	25:2	Other	NAGlySer	NA
w/o MS2: NAGlySer 8:0;O(FA 18:2)	NAGlySer 26:2:1O	NAGlySer	NA	26:2:1	26	2	1	[M+NH4]+	POS	WT	2769344.87021014	WT	TRUE	0.941489516950568	0.0175904535501211	0.0811439417641882	26:2:1	26:2	Other	NAGlySer	NA
w/o MS2: NAGlySer 8:0;O(FA 19:2)	NAGlySer 27:2:1O	NAGlySer	NA	27:2:1	27	2	1	[M+NH4]+	POS	WT	6154414.09147095	WT	TRUE	0.992653654817226	0.0390918936708724	0.180329082160549	27:2:1	27:2	Other	NAGlySer	NA
w/o MS2: NAGlySer 8:0;O(FA 20:0)	NAGlySer 28:0:1O	NAGlySer	NA	28:0:1	28	0	1	[M+NH4]+	POS	WT	677909.765142151	WT	TRUE	0.998492238500225	0.00430597877612898	0.0198632792527191	28:0:1	28:0	Other	NAGlySer	NA
w/o MS2: NAGlySer 8:0;O(FA 21:0)	NAGlySer 29:0:1O	NAGlySer	NA	29:0:1	29	0	1	[M+NH4]+	POS	WT	885019.77750309	WT	TRUE	0.863080214345968	0.00562150978542637	0.0259317624389686	29:0:1	29:0	Other	NAGlySer	NA
w/o MS2: NAGlySer 8:0;O(FA 22:1)	NAGlySer 30:1:1O	NAGlySer	km1	30:1:1	30	1	1	[M-H]-	NEG	WT	0	WT	FALSE	NA	0	0	30:1:1	30:1	Other	NAGlySer	NA
w/o MS2: NAGlySer 8:0;O(FA 23:0)	NAGlySer 31:0:1O	NAGlySer	NA	31:0:1	31	0	1	[M+NH4]+	POS	WT	192119.901112485	WT	TRUE	0.340437513548374	0.0012203161234724	0.00562926135899793	31:0:1	31:0	Other	NAGlySer	NA
w/o MS2: NAGlySer 8:0;O(FA 23:1)	NAGlySer 31:1:1O	NAGlySer	NA	31:1:1	31	1	1	[M+NH4]+	POS	WT	334843.016069221	WT	TRUE	1.03776065958876	0.00212687144317318	0.00981115876478192	31:1:1	31:1	Other	NAGlySer	NA
w/o MS2: NAGlySer 8:0;O(FA 24:0)	NAGlySer 32:0:1O	NAGlySer	NA	32:0:1	32	0	1	[M+NH4]+	POS	WT	1164081993.81953	WT	TRUE	0.900940740098201	7.39407015033885	34.1085007256841	32:0:1	32:0	32:0	NAGlySer	NA
w/o MS2: NAGlySer 8:0;O(FA 24:1)	NAGlySer 32:1:1O	NAGlySer	km3	32:1:1	32	1	1	[M-H]-	NEG	WT	437383.189122373	WT	TRUE	0.648324441744382	0.00183270064222197	0.0437276421246615	32:1:1	32:1	Other	NAGlySer	NA
w/o MS2: NAGlySer 8:0;O(FA 26:0)	NAGlySer 34:0:1O	NAGlySer	NA	34:0:1	34	0	1	[M+NH4]+	POS	WT	6533248.45488257	WT	TRUE	0.818736982015181	0.0414981914001531	0.191429221350008	34:0:1	34:0	Other	NAGlySer	NA
w/o MS2: NAGlySer 8:0;O(FA 27:0)	NAGlySer 35:0:1O	NAGlySer	NA	35:0:1	35	0	1	[M+NH4]+	POS	WT	1343798.51668727	WT	TRUE	0.528173604588094	0.00853560191898937	0.039374333530587	35:0:1	35:0	Other	NAGlySer	NA
w/o MS2: NAGlySer 8:0;O(FA 27:1)	NAGlySer 35:1:1O	NAGlySer	NA	35:1:1	35	1	1	[M+NH4]+	POS	WT	2272896.16810878	WT	TRUE	0.516198793900491	0.0144370875940532	0.0665976116896811	35:1:1	35:1	Other	NAGlySer	NA
w/o MS2: NAGlySer 8:0;O(FA 28:1)	NAGlySer 36:1:1O	NAGlySer	NA	36:1:1	36	1	1	[M+NH4]+	POS	WT	1184016.06922126	WT	TRUE	0.322565355168125	0.0075206883376187	0.0346925845178188	36:1:1	36:1	Other	NAGlySer	NA
w/o MS2: NAGlySer 9:0;O(FA 24:4)	NAGlySer 33:4:1O	NAGlySer	NA	33:4:1	33	4	1	[M+NH4]+	POS	WT	1333046.97156984	WT	TRUE	0.924739773664483	0.00846730975465311	0.0390593049618203	33:4:1	33:4	Other	NAGlySer	NA
w/o MS2: NAGlySer 9:0;O(FA 26:4)	NAGlySer 35:4:1O	NAGlySer	km4	35:4:1	35	4	1	[M-H]-	NEG	WT	64432.6328800989	WT	TRUE	0.681866893681484	0.000269982318928063	0.00644169044856081	35:4:1	35:4	Other	NAGlySer	NA
w/o MS2: NAOrn 16:0;O	NAOrn 16:0:1O	NAOrn	NA	16:0:1	16	0	1	[M+H]+	POS	WT	747262.051915946	WT	TRUE	0.35645252413499	0.00474649385686594	4.78576566907108	16:0:1	16:0	16:0	Other	NA
w/o MS2: NAOrn 17:1	NAOrn 17:1	NAOrn	NA	17:1	17	1	NA	[M+H]+	POS	WT	1069975.27812114	WT	TRUE	0.288687714187338	0.0067963187366186	6.85255050709159	17:1	17:1	17:1	Other	NA
w/o MS2: NAOrn 17:1;O	NAOrn 17:1:1O	NAOrn	NA	17:1:1	17	1	1	[M+H]+	POS	WT	112763.90605686	WT	TRUE	0.120903736406216	0.000716259023193781	0.722185248044659	17:1:1	17:1	Other	Other	NA
w/o MS2: NAOrn 18:0;O	NAOrn 18:0:1O	NAOrn	NA	18:0:1	18	0	1	[M+H]+	POS	WT	200629.171817058	WT	TRUE	0.129055919880191	0.00127436570490386	1.28490962472191	18:0:1	18:0	18:0	Other	NA
w/o MS2: NAOrn 19:0;O	NAOrn 19:0:1O	NAOrn	NA	19:0:1	19	0	1	[M+H]+	POS	WT	166781.211372064	WT	TRUE	0.454384938982798	0.00105936865546493	1.06813372040508	19:0:1	19:0	19:0	Other	NA
w/o MS2: NAOrn 20:4;O	NAOrn 20:4:1O	NAOrn	NA	20:4:1	20	4	1	[M+H]+	POS	WT	1910310.25957973	WT	TRUE	1.13520797449496	0.0121339975562188	12.2343925188366	20:4:1	20:4	20:4	Other	NA
w/o MS2: NAOrn 22:0;O	NAOrn 22:0:1O	NAOrn	NA	22:0:1	22	0	1	[M+H]+	POS	WT	7089593.32509271	WT	TRUE	1.10383262079997	0.045032008622613	45.4045970297988	22:0:1	22:0	22:0	Other	NA
w/o MS2: NAOrn 8:0;O(FA 8:0)	NAOrn 16:0:1O	NAOrn	NA	16:0:1	16	0	1	[M+H]+	POS	WT	2255258.34363412	WT	TRUE	0.827139750290092	0.0143250548402116	14.4435782978369	16:0:1	16:0	16:0	Other	NA
w/o MS2: NAOrn 8:0;O(FA 9:0)	NAOrn 17:0:1O	NAOrn	NA	17:0:1	17	0	1	[M+H]+	POS	WT	2061689.74042027	WT	TRUE	0.906912584577359	0.013095536783352	13.2038873841934	17:0:1	17:0	17:0	Other	NA
w/o MS2: PA 18:0_8:0	PA 26:0	PA	km3	26:0	26	0	NA	[M-H]-	NEG	WT	1034400.49443758	WT	TRUE	1.17823262155122	0.00433429198381941	0.610475527483961	26:0	26:0	Other	PA	NA
w/o MS2: PA 20:0_8:0	PA 28:0	PA	km3	28:0	28	0	NA	[M-H]-	NEG	WT	26784924.5982695	WT	TRUE	1.11071945924116	0.112232819490877	15.8077466713097	28:0	28:0	28:0	PA	NA
w/o MS2: PC 14:0_20:5;O4	PC 34:5:4O	OxPC	km4	34:5:4	34	5	4	[M+HCOO]-	NEG	WT	1254862.79357231	WT	TRUE	1.2308019667844	0.00525806182056299	8.35072272070703	34:5:4	34:5	34:5	Other	NA
w/o MS2: PC 19:0_5:0	PC 24:0	PC	NA	24:0	24	0	NA	[M+H]+	POS	WT	1241359.70333745	WT	TRUE	0.783912352430536	0.00788492629987708	3.76883648910435	24:0	24:0	24:0	Other	NA
w/o MS2: PC 20:4_7:0;O	PC 27:4:1O	OxPC	km4	27:4:1	27	4	1	[M+HCOO]-	NEG	WT	639281.829419036	WT	TRUE	0.927462444053767	0.00267868598628125	4.25422231435143	27:4:1	27:4	27:4	Other	NA
w/o MS2: PC 5:0_19:1	PC 24:1	PC	NA	24:1	24	1	NA	[M+H]+	POS	WT	520270.704573548	WT	TRUE	1.12143618468146	0.00330467965934316	1.57957053893168	24:1	24:1	24:1	Other	NA
w/o MS2: PC 5:0_21:1	PC 26:1	PC	NA	26:1	26	1	NA	[M+H]+	POS	WT	4578561.18665018	WT	TRUE	1.05696277445663	0.0290823178963789	13.9007641551848	26:1	26:1	26:1	Other	NA
w/o MS2: PC 5:0_28:4	PC 33:4	PC	NA	33:4	33	4	NA	[M+H]+	POS	WT	5279847.96044499	WT	TRUE	1.03734178122103	0.0335367838433434	16.0299094587566	33:4	33:4	33:4	Other	NA
w/o MS2: PC 6:0_26:4	PC 32:4	PC	NA	32:4	32	4	NA	[M+H]+	POS	WT	18935222.4969098	WT	TRUE	1.02609838857706	0.120273626941893	57.488379301985	32:4	32:4	32:4	Other	NA
w/o MS2: PC 6:0_28:3	PC 34:3	PC	NA	34:3	34	3	NA	[M+H]+	POS	WT	359734.239802225	WT	TRUE	0.743280193063889	0.00228497667578289	1.09217298233684	34:3	34:3	34:3	Other	NA
w/o MS2: PC 6:0_28:4	PC 34:4	PC	NA	34:4	34	4	NA	[M+H]+	POS	WT	1611576.0197775	WT	TRUE	0.918596376651134	0.0102364835175744	4.89283363393657	34:4	34:4	34:4	Other	NA
w/o MS2: PC 6:0_28:5	PC 34:5	PC	NA	34:5	34	5	NA	[M+H]+	POS	WT	410906.056860321	WT	TRUE	1.2928961981899	0.00261001220339756	1.24753343976414	34:5	34:5	34:5	Other	NA
w/o MS2: PC 8:0_20:5;O4	PC 28:5:4O	OxPC	km4	28:5:4	28	5	4	[M+HCOO]-	NEG	WT	1739724.35105068	WT	TRUE	1.53753936835806	0.00728970389067175	11.5773260156422	28:5:4	28:5	28:5	Other	NA
w/o MS2: PC 8:0_22:6;O3	PC 30:6:3O	OxPC	km4	30:6:3	30	6	3	[M+HCOO]-	NEG	WT	471443.757725587	WT	TRUE	0.924222284410373	0.0019754194926625	3.1373119988418	30:6:3	30:6	30:6	Other	NA
w/o MS2: PC 9:0_18:3;O	PC 27:3:1O	OxPC	km4	27:3:1	27	3	1	[M+HCOO]-	NEG	WT	1008478.368356	WT	TRUE	1.01995354804215	0.00422567441849231	6.71111078207824	27:3:1	27:3	27:3	Other	NA
w/o MS2: PC 9:0_20:5;O4	PC 29:5:4O	OxPC	km4	29:5:4	29	5	4	[M+HCOO]-	NEG	WT	8658391.84177998	WT	TRUE	1.2934839532373	0.0362799501299533	57.6189124805459	29:5:4	29:5	29:5	Other	NA
w/o MS2: PC 9:0_22:6;O4	PC 31:6:4O	OxPC	km3	31:6:4	31	6	4	[M+HCOO]-	NEG	WT	1254813.34981459	WT	TRUE	0.896527594000989	0.00525785464386121	8.35039368783335	31:6:4	31:6	31:6	Other	NA
w/o MS2: PC O-10:0_18:2;O2	PC O- 28:2:2O	EtherOxPC	km4	28:2:2	28	2	2	[M+HCOO]-	NEG	WT	517234.857849197	WT	TRUE	0.988945459431531	0.00216729101560095	1.2631035793655	28:2:2	28:2	28:2	Other	NA
w/o MS2: PC O-10:0_22:5;O	PC O- 32:5:1O	EtherOxPC	km4	32:5:1	32	5	1	[M+HCOO]-	NEG	WT	3106493.20148331	WT	TRUE	0.973122524360581	0.0130166687403794	7.58615283274696	32:5:1	32:5	32:5	Other	NA
w/o MS2: PC O-10:0_22:5;O3	PC O- 32:5:3O	EtherOxPC	km3	32:5:3	32	5	3	[M+HCOO]-	NEG	WT	1795378.2447466	WT	TRUE	0.700208839145831	0.00752290198619831	4.38436940751497	32:5:3	32:5	32:5	Other	NA
w/o MS2: PC O-10:0_22:6;O	PC O- 32:6:1O	EtherOxPC	km4	32:6:1	32	6	1	[M+HCOO]-	NEG	WT	2318864.02966625	WT	TRUE	0.820664013834816	0.00971638531632213	5.66273794483376	32:6:1	32:6	32:6	Other	NA
w/o MS2: PC O-12:0_17:0;O	PC O- 29:0:1O	EtherOxPC	km3	29:0:1	29	0	1	[M+HCOO]-	NEG	WT	564451.174289246	WT	TRUE	0.715806595726376	0.0023651344069683	1.37840728984602	29:0:1	29:0	29:0	Other	NA
w/o MS2: PC O-12:0_18:0;O	PC O- 30:0:1O	EtherOxPC	km3	30:0:1	30	0	1	[M+HCOO]-	NEG	WT	3128144.62299135	WT	TRUE	0.920627565481711	0.01310739141809	7.63902627619365	30:0:1	30:0	30:0	Other	NA
w/o MS2: PC O-12:0_22:3;O2	PC O- 34:3:2O	EtherOxPC	km3	34:3:2	34	3	2	[M+HCOO]-	NEG	WT	41029.6662546353	WT	TRUE	0.304846763367476	0.000171920406556789	0.10019571867585	34:3:2	34:3	Other	Other	NA
w/o MS2: PC O-12:0_22:5;O2	PC O- 34:5:2O	EtherOxPC	km4	34:5:2	34	5	2	[M+HCOO]-	NEG	WT	1190310.25957973	WT	TRUE	0.73253927712557	0.0049875770981331	2.90677460464	34:5:2	34:5	34:5	Other	NA
w/o MS2: PC O-14:0_17:0;O	PC O- 31:0:1O	EtherOxPC	km3	31:0:1	31	0	1	[M+HCOO]-	NEG	WT	195129.78986403	WT	TRUE	1.49940928761194	0.000817622853585235	0.476513004252998	31:0:1	31:0	Other	Other	NA
w/o MS2: PC O-15:0_20:5;O2	PC O- 35:5:2O	EtherOxPC	km4	35:5:2	35	5	2	[M+HCOO]-	NEG	WT	2185113.72064277	WT	TRUE	0.690715669517478	0.00915595162032988	5.33611553819376	35:5:2	35:5	35:5	Other	NA
w/o MS2: PC O-15:0_22:4;O2	PC O- 37:4:2O	EtherOxPC	km3	37:4:2	37	4	2	[M+HCOO]-	NEG	WT	937156.983930779	WT	TRUE	0.807247698810271	0.00392682720558838	2.28856644687985	37:4:2	37:4	37:4	Other	NA
w/o MS2: PC O-16:1_22:6;O4	PC O- 38:7:4O	EtherOxPC	km3	38:7:4	38	7	4	[M+HCOO]-	NEG	WT	1301228.67737948	WT	TRUE	1.12952843336553	0.00545234177265967	3.17764082414231	38:7:4	38:7	38:7	Other	NA
w/o MS2: PC O-16:2_5:0;O	PC O- 21:2:1O	EtherOxPC	km4	21:2:1	21	2	1	[M+HCOO]-	NEG	WT	234313.967861557	WT	TRUE	1.42728193727941	0.000981810389747987	0.572201983315585	21:2:1	21:2	Other	Other	NA
w/o MS2: PC O-16:2_6:0;O	PC O- 22:2:1O	EtherOxPC	km4	22:2:1	22	2	1	[M+HCOO]-	NEG	WT	296721.878862794	WT	TRUE	1.28213424423135	0.00124330882273805	0.724604039306497	22:2:1	22:2	Other	Other	NA
w/o MS2: PC O-17:2_22:6;O2	PC O- 39:8:2O	EtherOxPC	km3	39:8:2	39	8	2	[M+HCOO]-	NEG	WT	143150.803461063	WT	TRUE	1.07928259983846	0.000599823166418678	0.349578705875684	39:8:2	39:8	Other	Other	NA
w/o MS2: PC O-18:1_22:6;O4	PC O- 40:7:4O	EtherOxPC	km3	40:7:4	40	7	4	[M+HCOO]-	NEG	WT	197786.155747837	WT	TRUE	0.674644694356902	0.000828753421888509	0.482999932202698	40:7:4	40:7	Other	Other	NA
w/o MS2: PC O-18:3_6:0;O	PC O- 24:3:1O	EtherOxPC	km4	24:3:1	24	3	1	[M+HCOO]-	NEG	WT	38128.5537700865	WT	TRUE	0.591238311719867	0.000159764313579692	0.0931111119294816	24:3:1	24:3	Other	Other	NA
w/o MS2: PC O-18:3_7:0;O	PC O- 25:3:1O	EtherOxPC	km4	25:3:1	25	3	1	[M+HCOO]-	NEG	WT	1831473.42398022	WT	TRUE	1.09489598006544	0.00767414615791719	4.47251495570445	25:3:1	25:3	25:3	Other	NA
w/o MS2: PC O-20:4_3:0;O	PC O- 23:4:1O	EtherOxPC	km4	23:4:1	23	4	1	[M+HCOO]-	NEG	WT	9750.30902348578	WT	TRUE	0.29763534491992	4.08552455915389e-05	0.0238105573137441	23:4:1	23:4	Other	Other	NA
w/o MS2: PC O-20:4_4:0;O	PC O- 24:4:1O	EtherOxPC	km4	24:4:1	24	4	1	[M+HCOO]-	NEG	WT	301847.960444994	WT	TRUE	1.05917648512263	0.00126478786729537	0.737122089658943	24:4:1	24:4	Other	Other	NA
w/o MS2: PC O-20:5_5:0;O	PC O- 25:5:1O	EtherOxPC	km4	25:5:1	25	5	1	[M+HCOO]-	NEG	WT	882407.911001236	WT	TRUE	0.983337350186918	0.00369742044370445	2.15486751121297	25:5:1	25:5	25:5	Other	NA
w/o MS2: PC O-20:5_6:0;O	PC O- 26:5:1O	EtherOxPC	km4	26:5:1	26	5	1	[M+HCOO]-	NEG	WT	386901.112484549	WT	TRUE	0.897287429811775	0.00162117322970188	0.9448245272406	26:5:1	26:5	Other	Other	NA
w/o MS2: PC O-8:0_16:2;O2	PC O- 24:2:2O	EtherOxPC	km4	24:2:2	24	2	2	[M+HCOO]-	NEG	WT	239574.78368356	WT	TRUE	1.11205908900922	0.00100385399081766	0.585049058864177	24:2:2	24:2	Other	Other	NA
w/o MS2: PC O-8:0_17:2;O	PC O- 25:2:1O	EtherOxPC	km3	25:2:1	25	2	1	[M+HCOO]-	NEG	WT	54896.1681087763	WT	TRUE	0.685856879098953	0.000230023112571734	0.134058146660838	25:2:1	25:2	Other	Other	NA
w/o MS2: PC O-8:0_18:1;O	PC O- 26:1:1O	EtherOxPC	km4	26:1:1	26	1	1	[M+HCOO]-	NEG	WT	1133557.47836836	WT	TRUE	0.975994047707216	0.00474977450040943	2.76818255114787	26:1:1	26:1	26:1	Other	NA
w/o MS2: PC O-8:0_18:3;O	PC O- 26:3:1O	EtherOxPC	km4	26:3:1	26	3	1	[M+HCOO]-	NEG	WT	462819.530284302	WT	TRUE	1.24839563964022	0.00193928269645406	1.13021966023953	26:3:1	26:3	26:3	Other	NA
w/o MS2: PC O-8:0_18:3;O2	PC O- 26:3:2O	EtherOxPC	km4	26:3:2	26	3	2	[M+HCOO]-	NEG	WT	373467.243510507	WT	TRUE	1.17285345656023	0.00156488331982754	0.912018602179016	26:3:2	26:3	Other	Other	NA
w/o MS2: PC O-8:0_20:3;O	PC O- 28:3:1O	EtherOxPC	km3	28:3:1	28	3	1	[M+HCOO]-	NEG	WT	2993524.10383189	WT	TRUE	0.975019959372752	0.0125433114121464	7.31027878938771	28:3:1	28:3	28:3	Other	NA
w/o MS2: PC O-8:0_20:3;O2	PC O- 28:3:2O	EtherOxPC	km3	28:3:2	28	3	2	[M+HCOO]-	NEG	WT	165207.663782447	WT	TRUE	0.975007819613331	0.000692244693083919	0.403442243490599	28:3:2	28:3	Other	Other	NA
w/o MS2: PC O-8:0_20:4;O2	PC O- 28:4:2O	EtherOxPC	km4	28:4:2	28	4	2	[M+HCOO]-	NEG	WT	342578.491965389	WT	TRUE	0.982646800141742	0.00143545485480637	0.836587312027755	28:4:2	28:4	Other	Other	NA
w/o MS2: PC O-8:0_20:4;O3	PC O- 28:4:3O	EtherOxPC	km3	28:4:3	28	4	3	[M+HCOO]-	NEG	WT	1956786.15574784	WT	TRUE	0.942288447148807	0.00819922514975023	4.7785325367583	28:4:3	28:4	28:4	Other	NA
w/o MS2: PC O-8:0_20:5;O2	PC O- 28:5:2O	EtherOxPC	km4	28:5:2	28	5	2	[M+HCOO]-	NEG	WT	247023.48578492	WT	TRUE	0.825027644111019	0.00103506516094122	0.603239020625412	28:5:2	28:5	Other	Other	NA
w/o MS2: PC O-8:0_22:4;O	PC O- 30:4:1O	EtherOxPC	km3	30:4:1	30	4	1	[M+HCOO]-	NEG	WT	1881975.27812114	WT	TRUE	0.935894298937008	0.00788575644111799	4.59584205124329	30:4:1	30:4	30:4	Other	NA
w/o MS2: PC O-8:0_22:4;O2	PC O- 30:4:2O	EtherOxPC	km4	30:4:2	30	4	2	[M+HCOO]-	NEG	WT	217911.001236094	WT	TRUE	0.778839155285954	0.000913079518931592	0.532145429619669	30:4:2	30:4	Other	Other	NA
w/o MS2: PC O-8:0_22:5;O	PC O- 30:5:1O	EtherOxPC	km3	30:5:1	30	5	1	[M+HCOO]-	NEG	WT	742506.798516687	WT	TRUE	0.773064886797879	0.00311121396601044	1.81322465158194	30:5:1	30:5	30:5	Other	NA
w/o MS2: PC O-8:0_22:6;O	PC O- 30:6:1O	EtherOxPC	km3	30:6:1	30	6	1	[M+HCOO]-	NEG	WT	111306.551297899	WT	TRUE	0.642205566046864	0.000466391011635561	0.27181405355359	30:6:1	30:6	Other	Other	NA
w/o MS2: PC O-8:0_24:0;O	PC O- 32:0:1O	EtherOxPC	km3	32:0:1	32	0	1	[M+HCOO]-	NEG	WT	329320.148331273	WT	TRUE	1.11616723163218	0.00137990042222335	0.804210025295095	32:0:1	32:0	Other	Other	NA
w/o MS2: PC O-9:0_18:2;O2	PC O- 27:2:2O	EtherOxPC	km4	27:2:2	27	2	2	[M+HCOO]-	NEG	WT	2108259.57972806	WT	TRUE	0.90438061974292	0.00883392133449647	5.1484353403005	27:2:2	27:2	27:2	Other	NA
w/o MS2: PC O-9:0_18:3;O	PC O- 27:3:1O	EtherOxPC	km4	27:3:1	27	3	1	[M+HCOO]-	NEG	WT	790625.463535229	WT	TRUE	0.942673417313447	0.00331283833218532	1.93073192530271	27:3:1	27:3	27:3	Other	NA
w/o MS2: PC O-9:0_18:3;O2	PC O- 27:3:2O	EtherOxPC	km3	27:3:2	27	3	2	[M+HCOO]-	NEG	WT	245710.754017305	WT	TRUE	1.1940416703758	0.00102956461950889	0.600033288897827	27:3:2	27:3	Other	Other	NA
w/o MS2: PC O-9:0_20:3;O3	PC O- 29:3:3O	EtherOxPC	km3	29:3:3	29	3	3	[M+HCOO]-	NEG	WT	0	WT	FALSE	0	0	0	29:3:3	29:3	Other	Other	NA
w/o MS2: PC O-9:0_20:5;O	PC O- 29:5:1O	EtherOxPC	km3	29:5:1	29	5	1	[M+HCOO]-	NEG	WT	86656.3658838072	WT	TRUE	0.455080281887661	0.00036310306696182	0.211617535557813	29:5:1	29:5	Other	Other	NA
w/o MS2: PC O-9:0_20:5;O3	PC O- 29:5:3O	EtherOxPC	km4	29:5:3	29	5	3	[M+HCOO]-	NEG	WT	1625016.06922126	WT	TRUE	0.800322642870983	0.00680905912195355	3.96833968633696	29:5:3	29:5	29:5	Other	NA
w/o MS2: PC O-9:0_22:4;O	PC O- 31:4:1O	EtherOxPC	km3	31:4:1	31	4	1	[M+HCOO]-	NEG	WT	255147.095179234	WT	TRUE	0.830639567132861	0.00106910429304411	0.623077126947158	31:4:1	31:4	Other	Other	NA
w/o MS2: PC O-9:0_22:5;O	PC O- 31:5:1O	EtherOxPC	km4	31:5:1	31	5	1	[M+HCOO]-	NEG	WT	2844562.42274413	WT	TRUE	1.03701750288904	0.0119191398038507	6.94650973996082	31:5:1	31:5	31:5	Other	NA
w/o MS2: PC O-9:0_22:6;O	PC O- 31:6:1O	EtherOxPC	km4	31:6:1	31	6	1	[M+HCOO]-	NEG	WT	138070.457354759	WT	TRUE	0.913511118043812	0.000578535760310511	0.33717234297514	31:6:1	31:6	Other	Other	NA
w/o MS2: PE-Cer 12:0;O2/17:0;O	PE-Cer 29:0:3O	PE_Cer	km3	29:0:3	29	0	3	[M-H]-	NEG	WT	198990.111248455	WT	TRUE	0.908210767177146	0.000833798174576916	0.00262288264497946	29:0:3	29:0	Other	PE_Cer	NA
w/o MS2: PE-Cer 12:0;O2/18:0;O	PE-Cer 30:0:3O	PE_Cer	km4	30:0:3	30	0	3	[M-H]-	NEG	WT	507458.590852905	WT	TRUE	0.779176855043246	0.00212632700224098	0.00668879635597547	30:0:3	30:0	Other	PE_Cer	NA
w/o MS2: PE-Cer 12:0;O2/19:0;O	PE-Cer 31:0:3O	PE_Cer	km4	31:0:3	31	0	3	[M-H]-	NEG	WT	361886.279357231	WT	TRUE	0.820565591242125	0.0015163573568525	0.00477001211581383	31:0:3	31:0	Other	PE_Cer	NA
w/o MS2: PE-Cer 12:0;O2/25:0;O	PE-Cer 37:0:3O	PE_Cer	km4	37:0:3	37	0	3	[M-H]-	NEG	WT	1006014.83312732	WT	TRUE	0.894057246742939	0.00421535183932599	0.0132602511242731	37:0:3	37:0	Other	PE_Cer	NA
w/o MS2: PE-Cer 12:1;O2/20:0;O	PE-Cer 32:1:3O	PE_Cer	km4	32:1:3	32	1	3	[M-H]-	NEG	WT	167924.598269468	WT	TRUE	0.986650166639875	0.000703629052846876	0.00221340905687622	32:1:3	32:1	Other	PE_Cer	NA
w/o MS2: PE-Cer 12:1;O2/21:0;O	PE-Cer 33:1:3O	PE_Cer	km4	33:1:3	33	1	3	[M-H]-	NEG	WT	293310.259579728	WT	TRUE	0.96061399783615	0.00122901363031505	0.00386611367077199	33:1:3	33:1	Other	PE_Cer	NA
w/o MS2: PE-Cer 12:1;O2/22:0;O	PE-Cer 34:1:3O	PE_Cer	km4	34:1:3	34	1	3	[M-H]-	NEG	WT	4128059.33250927	WT	TRUE	0.887781404911065	0.0172971828318336	0.0544118253553072	34:1:3	34:1	Other	PE_Cer	NA
w/o MS2: PE-Cer 12:1;O2/22:4;O	PE-Cer 34:5:3O	PE_Cer	km4	34:5:3	34	5	3	[M-H]-	NEG	WT	111040.791100124	WT	TRUE	0.900174022957764	0.00046527743686348	0.00146362531300693	34:5:3	34:5	Other	PE_Cer	NA
w/o MS2: PE-Cer 12:1;O2/23:0;O	PE-Cer 35:1:3O	PE_Cer	km4	35:1:3	35	1	3	[M-H]-	NEG	WT	2170254.63535229	WT	TRUE	1.14793811663797	0.00909368984202665	0.0286060607863294	35:1:3	35:1	Other	PE_Cer	NA
w/o MS2: PE-Cer 12:1;O2/24:4;O	PE-Cer 36:5:3O	PE_Cer	km3	36:5:3	36	5	3	[M-H]-	NEG	WT	698331.273176761	WT	TRUE	0.917567588079097	0.00292611194180273	0.00920468341552306	36:5:3	36:5	Other	PE_Cer	NA
w/o MS2: PE-Cer 12:2;O2/26:6;O	PE-Cer 38:8:3O	PE_Cer	km4	38:8:3	38	8	3	[M-H]-	NEG	WT	533758.961681088	WT	TRUE	1.02083157865713	0.00223652946933672	0.0070354607493414	38:8:3	38:8	Other	PE_Cer	NA
w/o MS2: PE-Cer 13:1;O2/20:3;O	PE-Cer 33:4:3O	PE_Cer	km4	33:4:3	33	4	3	[M-H]-	NEG	WT	90252.1631644005	WT	TRUE	0.633815545373842	0.000378169992598964	0.00118961103619966	33:4:3	33:4	Other	PE_Cer	NA
w/o MS2: PE-Cer 13:1;O2/20:4;O	PE-Cer 33:5:3O	PE_Cer	km4	33:5:3	33	5	3	[M-H]-	NEG	WT	521222.496909765	WT	TRUE	0.788651663060291	0.00218399981659973	0.0068702179859106	33:5:3	33:5	Other	PE_Cer	NA
w/o MS2: PE-Cer 13:1;O2/22:3;O	PE-Cer 35:4:3O	PE_Cer	km4	35:4:3	35	4	3	[M-H]-	NEG	WT	369177.997527812	WT	TRUE	0.836685797198017	0.00154691074094789	0.00486612403274129	35:4:3	35:4	Other	PE_Cer	NA
w/o MS2: PE-Cer 13:1;O2/22:4;O	PE-Cer 35:5:3O	PE_Cer	km3	35:5:3	35	5	3	[M-H]-	NEG	WT	483943.139678616	WT	TRUE	0.781669437976867	0.00202779376287315	0.00637883990443656	35:5:3	35:5	Other	PE_Cer	NA
w/o MS2: PE-Cer 13:1;O2/22:5	PE-Cer 35:6:2O	PE_Cer	km4	35:6:2	35	6	2	[M-H]-	NEG	WT	0	WT	FALSE	0	0	0	35:6:2	35:6	Other	PE_Cer	NA
w/o MS2: PE-Cer 13:1;O2/24:2;O	PE-Cer 37:3:3O	PE_Cer	km4	37:3:3	37	3	3	[M-H]-	NEG	WT	122906.056860321	WT	TRUE	1.20737708512886	0.000514994665873771	0.00162002102254867	37:3:3	37:3	Other	PE_Cer	NA
w/o MS2: PE-Cer 13:1;O2/24:4;O	PE-Cer 37:5:3O	PE_Cer	km4	37:5:3	37	5	3	[M-H]-	NEG	WT	240885.043263288	WT	TRUE	0.952429392071165	0.0010093441734149	0.00317509847824316	37:5:3	37:5	Other	PE_Cer	NA
w/o MS2: PE-Cer 13:1;O2/28:4	PE-Cer 41:5:2O	PE_Cer	km3	41:5:2	41	5	2	[M-H]-	NEG	WT	554134.734239802	WT	TRUE	0.910613847730163	0.00232190698814135	0.00730403319189647	41:5:2	41:5	Other	PE_Cer	NA
w/o MS2: PE-Cer 13:2;O2/24:6;O	PE-Cer 37:8:3O	PE_Cer	km4	37:8:3	37	8	3	[M-H]-	NEG	WT	2368189.1223733	WT	TRUE	1.01520860133513	0.00992306479402051	0.0312150292802568	37:8:3	37:8	Other	PE_Cer	NA
w/o MS2: PE-Cer 13:2;O2/26:6;O	PE-Cer 39:8:3O	PE_Cer	km3	39:8:3	39	8	3	[M-H]-	NEG	WT	673039.55500618	WT	TRUE	0.87198799269006	0.00282013587942336	0.00887131404236611	39:8:3	39:8	Other	PE_Cer	NA
w/o MS2: PE-Cer 15:3;O2/26:6	PE-Cer 41:9:2O	PE_Cer	km4	41:9:2	41	9	2	[M-H]-	NEG	WT	261616.810877627	WT	TRUE	0.830030363124987	0.00109621336447237	0.00344836328087198	41:9:2	41:9	Other	PE_Cer	NA
w/o MS2: PE 12:0_18:3;O2	PE 30:3:2O	OxPE	km4	30:3:2	30	3	2	[M-H]-	NEG	WT	916279.357231149	WT	TRUE	0.92379592101081	0.00383934684326066	0.134910069817777	30:3:2	30:3	Other	OxPE	NA
w/o MS2: PE 13:0_14:0	PE 27:0	PE	km4	27:0	27	0	NA	[M-H]-	NEG	WT	123435618.046972	WT	TRUE	1.01182569550418	0.517213606041127	1.48313025559534	27:0	27:0	27:0	PE	NA
w/o MS2: PE 13:0_15:0	PE 28:0	PE	km4	28:0	28	0	NA	[M-H]-	NEG	WT	570603101.359703	WT	TRUE	0.969340742858731	2.39091189676061	6.85603342822063	28:0	28:0	28:0	PE	NA
w/o MS2: PE 14:0_15:0	PE 29:0	PE	km4	29:0	29	0	NA	[M-H]-	NEG	WT	1019296599.50556	WT	TRUE	0.963105196992309	4.27100441669206	12.2472723033385	29:0	29:0	29:0	PE	NA
w/o MS2: PE 14:0_16:1;O2	PE 30:1:2O	OxPE	km4	30:1:2	30	1	2	[M-H]-	NEG	WT	54314348.578492	WT	TRUE	0.577760708874915	0.227585202168847	7.99707261874163	30:1:2	30:1	30:1	OxPE	NA
w/o MS2: PE 14:0_18:3;O2	PE 32:3:2O	OxPE	km4	32:3:2	32	3	2	[M-H]-	NEG	WT	96211911.0012361	WT	TRUE	0.929832648506638	0.403142222807367	14.1659369798549	32:3:2	32:3	32:3	OxPE	NA
w/o MS2: PE 14:0_20:1	PE 34:1	PE	km4	34:1	34	1	NA	[M-H]-	NEG	WT	4906814.58590853	WT	TRUE	0.910795073602079	0.0205602832173384	0.0589574167173379	34:1	34:1	Other	PE	NA
w/o MS2: PE 14:1_22:6;O3	PE 36:7:3O	OxPE	km4	36:7:3	36	7	3	[M-H]-	NEG	WT	5250143.3868974	WT	TRUE	1.01344679984872	0.0219988819785944	0.773014480016256	36:7:3	36:7	Other	OxPE	NA
w/o MS2: PE 15:0_13:1	PE 28:1	PE	km4	28:1	28	1	NA	[M-H]-	NEG	WT	1717543.88133498	WT	TRUE	1.13609723864586	0.00719676442225206	0.02063700361391	28:1	28:1	Other	PE	NA
w/o MS2: PE 15:0_14:1;O2	PE 29:1:2O	OxPE	km4	29:1:2	29	1	2	[M-H]-	NEG	WT	183425592.088999	WT	TRUE	0.939404857882924	0.768580523398671	27.0070030933275	29:1:2	29:1	29:1	OxPE	NA
w/o MS2: PE 15:0_15:1;O2	PE 30:1:2O	OxPE	km4	30:1:2	30	1	2	[M-H]-	NEG	WT	38126479.6044499	WT	TRUE	0.909608011294488	0.159755622517052	5.61362207360608	30:1:2	30:1	30:1	OxPE	NA
w/o MS2: PE 15:0_17:2;O2	PE 32:2:2O	OxPE	km3	32:2:2	32	2	2	[M-H]-	NEG	WT	5746965.38936959	WT	TRUE	1.01648436757148	0.0240806400928644	0.846164977745544	32:2:2	32:2	Other	OxPE	NA
w/o MS2: PE 15:0_20:3;O2	PE 35:3:2O	OxPE	km3	35:3:2	35	3	2	[M-H]-	NEG	WT	22717761.433869	WT	TRUE	0.769202849888632	0.0951908006643767	3.34489122444967	35:3:2	35:3	35:3	OxPE	NA
w/o MS2: PE 15:0_22:6;O4	PE 37:6:4O	OxPE	km4	37:6:4	37	6	4	[M-H]-	NEG	WT	45419686.0321384	WT	TRUE	0.861142508518501	0.190315242631172	6.68745068339621	37:6:4	37:6	37:6	OxPE	NA
w/o MS2: PE 15:1_22:6;O3	PE 37:7:3O	OxPE	km4	37:7:3	37	7	3	[M-H]-	NEG	WT	576019.77750309	WT	TRUE	1.66415280862844	0.00241360857576789	0.0848113272290581	37:7:3	37:7	Other	OxPE	NA
w/o MS2: PE 16:0_16:1;O2	PE 32:1:2O	OxPE	km3	32:1:2	32	1	2	[M-H]-	NEG	WT	203565351.05068	WT	TRUE	0.906311044926106	0.85296911011443	29.9723174007939	32:1:2	32:1	32:1	OxPE	NA
w/o MS2: PE 16:2_22:5;O4	PE 38:7:4O	OxPE	km4	38:7:4	38	7	4	[M-H]-	NEG	WT	2661116.19283065	WT	TRUE	1.55814175799236	0.0111504728048967	0.391814317909414	38:7:4	38:7	Other	OxPE	NA
w/o MS2: PE 17:0_16:1;O2	PE 33:1:2O	OxPE	km3	33:1:2	33	1	2	[M-H]-	NEG	WT	16241796.0444994	WT	TRUE	0.871964973558333	0.0680555421010114	2.39139059615061	33:1:2	33:1	33:1	OxPE	NA
w/o MS2: PE 17:2_22:6;O2	PE 39:8:2O	OxPE	km3	39:8:2	39	8	2	[M-H]-	NEG	WT	533344.870210136	WT	TRUE	0.798068907004193	0.00223479436445929	0.0785280090718564	39:8:2	39:8	Other	OxPE	NA
w/o MS2: PE O-10:0_18:1;O2	PE O- 28:1:2O	EtherOxPE	km4	28:1:2	28	1	2	[M-H]-	NEG	WT	4985220.02472188	WT	TRUE	1.00340653016425	0.0208888136721903	6.72987250590213	28:1:2	28:1	28:1	EtherOxPE	NA
w/o MS2: PE O-10:0_18:2;O2	PE O- 28:2:2O	EtherOxPE	km4	28:2:2	28	2	2	[M-H]-	NEG	WT	849524.103831891	WT	TRUE	1.32489647360253	0.00355963239876636	1.14682779919997	28:2:2	28:2	28:2	EtherOxPE	NA
w/o MS2: PE O-10:0_20:4;O4	PE O- 30:4:4O	EtherOxPE	km4	30:4:4	30	4	4	[M-H]-	NEG	WT	40965.3893695921	WT	TRUE	0.875284924989644	0.000171651076844472	0.0553018414924172	30:4:4	30:4	Other	EtherOxPE	NA
w/o MS2: PE O-10:0_20:5;O4	PE O- 30:5:4O	EtherOxPE	km4	30:5:4	30	5	4	[M-H]-	NEG	WT	16307.7873918418	WT	TRUE	1.35519154916951	6.83320556654631e-05	0.0220149420599698	30:5:4	30:5	Other	EtherOxPE	NA
w/o MS2: PE O-12:0_17:1;O	PE O- 29:1:1O	EtherOxPE	km3	29:1:1	29	1	1	[M-H]-	NEG	WT	1673185.41409147	WT	TRUE	0.657618896791894	0.00701089584424775	2.25874173250736	29:1:1	29:1	29:1	EtherOxPE	NA
w/o MS2: PE O-12:0_17:2;O	PE O- 29:2:1O	EtherOxPE	km4	29:2:1	29	2	1	[M-H]-	NEG	WT	1319217.55253399	WT	TRUE	1.0643586919005	0.00552771783618575	1.78089751145885	29:2:1	29:2	29:2	EtherOxPE	NA
w/o MS2: PE O-12:0_17:2;O2	PE O- 29:2:2O	EtherOxPE	km4	29:2:2	29	2	2	[M-H]-	NEG	WT	589930.778739184	WT	TRUE	1.14244883274399	0.00247189774081444	0.79638589842256	29:2:2	29:2	Other	EtherOxPE	NA
w/o MS2: PE O-12:0_18:1;O2	PE O- 30:1:2O	EtherOxPE	km4	30:1:2	30	1	2	[M-H]-	NEG	WT	4011852.90482077	WT	TRUE	0.969969402457188	0.0168102606090514	5.4158609706265	30:1:2	30:1	30:1	EtherOxPE	NA
w/o MS2: PE O-12:0_18:2;O2	PE O- 30:2:2O	EtherOxPE	km3	30:2:2	30	2	2	[M-H]-	NEG	WT	159148.331273177	WT	TRUE	0.917883220528767	0.000666855188280455	0.214844675597906	30:2:2	30:2	Other	EtherOxPE	NA
w/o MS2: PE O-12:0_22:5;O	PE O- 34:5:1O	EtherOxPE	km4	34:5:1	34	5	1	[M-H]-	NEG	WT	797271.940667491	WT	TRUE	0.84983230392799	0.00334068806032245	1.07628920822301	34:5:1	34:5	34:5	EtherOxPE	NA
w/o MS2: PE O-14:0_17:1;O	PE O- 31:1:1O	EtherOxPE	km3	31:1:1	31	1	1	[M-H]-	NEG	WT	10929661.3102596	WT	TRUE	0.90508302192296	0.0457969071531395	14.7546601325469	31:1:1	31:1	31:1	EtherOxPE	NA
w/o MS2: PE O-14:0_17:1;O2	PE O- 31:1:2O	EtherOxPE	km4	31:1:2	31	1	2	[M-H]-	NEG	WT	643949.320148331	WT	TRUE	0.836709922768743	0.00269824346692953	0.869309038190827	31:1:2	31:1	Other	EtherOxPE	NA
w/o MS2: PE O-14:0_17:2;O	PE O- 31:2:1O	EtherOxPE	km4	31:2:1	31	2	1	[M-H]-	NEG	WT	1449700.86526576	WT	TRUE	1.01646902565309	0.00607446233160771	1.95704541555894	31:2:1	31:2	31:2	EtherOxPE	NA
w/o MS2: PE O-14:0_17:2;O2	PE O- 31:2:2O	EtherOxPE	km3	31:2:2	31	2	2	[M-H]-	NEG	WT	549682.323856613	WT	TRUE	0.84304192903578	0.00230325072614582	0.742051893388476	31:2:2	31:2	Other	EtherOxPE	NA
w/o MS2: PE O-14:0_18:1;O2	PE O- 32:1:2O	EtherOxPE	km4	32:1:2	32	1	2	[M-H]-	NEG	WT	731467.243510507	WT	TRUE	1.14612049275143	0.00306495658791992	0.98745517081646	32:1:2	32:1	Other	EtherOxPE	NA
w/o MS2: PE O-14:0_22:5;O	PE O- 36:5:1O	EtherOxPE	km4	36:5:1	36	5	1	[M-H]-	NEG	WT	1471956.73671199	WT	TRUE	1.00528138527414	0.00616771774449762	1.98709006285597	36:5:1	36:5	36:5	EtherOxPE	NA
w/o MS2: PE O-14:0_22:6;O	PE O- 36:6:1O	EtherOxPE	km4	36:6:1	36	6	1	[M-H]-	NEG	WT	8585771.32262052	WT	TRUE	0.860006964470729	0.03597565934921	11.5904907064338	36:6:1	36:6	36:6	EtherOxPE	NA
w/o MS2: PE O-15:0_18:2;O	PE O- 33:2:1O	EtherOxPE	km4	33:2:1	33	2	1	[M-H]-	NEG	WT	1493901.11248455	WT	TRUE	1.09026680714476	0.00625966794416631	2.01671420189869	33:2:1	33:2	33:2	EtherOxPE	NA
w/o MS2: PE O-15:0_18:2;O2	PE O- 33:2:2O	EtherOxPE	km3	33:2:2	33	2	2	[M-H]-	NEG	WT	3200922.12608158	WT	TRUE	1.17939276339619	0.0134123399848615	4.32113280918871	33:2:2	33:2	33:2	EtherOxPE	NA
w/o MS2: PE O-15:0_20:5;O	PE O- 35:5:1O	EtherOxPE	km4	35:5:1	35	5	1	[M-H]-	NEG	WT	5057479.60444994	WT	TRUE	1.02151179850275	0.0211915920630105	6.82742040880077	35:5:1	35:5	35:5	EtherOxPE	NA
w/o MS2: PE O-15:0_22:5;O	PE O- 37:5:1O	EtherOxPE	km3	37:5:1	37	5	1	[M-H]-	NEG	WT	501574.78368356	WT	TRUE	0.845407040840244	0.00210167297472884	0.677108398350807	37:5:1	37:5	Other	EtherOxPE	NA
w/o MS2: PE O-15:0_22:6;O	PE O- 37:6:1O	EtherOxPE	km4	37:6:1	37	6	1	[M-H]-	NEG	WT	3394490.72929543	WT	TRUE	0.795025563661849	0.0142234212340879	4.58244364688787	37:6:1	37:6	37:6	EtherOxPE	NA
w/o MS2: PE O-15:0_22:6;O3	PE O- 37:6:3O	EtherOxPE	km3	37:6:3	37	6	3	[M-H]-	NEG	WT	534118.665018541	WT	TRUE	1.29236916976317	0.00223803667984219	0.721041498824913	37:6:3	37:6	Other	EtherOxPE	NA
w/o MS2: PE O-16:0_18:2;O	PE O- 34:2:1O	EtherOxPE	km4	34:2:1	34	2	1	[M-H]-	NEG	WT	2840447.46600742	WT	TRUE	1.05245019323682	0.0119018975228449	3.83450463793906	34:2:1	34:2	34:2	EtherOxPE	NA
w/o MS2: PE O-16:1_22:6;O	PE O- 38:7:1O	EtherOxPE	km3	38:7:1	38	7	1	[M-H]-	NEG	WT	19970.3337453646	WT	TRUE	0.34427909961025	8.36786698500131e-05	0.0269592514152105	38:7:1	38:7	Other	EtherOxPE	NA
w/o MS2: PE O-16:1_22:6;O4	PE O- 38:7:4O	EtherOxPE	km4	38:7:4	38	7	4	[M-H]-	NEG	WT	134593.325092707	WT	TRUE	2.28631107404658	0.000563966058757646	0.181696276900013	38:7:4	38:7	Other	EtherOxPE	NA
w/o MS2: PE O-16:2_22:6;O3	PE O- 38:8:3O	EtherOxPE	km4	38:8:3	38	8	3	[M-H]-	NEG	WT	32296.6625463535	WT	TRUE	0.898245552114873	0.000135327821604428	0.0435993637643365	38:8:3	38:8	Other	EtherOxPE	NA
w/o MS2: PE O-16:2_22:6;O4	PE O- 38:8:4O	EtherOxPE	km3	38:8:4	38	8	4	[M-H]-	NEG	WT	1255216.31644005	WT	TRUE	0.980542822398787	0.00525954313398074	1.69449808335008	38:8:4	38:8	38:8	EtherOxPE	NA
w/o MS2: PE O-17:0_18:2;O	PE O- 35:2:1O	EtherOxPE	km4	35:2:1	35	2	1	[M-H]-	NEG	WT	4764618.04697157	WT	TRUE	0.839054400272283	0.0199644585612642	6.43206755898963	35:2:1	35:2	35:2	EtherOxPE	NA
w/o MS2: PE O-17:0_22:6;O	PE O- 39:6:1O	EtherOxPE	km3	39:6:1	39	6	1	[M-H]-	NEG	WT	241050.679851669	WT	TRUE	1.00156546740908	0.00101003821536587	0.325409978861117	39:6:1	39:6	Other	EtherOxPE	NA
w/o MS2: PE O-17:1_22:6;O	PE O- 39:7:1O	EtherOxPE	km4	39:7:1	39	7	1	[M-H]-	NEG	WT	300379.480840544	WT	TRUE	0.847390121383727	0.00125863471925242	0.40550178315524	39:7:1	39:7	Other	EtherOxPE	NA
w/o MS2: PE O-18:0_18:2;O	PE O- 36:2:1O	EtherOxPE	km3	36:2:1	36	2	1	[M-H]-	NEG	WT	1620229.91347342	WT	TRUE	0.944411810993627	0.00678900441722098	2.1872536605911	36:2:1	36:2	36:2	EtherOxPE	NA
w/o MS2: PE O-18:2_22:6;O2	PE O- 40:8:2O	EtherOxPE	km3	40:8:2	40	8	2	[M-H]-	NEG	WT	60106.30407911	WT	TRUE	1.19475154541165	0.000251854357522081	0.0811414062463498	40:8:2	40:8	Other	EtherOxPE	NA
w/o MS2: PE O-18:3_22:6;O3	PE O- 40:9:3O	EtherOxPE	km3	40:9:3	40	9	3	[M-H]-	NEG	WT	197023.48578492	WT	TRUE	0.569188901439067	0.000825557721263511	0.2659748082182	40:9:3	40:9	Other	EtherOxPE	NA
w/o MS2: PE O-20:3_22:4;O	PE O- 42:7:1O	EtherOxPE	km4	42:7:1	42	7	1	[M-H]-	NEG	WT	336642.768850433	WT	TRUE	0.819790299820474	0.00141058329175736	0.454455952427834	42:7:1	42:7	Other	EtherOxPE	NA
w/o MS2: PE O-20:4_22:6;O2	PE O- 42:10:2O	EtherOxPE	km4	42:10:2	42	10	2	[M-H]-	NEG	WT	2132636.58838072	WT	TRUE	1.1116683844335	0.00893606462789286	2.87898473288047	42:10:2	42:10	42:10	EtherOxPE	NA
w/o MS2: PE O-20:4_22:6;O3	PE O- 42:10:3O	EtherOxPE	km4	42:10:3	42	10	3	[M-H]-	NEG	WT	16834.3634116193	WT	TRUE	1.91333564100861	7.05384875394484e-05	0.0227258012517797	42:10:3	42:10	Other	EtherOxPE	NA
w/o MS2: PE O-20:5_20:5;O2	PE O- 40:10:2O	EtherOxPE	km4	40:10:2	40	10	2	[M-H]-	NEG	WT	1595435.10506799	WT	TRUE	1.03211679170144	0.00668511048069453	2.15378153728473	40:10:2	40:10	40:10	EtherOxPE	NA
w/o MS2: PE O-22:6_4:0;O	PE O- 26:6:1O	EtherOxPE	km3	26:6:1	26	6	1	[M-H]-	NEG	WT	39657.6019777503	WT	TRUE	0.480690607809999	0.00016617125308232	0.0535363742977345	26:6:1	26:6	Other	EtherOxPE	NA
w/o MS2: PE O-24:0_14:0;O2	PE O- 38:0:2O	EtherOxPE	km3	38:0:2	38	0	2	[M-H]-	NEG	WT	1007886.27935723	WT	TRUE	0.977154309916055	0.00422319347748847	1.3606111920608	38:0:2	38:0	38:0	EtherOxPE	NA
w/o MS2: PE O-8:0_17:1;O2	PE O- 25:1:2O	EtherOxPE	km3	25:1:2	25	1	2	[M-H]-	NEG	WT	891185.414091471	WT	TRUE	1.07387886185569	0.00373419948768842	1.20306910953039	25:1:2	25:1	25:1	EtherOxPE	NA
w/o MS2: PE O-8:0_18:1;O2	PE O- 26:1:2O	EtherOxPE	km4	26:1:2	26	1	2	[M-H]-	NEG	WT	285012.360939431	WT	TRUE	0.898042423751708	0.00119424420033837	0.384756709275945	26:1:2	26:1	Other	EtherOxPE	NA
w/o MS2: PE O-8:0_20:3;O4	PE O- 28:3:4O	EtherOxPE	km4	28:3:4	28	3	4	[M-H]-	NEG	WT	16199.0111248455	WT	TRUE	0.921989867810251	6.78762669215413e-05	0.0218680979076711	28:3:4	28:3	Other	EtherOxPE	NA
w/o MS2: PE O-8:0_22:5;O4	PE O- 30:5:4O	EtherOxPE	km4	30:5:4	30	5	4	[M-H]-	NEG	WT	374297.898640297	WT	TRUE	0.794477746132319	0.00156836388841749	0.505289059376433	30:5:4	30:5	Other	EtherOxPE	NA
w/o MS2: PE O-9:0_18:1;O2	PE O- 27:1:2O	EtherOxPE	km4	27:1:2	27	1	2	[M-H]-	NEG	WT	188393.077873918	WT	TRUE	0.97991167999726	0.000789395027967349	0.254324059680133	27:1:2	27:1	Other	EtherOxPE	NA
w/o MS2: PE O-9:0_18:2;O	PE O- 27:2:1O	EtherOxPE	km4	27:2:1	27	2	1	[M-H]-	NEG	WT	513001.236093943	WT	TRUE	1.2045138092562	0.00214955151051082	0.69253370907637	27:2:1	27:2	Other	EtherOxPE	NA
w/o MS2: PE O-9:0_18:2;O2	PE O- 27:2:2O	EtherOxPE	km4	27:2:2	27	2	2	[M-H]-	NEG	WT	82940.6674907293	WT	TRUE	1.75273757221416	0.000347533737822854	0.111966997444244	27:2:2	27:2	Other	EtherOxPE	NA
w/o MS2: PE O-9:0_18:2;O4	PE O- 27:2:4O	EtherOxPE	km4	27:2:4	27	2	4	[M-H]-	NEG	WT	121854.14091471	WT	TRUE	0.901721542409295	0.000510586981543345	0.164498824245571	27:2:4	27:2	Other	EtherOxPE	NA
w/o MS2: PE O-9:0_20:3;O4	PE O- 29:3:4O	EtherOxPE	km4	29:3:4	29	3	4	[M-H]-	NEG	WT	1151542.64524104	WT	TRUE	1.14042540754372	0.00482513502568287	1.55454225674098	29:3:4	29:3	29:3	EtherOxPE	NA
w/o MS2: PE O-9:0_20:4;O2	PE O- 29:4:2O	EtherOxPE	km4	29:4:2	29	4	2	[M-H]-	NEG	WT	16755.2533992583	WT	TRUE	0.909094639564277	7.02070048165961e-05	0.0226190055046533	29:4:2	29:4	Other	EtherOxPE	NA
w/o MS2: PE O-9:0_20:5;O	PE O- 29:5:1O	EtherOxPE	km4	29:5:1	29	5	1	[M-H]-	NEG	WT	124632.880098888	WT	TRUE	0.99575737232115	0.00052223031218353	0.168250024863385	29:5:1	29:5	Other	EtherOxPE	NA
w/o MS2: PE O-9:0_22:4;O2	PE O- 31:4:2O	EtherOxPE	km4	31:4:2	31	4	2	[M-H]-	NEG	WT	464121.137206428	WT	TRUE	0.705940018912003	0.00194473662312849	0.626547286820671	31:4:2	31:4	Other	EtherOxPE	NA
w/o MS2: PE O-9:0_22:5;O4	PE O- 31:5:4O	EtherOxPE	km4	31:5:4	31	5	4	[M-H]-	NEG	WT	263734.239802225	WT	TRUE	0.928907703699308	0.00110508570672621	0.356031990666052	31:5:4	31:5	Other	EtherOxPE	NA
w/o MS2: PG 10:0_18:1;O2	PG 28:1:2O	OxPG	km4	28:1:2	28	1	2	[M-H]-	NEG	WT	2475959.20889988	WT	TRUE	1.1390604683031	0.0103746374920611	1.77214370553458	28:1:2	28:1	28:1	OxPG	NA
w/o MS2: PG 10:0_22:6;O	PG 32:6:1O	OxPG	km4	32:6:1	32	6	1	[M-H]-	NEG	WT	986038.318912237	WT	TRUE	1.1048677159089	0.00413164727238826	0.705747329760182	32:6:1	32:6	Other	OxPG	NA
w/o MS2: PG 12:0_17:1;O2	PG 29:1:2O	OxPG	km4	29:1:2	29	1	2	[M-H]-	NEG	WT	4113578.49196539	WT	TRUE	1.20714541961306	0.017236505955299	2.94425376862244	29:1:2	29:1	29:1	OxPG	NA
w/o MS2: PG 12:0_18:1;O	PG 30:1:1O	OxPG	km4	30:1:1	30	1	1	[M-H]-	NEG	WT	568817.058096415	WT	TRUE	0.883857275008938	0.00238342810973571	0.407125273099369	30:1:1	30:1	Other	OxPG	NA
w/o MS2: PG 12:0_18:1;O4	PG 30:1:4O	OxPG	km4	30:1:4	30	1	4	[M-H]-	NEG	WT	475946.847960445	WT	TRUE	1.29614191711177	0.00199428811077735	0.340654324089971	30:1:4	30:1	Other	OxPG	NA
w/o MS2: PG 12:0_18:2;O3	PG 30:2:3O	OxPG	km4	30:2:3	30	2	3	[M-H]-	NEG	WT	49474.6600741656	WT	TRUE	0.803023154376322	0.000207306187221266	0.0354110064167221	30:2:3	30:2	Other	OxPG	NA
w/o MS2: PG 12:0_18:2;O4	PG 30:2:4O	OxPG	km4	30:2:4	30	2	4	[M-H]-	NEG	WT	203604.449938195	WT	TRUE	0.943854007341525	0.000853132940270782	0.145727903383805	30:2:4	30:2	Other	OxPG	NA
w/o MS2: PG 12:0_20:4;O4	PG 32:4:4O	OxPG	km4	32:4:4	32	4	4	[M-H]-	NEG	WT	934283.065512979	WT	TRUE	1.09455208251799	0.00391478505979727	0.668704010867786	32:4:4	32:4	Other	OxPG	NA
w/o MS2: PG 12:0_20:5;O4	PG 32:5:4O	OxPG	km4	32:5:4	32	5	4	[M-H]-	NEG	WT	28793.5723114957	WT	TRUE	0.508254318529229	0.000120649352283127	0.0206087191373173	32:5:4	32:5	Other	OxPG	NA
w/o MS2: PG 12:0_22:6;O	PG 34:6:1O	OxPG	km4	34:6:1	34	6	1	[M-H]-	NEG	WT	640600.741656366	WT	TRUE	0.866327857957976	0.0026842124248013	0.458503745944798	34:6:1	34:6	Other	OxPG	NA
w/o MS2: PG 13:0_16:0	PG 29:0	PG	km4	29:0	29	0	NA	[M-H]-	NEG	WT	1027598.26946848	WT	TRUE	0.804653617987515	0.00430578964907166	0.509131384843283	29:0	29:0	Other	PG	NA
w/o MS2: PG 14:0_17:1;O	PG 31:1:1O	OxPG	km4	31:1:1	31	1	1	[M-H]-	NEG	WT	2812548.82571075	WT	TRUE	0.951953207611844	0.011784998068864	2.01305444777767	31:1:1	31:1	31:1	OxPG	NA
w/o MS2: PG 14:0_18:1;O	PG 32:1:1O	OxPG	km4	32:1:1	32	1	1	[M-H]-	NEG	WT	2035161.92830655	WT	TRUE	0.977186967994996	0.008527631298581	1.4566473421808	32:1:1	32:1	32:1	OxPG	NA
w/o MS2: PG 14:0_18:1;O4	PG 32:1:4O	OxPG	km4	32:1:4	32	1	4	[M-H]-	NEG	WT	8053278.12113721	WT	TRUE	1.3048345063218	0.033744433603439	5.76405543354401	32:1:4	32:1	32:1	OxPG	NA
w/o MS2: PG 14:0_18:2;O4	PG 32:2:4O	OxPG	km4	32:2:4	32	2	4	[M-H]-	NEG	WT	9652143.3868974	WT	TRUE	0.942661614780385	0.0404439169678197	6.90842768593413	32:2:4	32:2	32:2	OxPG	NA
w/o MS2: PG 14:0_20:5;O4	PG 34:5:4O	OxPG	km4	34:5:4	34	5	4	[M-H]-	NEG	WT	1093322.62051916	WT	TRUE	0.776944255829722	0.0045811844593338	0.782535024449165	34:5:4	34:5	Other	OxPG	NA
w/o MS2: PG 14:0_22:4;O4	PG 36:4:4O	OxPG	km4	36:4:4	36	4	4	[M-H]-	NEG	WT	178363.411619283	WT	TRUE	0.935204330713745	0.000747369234010738	0.127661875875261	36:4:4	36:4	Other	OxPG	NA
w/o MS2: PG 14:1_22:6;O	PG 36:7:1O	OxPG	km4	36:7:1	36	7	1	[M-H]-	NEG	WT	1407709.51792336	WT	TRUE	1.13904941389636	0.00589851233820125	1.00755438637353	36:7:1	36:7	36:7	OxPG	NA
w/o MS2: PG 14:1_22:6;O3	PG 36:7:3O	OxPG	km4	36:7:3	36	7	3	[M-H]-	NEG	WT	4381725.58714462	WT	TRUE	1.00608205466726	0.0183600821826593	3.13617744215113	36:7:3	36:7	36:7	OxPG	NA
w/o MS2: PG 15:0_16:0	PG 31:0	PG	km4	31:0	31	0	NA	[M-H]-	NEG	WT	70035275.6489493	WT	TRUE	0.873181884190036	0.293458225766676	34.699510439497	31:0	31:0	31:0	PG	NA
w/o MS2: PG 15:0_16:2;O3	PG 31:2:3O	OxPG	km3	31:2:3	31	2	3	[M-H]-	NEG	WT	44200.2472187886	WT	TRUE	0.215753479703268	0.000185205612558602	0.0316358967507595	31:2:3	31:2	Other	OxPG	NA
w/o MS2: PG 15:0_17:0	PG 32:0	PG	km4	32:0	32	0	NA	[M-H]-	NEG	WT	112714846.724351	WT	TRUE	0.899758974420834	0.472291979017679	55.8454288122247	32:0	32:0	32:0	PG	NA
w/o MS2: PG 15:0_18:2;O4	PG 33:2:4O	OxPG	km3	33:2:4	33	2	4	[M-H]-	NEG	WT	48702966.6254635	WT	TRUE	0.912759238150013	0.204072676848193	34.85867434162	33:2:4	33:2	33:2	OxPG	NA
w/o MS2: PG 15:0_20:3;O3	PG 35:3:3O	OxPG	km4	35:3:3	35	3	3	[M-H]-	NEG	WT	144992.583436341	WT	TRUE	1.02407840716944	0.000607540498560082	0.103777030397878	35:3:3	35:3	Other	OxPG	NA
w/o MS2: PG 15:0_20:4;O3	PG 35:4:3O	OxPG	km4	35:4:3	35	4	3	[M-H]-	NEG	WT	2655111.24845488	WT	TRUE	1.15088974503766	0.0111253111944652	1.90037003417921	35:4:3	35:4	35:4	OxPG	NA
w/o MS2: PG 15:0_20:5;O2	PG 35:5:2O	OxPG	km4	35:5:2	35	5	2	[M-H]-	NEG	WT	184852.904820766	WT	TRUE	0.988629501577423	0.000774561176119711	0.132306667472708	35:5:2	35:5	Other	OxPG	NA
w/o MS2: PG 15:0_20:5;O4	PG 35:5:4O	OxPG	km3	35:5:4	35	5	4	[M-H]-	NEG	WT	5038927.07045735	WT	TRUE	0.84554584900019	0.0211138541850841	3.6065630073633	35:5:4	35:5	35:5	OxPG	NA
w/o MS2: PG 15:0_22:3;O3	PG 37:3:3O	OxPG	km4	37:3:3	37	3	3	[M-H]-	NEG	WT	84202.7194066749	WT	TRUE	0.40563292326157	0.000352821923135856	0.0602672768796279	37:3:3	37:3	Other	OxPG	NA
w/o MS2: PG 15:0_22:4;O4	PG 37:4:4O	OxPG	km3	37:4:4	37	4	4	[M-H]-	NEG	WT	729566.131025958	WT	TRUE	0.54890667310094	0.00305699064373637	0.522179857495847	37:4:4	37:4	Other	OxPG	NA
w/o MS2: PG 15:0_22:5;O2	PG 37:5:2O	OxPG	km4	37:5:2	37	5	2	[M-H]-	NEG	WT	4075040.79110012	WT	TRUE	0.824951591948439	0.0170750272545121	2.91667078431128	37:5:2	37:5	37:5	OxPG	NA
w/o MS2: PG 15:1_18:3;O3	PG 33:4:3O	OxPG	km4	33:4:3	33	4	3	[M-H]-	NEG	WT	161171.817058096	WT	TRUE	0.595899562409339	0.00067533389480091	0.115357159391969	33:4:3	33:4	Other	OxPG	NA
w/o MS2: PG 15:1_18:3;O4	PG 33:4:4O	OxPG	km3	33:4:4	33	4	4	[M-H]-	NEG	WT	312353.522867738	WT	TRUE	0.931886946358743	0.00130880773700664	0.223563993890498	33:4:4	33:4	Other	OxPG	NA
w/o MS2: PG 15:1_22:6;O	PG 37:7:1O	OxPG	km4	37:7:1	37	7	1	[M-H]-	NEG	WT	2462808.40543881	WT	TRUE	1.2913564323452	0.0103195336688044	1.76273114595263	37:7:1	37:7	37:7	OxPG	NA
w/o MS2: PG 15:1_22:6;O3	PG 37:7:3O	OxPG	km4	37:7:3	37	7	3	[M-H]-	NEG	WT	3304263.28800989	WT	TRUE	1.08395280242586	0.0138453548298398	2.36499428836613	37:7:3	37:7	37:7	OxPG	NA
w/o MS2: PG 16:0_18:0;O2	PG 34:0:2O	OxPG	km3	34:0:2	34	0	2	[M-H]-	NEG	WT	98071.6934487021	WT	TRUE	0.743431292510654	0.00041093498798589	0.0701938600650276	34:0:2	34:0	Other	OxPG	NA
w/o MS2: PG 16:0_18:1;O	PG 34:1:1O	OxPG	km3	34:1:1	34	1	1	[M-H]-	NEG	WT	2530760.19777503	WT	TRUE	0.929164451487501	0.0106042617894819	1.81136697995004	34:1:1	34:1	34:1	OxPG	NA
w/o MS2: PG 16:0_18:2;O4	PG 34:2:4O	OxPG	km3	34:2:4	34	2	4	[M-H]-	NEG	WT	7512508.03461063	WT	TRUE	0.917692388420229	0.0314785264777895	5.3770045073677	34:2:4	34:2	34:2	OxPG	NA
w/o MS2: PG 16:1_22:6;O	PG 38:7:1O	OxPG	km4	38:7:1	38	7	1	[M-H]-	NEG	WT	5206002.47218789	WT	TRUE	1.24446372885774	0.0218139249780779	3.72614560002564	38:7:1	38:7	38:7	OxPG	NA
w/o MS2: PG 16:1_22:6;O3	PG 38:7:3O	OxPG	km4	38:7:3	38	7	3	[M-H]-	NEG	WT	2474034.61063041	WT	TRUE	1.41910599827456	0.0103665731389442	1.77076619305511	38:7:3	38:7	38:7	OxPG	NA
w/o MS2: PG 16:2_22:6;O2	PG 38:8:2O	OxPG	km4	38:8:2	38	8	2	[M-H]-	NEG	WT	2025567.3671199	WT	TRUE	1.03326349792723	0.00848742865960008	1.44978012839425	38:8:2	38:8	38:8	OxPG	NA
w/o MS2: PG 17:1_22:6;O	PG 39:7:1O	OxPG	km4	39:7:1	39	7	1	[M-H]-	NEG	WT	4205585.90852905	WT	TRUE	1.48306745646702	0.0176220307208113	3.01010718152993	39:7:1	39:7	39:7	OxPG	NA
w/o MS2: PG 18:1_22:6;O	PG 40:7:1O	OxPG	km3	40:7:1	40	7	1	[M-H]-	NEG	WT	4501871.44622991	WT	TRUE	1.19944086107642	0.0188635112091561	3.22217067142515	40:7:1	40:7	40:7	OxPG	NA
w/o MS2: PG 24:0_5:0	PG 29:0	PG	km4	29:0	29	0	NA	[M-H]-	NEG	WT	222721.878862794	WT	TRUE	0.881995323601353	0.000933237812015044	0.110349250275562	29:0	29:0	Other	PG	NA
w/o MS2: PG 25:0_5:0	PG 30:0	PG	km4	30:0	30	0	NA	[M-H]-	NEG	WT	2534055.62422744	WT	TRUE	0.848927414224971	0.0106180701166557	1.2555171486423	30:0	30:0	30:0	PG	NA
w/o MS2: PG 28:0_5:0	PG 33:0	PG	km3	33:0	33	0	NA	[M-H]-	NEG	WT	3391093.94313968	WT	TRUE	0.895431575957875	0.0142091881946755	1.68014330765407	33:0	33:0	33:0	PG	NA
w/o MS2: PG 29:0_5:0	PG 34:0	PG	km3	34:0	34	0	NA	[M-H]-	NEG	WT	1073520.39555006	WT	TRUE	0.773324033091553	0.00449821019026985	0.531883851776647	34:0	34:0	Other	PG	NA
w/o MS2: PG 30:0|PG 15:0_15:0	PG 30:0|PG 15:0_15:0	PG	km4	30:0	30	0	NA	[M-H]-	NEG	WT	1930275.64894932	WT	TRUE	0.851733795027142	0.00808814218167191	0.956369763825278	30:0	30:0	Other	PG	NA
w/o MS2: PG 8:0_24:0;O	PG 32:0:1O	OxPG	km4	32:0:1	32	0	1	[M-H]-	NEG	WT	524805.933250927	WT	TRUE	0.842573161336612	0.00219901494806142	0.375624738846592	32:0:1	32:0	Other	OxPG	NA
w/o MS2: PG 9:0_18:0;O4	PG 27:0:4O	OxPG	km3	27:0:4	27	0	4	[M-H]-	NEG	WT	2436155.74783684	WT	TRUE	1.0332249268861	0.0102078550677085	1.74365476568137	27:0:4	27:0	27:0	OxPG	NA
w/o MS2: PG 9:0_18:1;O2	PG 27:1:2O	OxPG	km4	27:1:2	27	1	2	[M-H]-	NEG	WT	208316.440049444	WT	TRUE	1.42150601111198	0.000872876879950669	0.149100464444656	27:1:2	27:1	Other	OxPG	NA
w/o MS2: PS 10:0_20:4;O4	PS 30:4:4O	OxPS	km4	30:4:4	30	4	4	[M-H]-	NEG	WT	1512797.28059332	WT	TRUE	1.28013124919097	0.00633884570017009	21.2431882148632	30:4:4	30:4	30:4	Other	NA
w/o MS2: PS 11:0_14:0	PS 25:0	PS	km4	25:0	25	0	NA	[M-H]-	NEG	WT	689013.597033374	WT	TRUE	1.15658031411543	0.00288706949235179	0.041292836292281	25:0	25:0	Other	PS	NA
w/o MS2: PS 11:0_15:0	PS 26:0	PS	km4	26:0	26	0	NA	[M-H]-	NEG	WT	5726263.28800989	WT	TRUE	1.0869358736382	0.023993895207828	0.343177048372295	26:0	26:0	Other	PS	NA
w/o MS2: PS 11:0_17:2	PS 28:2	PS	km4	28:2	28	2	NA	[M-H]-	NEG	WT	2240698.39307787	WT	TRUE	0.9526920487481	0.00938885966847394	0.134285872331283	28:2	28:2	Other	PS	NA
w/o MS2: PS 12:0_22:6;O	PS 34:6:1O	OxPS	km4	34:6:1	34	6	1	[M-H]-	NEG	WT	2594594.56118665	WT	TRUE	1.07201497501948	0.0108717372703184	36.4341351690763	34:6:1	34:6	34:6	Other	NA
w/o MS2: PS 12:0_22:6;O3	PS 34:6:3O	OxPS	km4	34:6:3	34	6	3	[M-H]-	NEG	WT	369391.841779975	WT	TRUE	0.964237067048356	0.0015478067801831	5.1871195966781	34:6:3	34:6	34:6	Other	NA
w/o MS2: PS 13:0_13:0	PS 26:0	PS	km4	26:0	26	0	NA	[M-H]-	NEG	WT	10986624.2274413	WT	TRUE	1.02003124519145	0.0460355902518457	0.658432398985831	26:0	26:0	Other	PS	NA
w/o MS2: PS 13:0_14:0	PS 27:0	PS	km4	27:0	27	0	NA	[M-H]-	NEG	WT	31289153.2756489	WT	TRUE	1.05304664754841	0.131106207849291	1.87517037326751	27:0	27:0	27:0	PS	NA
w/o MS2: PS 13:0_15:0	PS 28:0	PS	km4	28:0	28	0	NA	[M-H]-	NEG	WT	132700021.013597	WT	TRUE	1.00659303970724	0.556032832954732	7.95276068177693	28:0	28:0	28:0	PS	NA
w/o MS2: PS 13:0_15:2	PS 28:2	PS	km4	28:2	28	2	NA	[M-H]-	NEG	WT	3537829.41903585	WT	TRUE	0.946601859002548	0.0148240316719734	0.212023408041956	28:2	28:2	Other	PS	NA
w/o MS2: PS 13:0_16:0	PS 29:0	PS	km4	29:0	29	0	NA	[M-H]-	NEG	WT	112138553.770087	WT	TRUE	0.876336849116131	0.469877225790633	6.72050444696383	29:0	29:0	29:0	PS	NA
w/o MS2: PS 13:0_16:2	PS 29:2	PS	km4	29:2	29	2	NA	[M-H]-	NEG	WT	11830161.9283065	WT	TRUE	0.901272916933889	0.0495701387314437	0.708985921206829	29:2	29:2	Other	PS	NA
w/o MS2: PS 13:0_17:2	PS 30:2	PS	km4	30:2	30	2	NA	[M-H]-	NEG	WT	54014364.6477132	WT	TRUE	0.90681752858088	0.226328224863209	3.23710058325824	30:2	30:2	30:2	PS	NA
w/o MS2: PS 14:0_15:3	PS 29:3	PS	km4	29:3	29	3	NA	[M-H]-	NEG	WT	1362541.4091471	WT	TRUE	0.979477216509753	0.00570925124170525	0.0816576038435416	29:3	29:3	Other	PS	NA
w/o MS2: PS 14:1_22:3;O4	PS 36:4:4O	OxPS	km3	36:4:4	36	4	4	[M-H]-	NEG	WT	334275.64894932	WT	TRUE	0.923176034398737	0.00140066470715952	4.69400667053742	36:4:4	36:4	36:4	Other	NA
w/o MS2: PS 15:0_15:0	PS 30:0	PS	km3	30:0	30	0	NA	[M-H]-	NEG	WT	1014464868.97404	WT	TRUE	0.893134961587346	4.25075874683463	60.7972497773311	30:0	30:0	30:0	PS	NA
w/o MS2: PS 15:0_15:3	PS 30:3	PS	km4	30:3	30	3	NA	[M-H]-	NEG	WT	18835535.2286774	WT	TRUE	0.868071844561904	0.0789236952143889	1.12882049936903	30:3	30:3	30:3	PS	NA
w/o MS2: PS 15:0_16:3	PS 31:3	PS	km4	31:3	31	3	NA	[M-H]-	NEG	WT	2158085.29048208	WT	TRUE	0.767044182664957	0.00904269847630039	0.129334838947075	31:3	31:3	Other	PS	NA
w/o MS2: PS 15:0_17:0	PS 32:0	PS	km3	32:0	32	0	NA	[M-H]-	NEG	WT	36728693.4487021	WT	TRUE	0.753100861396952	0.153898690542899	2.20116400073476	32:0	32:0	32:0	PS	NA
w/o MS2: PS 15:0_17:3	PS 32:3	PS	km3	32:3	32	3	NA	[M-H]-	NEG	WT	47793877.6266996	WT	TRUE	0.866944973023024	0.200263458676789	2.86430452622407	32:3	32:3	32:3	PS	NA
w/o MS2: PS 15:0_18:2	PS 33:2	PS	km3	33:2	33	2	NA	[M-H]-	NEG	WT	132225681.087763	WT	TRUE	0.901311076784403	0.554045278086762	7.92433331693434	33:2	33:2	33:2	PS	NA
w/o MS2: PS 15:1_20:5;O3	PS 35:6:3O	OxPS	km4	35:6:3	35	6	3	[M-H]-	NEG	WT	1494556.24227441	WT	TRUE	1.0231985816092	0.00626241303546493	20.987041660917	35:6:3	35:6	35:6	Other	NA
w/o MS2: PS 16:0_17:3	PS 33:3	PS	km3	33:3	33	3	NA	[M-H]-	NEG	WT	16869797.2805933	WT	TRUE	0.898831647049414	0.0706869607227809	1.0110131068397	33:3	33:3	33:3	PS	NA
w/o MS2: PS 18:3_22:6;O3	PS 40:9:3O	OxPS	km3	40:9:3	40	9	3	[M-H]-	NEG	WT	786647.713226205	WT	TRUE	0.966771285805366	0.0032961709665269	11.046361363303	40:9:3	40:9	40:9	Other	NA
w/o MS2: PS 22:6_4:0;O	PS 26:6:1O	OxPS	km3	26:6:1	26	6	1	[M-H]-	NEG	WT	15987.6390605686	WT	TRUE	0.25112140978529	6.69905865214205e-05	0.224503593463464	26:6:1	26:6	Other	Other	NA
w/o MS2: PS 8:0_20:4;O4	PS 28:4:4O	OxPS	km4	28:4:4	28	4	4	[M-H]-	NEG	WT	13077.8739184178	WT	TRUE	1.67539295343509	5.47982376215114e-05	0.183643731161547	28:4:4	28:4	Other	Other	NA
w/o MS2: SHexCer 26:0;O2	SHexCer 26:0:2O	SHexCer	km3	26:0:2	26	0	2	[M-H]-	NEG	WT	433474.660074166	WT	TRUE	1.50145639342742	0.00181632332394605	0.246915982894013	26:0:2	26:0	Other	SHexCer	NA
w/o MS2: SHexCer 26:2;O2	SHexCer 26:2:2O	SHexCer	km4	26:2:2	26	2	2	[M-H]-	NEG	WT	99551.2978986403	WT	TRUE	0.840358342509286	0.000417134750786736	0.056706444074059	26:2:2	26:2	Other	SHexCer	NA
w/o MS2: SHexCer 27:0;O2	SHexCer 27:0:2O	SHexCer	km4	27:0:2	27	0	2	[M-H]-	NEG	WT	928196.538936959	WT	TRUE	1.46127300424932	0.00388928160780782	0.528719627327759	27:0:2	27:0	Other	SHexCer	NA
w/o MS2: SHexCer 28:1;O2	SHexCer 28:1:2O	SHexCer	km3	28:1:2	28	1	2	[M-H]-	NEG	WT	253060.568603214	WT	TRUE	0.909729106121966	0.00106036143622888	0.14414844691888	28:1:2	28:1	Other	SHexCer	NA
w/o MS2: SHexCer 28:2;O2	SHexCer 28:2:2O	SHexCer	km4	28:2:2	28	2	2	[M-H]-	NEG	WT	1578678.61557478	WT	TRUE	0.990004184652104	0.00661489829646039	0.899247448447652	28:2:2	28:2	Other	SHexCer	NA
w/o MS2: SHexCer 29:1;O3	SHexCer 29:1:3O	SHexCer	km4	29:1:3	29	1	3	[M-H]-	NEG	WT	440972.805933251	WT	TRUE	0.857824636706553	0.00184774167077139	0.251187079281428	29:1:3	29:1	Other	SHexCer	NA
w/o MS2: SHexCer 29:2;O2	SHexCer 29:2:2O	SHexCer	km4	29:2:2	29	2	2	[M-H]-	NEG	WT	2418253.39925834	WT	TRUE	1.06207151927855	0.0101328415634105	1.37748632148993	29:2:2	29:2	29:2	SHexCer	NA
w/o MS2: SHexCer 29:3;O3	SHexCer 29:3:3O	SHexCer	km3	29:3:3	29	3	3	[M-H]-	NEG	WT	529265.760197775	WT	TRUE	2.03914430602021	0.00221770228656222	0.301480541836104	29:3:3	29:3	Other	SHexCer	NA
w/o MS2: SHexCer 29:6;O2	SHexCer 29:6:2O	SHexCer	km3	29:6:2	29	6	2	[M-H]-	NEG	WT	118924.598269468	WT	TRUE	0.746033810985395	0.000498311761962723	0.0677418700021756	29:6:2	29:6	Other	SHexCer	NA
w/o MS2: SHexCer 30:6;O3	SHexCer 30:6:3O	SHexCer	km4	30:6:3	30	6	3	[M-H]-	NEG	WT	91552.5339925834	WT	TRUE	0.909669939561707	0.000383618739855847	0.0521501854649323	30:6:3	30:6	Other	SHexCer	NA
w/o MS2: SHexCer 31:2;O2	SHexCer 31:2:2O	SHexCer	km4	31:2:2	31	2	2	[M-H]-	NEG	WT	3912775.03090235	WT	TRUE	0.941147510260099	0.0163951095751842	2.22879624020722	31:2:2	31:2	31:2	SHexCer	NA
w/o MS2: SHexCer 31:6;O3	SHexCer 31:6:3O	SHexCer	km4	31:6:3	31	6	3	[M-H]-	NEG	WT	1041400.49443758	WT	TRUE	0.882920691798398	0.00436362302537429	0.593202902855659	31:6:3	31:6	Other	SHexCer	NA
w/o MS2: SHexCer 31:7;O3	SHexCer 31:7:3O	SHexCer	km4	31:7:3	31	7	3	[M-H]-	NEG	WT	494516.687268232	WT	TRUE	0.783573264739473	0.00207209850054937	0.281686763128057	31:7:3	31:7	Other	SHexCer	NA
w/o MS2: SHexCer 32:2;O2	SHexCer 32:2:2O	SHexCer	km3	32:2:2	32	2	2	[M-H]-	NEG	WT	563835.599505562	WT	TRUE	0.75395088181744	0.0023625550570311	0.321172225427735	32:2:2	32:2	Other	SHexCer	NA
w/o MS2: SHexCer 32:6;O3	SHexCer 32:6:3O	SHexCer	km4	32:6:3	32	6	3	[M-H]-	NEG	WT	5477247.21878863	WT	TRUE	0.820782329034992	0.0229504808258049	3.11995141849652	32:6:3	32:6	32:6	SHexCer	NA
w/o MS2: SHexCer 32:7;O3	SHexCer 32:7:3O	SHexCer	km4	32:7:3	32	7	3	[M-H]-	NEG	WT	1313375.77255871	WT	TRUE	0.872051307141329	0.00550323990887012	0.748125553025482	32:7:3	32:7	Other	SHexCer	NA
w/o MS2: SHexCer 33:5;O2	SHexCer 33:5:2O	SHexCer	km4	33:5:2	33	5	2	[M-H]-	NEG	WT	19983.9307787392	WT	TRUE	1.69922211084956	8.37356434430033e-05	0.0113832534281797	33:5:2	33:5	Other	SHexCer	NA
w/o MS2: SHexCer 33:6;O3	SHexCer 33:6:3O	SHexCer	km4	33:6:3	33	6	3	[M-H]-	NEG	WT	36810110.0123609	WT	TRUE	0.863004802799581	0.154239838058889	20.9677873502081	33:6:3	33:6	33:6	SHexCer	NA
w/o MS2: SHexCer 33:7;O3	SHexCer 33:7:3O	SHexCer	km4	33:7:3	33	7	3	[M-H]-	NEG	WT	17391566.131026	WT	TRUE	0.780701489025025	0.0728732498419353	9.90658979829124	33:7:3	33:7	33:7	SHexCer	NA
w/o MS2: SHexCer 33:8;O2	SHexCer 33:8:2O	SHexCer	km4	33:8:2	33	8	2	[M-H]-	NEG	WT	1122562.42274413	WT	TRUE	1.27703237787112	0.00470370358135051	0.639434387985509	33:8:2	33:8	Other	SHexCer	NA
w/o MS2: SHexCer 34:7;O3	SHexCer 34:7:3O	SHexCer	km4	34:7:3	34	7	3	[M-H]-	NEG	WT	9128478.368356	WT	TRUE	0.924672930490557	0.0382496826221519	5.19976694430929	34:7:3	34:7	34:7	SHexCer	NA
w/o MS2: SHexCer 34:8;O2	SHexCer 34:8:2O	SHexCer	km4	34:8:2	34	8	2	[M-H]-	NEG	WT	9769744.12855377	WT	TRUE	1.32021178845972	0.0409366815735921	5.56504496413268	34:8:2	34:8	34:8	SHexCer	NA
w/o MS2: SHexCer 35:5;O3	SHexCer 35:5:3O	SHexCer	km4	35:5:3	35	5	3	[M-H]-	NEG	WT	3084807.16934487	WT	TRUE	0.826341819085439	0.0129258010389775	1.75716890608315	35:5:3	35:5	35:5	SHexCer	NA
w/o MS2: SHexCer 35:6;O2	SHexCer 35:6:2O	SHexCer	km4	35:6:2	35	6	2	[M-H]-	NEG	WT	796945.611866502	WT	TRUE	1.03086721379724	0.00333932069409068	0.453956429733216	35:6:2	35:6	Other	SHexCer	NA
w/o MS2: SHexCer 35:7;O3	SHexCer 35:7:3O	SHexCer	km3	35:7:3	35	7	3	[M-H]-	NEG	WT	28946954.2645241	WT	TRUE	0.822510747823172	0.121292045488562	16.4887739061612	35:7:3	35:7	35:7	SHexCer	NA
w/o MS2: SHexCer 36:7;O3	SHexCer 36:7:3O	SHexCer	km3	36:7:3	36	7	3	[M-H]-	NEG	WT	11188216.31644	WT	TRUE	0.834399148449919	0.0468802911003539	6.37303557290284	36:7:3	36:7	36:7	SHexCer	NA
w/o MS2: SHexCer 36:8;O2	SHexCer 36:8:2O	SHexCer	km4	36:8:2	36	8	2	[M-H]-	NEG	WT	17837739.184178	WT	TRUE	1.33829480518994	0.0747427813223167	10.1607390441572	36:8:2	36:8	36:8	SHexCer	NA
w/o MS2: SHexCer 37:7;O3	SHexCer 37:7:3O	SHexCer	km3	37:7:3	37	7	3	[M-H]-	NEG	WT	3184302.84301607	WT	TRUE	0.800583513444848	0.0133427027159748	1.8138436654659	37:7:3	37:7	37:7	SHexCer	NA
w/o MS2: SHexCer 37:8;O2	SHexCer 37:8:2O	SHexCer	km4	37:8:2	37	8	2	[M-H]-	NEG	WT	10606510.5067985	WT	TRUE	1.29613501392442	0.044442857203881	6.04168411231637	37:8:2	37:8	37:8	SHexCer	NA
w/o MS2: SHexCer 37:9;O2	SHexCer 37:9:2O	SHexCer	km3	37:9:2	37	9	2	[M-H]-	NEG	WT	2512129.78986403	WT	TRUE	1.11056680997598	0.0105261976082502	1.43096022294701	37:9:2	37:9	37:9	SHexCer	NA
w/o MS2: SHexCer 38:6;O3	SHexCer 38:6:3O	SHexCer	km3	38:6:3	38	6	3	[M-H]-	NEG	WT	592673.671199011	WT	TRUE	0.797025481837847	0.00248339086834584	0.33759897760683	38:6:3	38:6	Other	SHexCer	NA
w/o MS2: SHexCer 38:7;O3	SHexCer 38:7:3O	SHexCer	km4	38:7:3	38	7	3	[M-H]-	NEG	WT	1062210.13597033	WT	TRUE	0.90716868440044	0.00445081851973707	0.6050564979236	38:7:3	38:7	Other	SHexCer	NA
w/o MS2: SHexCer 38:8;O2	SHexCer 38:8:2O	SHexCer	km3	38:8:2	38	8	2	[M-H]-	NEG	WT	1739462.29913473	WT	TRUE	1.19979635094798	0.0072886058541523	0.990833104810431	38:8:2	38:8	Other	SHexCer	NA
w/o MS2: SHexCer 39:8;O3	SHexCer 39:8:3O	SHexCer	km4	39:8:3	39	8	3	[M-H]-	NEG	WT	66050.6798516687	WT	TRUE	1.11479484173346	0.0002767621764939	0.0376238106596638	39:8:3	39:8	Other	SHexCer	NA
w/o MS2: SL 12:0;O/13:0;O	SL 25:0:2O	SL	NA	25:0:2	25	0	2	[M+NH4]+	POS	WT	973991.347342398	WT	TRUE	1.2498143101326	0.00618664354084086	1.06483599402126	25:0:2	25:0	25:0	SL	NA
w/o MS2: SL 12:1;O/13:1;O	SL 25:2:2O	SL	NA	25:2:2	25	2	2	[M+NH4]+	POS	WT	762996.291718171	WT	TRUE	1.00116548611288	0.00484643533304854	0.834161326939012	25:2:2	25:2	Other	SL	NA
w/o MS2: SL 12:1;O/14:0;O	SL 26:1:2O	SL	NA	26:1:2	26	1	2	[M+NH4]+	POS	WT	211404.202719407	WT	TRUE	1.29157691695969	0.0013428070473411	0.231121975525985	26:1:2	26:1	Other	SL	NA
w/o MS2: SL 12:1;O/15:0;O	SL 27:1:2O	SL	NA	27:1:2	27	1	2	[M+NH4]+	POS	WT	530466.007416564	WT	TRUE	1.11077879962007	0.00336943865812971	0.579942829926735	27:1:2	27:1	Other	SL	NA
w/o MS2: SL 12:1;O/16:0;O	SL 28:1:2O	SL	NA	28:1:2	28	1	2	[M+NH4]+	POS	WT	15700784.9196539	WT	TRUE	0.971004152108002	0.0997289759034803	17.1652047653728	28:1:2	28:1	28:1	SL	NA
w/o MS2: SL 12:1;O/17:0;O	SL 29:1:2O	SL	NA	29:1:2	29	1	2	[M+NH4]+	POS	WT	15850080.3461063	WT	TRUE	0.994336863455768	0.100677277537021	17.328425048862	29:1:2	29:1	29:1	SL	NA
w/o MS2: SL 12:1;O/19:0;O	SL 31:1:2O	SL	NA	31:1:2	31	1	2	[M+NH4]+	POS	WT	752297.898640297	WT	TRUE	0.906808501826383	0.00477848078230925	0.822465089535474	31:1:2	31:1	Other	SL	NA
w/o MS2: SL 12:1;O/19:1;O	SL 31:2:2O	SL	NA	31:2:2	31	2	2	[M+NH4]+	POS	WT	1298578.49196539	WT	TRUE	0.895127351370133	0.00824837126275652	1.41969753949004	31:2:2	31:2	31:2	SL	NA
w/o MS2: SL 12:1;O/20:1;O	SL 32:2:2O	SL	NA	32:2:2	32	2	2	[M+NH4]+	POS	WT	476736.711990111	WT	TRUE	1.2699949014114	0.00302815842046541	0.521202176983978	32:2:2	32:2	Other	SL	NA
w/o MS2: SL 12:1;O/21:1;O	SL 33:2:2O	SL	NA	33:2:2	33	2	2	[M+NH4]+	POS	WT	253721.878862794	WT	TRUE	0.944819242426594	0.00161160243088351	0.277386641904969	33:2:2	33:2	Other	SL	NA
w/o MS2: SL 14:1;O/16:0;O	SL 30:1:2O	SL	NA	30:1:2	30	1	2	[M+NH4]+	POS	WT	35209877.6266996	WT	TRUE	0.943594039501116	0.223647738337086	38.4939200376831	30:1:2	30:1	30:1	SL	NA
w/o MS2: SL 15:1;O/16:0;O	SL 31:1:2O	SL	NA	31:1:2	31	1	2	[M+NH4]+	POS	WT	19447736.7119901	WT	TRUE	1.00522867132805	0.123529038570515	21.2616365737546	31:1:2	31:1	31:1	SL	NA
w/o MS2: SM 12:0;O2/17:0	SM 29:0:2O	SM	km4	29:0:2	29	0	2	[M+HCOO]-	NEG	WT	599996.291718171	WT	TRUE	0.813432569873247	0.00251407373787985	0.154519048276729	29:0:2	29:0	Other	SM	NA
w/o MS2: SM 12:0;O2/18:0	SM 30:0:2O	SM	km4	30:0:2	30	0	2	[M+HCOO]-	NEG	WT	333812.113720643	WT	TRUE	0.837870001406581	0.00139872242558031	0.0859677481799921	30:0:2	30:0	Other	SM	NA
w/o MS2: SM 12:0;O2/19:0	SM 31:0:2O	SM	km4	31:0:2	31	0	2	[M+HCOO]-	NEG	WT	1242592.08899876	WT	TRUE	0.843645374071959	0.00520664574259808	0.320008889452385	31:0:2	31:0	Other	SM	NA
w/o MS2: SM 12:1;O2/17:0	SM 29:1:2O	SM	km4	29:1:2	29	1	2	[M+HCOO]-	NEG	WT	352537.700865266	WT	TRUE	0.659504379570816	0.00147718542196294	0.0907902111584287	29:1:2	29:1	Other	SM	NA
w/o MS2: SM 12:1;O2/18:0	SM 30:1:2O	SM	km4	30:1:2	30	1	2	[M+HCOO]-	NEG	WT	430576.019777503	WT	TRUE	0.848994531752921	0.00180417758980405	0.110887679982617	30:1:2	30:1	Other	SM	NA
w/o MS2: SM 12:1;O2/18:2	SM 30:3:2O	SM	km4	30:3:2	30	3	2	[M+HCOO]-	NEG	WT	178640.296662546	WT	TRUE	0.81301678402206	0.000748529423540721	0.0460058320446002	30:3:2	30:3	Other	SM	NA
w/o MS2: SM 12:1;O2/19:0	SM 31:1:2O	SM	km4	31:1:2	31	1	2	[M+HCOO]-	NEG	WT	514647.713226205	WT	TRUE	0.843280520571723	0.00215645049468018	0.132538943895442	31:1:2	31:1	Other	SM	NA
w/o MS2: SM 12:1;O2/19:1	SM 31:2:2O	SM	km4	31:2:2	31	2	2	[M+HCOO]-	NEG	WT	7772.5587144623	WT	TRUE	1.13033035981818	3.25681775202329e-05	0.00200169299679246	31:2:2	31:2	Other	SM	NA
w/o MS2: SM 12:1;O2/19:3	SM 31:4:2O	SM	km4	31:4:2	31	4	2	[M+HCOO]-	NEG	WT	10281.8294190358	WT	TRUE	0.12050250224828	4.30823951357024e-05	0.00264791385930656	31:4:2	31:4	Other	SM	NA
w/o MS2: SM 12:1;O2/20:2	SM 32:3:2O	SM	km4	32:3:2	32	3	2	[M+HCOO]-	NEG	WT	75511.7428924598	WT	TRUE	0.519915311475577	0.00031640543838001	0.019446791266071	32:3:2	32:3	Other	SM	NA
w/o MS2: SM 12:1;O2/20:3	SM 32:4:2O	SM	km4	32:4:2	32	4	2	[M+HCOO]-	NEG	WT	161782.447466007	WT	TRUE	0.841383664650537	0.000677892527067926	0.0416643738559463	32:4:2	32:4	Other	SM	NA
w/o MS2: SM 12:1;O2/20:4	SM 32:5:2O	SM	km4	32:5:2	32	5	2	[M+HCOO]-	NEG	WT	75802.2249690976	WT	TRUE	0.793884489078286	0.000317622601502984	0.0195216000851305	32:5:2	32:5	Other	SM	NA
w/o MS2: SM 25:0;O3	SM 25:0:3O	SM	NA	25:0:3	25	0	3	[M+H]+	POS	WT	515676.143386897	WT	TRUE	0.883031044139857	0.00327549571190261	1.86384398577449	25:0:3	25:0	25:0	SM	NA
w/o MS2: SM 26:0;O3	SM 26:0:3O	SM	NA	26:0:3	26	0	3	[M+H]+	POS	WT	298653.893695921	WT	TRUE	0.704559320868128	0.00189700369250951	1.07944544406748	26:0:3	26:0	26:0	SM	NA
w/o MS2: SM 26:2;O3	SM 26:2:3O	SM	NA	26:2:3	26	2	3	[M+H]+	POS	WT	100285.537700865	WT	TRUE	0.362289965424477	0.000636998342695445	0.362468961771768	26:2:3	26:2	Other	SM	NA
w/o MS2: SM 27:0;O3	SM 27:0:3O	SM	NA	27:0:3	27	0	3	[M+H]+	POS	WT	3127888.75154512	WT	TRUE	0.864003543246942	0.0198678692516276	11.3053448613096	27:0:3	27:0	27:0	SM	NA
w/o MS2: SM 27:2;O3	SM 27:2:3O	SM	NA	27:2:3	27	2	3	[M+H]+	POS	WT	18812.1137206428	WT	TRUE	0.126550437794475	0.000119491658890954	0.0679939250003641	27:2:3	27:2	Other	SM	NA
w/o MS2: SM 28:0;O3	SM 28:0:3O	SM	NA	28:0:3	28	0	3	[M+H]+	POS	WT	929871.446229913	WT	TRUE	0.946734013439347	0.00590640070091742	3.36089874395978	28:0:3	28:0	28:0	SM	NA
w/o MS2: SM 29:1;O3	SM 29:1:3O	SM	km3	29:1:3	29	1	3	[M+HCOO]-	NEG	WT	62012.3609394314	WT	TRUE	0.785269984451547	0.000259841019375802	0.0159702503599052	29:1:3	29:1	Other	SM	NA
w/o MS2: SM 31:1;O3	SM 31:1:3O	SM	km4	31:1:3	31	1	3	[M+H]+	POS	WT	6832227.44128554	WT	TRUE	0.857711195052263	0.0433972600316394	24.6941926423952	31:1:3	31:1	31:1	SM	NA
w/o MS2: SM 31:1;O3	SM 31:1:3O	SM	km4	31:1:3	31	1	3	[M+HCOO]-	NEG	WT	253716.934487021	WT	TRUE	0.812872362689986	0.00106311170694504	0.0653405692497821	31:1:3	31:1	Other	SM	NA
w/o MS2: SM 31:3;O3	SM 31:3:3O	SM	km4	31:3:3	31	3	3	[M+HCOO]-	NEG	WT	13730742.8924598	WT	TRUE	0.81564554412699	0.0575338557654425	3.53612406136658	31:3:3	31:3	31:3	SM	NA
w/o MS2: SM 32:1;O3	SM 32:1:3O	SM	km4	32:1:3	32	1	3	[M+HCOO]-	NEG	WT	2112040.79110012	WT	TRUE	1.01807560261158	0.0088497651727653	0.543920916624119	32:1:3	32:1	Other	SM	NA
w/o MS2: SM 32:1;O3	SM 32:1:3O	SM	km4	32:1:3	32	1	3	[M+H]+	POS	WT	11548021.013597	WT	TRUE	1.03598907266691	0.073351256978004	41.7388118295043	32:1:3	32:1	32:1	SM	NA
w/o MS2: SM 32:3;O3	SM 32:3:3O	SM	km4	32:3:3	32	3	3	[M+HCOO]-	NEG	WT	99701699.6291718	WT	TRUE	0.897741783648654	0.417764956416471	25.6765115900221	32:3:3	32:3	32:3	SM	NA
w/o MS2: SM 33:3;O3	SM 33:3:3O	SM	km4	33:3:3	33	3	3	[M+HCOO]-	NEG	WT	268455075.401731	WT	TRUE	0.920858228620517	1.12486671031804	69.1361318873241	33:3:3	33:3	33:3	SM	NA
w/o MS2: SM 34:0;O3	SM 34:0:3O	SM	NA	34:0:3	34	0	3	[M+H]+	POS	WT	2302102.59579728	WT	TRUE	0.914167322617301	0.0146226023398496	8.32064878865912	34:0:3	34:0	34:0	SM	NA
w/o MS2: SM 35:3;O3	SM 35:3:3O	SM	NA	35:3:3	35	3	3	[M+H]+	POS	WT	1181579.72805933	WT	TRUE	0.927480554051404	0.007505213072511	4.2706654129705	35:3:3	35:3	35:3	SM	NA
w/o MS2: SM 36:4;O3	SM 36:4:3O	SM	NA	36:4:3	36	4	3	[M+H]+	POS	WT	812226.205191595	WT	TRUE	1.01445694466159	0.00515913618715525	2.93568540458731	36:4:3	36:4	36:4	SM	NA
w/o MS2: SM 52:6;O2(FA 22:6)	SM 74:12:2O	ASM	km4	74:12:2	74	12	2	[M+HCOO]-	NEG	WT	323499.381953028	WT	TRUE	0.79766313894391	0.00135551054500599	0.097510130017866	74:12:2	74:12	Other	ASM	NA
w/o MS2: SM 54:6;O2(FA 22:6)	SM 76:12:2O	ASM	km4	76:12:2	76	12	2	[M+HCOO]-	NEG	WT	29900784.9196539	WT	TRUE	0.859931699808443	0.125288737857409	9.01278205710774	76:12:2	76:12	76:12	ASM	NA
w/o MS2: SM 54:9;O2(FA 22:6)	SM 76:15:2O	ASM	km4	76:15:2	76	15	2	[M+HCOO]-	NEG	WT	111372.064276885	WT	TRUE	0.598431587442424	0.000466665520765423	0.0335700934030657	76:15:2	76:15	Other	ASM	NA
w/o MS2: SM 56:6;O2(FA 22:6)	SM 78:12:2O	ASM	km3	78:12:2	78	12	2	[M+HCOO]-	NEG	WT	233772510.506799	WT	TRUE	0.859433931046702	0.979541602866183	70.4643939549494	78:12:2	78:12	78:12	ASM	NA
w/o MS2: SM 56:9;O2(FA 22:6)	SM 78:15:2O	ASM	km3	78:15:2	78	15	2	[M+HCOO]-	NEG	WT	428425.21631644	WT	TRUE	0.737072087176957	0.0017951654032765	0.129137181943718	78:15:2	78:15	Other	ASM	NA
w/o MS2: SM 57:7;O2(FA 22:6)	SM 79:13:2O	ASM	km3	79:13:2	79	13	2	[M+HCOO]-	NEG	WT	86175.5253399258	WT	TRUE	0.695702811129145	0.000361088273536984	0.0259752789310558	79:13:2	79:13	Other	ASM	NA
w/o MS2: SM 57:8;O2(FA 22:6)	SM 79:14:2O	ASM	km3	79:14:2	79	14	2	[M+HCOO]-	NEG	WT	3465692.21260816	WT	TRUE	0.829148350688329	0.01452176604349	1.04463908466569	79:14:2	79:14	79:14	ASM	NA
w/o MS2: SM 58:6;O2(FA 22:6)	SM 80:12:2O	ASM	km3	80:12:2	80	12	2	[M+HCOO]-	NEG	WT	5676320.14833127	WT	TRUE	0.882810797683418	0.0237846260213573	1.710973023643	80:12:2	80:12	80:12	ASM	NA
w/o MS2: SM 58:9;O2(FA 22:6)	SM 80:15:2O	ASM	km4	80:15:2	80	15	2	[M+HCOO]-	NEG	WT	49561629.1718171	WT	TRUE	0.88345076641853	0.207670600680867	14.939011244055	80:15:2	80:15	80:15	ASM	NA
w/o MS2: SM 59:6;O2(FA 22:6)	SM 81:12:2O	ASM	km3	81:12:2	81	12	2	[M+HCOO]-	NEG	WT	248980.22249691	WT	TRUE	0.475533612254488	0.00104326417891427	0.07504834698904	81:12:2	81:12	Other	ASM	NA
w/o MS2: SM 59:8;O2(FA 22:6)	SM 81:14:2O	ASM	km3	81:14:2	81	14	2	[M+HCOO]-	NEG	WT	829514.215080346	WT	TRUE	1.04767921569751	0.00347578798755492	0.25003460122807	81:14:2	81:14	Other	ASM	NA
w/o MS2: SM 60:6;O2(FA 22:6)	SM 82:12:2O	ASM	km3	82:12:2	82	12	2	[M+HCOO]-	NEG	WT	6222291.71817058	WT	TRUE	0.718947169935596	0.0260723281360343	1.87554137131551	82:12:2	82:12	82:12	ASM	NA
w/o MS2: SM 60:9;O2(FA 22:6)	SM 82:15:2O	ASM	km3	82:15:2	82	15	2	[M+HCOO]-	NEG	WT	1132573.54758962	WT	TRUE	0.759497145037179	0.00474565168404396	0.341383631750785	82:15:2	82:15	Other	ASM	NA
w/o MS2: SPB 19:0;O2	SPB 19:0:2O	DHSph	NA	19:0:2	19	0	2	[M+H]+	POS	WT	631470.951792336	WT	TRUE	0.982883408040108	0.00401100656160278	1.2088342723612	19:0:2	19:0	19:0	DHSph	NA
w/o MS2: SPB 20:0;O2	SPB 20:0:2O	DHSph	NA	20:0:2	20	0	2	[M+H]+	POS	WT	49559046.9715698	WT	TRUE	1.00625476740103	0.314791459568385	94.8716236507008	20:0:2	20:0	20:0	DHSph	NA
w/o MS2: SPB 21:0;O2	SPB 21:0:2O	DHSph	NA	21:0:2	21	0	2	[M+H]+	POS	WT	1527342.39802225	WT	TRUE	1.02786313117217	0.00970144448116435	2.92381435934493	21:0:2	21:0	21:0	DHSph	NA
w/o MS2: SPB 24:0;O2	SPB 24:0:2O	DHSph	NA	24:0:2	24	0	2	[M+H]+	POS	WT	520148.331273177	WT	TRUE	0.915855919385036	0.00330390236292223	0.995727717593068	24:0:2	24:0	Other	DHSph	NA
CL 63:3|CL 31:0_32:3	CL 63:3|CL 31:0_32:3	CL	km2	63:3	63	3	NA	[M-H]-	NEG	WT_1	7086497.02026222	WT	TRUE	1.04193217410527	0.025581642285762	9.40111062861806	63:3	63:3	63:3	CL	NA
DG 28:0|DG 13:0_15:0	DG 28:0|DG 13:0_15:0	DG	NA	28:0	28	0	NA	[M+NH4]+	POS	WT_1	77439923.7187128	WT	TRUE	1.05963960168414	0.439116566699266	42.1925094885925	28:0	28:0	28:0	DG	NA
DG 29:0|DG 14:0_15:0	DG 29:0|DG 14:0_15:0	DG	NA	29:0	29	0	NA	[M+NH4]+	POS	WT_1	106099582.83671	WT	TRUE	1.04115458873421	0.601628750471283	57.8074905114075	29:0	29:0	29:0	DG	NA
LPC 16:0	LPC 16:0	LPC	NA	16:0	16	0	NA	[M+H]+	POS	WT_1	5656324.1954708	WT	TRUE	0.783181911651204	0.0320737100655606	31.3859245947774	16:0	16:0	16:0	LPC	NA
LPC 18:0	LPC 18:0	LPC	NA	18:0	18	0	NA	[M+H]+	POS	WT_1	4674332.53873659	WT	TRUE	0.90808342315432	0.0265054090636286	25.9370296895597	18:0	18:0	18:0	LPC	NA
LPC 18:1	LPC 18:1	LPC	NA	18:1	18	1	NA	[M+H]+	POS	WT_1	7462479.14183552	WT	TRUE	1.05232998325698	0.0423153596035356	41.4079532116094	18:1	18:1	18:1	LPC	NA
LPE 13:0	LPE 13:0	LPE	NA	13:0	13	0	NA	[M+H]+	POS	WT_1	46899892.7294398	WT	TRUE	1.35032040000826	0.265941892565927	11.6959731285108	13:0	13:0	13:0	LPE	NA
LPE 14:0	LPE 14:0	LPE	km4	14:0	14	0	NA	[M-H]-	NEG	WT_1	10326461.2634088	WT	TRUE	1.14165239365109	0.0372776334150675	4.57172210032759	14:0	14:0	14:0	LPE	NA
LPE 14:0	LPE 14:0	LPE	km4	14:0	14	0	NA	[M+H]+	POS	WT_1	19561182.3599523	WT	TRUE	1.20267504135952	0.11092003744323	4.87820013925722	14:0	14:0	14:0	LPE	NA
LPE 15:0	LPE 15:0	LPE	km3	15:0	15	0	NA	[M-H]-	NEG	WT_1	175399023.837902	WT	TRUE	1.20446420889155	0.633175329399495	77.652505848932	15:0	15:0	15:0	LPE	NA
LPE 15:0	LPE 15:0	LPE	km3	15:0	15	0	NA	[M+H]+	POS	WT_1	316691754.469607	WT	TRUE	1.26192526250824	1.79577392702231	78.9771156123005	15:0	15:0	15:0	LPE	NA
LPE 16:0	LPE 16:0	LPE	km3	16:0	16	0	NA	[M-H]-	NEG	WT_1	8965100.11918951	WT	TRUE	0.996537881756535	0.0323632372453411	3.96902145866555	16:0	16:0	16:0	LPE	NA
LPE 16:0	LPE 16:0	LPE	km3	16:0	16	0	NA	[M+H]+	POS	WT_1	17838966.6269368	WT	TRUE	1.04043554415708	0.101154358146538	4.44871111993151	16:0	16:0	16:0	LPE	NA
LPE 18:1	LPE 18:1	LPE	km4	18:1	18	1	NA	[M-H]-	NEG	WT_1	1125274.13587604	WT	TRUE	1.19655094155544	0.00406214245699856	0.49818040320749	18:1	18:1	Other	LPE	NA
LPS 15:0	LPS 15:0	LPS	NA	15:0	15	0	NA	[M+H]+	POS	WT_1	12151945.1728248	WT	TRUE	1.17927161464058	0.0689065818606832	53.4583085279982	15:0	15:0	15:0	Other	NA
NAE 13:0	NAE 13:0	NAE	NA	13:0	13	0	NA	[M+H]+	POS	WT_1	94118092.9678188	WT	TRUE	1.07250839091772	0.533688721058543	11.6985909084119	13:0	13:0	13:0	NAE	NA
NAE 15:0	NAE 15:0	NAE	NA	15:0	15	0	NA	[M+H]+	POS	WT_1	155699854.588796	WT	TRUE	1.09680518790778	0.882882914902536	19.3530154075301	15:0	15:0	15:0	NAE	NA
NAE 17:0	NAE 17:0	NAE	NA	17:0	17	0	NA	[M+H]+	POS	WT_1	508549598.331347	WT	TRUE	1.0640120689606	2.88368767545144	63.2111586615959	17:0	17:0	17:0	NAE	NA
NAE 17:2	NAE 17:2	NAE	NA	17:2	17	2	NA	[M+H]+	POS	WT_1	11483957.0917759	WT	TRUE	1.01583281667475	0.0651188116943325	1.42742071997122	17:2	17:2	17:2	NAE	NA
NAE 18:1	NAE 18:1	NAE	NA	18:1	18	1	NA	[M+H]+	POS	WT_1	8977351.6090584	WT	TRUE	1.01986284459733	0.050905316370673	1.1158573299106	18:1	18:1	18:1	NAE	NA
NAE 22:4	NAE 22:4	NAE	NA	22:4	22	4	NA	[M+H]+	POS	WT_1	2703792.6102503	WT	TRUE	1.86393296174163	0.0153316283263985	0.336073146523705	22:4	22:4	Other	NAE	NA
NAE 22:5	NAE 22:5	NAE	NA	22:5	22	5	NA	[M+H]+	POS	WT_1	5131396.90107271	WT	TRUE	1.85698048151803	0.0290971540436295	0.637816930214129	22:5	22:5	Other	NAE	NA
NAGly 15:0;O	NAGly 15:0;O	NAGly	km4	15:0;	15	0	NA	[M-H]-	NEG	WT_1	9382147.79499404	WT	TRUE	1.27705225768268	0.0338687433406707	3.09602462911466	15:0;	15:0	15:0	NAGly	NA
NAGly 16:0;O	NAGly 16:0;O	NAGly	km4	16:0;	16	0	NA	[M-H]-	NEG	WT_1	19843262.2169249	WT	TRUE	1.26038107272976	0.0716324630299735	6.54809856847059	16:0;	16:0	16:0	NAGly	NA
NAGly 17:0;O	NAGly 17:0;O	NAGly	km3	17:0;	17	0	NA	[M-H]-	NEG	WT_1	57650984.5053635	WT	TRUE	1.33251111232533	0.208115075589723	19.0243078473511	17:0;	17:0	17:0	NAGly	NA
NAGly 28:0;O	NAGly 28:0;O	NAGly	km4	28:0;	28	0	NA	[M-H]-	NEG	WT_1	2027396.90107271	WT	TRUE	1.16336164364718	0.00731872773617357	0.669022794765708	28:0;	28:0	Other	NAGly	NA
NAGly 30:1;O2|NAGly 15:0;O(FA 15:0)	NAGly 30:1;O2|NAGly 15:0;O(FA 15:0)	NAGly	km4	30:1;2	30	1	2	[M-H]-	NEG	WT_1	86362066.7461263	WT	TRUE	1.02888647113417	0.311759603121481	28.4987074931728	30:1;2	30:12	30:12	NAGly	NA
NAGly 31:1;O2|NAGly 16:0;O(FA 15:0)	NAGly 31:1;O2|NAGly 16:0;O(FA 15:0)	NAGly	km4	31:1;2	31	1	2	[M-H]-	NEG	WT_1	65592692.4910608	WT	TRUE	1.05693286818084	0.236783955608609	21.6450002578964	31:1;2	31:12	31:12	NAGly	NA
NAGly 32:1;O2|NAGly 17:0;O(FA 15:0)	NAGly 32:1;O2|NAGly 17:0;O(FA 15:0)	NAGly	km3	32:1;2	32	1	2	[M+NH4]+	POS	WT_1	92950384.9821216	WT	TRUE	1.08007527588677	0.527067331251275	65.0272829359695	32:1;2	32:12	32:12	NAGly	NA
NAGly 32:1;O2|NAGly 17:0;O(FA 15:0)	NAGly 32:1;O2|NAGly 17:0;O(FA 15:0)	NAGly	km3	32:1;2	32	1	2	[M-H]-	NEG	WT_1	34004336.1144219	WT	TRUE	1.03743760039354	0.122752716914538	11.2211259518973	32:1;2	32:12	32:12	NAGly	NA
NAGly 34:1;O2|NAGly 17:0;O(FA 17:0)	NAGly 34:1;O2|NAGly 17:0;O(FA 17:0)	NAGly	km3	34:1;2	34	1	2	[M-H]-	NEG	WT_1	5673887.96185936	WT	TRUE	1.027032170986	0.0204822455713679	1.87233214148754	34:1;2	34:12	34:12	NAGly	NA
NAGlySer 15:0;O	NAGlySer 15:0;O	NAGlySer	km4	15:0;	15	0	NA	[M-H]-	NEG	WT_1	3779036.94874851	WT	TRUE	1.09089903367068	0.0136419970446816	0.327017305301254	15:0;	15:0	Other	NAGlySer	NA
NAGlySer 16:0;O	NAGlySer 16:0;O	NAGlySer	km4	16:0;	16	0	NA	[M-H]-	NEG	WT_1	35940041.716329	WT	TRUE	1.12044590312463	0.129740446978763	3.11005575068028	16:0;	16:0	16:0	NAGlySer	NA
NAGlySer 17:0;O	NAGlySer 17:0;O	NAGlySer	km3	17:0;	17	0	NA	[M-H]-	NEG	WT_1	44810845.0536353	WT	TRUE	1.12031872386752	0.161763280984544	3.87768682774185	17:0;	17:0	17:0	NAGlySer	NA
NAGlySer 28:0;O	NAGlySer 28:0;O	NAGlySer	km4	28:0;	28	0	NA	[M-H]-	NEG	WT_1	1252449.34445769	WT	TRUE	1.04805584476293	0.0045212339777105	0.108380154839849	28:0;	28:0	Other	NAGlySer	NA
NAGlySer 29:1;O2|NAGlySer 15:0;O(FA 14:0)	NAGlySer 29:1;O2|NAGlySer 15:0;O(FA 14:0)	NAGlySer	NA	29:1;2	29	1	2	[M+NH4]+	POS	WT_1	4034050.05959476	WT	TRUE	1.12580831155514	0.0228747411799706	0.10139301962111	29:1;2	29:12	Other	NAGlySer	NA
NAGlySer 29:1;O2|NAGlySer 16:0;O(FA 13:0)	NAGlySer 29:1;O2|NAGlySer 16:0;O(FA 13:0)	NAGlySer	NA	29:1;2	29	1	2	[M+NH4]+	POS	WT_1	8592022.64600715	WT	TRUE	1.05410060354625	0.0487203409319128	0.215954464585681	29:1;2	29:12	Other	NAGlySer	NA
NAGlySer 30:1;O2|NAGlySer 15:0;O(FA 15:0)	NAGlySer 30:1;O2|NAGlySer 15:0;O(FA 15:0)	NAGlySer	NA	30:1;2	30	1	2	[M+NH4]+	POS	WT_1	103682610.250298	WT	TRUE	1.07285250646108	0.587923510938678	2.60598970765682	30:1;2	30:12	30:12	NAGlySer	NA
NAGlySer 30:1;O2|NAGlySer 16:0;O(FA 14:0)	NAGlySer 30:1;O2|NAGlySer 16:0;O(FA 14:0)	NAGlySer	NA	30:1;2	30	1	2	[M+NH4]+	POS	WT_1	15846657.9261025	WT	TRUE	1.10000808832957	0.0898571394187255	0.398294635488913	30:1;2	30:12	Other	NAGlySer	NA
NAGlySer 31:1;O2|NAGlySer 16:0;O(FA 15:0)	NAGlySer 31:1;O2|NAGlySer 16:0;O(FA 15:0)	NAGlySer	NA	31:1;2	31	1	2	[M+NH4]+	POS	WT_1	818645890.34565	WT	TRUE	1.05432507817713	4.64206258798496	20.5760904293031	31:1;2	31:12	31:12	NAGlySer	NA
NAGlySer 32:1;O2|NAGlySer 15:0;O(FA 17:0)	NAGlySer 32:1;O2|NAGlySer 15:0;O(FA 17:0)	NAGlySer	NA	32:1;2	32	1	2	[M+NH4]+	POS	WT_1	3739295.58998808	WT	TRUE	0.847481884495982	0.0212033607795574	0.0939845727057925	32:1;2	32:12	Other	NAGlySer	NA
NAGlySer 32:1;O2|NAGlySer 17:0;O(FA 15:0)	NAGlySer 32:1;O2|NAGlySer 17:0;O(FA 15:0)	NAGlySer	NA	32:1;2	32	1	2	[M+NH4]+	POS	WT_1	1543808555.42312	WT	TRUE	1.06570880066499	8.75403641874382	38.8025455407903	32:1;2	32:12	32:12	NAGlySer	NA
NAGlySer 34:1;O2|NAGlySer 17:0;O(FA 17:0)	NAGlySer 34:1;O2|NAGlySer 17:0;O(FA 17:0)	NAGlySer	NA	34:1;2	34	1	2	[M+NH4]+	POS	WT_1	75487533.9690107	WT	TRUE	0.878543493327569	0.428045705022515	1.897326235371	34:1;2	34:12	34:12	NAGlySer	NA
PA 30:0|PA 15:0_15:0	PA 30:0|PA 15:0_15:0	PA	km3	30:0	30	0	NA	[M-H]-	NEG	WT_1	132047075.089392	WT	TRUE	0.946043492591422	0.476678538092858	85.3752952079958	30:0	30:0	30:0	PA	NA
PE-Cer 30:0;O3	PE-Cer 30:0;O3	PE_Cer	km3	30:0;3	30	0	3	[M-H]-	NEG	WT_1	1250848.62932062	WT	TRUE	1.045060516032	0.0045154555342961	0.0141345139709209	30:0;3	30:03	Other	PE_Cer	NA
PE-Cer 31:0;O3	PE-Cer 31:0;O3	PE_Cer	km4	31:0;3	31	0	3	[M-H]-	NEG	WT_1	2897578.06912992	WT	TRUE	1.06379254007364	0.010460006608005	0.0327424571925984	31:0;3	31:03	Other	PE_Cer	NA
PE-Cer 31:0;O3|PE-Cer 13:0;O2/18:0;O	PE-Cer 31:0;O3|PE-Cer 13:0;O2/18:0;O	PE_Cer	km4	31:0;3	31	0	3	[M-H]-	NEG	WT_1	6989097.73539929	WT	TRUE	1.03710038366241	0.0252300392783624	0.0789763823291613	31:0;3	31:03	Other	PE_Cer	NA
PE-Cer 32:0;O3|PE-Cer 15:0;O2/17:0;O	PE-Cer 32:0;O3|PE-Cer 15:0;O2/17:0;O	PE_Cer	km4	32:0;3	32	0	3	[M-H]-	NEG	WT_1	29240170.4410012	WT	TRUE	1.0301606439949	0.105554490244988	0.33041216013077	32:0;3	32:03	Other	PE_Cer	NA
PE-Cer 32:0;O3|PE-Cer 16:0;O2/16:0;O	PE-Cer 32:0;O3|PE-Cer 16:0;O2/16:0;O	PE_Cer	km4	32:0;3	32	0	3	[M-H]-	NEG	WT_1	36914145.4112038	WT	TRUE	1.06024121118461	0.133256877198133	0.417127613852568	32:0;3	32:03	Other	PE_Cer	NA
PE-Cer 32:0;O3|PE-Cer 17:0;O2/15:0;O	PE-Cer 32:0;O3|PE-Cer 17:0;O2/15:0;O	PE_Cer	km4	32:0;3	32	0	3	[M-H]-	NEG	WT_1	82757495.8283671	WT	TRUE	1.07076494909721	0.298747413382585	0.935154705025985	32:0;3	32:03	Other	PE_Cer	NA
PE-Cer 33:0;O3|PE-Cer 17:0;O2/16:0;O	PE-Cer 33:0;O3|PE-Cer 17:0;O2/16:0;O	PE_Cer	km4	33:0;3	33	0	3	[M-H]-	NEG	WT_1	1592973699.64243	WT	TRUE	1.08507521242213	5.75049749380573	18.0005066041721	33:0;3	33:03	33:03	PE_Cer	NA
PE-Cer 33:1;O3	PE-Cer 33:1;O3	PE_Cer	km4	33:1;3	33	1	3	[M-H]-	NEG	WT_1	3291070.32181168	WT	TRUE	0.935958461129004	0.0118804796599998	0.037188895884385	33:1;3	33:13	Other	PE_Cer	NA
PE-Cer 34:0;O3|PE-Cer 17:0;O2/17:0;O	PE-Cer 34:0;O3|PE-Cer 17:0;O2/17:0;O	PE_Cer	km4	34:0;3	34	0	3	[M-H]-	NEG	WT_1	5251569309.89273	WT	TRUE	1.06412541199249	18.9577117072704	59.3424160525756	34:0;3	34:03	34:03	PE_Cer	NA
PE-Cer 34:0;O3|PE-Cer 18:0;O2/16:0;O	PE-Cer 34:0;O3|PE-Cer 18:0;O2/16:0;O	PE_Cer	km4	34:0;3	34	0	3	[M-H]-	NEG	WT_1	119918373.06317	WT	TRUE	1.01731197406294	0.432894971157284	1.35507037358477	34:0;3	34:03	34:03	PE_Cer	NA
PE-Cer 34:1;O3|PE-Cer 17:0;O2/17:1;O	PE-Cer 34:1;O3|PE-Cer 17:0;O2/17:1;O	PE_Cer	km3	34:1;3	34	1	3	[M-H]-	NEG	WT_1	6395026.22169249	WT	TRUE	1.01931040988862	0.0230854924151725	0.0722634101010385	34:1;3	34:13	Other	PE_Cer	NA
PE-Cer 35:0;O3|PE-Cer 18:0;O2/17:0;O	PE-Cer 35:0;O3|PE-Cer 18:0;O2/17:0;O	PE_Cer	km4	35:0;3	35	0	3	[M-H]-	NEG	WT_1	1009529317.0441	WT	TRUE	1.05823544883869	3.644313656207	11.4076203157885	35:0;3	35:03	35:03	PE_Cer	NA
PE-Cer 35:1;O3	PE-Cer 35:1;O3	PE_Cer	km4	35:1;3	35	1	3	[M-H]-	NEG	WT_1	8338207.3897497	WT	TRUE	1.08637669210711	0.0301002086276446	0.0942212399488057	35:1;3	35:13	Other	PE_Cer	NA
PE-Cer 36:0;O3|PE-Cer 16:0;O2/20:0;O	PE-Cer 36:0;O3|PE-Cer 16:0;O2/20:0;O	PE_Cer	km3	36:0;3	36	0	3	[M-H]-	NEG	WT_1	27757506.5554231	WT	TRUE	1.05684577230726	0.100202201654105	0.31365814776377	36:0;3	36:03	Other	PE_Cer	NA
PE-Cer 36:0;O3|PE-Cer 19:0;O2/17:0;O	PE-Cer 36:0;O3|PE-Cer 19:0;O2/17:0;O	PE_Cer	km3	36:0;3	36	0	3	[M-H]-	NEG	WT_1	644083899.88081	WT	TRUE	1.05299639615927	2.32508725843785	7.27810917157508	36:0;3	36:03	36:03	PE_Cer	NA
PE-Cer 36:4;O3	PE-Cer 36:4;O3	PE_Cer	km4	36:4;3	36	4	3	[M-H]-	NEG	WT_1	890531.585220501	WT	TRUE	1.04629123009212	0.00321474212042221	0.0100629531326121	36:4;3	36:43	Other	PE_Cer	NA
PE-Cer 37:4;O3	PE-Cer 37:4;O3	PE_Cer	km4	37:4;3	37	4	3	[M-H]-	NEG	WT_1	5724427.89034565	WT	TRUE	1.0662369457149	0.020664690348807	0.0646856894551389	37:4;3	37:43	Other	PE_Cer	NA
PE 24:0	PE 24:0	PE	NA	24:0	24	0	NA	[M+H]+	POS	WT_1	2715038.14064362	WT	TRUE	1.08726544061724	0.0153953951595758	0.0373387736848856	24:0	24:0	Other	PE	NA
PE 25:0	PE 25:0	PE	NA	25:0	25	0	NA	[M+H]+	POS	WT_1	9916790.22646007	WT	TRUE	1.00470505815643	0.056232323946204	0.13638143067062	25:0	25:0	Other	PE	NA
PE 25:0|PE 11:0_14:0	PE 25:0|PE 11:0_14:0	PE	km4	25:0	25	0	NA	[M-H]-	NEG	WT_1	2701323.00357569	WT	TRUE	1.0638322503496	0.00975154276904169	0.0290464728234591	25:0	25:0	Other	PE	NA
PE 26:0|PE 11:0_15:0	PE 26:0|PE 11:0_15:0	PE	km4	26:0	26	0	NA	[M-H]-	NEG	WT_1	20323016.6865316	WT	TRUE	1.07631307191379	0.0733643352358577	0.218526977741892	26:0	26:0	Other	PE	NA
PE 26:0|PE 11:0_15:0	PE 26:0|PE 11:0_15:0	PE	km4	26:0	26	0	NA	[M+H]+	POS	WT_1	68609348.0333731	WT	TRUE	1.0426273710246	0.389043530844927	0.943555407394158	26:0	26:0	Other	PE	NA
PE 26:0|PE 13:0_13:0	PE 26:0|PE 13:0_13:0	PE	km4	26:0	26	0	NA	[M+H]+	POS	WT_1	94931432.6579261	WT	TRUE	1.05112097644877	0.538300695284879	1.3055519281788	26:0	26:0	26:0	PE	NA
PE 26:0|PE 13:0_13:0	PE 26:0|PE 13:0_13:0	PE	km4	26:0	26	0	NA	[M-H]-	NEG	WT_1	33015650.7747318	WT	TRUE	1.03280496137604	0.119183648216588	0.355006862084864	26:0	26:0	Other	PE	NA
PE 27:0|PE 12:0_15:0	PE 27:0|PE 12:0_15:0	PE	km4	27:0	27	0	NA	[M+H]+	POS	WT_1	21995840.2860548	WT	TRUE	0.998623698675259	0.124725560205373	0.302499508259282	27:0	27:0	Other	PE	NA
PE 27:0|PE 12:0_15:0	PE 27:0|PE 12:0_15:0	PE	km4	27:0	27	0	NA	[M-H]-	NEG	WT_1	7868411.20381407	WT	TRUE	1.02879087408435	0.0284042849658611	0.0846065397928569	27:0	27:0	Other	PE	NA
PE 27:0|PE 13:0_14:0	PE 27:0|PE 13:0_14:0	PE	NA	27:0	27	0	NA	[M+H]+	POS	WT_1	375014530.393325	WT	TRUE	1.03310862704971	2.12648831688947	5.1574165641668	27:0	27:0	27:0	PE	NA
PE 28:0	PE 28:0	PE	NA	28:0	28	0	NA	[M+H]+	POS	WT_1	1751000510.13111	WT	TRUE	1.04417746454609	9.92890095153385	24.0807710179739	28:0	28:0	28:0	PE	NA
PE 28:0|PE 13:0_15:0	PE 28:0|PE 13:0_15:0	PE	km4	28:0	28	0	NA	[M+H]+	POS	WT_1	1454154381.40644	WT	TRUE	1.06110756144363	8.24565997421806	19.9983714915137	28:0	28:0	28:0	PE	NA
PE 28:0|PE 13:0_15:0	PE 28:0|PE 13:0_15:0	PE	km4	28:0	28	0	NA	[M-H]-	NEG	WT_1	498654393.325387	WT	TRUE	1.05165522758929	1.80009929839803	5.36187315061988	28:0	28:0	28:0	PE	NA
PE 29:0	PE 29:0	PE	NA	29:0	29	0	NA	[M+H]+	POS	WT_1	527095601.907032	WT	TRUE	1.05259083108287	2.98885122708055	7.24892335591266	29:0	29:0	29:0	PE	NA
PE 29:0|PE 14:0_15:0	PE 29:0|PE 14:0_15:0	PE	NA	29:0	29	0	NA	[M+H]+	POS	WT_1	2709172264.60072	WT	TRUE	1.05110482006372	15.3621332034044	37.2581027673206	29:0	29:0	29:0	PE	NA
PE 29:1	PE 29:1	PE	NA	29:1	29	1	NA	[M+H]+	POS	WT_1	13415280.0953516	WT	TRUE	1.00305589950316	0.0760702161610771	0.184494685323625	29:1	29:1	Other	PE	NA
PE 30:0|PE 15:0_15:0	PE 30:0|PE 15:0_15:0	PE	km4	30:0	30	0	NA	[M-H]-	NEG	WT_1	5362234224.07628	WT	TRUE	1.05329615866037	19.3572024909586	57.6584105108813	30:0	30:0	30:0	PE	NA
PE 30:1|PE 14:0_16:1	PE 30:1|PE 14:0_16:1	PE	km4	30:1	30	1	NA	[M-H]-	NEG	WT_1	5647077.47318236	WT	TRUE	1.01547638063506	0.0203854620224748	0.0607212399774626	30:1	30:1	Other	PE	NA
PE 31:0	PE 31:0	PE	km3	31:0	31	0	NA	[M-H]-	NEG	WT_1	1286439356.37664	WT	TRUE	1.06617838489788	4.64393498551636	13.8326759719445	31:0	31:0	31:0	PE	NA
PE 31:0;O|PE 15:0_16:0;O	PE 31:0;O|PE 15:0_16:0;O	OxPE	km4	31:0;	31	0	NA	[M-H]-	NEG	WT_1	3714771.15613826	WT	TRUE	1.04174163745987	0.0134100030830577	0.418218160744215	31:0;	31:0	Other	OxPE	NA
PE 31:0|PE 15:0_16:0	PE 31:0|PE 15:0_16:0	PE	km3	31:0	31	0	NA	[M-H]-	NEG	WT_1	89487306.3170441	WT	TRUE	1.04223107658692	0.323041448091137	0.962228732936398	31:0	31:0	Other	PE	NA
PE 31:1	PE 31:1	PE	km4	31:1	31	1	NA	[M-H]-	NEG	WT_1	22664158.5220501	WT	TRUE	1.07586285228064	0.0818156550918068	0.243700536257937	31:1	31:1	Other	PE	NA
PE 32:0	PE 32:0	PE	km3	32:0	32	0	NA	[M+H]+	POS	WT_1	175255042.908224	WT	TRUE	1.04667926453456	0.993768963643694	2.41020863991761	32:0	32:0	32:0	PE	NA
PE 32:0	PE 32:0	PE	km3	32:0	32	0	NA	[M-H]-	NEG	WT_1	54885738.9749702	WT	TRUE	1.05753165331454	0.198132778018926	0.59016901104447	32:0	32:0	Other	PE	NA
PE 33:0	PE 33:0	PE	NA	33:0	33	0	NA	[M+H]+	POS	WT_1	29064308.7008343	WT	TRUE	1.05925563649789	0.164806715158398	0.399709171168713	33:0	33:0	Other	PE	NA
PE 33:0|PE 15:0_18:0	PE 33:0|PE 15:0_18:0	PE	km3	33:0	33	0	NA	[M-H]-	NEG	WT_1	8835041.71632896	WT	TRUE	1.04474901065162	0.0318937376422617	0.0950004123045577	33:0	33:0	Other	PE	NA
PE 33:1|PE 15:0_18:1	PE 33:1|PE 15:0_18:1	PE	km4	33:1	33	1	NA	[M-H]-	NEG	WT_1	39698957.0917759	WT	TRUE	1.03850948874813	0.143309806881433	0.426870343442669	33:1	33:1	Other	PE	NA
PE 33:2	PE 33:2	PE	NA	33:2	33	2	NA	[M+H]+	POS	WT_1	23087585.2205006	WT	TRUE	1.02191678300643	0.130916207926909	0.317513815579188	33:2	33:2	Other	PE	NA
PE 35:4	PE 35:4	PE	NA	35:4	35	4	NA	[M+H]+	POS	WT_1	15936026.2216925	WT	TRUE	1.03325159145784	0.0903638948137048	0.219161442935428	35:4	35:4	Other	PE	NA
PE 35:4|PE 15:0_20:4	PE 35:4|PE 15:0_20:4	PE	km4	35:4	35	4	NA	[M-H]-	NEG	WT_1	4243162.0977354	WT	TRUE	0.986539241717901	0.0153174487528048	0.0456253814868717	35:4	35:4	Other	PE	NA
PG 30:0|PG 15:0_15:0	PG 30:0|PG 15:0_15:0	PG	km4	30:0	30	0	NA	[M-H]-	NEG	WT_1	8971926.10250298	WT	TRUE	1.02786875671423	0.0323878784556421	3.75968346449682	30:0	30:0	30:0	PG	NA
PG 32:0|PG 16:0_16:0	PG 32:0|PG 16:0_16:0	PG	km4	32:0	32	0	NA	[M-H]-	NEG	WT_1	1220425.50655542	WT	TRUE	0.91766955084926	0.00440563068831511	0.511419013512217	32:0	32:0	Other	PG	NA
PS 26:0	PS 26:0	PS	NA	26:0	26	0	NA	[M+H]+	POS	WT_1	33892634.0882002	WT	TRUE	1.05056669625472	0.192185327703373	0.817987666355553	26:0	26:0	Other	PS	NA
PS 27:0	PS 27:0	PS	NA	27:0	27	0	NA	[M+H]+	POS	WT_1	14951520.8581645	WT	TRUE	1.07006510568007	0.0847813400490625	0.360850078026077	27:0	27:0	Other	PS	NA
PS 27:0|PS 13:0_14:0	PS 27:0|PS 13:0_14:0	PS	NA	27:0	27	0	NA	[M+H]+	POS	WT_1	47038104.88677	WT	TRUE	1.0714368652278	0.266725612966058	1.13524931541135	27:0	27:0	27:0	PS	NA
PS 28:0|PS 13:0_15:0	PS 28:0|PS 13:0_15:0	PS	NA	28:0	28	0	NA	[M+H]+	POS	WT_1	748909138.259833	WT	TRUE	1.06784951197749	4.24662620739253	18.0746777226969	28:0	28:0	28:0	PS	NA
PS 29:0	PS 29:0	PS	NA	29:0	29	0	NA	[M+H]+	POS	WT_1	231056681.764005	WT	TRUE	1.09246402193633	1.31018745805682	5.57647763287295	29:0	29:0	29:0	PS	NA
PS 29:0|PS 13:0_16:0	PS 29:0|PS 13:0_16:0	PS	NA	29:0	29	0	NA	[M+H]+	POS	WT_1	217812281.287247	WT	TRUE	1.06096866251989	1.23508620038424	5.25682834830957	29:0	29:0	29:0	PS	NA
PS 30:0|PS 15:0_15:0	PS 30:0|PS 15:0_15:0	PS	NA	30:0	30	0	NA	[M+H]+	POS	WT_1	2211919942.78903	WT	TRUE	1.06387698466873	12.5425057831824	53.3839661874268	30:0	30:0	30:0	PS	NA
PS 31:0	PS 31:0	PS	NA	31:0	31	0	NA	[M+H]+	POS	WT_1	45853616.2097735	WT	TRUE	1.07084624794728	0.260009069661778	1.10666206762767	31:0	31:0	31:0	PS	NA
PS 31:0|PS 15:0_16:0	PS 31:0|PS 15:0_16:0	PS	km3	31:0	31	0	NA	[M-H]-	NEG	WT_1	24872318.2359952	WT	TRUE	1.00574785184182	0.0897869209726024	1.23782198796359	31:0	31:0	31:0	PS	NA
PS 31:0|PS 15:0_16:0	PS 31:0|PS 15:0_16:0	PS	km3	31:0	31	0	NA	[M+H]+	POS	WT_1	457015549.463647	WT	TRUE	1.0579022051697	2.59146819071778	11.029921186448	31:0	31:0	31:0	PS	NA
PS 31:3	PS 31:3	PS	km4	31:3	31	3	NA	[M-H]-	NEG	WT_1	13110703.2181168	WT	TRUE	1.24364635556378	0.0473285064371964	0.652481066182397	31:3	31:3	Other	PS	NA
PS 32:0	PS 32:0	PS	NA	32:0	32	0	NA	[M+H]+	POS	WT_1	41191358.7604291	WT	TRUE	1.02142822817219	0.233572131375777	0.994140005134282	32:0	32:0	Other	PS	NA
PS 32:0|PS 15:0_17:0	PS 32:0|PS 15:0_17:0	PS	NA	32:0	32	0	NA	[M+H]+	POS	WT_1	93775445.7687723	WT	TRUE	1.01633893159561	0.531745768968598	2.26323978969092	32:0	32:0	32:0	PS	NA
w/o MS2: AAHFA 15:0/26:6;O	AAHFA 41:6:1O	FAHFA	km3	41:6:1	41	6	1	[M-H]-	NEG	WT_1	36130047.6758045	WT	TRUE	1.07863738792863	0.130426352084427	45.6125046634791	41:6:1	41:6	41:6	FAHFA	NA
w/o MS2: AAHFA 28:4/10:0;O	AAHFA 38:4:1O	FAHFA	km4	38:4:1	38	4	1	[M-H]-	NEG	WT_1	116365.911799762	WT	TRUE	0.842304581629754	0.000420070892770641	0.146906551086316	38:4:1	38:4	Other	FAHFA	NA
w/o MS2: AAHFA 28:4/13:0;O	AAHFA 41:4:1O	FAHFA	km3	41:4:1	41	4	1	[M-H]-	NEG	WT_1	167439.809296782	WT	TRUE	1.04059799517143	0.000604443252227317	0.211384971061527	41:4:1	41:4	Other	FAHFA	NA
w/o MS2: AAHFA 28:4/9:0;O	AAHFA 37:4:1O	FAHFA	km4	37:4:1	37	4	1	[M-H]-	NEG	WT_1	174144.219308701	WT	TRUE	0.791539154411856	0.000628645593408242	0.219848976857437	37:4:1	37:4	Other	FAHFA	NA
w/o MS2: AAHFA 28:5/10:0;O	AAHFA 38:5:1O	FAHFA	km3	38:5:1	38	5	1	[M-H]-	NEG	WT_1	2613377.83075089	WT	TRUE	0.999087233830095	0.00943406828968601	3.29926795453374	38:5:1	38:5	38:5	FAHFA	NA
w/o MS2: AAHFA 28:6/11:0;O	AAHFA 39:6:1O	FAHFA	km4	39:6:1	39	6	1	[M-H]-	NEG	WT_1	1801774.7318236	WT	TRUE	0.951661460273282	0.00650425118888015	2.27465679246471	39:6:1	39:6	39:6	FAHFA	NA
w/o MS2: AAHFA 28:6/12:0;O	AAHFA 40:6:1O	FAHFA	km3	40:6:1	40	6	1	[M-H]-	NEG	WT_1	17562691.2991657	WT	TRUE	1.04896178747042	0.0633997989565086	22.1720808667214	40:6:1	40:6	40:6	FAHFA	NA
w/o MS2: AAHFA 28:6/13:0;O	AAHFA 41:6:1O	FAHFA	km3	41:6:1	41	6	1	[M-H]-	NEG	WT_1	3820264.60071514	WT	TRUE	1.09954485480966	0.0137908253080502	4.82290636534465	41:6:1	41:6	41:6	FAHFA	NA
w/o MS2: AAHFA 28:6/14:0;O	AAHFA 42:6:1O	FAHFA	km3	42:6:1	42	6	1	[M-H]-	NEG	WT_1	16824733.0154946	WT	TRUE	1.09826010074461	0.0607358332791493	21.2404428584511	42:6:1	42:6	42:6	FAHFA	NA
w/o MS2: AHexCer (O-22:6)12:1;O2/34:3	AHexCer (O-22:6)46:4:2O	AHexCer	km1	(22:6)46:4:2	NA	NA	4	[M+HCOO]-	NEG	WT_1	1662362.33611442	WT	TRUE	1.086813033703	0.00600098447938518	2.72083812119093	(22:6)46:4:2	46:4	46:4	Other	NA
w/o MS2: AHexCer (O-22:6)12:1;O2/34:4	AHexCer (O-22:6)46:5:2O	AHexCer	km1	(22:6)46:5:2	NA	NA	5	[M+HCOO]-	NEG	WT_1	1632721.0965435	WT	TRUE	1.13307573889816	0.00589398216421568	2.67232341845025	(22:6)46:5:2	46:5	46:5	Other	NA
w/o MS2: AHexCer (O-22:6)12:1;O2/34:4;O	AHexCer (O-22:6)46:5:3O	AHexCer	km2	(22:6)46:5:3	NA	NA	5	[M+HCOO]-	NEG	WT_1	2085417.16328963	WT	TRUE	1.25711596380212	0.0075281758724129	3.41326460134244	(22:6)46:5:3	46:5	46:5	Other	NA
w/o MS2: AHexCer (O-22:6)12:1;O2/36:5	AHexCer (O-22:6)48:6:2O	AHexCer	km1	(22:6)48:6:2	NA	NA	6	[M+HCOO]-	NEG	WT_1	3658252.681764	WT	TRUE	0.9590749536529	0.0132059762712429	5.98757150427123	(22:6)48:6:2	48:6	48:6	Other	NA
w/o MS2: AHexCer (O-22:6)12:1;O2/36:6	AHexCer (O-22:6)48:7:2O	AHexCer	km1	(22:6)48:7:2	NA	NA	7	[M+HCOO]-	NEG	WT_1	255134.684147795	WT	TRUE	1.21968219433009	0.000921014177512244	0.417586563161611	(22:6)48:7:2	48:7	Other	Other	NA
w/o MS2: AHexCer (O-22:6)12:1;O2/38:3;O	AHexCer (O-22:6)50:4:3O	AHexCer	km1	(22:6)50:4:3	NA	NA	4	[M+HCOO]-	NEG	WT_1	899373.063170441	WT	TRUE	1.15529048357657	0.00324665909231201	1.47203077348714	(22:6)50:4:3	50:4	50:4	Other	NA
w/o MS2: AHexCer (O-22:6)12:1;O2/38:5;O	AHexCer (O-22:6)50:6:3O	AHexCer	km1	(22:6)50:6:3	NA	NA	6	[M+HCOO]-	NEG	WT_1	480001.191895113	WT	TRUE	1.02107370351373	0.00173276285203967	0.785632297335336	(22:6)50:6:3	50:6	Other	Other	NA
w/o MS2: AHexCer (O-22:6)12:2;O2/36:6	AHexCer (O-22:6)48:8:2O	AHexCer	km1	(22:6)48:8:2	NA	NA	8	[M+HCOO]-	NEG	WT_1	1601923.71871275	WT	TRUE	1.02314709547935	0.00578280628976699	2.62191642966434	(22:6)48:8:2	48:8	48:8	Other	NA
w/o MS2: AHexCer (O-22:6)12:2;O2/38:6;O	AHexCer (O-22:6)50:8:3O	AHexCer	km1	(22:6)50:8:3	NA	NA	8	[M+HCOO]-	NEG	WT_1	276910.607866508	WT	TRUE	1.33255466137935	0.000999623381667888	0.453227868363765	(22:6)50:8:3	50:8	Other	Other	NA
w/o MS2: AHexCer (O-22:6)13:1;O2/32:4	AHexCer (O-22:6)45:5:2O	AHexCer	km1	(22:6)45:5:2	NA	NA	5	[M+HCOO]-	NEG	WT_1	403644.815256257	WT	TRUE	1.0255154668741	0.00145712292615993	0.660657533505802	(22:6)45:5:2	45:5	Other	Other	NA
w/o MS2: AHexCer (O-22:6)13:1;O2/34:5	AHexCer (O-22:6)47:6:2O	AHexCer	km1	(22:6)47:6:2	NA	NA	6	[M+HCOO]-	NEG	WT_1	589065.554231228	WT	TRUE	1.00454386331715	0.00212647578177488	0.964141198951268	(22:6)47:6:2	47:6	Other	Other	NA
w/o MS2: AHexCer (O-22:6)13:1;O2/36:3;O	AHexCer (O-22:6)49:4:3O	AHexCer	km1	(22:6)49:4:3	NA	NA	4	[M+HCOO]-	NEG	WT_1	142122.765196663	WT	TRUE	1.49750918063214	0.000513050909289714	0.232616577646963	(22:6)49:4:3	49:4	Other	Other	NA
w/o MS2: AHexCer (O-22:6)13:1;O2/36:6	AHexCer (O-22:6)49:7:2O	AHexCer	km1	(22:6)49:7:2	NA	NA	7	[M+HCOO]-	NEG	WT_1	3028603.09892729	WT	TRUE	1.14017455876218	0.0109329956508528	4.95700521270183	(22:6)49:7:2	49:7	49:7	Other	NA
w/o MS2: AHexCer (O-22:6)13:1;O2/38:3	AHexCer (O-22:6)51:4:2O	AHexCer	km1	(22:6)51:4:2	NA	NA	4	[M+HCOO]-	NEG	WT_1	29875599.523242	WT	TRUE	1.11703610083919	0.107848334359136	48.898286679346	(22:6)51:4:2	51:4	51:4	Other	NA
w/o MS2: AHexCer (O-22:6)13:1;O2/38:5	AHexCer (O-22:6)51:6:2O	AHexCer	km1	(22:6)51:6:2	NA	NA	6	[M+HCOO]-	NEG	WT_1	2825387.3659118	WT	TRUE	1.07096449570928	0.0101994044034457	4.62439594864289	(22:6)51:6:2	51:6	51:6	Other	NA
w/o MS2: AHexCer (O-22:6)13:1;O2/38:5;O	AHexCer (O-22:6)51:6:3O	AHexCer	km1	(22:6)51:6:3	NA	NA	6	[M+HCOO]-	NEG	WT_1	549096.543504172	WT	TRUE	1.11616230984334	0.00198219110459068	0.898722724476773	(22:6)51:6:3	51:6	Other	Other	NA
w/o MS2: AHexCer (O-22:6)13:2;O2/38:6;O	AHexCer (O-22:6)51:8:3O	AHexCer	km1	(22:6)51:8:3	NA	NA	8	[M+HCOO]-	NEG	WT_1	351477.949940405	WT	TRUE	1.41480786614327	0.00126880504726096	0.575274465849104	(22:6)51:8:3	51:8	Other	Other	NA
w/o MS2: AHexCer (O-22:6)14:1;O2/38:3;O	AHexCer (O-22:6)52:4:3O	AHexCer	km1	(22:6)52:4:3	NA	NA	4	[M+HCOO]-	NEG	WT_1	1265300.35756853	WT	TRUE	1.08024129862144	0.0045676250252861	2.07095491328072	(22:6)52:4:3	52:4	52:4	Other	NA
w/o MS2: AHexCer (O-22:6)15:1;O2/38:4	AHexCer (O-22:6)53:5:2O	AHexCer	km1	(22:6)53:5:2	NA	NA	5	[M+HCOO]-	NEG	WT_1	156825.983313468	WT	TRUE	1.20491040661317	0.000566128256988894	0.256681774197252	(22:6)53:5:2	53:5	Other	Other	NA
w/o MS2: AHexCer (O-22:6)15:2;O2/38:6	AHexCer (O-22:6)53:8:2O	AHexCer	km1	(22:6)53:8:2	NA	NA	8	[M+HCOO]-	NEG	WT_1	181572.10965435	WT	TRUE	0.668076411450263	0.000655459636117491	0.297184498806289	(22:6)53:8:2	53:8	Other	Other	NA
w/o MS2: AHexCer (O-22:6)15:2;O2/38:6;O	AHexCer (O-22:6)53:8:3O	AHexCer	km1	(22:6)53:8:3	NA	NA	8	[M+HCOO]-	NEG	WT_1	1100119.18951132	WT	TRUE	0.962334133673617	0.00397133527288773	1.80059795848867	(22:6)53:8:3	53:8	53:8	Other	NA
w/o MS2: AHexCer (O-22:6)15:3;O2/36:6	AHexCer (O-22:6)51:9:2O	AHexCer	km1	(22:6)51:9:2	NA	NA	9	[M+HCOO]-	NEG	WT_1	3386327.77115614	WT	TRUE	1.03259810267717	0.0122243508261368	5.54250387562616	(22:6)51:9:2	51:9	51:9	Other	NA
w/o MS2: AHexCer (O-22:6)15:3;O2/36:6;O	AHexCer (O-22:6)51:9:3O	AHexCer	km1	(22:6)51:9:3	NA	NA	9	[M+HCOO]-	NEG	WT_1	28160.9058402861	WT	TRUE	1.37720171011823	0.000101658438236748	0.0460917962786693	(22:6)51:9:3	51:9	Other	Other	NA
w/o MS2: AHexCer (O-22:6)15:3;O2/38:6	AHexCer (O-22:6)53:9:2O	AHexCer	km1	(22:6)53:9:2	NA	NA	9	[M+HCOO]-	NEG	WT_1	1164054.82717521	WT	TRUE	1.18935503003384	0.00420213740366589	1.90524332759945	(22:6)53:9:2	53:9	53:9	Other	NA
w/o MS2: AHexCer (O-22:6)16:2;O2/38:6;O	AHexCer (O-22:6)54:8:3O	AHexCer	km1	(22:6)54:8:3	NA	NA	8	[M+HCOO]-	NEG	WT_1	648365.911799762	WT	TRUE	1.14961808727247	0.00234054495169035	1.06119986658798	(22:6)54:8:3	54:8	54:8	Other	NA
w/o MS2: AHexCer (O-22:6)16:3;O2/34:6	AHexCer (O-22:6)50:9:2O	AHexCer	km1	(22:6)50:9:2	NA	NA	9	[M+HCOO]-	NEG	WT_1	649319.427890346	WT	TRUE	1.17020587768731	0.00234398706243608	1.0627605148727	(22:6)50:9:2	50:9	50:9	Other	NA
w/o MS2: AHexCer (O-22:6)16:3;O2/36:6	AHexCer (O-22:6)52:9:2O	AHexCer	km1	(22:6)52:9:2	NA	NA	9	[M+HCOO]-	NEG	WT_1	1715624.55303933	WT	TRUE	0.941984585220457	0.00619325648300331	2.8080139835647	(22:6)52:9:2	52:9	52:9	Other	NA
w/o MS2: AHexCer (O-22:6)16:3;O2/38:6;O	AHexCer (O-22:6)54:9:3O	AHexCer	km1	(22:6)54:9:3	NA	NA	9	[M+HCOO]-	NEG	WT_1	484671.036948749	WT	TRUE	1.63053106169963	0.00174962058941689	0.793275572309722	(22:6)54:9:3	54:9	Other	Other	NA
w/o MS2: BMP 23:1_8:1	BMP 31:2	BMP	NA	31:2	31	2	NA	[M+NH4]+	POS	WT_1	2437106.07866508	WT	TRUE	1.16717900599492	0.0138194048051047	5.34677658639584	31:2	31:2	31:2	BMP	NA
w/o MS2: BMP 8:0_20:3	BMP 28:3	BMP	NA	28:3	28	3	NA	[M+NH4]+	POS	WT_1	3661769.96424315	WT	TRUE	1.02263125785884	0.0207637582467349	8.0335714891438	28:3	28:3	28:3	BMP	NA
w/o MS2: BMP 8:0_20:4	BMP 28:4	BMP	NA	28:4	28	4	NA	[M+NH4]+	POS	WT_1	220545.887961859	WT	TRUE	0.763231054073429	0.00125058688685215	0.483856488768951	28:4	28:4	Other	BMP	NA
w/o MS2: BMP 8:0_21:3	BMP 29:3	BMP	NA	29:3	29	3	NA	[M+NH4]+	POS	WT_1	1168412.39570918	WT	TRUE	1.08054038972162	0.00662538410492648	2.56338453845818	29:3	29:3	29:3	BMP	NA
w/o MS2: BMP 8:0_22:3	BMP 30:3	BMP	NA	30:3	30	3	NA	[M+NH4]+	POS	WT_1	2703177.59237187	WT	TRUE	1.10968273614968	0.0153281409193058	5.93051192407701	30:3	30:3	30:3	BMP	NA
w/o MS2: BMP 8:0_24:3	BMP 32:3	BMP	NA	32:3	32	3	NA	[M+NH4]+	POS	WT_1	4535135.87604291	WT	TRUE	1.02000283801716	0.0257161061087333	9.94965238912869	32:3	32:3	32:3	BMP	NA
w/o MS2: BMP 8:0_24:4	BMP 32:4	BMP	NA	32:4	32	4	NA	[M+NH4]+	POS	WT_1	446550.655542312	WT	TRUE	1.18300583453428	0.00253212789092228	0.979689234947525	32:4	32:4	Other	BMP	NA
w/o MS2: BMP 8:0_26:4	BMP 34:4	BMP	NA	34:4	34	4	NA	[M+NH4]+	POS	WT_1	934331.346841478	WT	TRUE	0.997466750833057	0.00529804722787181	2.04983320708144	34:4	34:4	34:4	BMP	NA
w/o MS2: BMP 8:0_28:4	BMP 36:4	BMP	NA	36:4	36	4	NA	[M+NH4]+	POS	WT_1	370323.003575685	WT	TRUE	0.956020605882351	0.00209988540911515	0.812453090267955	36:4	36:4	Other	BMP	NA
w/o MS2: BMP 9:0_22:3	BMP 31:3	BMP	NA	31:3	31	3	NA	[M+NH4]+	POS	WT_1	17506292.0143027	WT	TRUE	1.07297194143926	0.0992679547681143	38.4071227248151	31:3	31:3	31:3	BMP	NA
w/o MS2: BMP 9:0_24:3	BMP 33:3	BMP	NA	33:3	33	3	NA	[M+NH4]+	POS	WT_1	6610342.0738975	WT	TRUE	1.03830127621451	0.0374833881131027	14.5024554073338	33:3	33:3	33:3	BMP	NA
w/o MS2: BMP 9:0_24:4	BMP 33:4	BMP	NA	33:4	33	4	NA	[M+NH4]+	POS	WT_1	4692144.2193087	WT	TRUE	1.07218193214945	0.0266064086984988	10.2941136093404	33:4	33:4	33:4	BMP	NA
w/o MS2: BMP 9:0_28:4	BMP 37:4	BMP	NA	37:4	37	4	NA	[M+NH4]+	POS	WT_1	294716.328963051	WT	TRUE	1.07780992303707	0.00167116412710508	0.646579310241313	37:4	37:4	Other	BMP	NA
w/o MS2: CAR 10:0	CAR 10:0	CAR	NA	10:0	10	0	NA	[M+H]+	POS	WT_1	3503581.64481526	WT	TRUE	1.24299842855796	0.0198667647015009	8.4964735864755	10:0	10:0	10:0	CAR	NA
w/o MS2: CAR 11:0	CAR 11:0	CAR	NA	11:0	11	0	NA	[M+H]+	POS	WT_1	9273448.15256258	WT	TRUE	1.28013809714914	0.052584306888114	22.4888743210529	11:0	11:0	11:0	CAR	NA
w/o MS2: CAR 15:0	CAR 15:0	CAR	NA	15:0	15	0	NA	[M+H]+	POS	WT_1	566497.020262217	WT	TRUE	1.64637266790441	0.00321227365210845	1.37380185690772	15:0	15:0	15:0	CAR	NA
w/o MS2: CAR 15:1	CAR 15:1	CAR	NA	15:1	15	1	NA	[M+H]+	POS	WT_1	2339486.2932062	WT	TRUE	1.01542323451299	0.0132658600316319	5.67344663583431	15:1	15:1	15:1	CAR	NA
w/o MS2: CAR 16:1	CAR 16:1	CAR	NA	16:1	16	1	NA	[M+H]+	POS	WT_1	12342536.352801	WT	TRUE	0.901599698964003	0.0699873130982072	29.9316655762468	16:1	16:1	16:1	CAR	NA
w/o MS2: CAR 17:3	CAR 17:3	CAR	NA	17:3	17	3	NA	[M+H]+	POS	WT_1	11912468.4147795	WT	TRUE	1.33048992470397	0.067548649069077	28.8887154622694	17:3	17:3	17:3	CAR	NA
w/o MS2: CAR 17:4	CAR 17:4	CAR	NA	17:4	17	4	NA	[M+H]+	POS	WT_1	566740.166865316	WT	TRUE	1.73032973969213	0.00321365239444742	1.37439150741406	17:4	17:4	17:4	CAR	NA
w/o MS2: CAR 18:3	CAR 18:3	CAR	NA	18:3	18	3	NA	[M+H]+	POS	WT_1	730957.091775924	WT	TRUE	1.1138558787954	0.0041448306394388	1.77263105379939	18:3	18:3	18:3	CAR	NA
w/o MS2: Cer 12:0;O2/11:0;O	Cer 23:0:3O	Cer_HDS	NA	23:0:3	23	0	3	[M+H]+	POS	WT_1	1177458.87961859	WT	TRUE	1.06583811486806	0.00667668143018511	80.3724889902428	23:0:3	23:0	23:0	Other	NA
w/o MS2: Cer 12:0;O2/16:3	Cer 28:3:2O	Cer_NDS	km3	28:3:2	28	3	2	[M-H]-	NEG	WT_1	486381.406436234	WT	TRUE	0.989255784302929	0.00175579487556705	6.71146745610789	28:3:2	28:3	28:3	Other	NA
w/o MS2: Cer 12:0;O2/17:3	Cer 29:3:2O	Cer_NDS	km3	29:3:2	29	3	2	[M-H]-	NEG	WT_1	136713.945172825	WT	TRUE	1.29500469814172	0.000493525536084552	1.88648493071831	29:3:2	29:3	29:3	Other	NA
w/o MS2: Cer 12:0;O2/18:0(2OH)	Cer 30:0:4O	Cer_ADS	km3	30:0:4	30	0	4	[M+HCOO]-	NEG	WT_1	111681.764004768	WT	TRUE	1.30922891158831	0.000403161523732235	0.319518603473768	30:0:4	30:0	Other	Other	NA
w/o MS2: Cer 12:0;O2/18:3	Cer 30:3:2O	Cer_NDS	km3	30:3:2	30	3	2	[M-H]-	NEG	WT_1	1530688.91537545	WT	TRUE	1.10054960690209	0.00552565480123025	21.1216315118622	30:3:2	30:3	30:3	Other	NA
w/o MS2: Cer 12:0;O2/19:0(2OH)	Cer 31:0:4O	Cer_ADS	km4	31:0:4	31	0	4	[M+HCOO]-	NEG	WT_1	1207829.55899881	WT	TRUE	1.05182084359332	0.00436016040536399	3.45556875255983	31:0:4	31:0	31:0	Other	NA
w/o MS2: Cer 12:0;O2/19:1	Cer 31:1:2O	Cer_NDS	km4	31:1:2	31	1	2	[M-H]-	NEG	WT_1	27418.3551847437	WT	TRUE	0.909670290499578	9.89778944935096e-05	0.378339706426545	31:1:2	31:1	Other	Other	NA
w/o MS2: Cer 12:0;O2/19:1(2OH)	Cer 31:1:4O	Cer_ADS	km4	31:1:4	31	1	4	[M+HCOO]-	NEG	WT_1	295539.928486293	WT	TRUE	1.39653839121081	0.00106687362036262	0.845531999446628	31:1:4	31:1	Other	Other	NA
w/o MS2: Cer 12:0;O2/19:2(2OH)	Cer 31:2:4O	Cer_ADS	km4	31:2:4	31	2	4	[M+HCOO]-	NEG	WT_1	531853.396901073	WT	TRUE	1.03546701169563	0.00191994483439255	1.52161864692033	31:2:4	31:2	31:2	Other	NA
w/o MS2: Cer 12:0;O2/19:3	Cer 31:3:2O	Cer_NDS	km3	31:3:2	31	3	2	[M-H]-	NEG	WT_1	332311.084624553	WT	TRUE	0.961980669882736	0.00119961431863332	4.58548579416965	31:3:2	31:3	31:3	Other	NA
w/o MS2: Cer 12:0;O2/20:1	Cer 32:1:2O	Cer_NDS	km4	32:1:2	32	1	2	[M-H]-	NEG	WT_1	1047793.80214541	WT	TRUE	0.942285788761851	0.00378244514307728	14.4582706303195	32:1:2	32:1	32:1	Other	NA
w/o MS2: Cer 12:0;O2/20:1(2OH)	Cer 32:1:4O	Cer_ADS	km4	32:1:4	32	1	4	[M+HCOO]-	NEG	WT_1	2943463.64719905	WT	TRUE	1.0107277186644	0.0106256495823665	8.4211724475331	32:1:4	32:1	32:1	Other	NA
w/o MS2: Cer 12:0;O2/20:2(2OH)	Cer 32:2:4O	Cer_ADS	km4	32:2:4	32	2	4	[M+HCOO]-	NEG	WT_1	3007483.90941597	WT	TRUE	1.03183442069342	0.0108567572004733	8.60433274196311	32:2:4	32:2	32:2	Other	NA
w/o MS2: Cer 12:0;O2/20:3	Cer 32:3:2O	Cer_NDS	km3	32:3:2	32	3	2	[M-H]-	NEG	WT_1	389394.517282479	WT	TRUE	0.954745025330609	0.00140568058106497	5.37316722174253	32:3:2	32:3	32:3	Other	NA
w/o MS2: Cer 12:0;O2/21:1	Cer 33:1:2O	Cer_NDS	km4	33:1:2	33	1	2	[M-H]-	NEG	WT_1	990395.709177592	WT	TRUE	1.0727847451219	0.00357524298409954	13.6662472760166	33:1:2	33:1	33:1	Other	NA
w/o MS2: Cer 12:0;O2/21:1(2OH)	Cer 33:1:4O	Cer_ADS	km4	33:1:4	33	1	4	[M+HCOO]-	NEG	WT_1	2417516.09058403	WT	TRUE	1.06432422410605	0.0087270243214053	6.9164502550819	33:1:4	33:1	33:1	Other	NA
w/o MS2: Cer 12:0;O2/21:2	Cer 33:2:2O	Cer_NDS	km4	33:2:2	33	2	2	[M-H]-	NEG	WT_1	188940.405244339	WT	TRUE	0.80869983330477	0.000682058546905131	2.6071460877431	33:2:2	33:2	33:2	Other	NA
w/o MS2: Cer 12:0;O2/21:2(2OH)	Cer 33:2:4O	Cer_ADS	km3	33:2:4	33	2	4	[M+HCOO]-	NEG	WT_1	8405766.38855781	WT	TRUE	1.13042176104602	0.0303440907792565	24.0486776111817	33:2:4	33:2	33:2	Other	NA
w/o MS2: Cer 12:0;O2/21:3	Cer 33:3:2O	Cer_NDS	km3	33:3:2	33	3	2	[M-H]-	NEG	WT_1	137457.68772348	WT	TRUE	0.723320795667645	0.000496210382466222	1.89674766662555	33:3:2	33:3	33:3	Other	NA
w/o MS2: Cer 12:0;O2/22:1	Cer 34:1:2O	Cer_NDS	km4	34:1:2	34	1	2	[M-H]-	NEG	WT_1	568954.707985697	WT	TRUE	0.982247778415342	0.00205387736350897	7.85087784219399	34:1:2	34:1	34:1	Other	NA
w/o MS2: Cer 12:0;O2/22:1(2OH)	Cer 34:1:4O	Cer_ADS	km4	34:1:4	34	1	4	[M+HCOO]-	NEG	WT_1	876799.761620977	WT	TRUE	0.878878931602862	0.00316517142304525	2.50850116718525	34:1:4	34:1	34:1	Other	NA
w/o MS2: Cer 12:0;O2/22:2	Cer 34:2:2O	Cer_NDS	km4	34:2:2	34	2	2	[M-H]-	NEG	WT_1	964166.865315852	WT	TRUE	0.89907806781765	0.00348055912276133	13.3043213683648	34:2:2	34:2	34:2	Other	NA
w/o MS2: Cer 12:0;O2/22:2(2OH)	Cer 34:2:4O	Cer_ADS	km4	34:2:4	34	2	4	[M+HCOO]-	NEG	WT_1	1080722.28843862	WT	TRUE	1.15081116839291	0.00390131413504269	3.09191817860381	34:2:4	34:2	34:2	Other	NA
w/o MS2: Cer 12:0;O2/23:1	Cer 35:1:2O	Cer_NDS	km3	35:1:2	35	1	2	[M-H]-	NEG	WT_1	428271.752085816	WT	TRUE	1.08029031525875	0.00154602404144531	5.90962542658608	35:1:2	35:1	35:1	Other	NA
w/o MS2: Cer 12:0;O2/23:1(2OH)	Cer 35:1:4O	Cer_ADS	km3	35:1:4	35	1	4	[M+HCOO]-	NEG	WT_1	8251792.6102503	WT	TRUE	0.997760711024727	0.0297882587360358	23.6081626618091	35:1:4	35:1	35:1	Other	NA
w/o MS2: Cer 12:0;O2/24:1(2OH)	Cer 36:1:4O	Cer_ADS	km3	36:1:4	36	1	4	[M+HCOO]-	NEG	WT_1	2948064.36233611	WT	TRUE	0.980188645059593	0.0106422577667146	8.4343349731135	36:1:4	36:1	36:1	Other	NA
w/o MS2: Cer 12:0;O2/25:0(2OH)	Cer 37:0:4O	Cer_ADS	km3	37:0:4	37	0	4	[M+HCOO]-	NEG	WT_1	346965.435041716	WT	TRUE	0.916936685318918	0.00125251525815678	0.992659027605124	37:0:4	37:0	Other	Other	NA
w/o MS2: Cer 12:0;O2/25:1(2OH)	Cer 37:1:4O	Cer_ADS	km3	37:1:4	37	1	4	[M+HCOO]-	NEG	WT_1	236278.903456496	WT	TRUE	1.30545371540218	0.000852946437515404	0.675987758032815	37:1:4	37:1	Other	Other	NA
w/o MS2: Cer 12:0;O2/8:0;O	Cer 20:0:3O	Cer_HDS	NA	20:0:3	20	0	3	[M+H]+	POS	WT_1	287543.504171633	WT	TRUE	0.999625948603965	0.00163049122810554	19.6275110097572	20:0:3	20:0	20:0	Other	NA
w/o MS2: Cer 12:0;O3/17:0(2OH)	Cer 29:0:5O	Cer_AP	NA	29:0:5	29	0	5	[M+H]+	POS	WT_1	1072821.21573302	WT	TRUE	0.979186669496581	0.00608334236802687	1.4130524027387	29:0:5	29:0	29:0	Cer_AP	NA
w/o MS2: Cer 12:0;O3/21:0(2OH)	Cer 33:0:5O	Cer_AP	km3	33:0:5	33	0	5	[M+HCOO]-	NEG	WT_1	57848.6293206198	WT	TRUE	1.25800906999115	0.000208828556305099	0.205650218024823	33:0:5	33:0	Other	Cer_AP	NA
w/o MS2: Cer 12:0;O3/22:0(2OH)	Cer 34:0:5O	Cer_AP	km4	34:0:5	34	0	5	[M+HCOO]-	NEG	WT_1	1341469.60667461	WT	TRUE	0.884965890068434	0.00484258943693199	4.76888597579916	34:0:5	34:0	34:0	Cer_AP	NA
w/o MS2: Cer 12:0;O3/23:0(2OH)	Cer 35:0:5O	Cer_AP	km4	35:0:5	35	0	5	[M+HCOO]-	NEG	WT_1	1637803.33730632	WT	TRUE	0.945982782811832	0.00591232861449043	5.82234388877338	35:0:5	35:0	35:0	Cer_AP	NA
w/o MS2: Cer 12:0;O3/24:0(2OH)	Cer 36:0:5O	Cer_AP	km4	36:0:5	36	0	5	[M+HCOO]-	NEG	WT_1	2746555.42312277	WT	TRUE	0.896735654936321	0.00991482789754233	9.76392575270798	36:0:5	36:0	36:0	Cer_AP	NA
w/o MS2: Cer 12:0;O3/25:0(2OH)	Cer 37:0:5O	Cer_AP	km3	37:0:5	37	0	5	[M+HCOO]-	NEG	WT_1	307483.909415971	WT	TRUE	0.913432966208562	0.00110999036009134	1.09309647874371	37:0:5	37:0	37:0	Cer_AP	NA
w/o MS2: Cer 12:0;O3/26:0(2OH)	Cer 38:0:5O	Cer_AP	km3	38:0:5	38	0	5	[M+HCOO]-	NEG	WT_1	349806.912991657	WT	TRUE	0.945493827459841	0.00126277274817906	1.2435535425501	38:0:5	38:0	38:0	Cer_AP	NA
w/o MS2: Cer 12:1;O2/10:0(2OH)	Cer 22:1:4O	Cer_AS	km4	22:1:4	22	1	4	[M-H]-	NEG	WT_1	358486.293206198	WT	TRUE	1.06079784585303	0.00129410456124208	45.8629980741109	22:1:4	22:1	22:1	Other	NA
w/o MS2: Cer 12:1;O2/11:0(2OH)	Cer 23:1:4O	Cer_AS	km3	23:1:4	23	1	4	[M-H]-	NEG	WT_1	295570.917759237	WT	TRUE	1.11438096626798	0.00106698548896185	37.8139100123361	23:1:4	23:1	23:1	Other	NA
w/o MS2: Cer 12:1;O2/9:0(2OH)	Cer 21:1:4O	Cer_AS	km4	21:1:4	21	1	4	[M-H]-	NEG	WT_1	127588.796185936	WT	TRUE	1.18688385035767	0.000460584536247901	16.323091913553	21:1:4	21:1	21:1	Other	NA
w/o MS2: Cer 12:1;O3/18:1(2OH)	Cer 30:2:5O	Cer_AP	NA	30:2:5	30	2	5	[M+H]+	POS	WT_1	3817309.89272944	WT	TRUE	0.957178467154356	0.0216457343141396	5.02791969138494	30:2:5	30:2	30:2	Cer_AP	NA
w/o MS2: Cer 12:1;O3/21:0(2OH)	Cer 33:1:5O	Cer_AP	NA	33:1:5	33	1	5	[M+H]+	POS	WT_1	2032123.95709178	WT	TRUE	0.992020038697982	0.0115229877858188	2.6765854348522	33:1:5	33:1	33:1	Cer_AP	NA
w/o MS2: Cer 12:1;O3/22:4(2OH)	Cer 34:5:5O	Cer_AP	km4	34:5:5	34	5	5	[M+H]+	POS	WT_1	11571599.523242	WT	TRUE	0.96375367038242	0.0656157807221215	15.2413806420438	34:5:5	34:5	34:5	Cer_AP	NA
w/o MS2: Cer 12:1;O3/22:4(2OH)	Cer 34:5:5O	Cer_AP	km4	34:5:5	34	5	5	[M+HCOO]-	NEG	WT_1	136746.126340882	WT	TRUE	0.628087732294975	0.00049364170732222	0.486128556999855	34:5:5	34:5	Other	Cer_AP	NA
w/o MS2: Cer 12:1;O3/23:0(2OH)	Cer 35:1:5O	Cer_AP	km4	35:1:5	35	1	5	[M+HCOO]-	NEG	WT_1	868395.709177592	WT	TRUE	0.952424715803231	0.00313483351946006	3.08712183886675	35:1:5	35:1	35:1	Cer_AP	NA
w/o MS2: Cer 12:1;O3/24:0(2OH)	Cer 36:1:5O	Cer_AP	km3	36:1:5	36	1	5	[M+HCOO]-	NEG	WT_1	5270176.40047676	WT	TRUE	1.10953650398377	0.0190248816974558	18.7353259448968	36:1:5	36:1	36:1	Cer_AP	NA
w/o MS2: Cer 12:1;O3/24:2(2OH)	Cer 36:3:5O	Cer_AP	NA	36:3:5	36	3	5	[M+H]+	POS	WT_1	8763514.89868892	WT	TRUE	1.01565429721275	0.0496927733104191	11.5427487846312	36:3:5	36:3	36:3	Cer_AP	NA
w/o MS2: Cer 12:1;O3/26:3(2OH)	Cer 38:4:5O	Cer_AP	NA	38:4:5	38	4	5	[M+H]+	POS	WT_1	22187019.0703218	WT	TRUE	1.05544258214737	0.12580962340355	29.2233413612225	38:4:5	38:4	38:4	Cer_AP	NA
w/o MS2: Cer 12:1;O3/26:4(2OH)	Cer 38:5:5O	Cer_AP	NA	38:5:5	38	5	5	[M+H]+	POS	WT_1	3167514.89868892	WT	TRUE	1.0882234868821	0.0179611265157399	4.17205073190581	38:5:5	38:5	38:5	Cer_AP	NA
w/o MS2: Cer 12:1;O3/28:5(2OH)	Cer 40:6:5O	Cer_AP	NA	40:6:5	40	6	5	[M+H]+	POS	WT_1	5314127.53277712	WT	TRUE	1.04111702782714	0.0301333127040678	6.99943342705047	40:6:5	40:6	40:6	Cer_AP	NA
w/o MS2: Cer 12:2;O3/26:6(2OH)	Cer 38:8:5O	Cer_AP	km4	38:8:5	38	8	5	[M+HCOO]-	NEG	WT_1	56899.8808104887	WT	TRUE	1.74647690421255	0.000205403656113096	0.20227744428324	38:8:5	38:8	Other	Cer_AP	NA
w/o MS2: Cer 12:2;O3/28:6(2OH)	Cer 40:8:5O	Cer_AP	km4	40:8:5	40	8	5	[M+HCOO]-	NEG	WT_1	1031334.92252682	WT	TRUE	1.09805278408388	0.00372303000896752	3.66636606891314	40:8:5	40:8	40:8	Cer_AP	NA
w/o MS2: Cer 12:2;O3/30:6(2OH)	Cer 42:8:5O	Cer_AP	km4	42:8:5	42	8	5	[M+HCOO]-	NEG	WT_1	602319.427890346	WT	TRUE	1.16058654823865	0.00217432112114054	2.14122829047022	42:8:5	42:8	42:8	Cer_AP	NA
w/o MS2: Cer 13:0;O2/20:3(2OH)	Cer 33:3:4O	Cer_ADS	km4	33:3:4	33	3	4	[M+HCOO]-	NEG	WT_1	37556.6150178784	WT	TRUE	0.21095337080838	0.0001355761369975	0.107448492496968	33:3:4	33:3	Other	Other	NA
w/o MS2: Cer 13:0;O2/22:2	Cer 35:2:2O	Cer_NDS	km4	35:2:2	35	2	2	[M-H]-	NEG	WT_1	18131.1084624553	WT	TRUE	0.534650721751686	6.54517358300847e-05	0.250187081123309	35:2:2	35:2	Other	Other	NA
w/o MS2: Cer 13:0;O2/22:2(2OH)	Cer 35:2:4O	Cer_ADS	km3	35:2:4	35	2	4	[M+HCOO]-	NEG	WT_1	1393984.50536353	WT	TRUE	1.09168318563552	0.00503216368625316	3.98815318138073	35:2:4	35:2	35:2	Other	NA
w/o MS2: Cer 13:0;O2/24:4(2OH)	Cer 37:4:4O	Cer_ADS	km4	37:4:4	37	4	4	[M+HCOO]-	NEG	WT_1	859834.326579261	WT	TRUE	1.13004048529446	0.00310392766760182	2.45996350161236	37:4:4	37:4	37:4	Other	NA
w/o MS2: Cer 13:1;O3/20:4(2OH)	Cer 33:5:5O	Cer_AP	NA	33:5:5	33	5	5	[M+H]+	POS	WT_1	5929766.38855781	WT	TRUE	1.20314574754652	0.0336242409965469	7.81031407670823	33:5:5	33:5	33:5	Cer_AP	NA
w/o MS2: Cer 13:1;O3/22:2(2OH)	Cer 35:3:5O	Cer_AP	km4	35:3:5	35	3	5	[M+HCOO]-	NEG	WT_1	61311.084624553	WT	TRUE	1.33490518787208	0.000221327720950536	0.217959147320427	35:3:5	35:3	Other	Cer_AP	NA
w/o MS2: Cer 13:1;O3/22:4(2OH)	Cer 35:5:5O	Cer_AP	km4	35:5:5	35	5	5	[M+HCOO]-	NEG	WT_1	7877184.74374255	WT	TRUE	0.998638712949887	0.0284359566873603	28.0031658311919	35:5:5	35:5	35:5	Cer_AP	NA
w/o MS2: Cer 13:1;O3/22:5(2OH)	Cer 35:6:5O	Cer_AP	NA	35:6:5	35	6	5	[M+H]+	POS	WT_1	2149153.75446961	WT	TRUE	1.06802063809484	0.0121865953974782	2.83072969854834	35:6:5	35:6	35:6	Cer_AP	NA
w/o MS2: Cer 13:1;O3/24:2(2OH)	Cer 37:3:5O	Cer_AP	km4	37:3:5	37	3	5	[M+HCOO]-	NEG	WT_1	222041.716328963	WT	TRUE	0.84603239169343	0.0008015514214432	0.789351932965868	37:3:5	37:3	Other	Cer_AP	NA
w/o MS2: Cer 13:1;O3/24:2(2OH)	Cer 37:3:5O	Cer_AP	km4	37:3:5	37	3	5	[M+H]+	POS	WT_1	7566457.68772348	WT	TRUE	1.03613491135489	0.0429049611925887	9.96606056914443	37:3:5	37:3	37:3	Cer_AP	NA
w/o MS2: Cer 13:1;O3/24:4(2OH)	Cer 37:5:5O	Cer_AP	km3	37:5:5	37	5	5	[M+HCOO]-	NEG	WT_1	1401010.72705602	WT	TRUE	0.975116623080218	0.00505752773981076	4.98055295100118	37:5:5	37:5	37:5	Cer_AP	NA
w/o MS2: Cer 13:1;O3/24:4(2OH)	Cer 37:5:5O	Cer_AP	km3	37:5:5	37	5	5	[M+H]+	POS	WT_1	1825530.39332539	WT	TRUE	1.10825493460773	0.0103515163784762	2.40447343017769	37:5:5	37:5	37:5	Cer_AP	NA
w/o MS2: Cer 13:1;O3/26:5(2OH)	Cer 39:6:5O	Cer_AP	NA	39:6:5	39	6	5	[M+H]+	POS	WT_1	525313.46841478	WT	TRUE	0.95366407081779	0.00297874578917542	0.691909749591711	39:6:5	39:6	Other	Cer_AP	NA
w/o MS2: Cer 13:1;O3/28:4(2OH)	Cer 41:5:5O	Cer_AP	km3	41:5:5	41	5	5	[M+HCOO]-	NEG	WT_1	142570.917759237	WT	TRUE	0.643789095015156	0.000514668701340208	0.506835523425884	41:5:5	41:5	Other	Cer_AP	NA
w/o MS2: Cer 13:2;O3/30:6(2OH)	Cer 43:8:5O	Cer_AP	km3	43:8:5	43	8	5	[M+HCOO]-	NEG	WT_1	120660.309892729	WT	TRUE	0.942344364894253	0.00043557329904173	0.428943940898835	43:8:5	43:8	Other	Cer_AP	NA
w/o MS2: Cer 15:0;O2/17:0(3OH)	Cer 32:0:5O	Cer_BDS	km4	32:0:5	32	0	5	[M+HCOO]-	NEG	WT_1	7219912.99165673	WT	TRUE	1.03307534387728	0.0260632624213048	0.305875127170751	32:0:5	32:0	Other	Cer_BDS	NA
w/o MS2: Cer 15:3;O3/22:6(2OH)	Cer 37:9:5O	Cer_AP	km3	37:9:5	37	9	5	[M+HCOO]-	NEG	WT_1	927637.663885578	WT	TRUE	0.896050686092763	0.00334869186009236	3.29772528868041	37:9:5	37:9	37:9	Cer_AP	NA
w/o MS2: Cer 15:3;O3/24:6(2OH)	Cer 39:9:5O	Cer_AP	km4	39:9:5	39	9	5	[M+HCOO]-	NEG	WT_1	527915.375446961	WT	TRUE	1.07154270780408	0.00190572891701268	1.87672401808536	39:9:5	39:9	39:9	Cer_AP	NA
w/o MS2: Cer 16:0;O2/16:0(3OH)	Cer 32:0:5O	Cer_BDS	km4	32:0:5	32	0	5	[M+HCOO]-	NEG	WT_1	5688169.24910608	WT	TRUE	1.03695550221474	0.0205337997850621	0.240982058156332	32:0:5	32:0	Other	Cer_BDS	NA
w/o MS2: Cer 16:0;O2/16:1(3OH)	Cer 32:1:5O	Cer_BDS	km4	32:1:5	32	1	5	[M+HCOO]-	NEG	WT_1	2453297.97377831	WT	TRUE	1.00875944296222	0.0088561938297773	0.103935162457545	32:1:5	32:1	Other	Cer_BDS	NA
w/o MS2: Cer 16:3;O3/22:6(2OH)	Cer 38:9:5O	Cer_AP	km4	38:9:5	38	9	5	[M+HCOO]-	NEG	WT_1	1804437.42550656	WT	TRUE	1.31016370876359	0.0065138632831376	6.414723292939	38:9:5	38:9	38:9	Cer_AP	NA
w/o MS2: Cer 16:3;O3/24:6(2OH)	Cer 40:9:5O	Cer_AP	km3	40:9:5	40	9	5	[M+HCOO]-	NEG	WT_1	638011.918951132	WT	TRUE	1.28725332858965	0.00230316793163014	2.26811407246201	40:9:5	40:9	40:9	Cer_AP	NA
w/o MS2: Cer 17:0;O2/15:0(3OH)	Cer 32:0:5O	Cer_BDS	km4	32:0:5	32	0	5	[M+HCOO]-	NEG	WT_1	18168418.3551847	WT	TRUE	1.05410318696421	0.0655864213209267	0.769713884544795	32:0:5	32:0	Other	Cer_BDS	NA
w/o MS2: Cer 17:0;O2/16:0(3OH)	Cer 33:0:5O	Cer_BDS	km4	33:0:5	33	0	5	[M+HCOO]-	NEG	WT_1	239013954.707986	WT	TRUE	1.03000041636718	0.862819736346799	10.1259424976967	33:0:5	33:0	33:0	Cer_BDS	NA
w/o MS2: Cer 17:0;O2/16:1(3OH)	Cer 33:1:5O	Cer_BDS	km4	33:1:5	33	1	5	[M+HCOO]-	NEG	WT_1	28454206.1978546	WT	TRUE	0.979462446028604	0.102717227199497	1.20547629166295	33:1:5	33:1	33:1	Cer_BDS	NA
w/o MS2: Cer 17:0;O2/17:0(3OH)	Cer 34:0:5O	Cer_BDS	km3	34:0:5	34	0	5	[M+HCOO]-	NEG	WT_1	1377187460.07151	WT	TRUE	1.05908734937938	4.97152780326478	58.3452168986146	34:0:5	34:0	34:0	Cer_BDS	NA
w/o MS2: Cer 17:0;O2/17:1(3OH)	Cer 34:1:5O	Cer_BDS	km4	34:1:5	34	1	5	[M+HCOO]-	NEG	WT_1	13668326.579261	WT	TRUE	1.04150129743333	0.0493414786171308	0.579065306669778	34:1:5	34:1	Other	Cer_BDS	NA
w/o MS2: Cer 18:0;O2/16:0(3OH)	Cer 34:0:5O	Cer_BDS	km4	34:0:5	34	0	5	[M+HCOO]-	NEG	WT_1	14595452.920143	WT	TRUE	0.999426072384124	0.0526883246453357	0.618343465249853	34:0:5	34:0	Other	Cer_BDS	NA
w/o MS2: Cer 18:0;O2/17:0(3OH)	Cer 35:0:5O	Cer_BDS	km3	35:0:5	35	0	5	[M+HCOO]-	NEG	WT_1	303446684.147795	WT	TRUE	1.0355989647488	1.09541632550948	12.855666434001	35:0:5	35:0	35:0	Cer_BDS	NA
w/o MS2: Cer 18:0;O2/17:1(3OH)	Cer 35:1:5O	Cer_BDS	km4	35:1:5	35	1	5	[M+HCOO]-	NEG	WT_1	11445835.5184744	WT	TRUE	1.01006242376757	0.0413184778118268	0.484908391393991	35:1:5	35:1	Other	Cer_BDS	NA
w/o MS2: Cer 18:0;O3/16:0	Cer 34:0:3O	Cer_NP	km4	34:0:3	34	0	3	[M+HCOO]-	NEG	WT_1	229472572.109654	WT	TRUE	1.04961566676193	0.828376169116868	92.6222840817602	34:0:3	34:0	34:0	Cer_NP	NA
w/o MS2: Cer 18:2;O2/38:6;O(FA 22:6)	Cer 78:14:3O	Cer_EOS	km4	78:14:3	78	14	3	[M+HCOO]-	NEG	WT_1	683175.208581645	WT	TRUE	0.808182636654253	0.00246620350710171	6.87792105313366	78:14:3	78:14	78:14	Other	NA
w/o MS2: Cer 18:2;O3/15:0	Cer 33:2:3O	Cer_NP	km4	33:2:3	33	2	3	[M+HCOO]-	NEG	WT_1	7860032.18116806	WT	TRUE	1.04258952333971	0.028374037417683	3.17255403067535	33:2:3	33:2	33:2	Cer_NP	NA
w/o MS2: Cer 19:0;O2/17:0(3OH)	Cer 36:0:5O	Cer_BDS	km3	36:0:5	36	0	5	[M+HCOO]-	NEG	WT_1	323457862.932062	WT	TRUE	1.00522822345265	1.16765495284705	13.7034497608289	36:0:5	36:0	36:0	Cer_BDS	NA
w/o MS2: Cer 19:0;O2/17:1(3OH)	Cer 36:1:5O	Cer_BDS	km3	36:1:5	36	1	5	[M+HCOO]-	NEG	WT_1	15612348.0333731	WT	TRUE	1.00611152895562	0.0563592281896976	0.661424721552801	36:1:5	36:1	Other	Cer_BDS	NA
w/o MS2: Cer 19:1;O2/38:6;O(FA 22:6)	Cer 79:13:3O	Cer_EOS	km3	79:13:3	79	13	3	[M+HCOO]-	NEG	WT_1	8807598.33134684	WT	TRUE	1.38925912530042	0.0317946693923611	88.6712006375094	79:13:3	79:13	79:13	Other	NA
w/o MS2: Cer 19:2;O3/15:0	Cer 34:2:3O	Cer_NP	km3	34:2:3	34	2	3	[M+HCOO]-	NEG	WT_1	10418327.7711561	WT	TRUE	1.06612658095793	0.037609263574865	4.2051618875645	34:2:3	34:2	34:2	Cer_NP	NA
w/o MS2: Cer 20:1;O2/38:6;O(FA 22:6)	Cer 80:13:3O	Cer_EOS	km4	80:13:3	80	13	3	[M+HCOO]-	NEG	WT_1	131019.070321812	WT	TRUE	0.980383296973878	0.00047296752965567	1.31904496944387	80:13:3	80:13	80:13	Other	NA
w/o MS2: Cer 21:1;O2/38:6;O(FA 22:6)	Cer 81:13:3O	Cer_EOS	km3	81:13:3	81	13	3	[M+HCOO]-	NEG	WT_1	311081.0488677	WT	TRUE	1.19520446639845	0.00112297572287961	3.13183333991306	81:13:3	81:13	81:13	Other	NA
w/o MS2: CerP 12:0;O2/23:0	CerP 35:0:2O	CerP	km3	35:0:2	35	0	2	[M-H]-	NEG	WT_1	545716.328963051	WT	TRUE	1.04622665954564	0.00196998882199706	4.18779171129028	35:0:2	35:0	35:0	Other	NA
w/o MS2: CerP 12:1;O2/14:1	CerP 26:2:2O	CerP	km3	26:2:2	26	2	2	[M-H]-	NEG	WT_1	80982.1215733016	WT	TRUE	1.00203807906118	0.000292338465634977	0.621451548154675	26:2:2	26:2	Other	Other	NA
w/o MS2: CerP 12:1;O2/17:2	CerP 29:3:2O	CerP	km3	29:3:2	29	3	2	[M-H]-	NEG	WT_1	87318.2359952324	WT	TRUE	1.19932571286699	0.000315211291540363	0.670074479244841	29:3:2	29:3	Other	Other	NA
w/o MS2: CerP 12:1;O2/17:4	CerP 29:5:2O	CerP	km3	29:5:2	29	5	2	[M-H]-	NEG	WT_1	68274.1358760429	WT	TRUE	1.24119527332185	0.00024646373467124	0.523931290200696	29:5:2	29:5	Other	Other	NA
w/o MS2: CerP 12:1;O2/18:4	CerP 30:5:2O	CerP	km3	30:5:2	30	5	2	[M-H]-	NEG	WT_1	133092.967818832	WT	TRUE	1.03885937153736	0.000480454120527636	1.02134680214135	30:5:2	30:5	30:5	Other	NA
w/o MS2: CerP 12:1;O2/19:0	CerP 31:1:2O	CerP	km4	31:1:2	31	1	2	[M-H]-	NEG	WT_1	589703.218116806	WT	TRUE	0.990636508851412	0.00212877769333608	4.52534424550446	31:1:2	31:1	31:1	Other	NA
w/o MS2: CerP 12:1;O2/19:4	CerP 31:5:2O	CerP	km3	31:5:2	31	5	2	[M-H]-	NEG	WT_1	1640063.170441	WT	TRUE	1.48299428379239	0.00592048641695781	12.585738389423	31:5:2	31:5	31:5	Other	NA
w/o MS2: CerP 12:1;O2/19:5	CerP 31:6:2O	CerP	km4	31:6:2	31	6	2	[M-H]-	NEG	WT_1	167194.278903456	WT	TRUE	1.17730139252088	0.000603556908710291	1.28303805146805	31:6:2	31:6	31:6	Other	NA
w/o MS2: CerP 12:1;O2/21:0	CerP 33:1:2O	CerP	km3	33:1:2	33	1	2	[M-H]-	NEG	WT_1	3384870.08343266	WT	TRUE	0.993410094191518	0.0122190886993342	25.9752734651146	33:1:2	33:1	33:1	Other	NA
w/o MS2: CerP 12:1;O2/22:3	CerP 34:4:2O	CerP	km4	34:4:2	34	4	2	[M-H]-	NEG	WT_1	99566.1501787843	WT	TRUE	1.26309777948728	0.000359425204069284	0.764064178244568	34:4:2	34:4	Other	Other	NA
w/o MS2: CerP 12:1;O2/28:5	CerP 40:6:2O	CerP	km4	40:6:2	40	6	2	[M-H]-	NEG	WT_1	485411.203814064	WT	TRUE	1.10547390992777	0.00175229252788327	3.72501409250961	40:6:2	40:6	40:6	Other	NA
w/o MS2: CerP 12:1;O2/28:6	CerP 40:7:2O	CerP	km4	40:7:2	40	7	2	[M-H]-	NEG	WT_1	581947.556615018	WT	TRUE	1.07994623064893	0.00210078042505799	4.46582780220053	40:7:2	40:7	40:7	Other	NA
w/o MS2: CerP 13:1;O2/22:3	CerP 35:4:2O	CerP	km3	35:4:2	35	4	2	[M-H]-	NEG	WT_1	1732594.7556615	WT	TRUE	1.02040782772025	0.00625451744900046	13.2958197724655	35:4:2	35:4	35:4	Other	NA
w/o MS2: CerP 13:1;O2/26:5	CerP 39:6:2O	CerP	km4	39:6:2	39	6	2	[M-H]-	NEG	WT_1	1964912.99165673	WT	TRUE	1.13957681167978	0.00709316621900579	15.078614846476	39:6:2	39:6	39:6	Other	NA
w/o MS2: CerP 13:1;O2/28:6	CerP 41:7:2O	CerP	km4	41:7:2	41	7	2	[M-H]-	NEG	WT_1	1233772.34803337	WT	TRUE	1.04451049528454	0.00445381163347848	9.4678889717869	41:7:2	41:7	41:7	Other	NA
w/o MS2: CerP 15:2;O2/28:6	CerP 43:8:2O	CerP	km3	43:8:2	43	8	2	[M-H]-	NEG	WT_1	235704.410011919	WT	TRUE	1.14449678039116	0.000850872565791101	1.80878035377481	43:8:2	43:8	43:8	Other	NA
w/o MS2: CL 12:0_12:0_12:0_26:0	CL 62:0	CL	km2	62:0	62	0	NA	[M-H]-	NEG	WT_1	1190087.00834327	WT	TRUE	1.50313780149767	0.00429611132966279	1.57879691349989	62:0	62:0	62:0	CL	NA
w/o MS2: CL 12:0_12:0_14:0_22:3	CL 60:3	CL	km2	60:3	60	3	NA	[M-H]-	NEG	WT_1	392564.958283671	WT	TRUE	1.58017802208474	0.00141712559929453	0.520785740993237	60:3	60:3	Other	CL	NA
w/o MS2: CL 12:0_12:0_15:0_22:3	CL 61:3	CL	km2	61:3	61	3	NA	[M-H]-	NEG	WT_1	1406419.54707986	WT	TRUE	1.01974951081415	0.00507705311301593	1.86578865616448	61:3	61:3	61:3	CL	NA
w/o MS2: CL 12:0_12:0_16:0_22:3	CL 62:3	CL	km2	62:3	62	3	NA	[M-H]-	NEG	WT_1	454535.16090584	WT	TRUE	1.06381499226104	0.00164083267929805	0.602996843158822	62:3	62:3	Other	CL	NA
w/o MS2: CL 12:0_12:0_18:0_22:3	CL 64:3	CL	km1	64:3	64	3	NA	[M-H]-	NEG	WT_1	505016.686531585	WT	TRUE	1.2327503799919	0.00182306662745394	0.669966801059331	64:3	64:3	Other	CL	NA
w/o MS2: CL 12:0_12:0_20:5_22:6	CL 66:11	CL	km2	66:11	66	11	NA	[M-H]-	NEG	WT_1	94654.3504171633	WT	TRUE	1.21084445207983	0.000341694031090335	0.125570647557939	66:11	66:11	Other	CL	NA
w/o MS2: CL 12:0_12:0_22:5_22:6	CL 68:11	CL	km2	68:11	68	11	NA	[M-H]-	NEG	WT_1	273296.781883194	WT	TRUE	0.902207758504284	0.000986577781941565	0.362561823363914	68:11	68:11	Other	CL	NA
w/o MS2: CL 12:0_12:0_24:0_15:1	CL 63:1	CL	km1	63:1	63	1	NA	[M-H]-	NEG	WT_1	2668182.35995232	WT	TRUE	1.03252887167945	0.00963190790743536	3.53967234749657	63:1	63:1	63:1	CL	NA
w/o MS2: CL 12:0_12:0_26:0_14:1	CL 64:1	CL	km1	64:1	64	1	NA	[M-H]-	NEG	WT_1	3684054.82717521	WT	TRUE	0.993889722195021	0.0132991197880224	4.88735222679696	64:1	64:1	64:1	CL	NA
w/o MS2: CL 12:0_12:0_26:0_15:1	CL 65:1	CL	km1	65:1	65	1	NA	[M-H]-	NEG	WT_1	3978414.7794994	WT	TRUE	1.05769704279425	0.0143617337963372	5.27785693857797	65:1	65:1	65:1	CL	NA
w/o MS2: CL 12:0_12:0_26:0_16:2	CL 66:2	CL	km1	66:2	66	2	NA	[M-H]-	NEG	WT_1	8693512.51489869	WT	TRUE	1.136252211763	0.0313828294469112	11.5330145021093	66:2	66:2	66:2	CL	NA
w/o MS2: CL 12:0_12:0_28:0_18:3	CL 70:3	CL	km1	70:3	70	3	NA	[M-H]-	NEG	WT_1	156504.171632896	WT	TRUE	1.34566837431624	0.000564966544612209	0.207622048969216	70:3	70:3	Other	CL	NA
w/o MS2: CL 12:0_14:0_17:0_18:0	CL 61:0	CL	km2	61:0	61	0	NA	[M-H]-	NEG	WT_1	1241003.57568534	WT	TRUE	1.12916581419911	0.00447991574084642	1.64634400778973	61:0	61:0	61:0	CL	NA
w/o MS2: CL 12:0_14:0_17:0_18:2	CL 61:2	CL	km1	61:2	61	2	NA	[M-H]-	NEG	WT_1	196392.133492253	WT	TRUE	1.38265198346227	0.000708958642383023	0.260538340490642	61:2	61:2	Other	CL	NA
w/o MS2: CL 12:0_14:0_17:0_22:3	CL 65:3	CL	km2	65:3	65	3	NA	[M-H]-	NEG	WT_1	1573388.55780691	WT	TRUE	1.20002369402062	0.00567979682306254	2.08729360238936	65:3	65:3	65:3	CL	NA
w/o MS2: CL 12:0_14:0_22:3_22:4	CL 70:7	CL	km1	70:7	70	7	NA	[M-H]-	NEG	WT_1	88113.2300357569	WT	TRUE	1.05472777049428	0.000318081151374617	0.116893046175354	70:7	70:7	Other	CL	NA
w/o MS2: CL 12:0_14:0_22:3_22:5	CL 70:8	CL	km1	70:8	70	8	NA	[M-H]-	NEG	WT_1	261809.296781883	WT	TRUE	1.30378123067396	0.000945108952732365	0.347322260294425	70:8	70:8	Other	CL	NA
w/o MS2: CL 12:0_14:0_22:4_22:6	CL 70:10	CL	km2	70:10	70	10	NA	[M-H]-	NEG	WT_1	706825.983313468	WT	TRUE	1.12088793928409	0.00255158076151115	0.937691675493823	70:10	70:10	Other	CL	NA
w/o MS2: CL 12:0_15:0_18:0_18:2	CL 63:2	CL	km1	63:2	63	2	NA	[M-H]-	NEG	WT_1	11624177.5923719	WT	TRUE	1.19283661140932	0.0419622772977931	15.420902485407	63:2	63:2	63:2	CL	NA
w/o MS2: CL 12:0_15:0_18:1_18:1	CL 63:2	CL	km1	63:2	63	2	NA	[M-H]-	NEG	WT_1	14499920.1430274	WT	TRUE	1.12092418355441	0.0523434595697209	19.2359289760464	63:2	63:2	63:2	CL	NA
w/o MS2: CL 12:0_15:0_20:3_22:4	CL 69:7	CL	km1	69:7	69	7	NA	[M-H]-	NEG	WT_1	398921.334922527	WT	TRUE	1.18024286557215	0.00144007157005326	0.529218257059805	69:7	69:7	Other	CL	NA
w/o MS2: CL 12:0_15:0_20:3_22:5	CL 69:8	CL	km1	69:8	69	8	NA	[M-H]-	NEG	WT_1	191371.871275328	WT	TRUE	1.06786598170531	0.000690835929306746	0.253878344677331	69:8	69:8	Other	CL	NA
w/o MS2: CL 12:0_15:0_20:5_20:5	CL 67:10	CL	km2	67:10	67	10	NA	[M-H]-	NEG	WT_1	43595.947556615	WT	TRUE	0.806894600776643	0.000157377605933277	0.0578353909932222	67:10	67:10	Other	CL	NA
w/o MS2: CL 12:0_15:0_22:3_22:4	CL 71:7	CL	km1	71:7	71	7	NA	[M-H]-	NEG	WT_1	22353.9928486293	WT	TRUE	0.374810872690026	8.06959837952431e-05	0.0296553232380425	71:7	71:7	Other	CL	NA
w/o MS2: CL 12:0_15:0_22:3_22:5	CL 71:8	CL	km1	71:8	71	8	NA	[M-H]-	NEG	WT_1	236535.16090584	WT	TRUE	1.42532960790088	0.000853871504778319	0.313793007867729	71:8	71:8	Other	CL	NA
w/o MS2: CL 12:0_15:0_22:5_22:6	CL 71:11	CL	km2	71:11	71	11	NA	[M-H]-	NEG	WT_1	885582.83671037	WT	TRUE	1.2861118925511	0.00319687756565187	1.17483464607617	71:11	71:11	71:11	CL	NA
w/o MS2: CL 12:0_15:0_28:0_20:3	CL 75:3	CL	km1	75:3	75	3	NA	[M-H]-	NEG	WT_1	83810.4886769964	WT	TRUE	1.03541617551421	0.000302548626634503	0.111184930105542	75:3	75:3	Other	CL	NA
w/o MS2: CL 12:0_15:1_20:5_20:5	CL 67:11	CL	km2	67:11	67	11	NA	[M-H]-	NEG	WT_1	538228.84386174	WT	TRUE	1.2165954225957	0.0019429596473662	0.714026816096818	67:11	67:11	Other	CL	NA
w/o MS2: CL 12:0_16:0_22:5_22:6	CL 72:11	CL	km1	72:11	72	11	NA	[M-H]-	NEG	WT_1	295400.476758045	WT	TRUE	1.58679364259576	0.00106637021166605	0.391885095528643	72:11	72:11	Other	CL	NA
w/o MS2: CL 12:0_18:2_22:6_22:6	CL 74:14	CL	km1	74:14	74	14	NA	[M-H]-	NEG	WT_1	446709.177592372	WT	TRUE	0.764992971975056	0.00161258155535246	0.59261471293323	74:14	74:14	Other	CL	NA
w/o MS2: CL 12:0_18:3_22:6_22:6	CL 74:15	CL	km1	74:15	74	15	NA	[M-H]-	NEG	WT_1	71845.0536352801	WT	TRUE	1.34093787887596	0.000259354439414005	0.095311307605584	74:15	74:15	Other	CL	NA
w/o MS2: CL 12:0_20:3_22:5_22:6	CL 76:14	CL	km1	76:14	76	14	NA	[M-H]-	NEG	WT_1	757073.89749702	WT	TRUE	1.59290633068333	0.00273297139253434	1.00435171905924	76:14	76:14	76:14	CL	NA
w/o MS2: CL 12:0_20:4_22:6_22:6	CL 76:16	CL	km1	76:16	76	16	NA	[M-H]-	NEG	WT_1	276218.116805721	WT	TRUE	1.2002922025894	0.0009971235487388	0.366437333748155	76:16	76:16	Other	CL	NA
w/o MS2: CL 14:0_17:2_22:6_22:6	CL 75:14	CL	km1	75:14	75	14	NA	[M-H]-	NEG	WT_1	367650.774731824	WT	TRUE	0.988429967106002	0.00132718754814699	0.487734009633877	75:14	75:14	Other	CL	NA
w/o MS2: CL 15:0_14:1_20:5_20:5	CL 69:11	CL	km2	69:11	69	11	NA	[M-H]-	NEG	WT_1	3109375.44696067	WT	TRUE	1.02167649796473	0.0112245768521238	4.12496928725221	69:11	69:11	69:11	CL	NA
w/o MS2: CL 15:0_15:1_17:1_17:1	CL 64:3	CL	km2	64:3	64	3	NA	[M-H]-	NEG	WT_1	4272634.08820024	WT	TRUE	0.813127053318497	0.015423840093317	5.66817506927969	64:3	64:3	64:3	CL	NA
w/o MS2: CL 15:0_15:1_20:5_20:5	CL 70:11	CL	km2	70:11	70	11	NA	[M-H]-	NEG	WT_1	2134462.45530393	WT	TRUE	1.04934977143897	0.00770522514125804	2.83162719430615	70:11	70:11	70:11	CL	NA
w/o MS2: CL 15:0_18:2_22:6_22:6	CL 77:14	CL	km1	77:14	77	14	NA	[M-H]-	NEG	WT_1	69324.1954707986	WT	TRUE	1.83305750082253	0.000250254359129977	0.091967078938644	77:14	77:14	Other	CL	NA
w/o MS2: CL 15:0_20:5_20:5_22:6	CL 77:16	CL	km1	77:16	77	16	NA	[M-H]-	NEG	WT_1	97213.3492252682	WT	TRUE	0.951771239526805	0.000350931795804192	0.12896547448367	77:16	77:16	Other	CL	NA
w/o MS2: CL 15:1_20:5_20:5_20:5	CL 75:16	CL	km1	75:16	75	16	NA	[M-H]-	NEG	WT_1	305681.764004768	WT	TRUE	1.11831682763041	0.0011034847707819	0.405524488663879	75:16	75:16	Other	CL	NA
w/o MS2: CL 24:0_35:1	CL 59:1	CL	NA	59:1	59	1	NA	[M+NH4]+	POS	WT_1	719120.381406436	WT	TRUE	1.17702538326926	0.00407771156998642	1.13179899486062	59:1	59:1	59:1	CL	NA
w/o MS2: CL 24:0_35:2	CL 59:2	CL	NA	59:2	59	2	NA	[M+NH4]+	POS	WT_1	3713754.46960667	WT	TRUE	1.07542740277692	0.021058532007098	5.84495125508671	59:2	59:2	59:2	CL	NA
w/o MS2: CL 24:0_36:2	CL 60:2	CL	NA	60:2	60	2	NA	[M+NH4]+	POS	WT_1	16020417.1632896	WT	TRUE	1.14184137940179	0.0908424265419805	25.2139871313301	60:2	60:2	60:2	CL	NA
w/o MS2: CL 24:0_38:1	CL 62:1	CL	NA	62:1	62	1	NA	[M+NH4]+	POS	WT_1	3718497.02026222	WT	TRUE	1.16921907957494	0.0210854242412487	5.85241539350332	62:1	62:1	62:1	CL	NA
w/o MS2: CL 24:0_39:1	CL 63:1	CL	NA	63:1	63	1	NA	[M+NH4]+	POS	WT_1	1163539.92848629	WT	TRUE	0.980905566112958	0.00659775518982011	1.83125573351912	63:1	63:1	63:1	CL	NA
w/o MS2: CL 24:0_40:2	CL 64:2	CL	NA	64:2	64	2	NA	[M+NH4]+	POS	WT_1	1736926.10250298	WT	TRUE	1.09704962323628	0.0098490932081993	2.73368863932809	64:2	64:2	64:2	CL	NA
w/o MS2: CL 24:0_40:6	CL 64:6	CL	NA	64:6	64	6	NA	[M+NH4]+	POS	WT_1	698918.9511323	WT	TRUE	1.34620396481342	0.00396316106065722	1.1000046540657	64:6	64:6	64:6	CL	NA
w/o MS2: CL 26:0_35:2	CL 61:2	CL	NA	61:2	61	2	NA	[M+NH4]+	POS	WT_1	12037871.2753278	WT	TRUE	1.01769297832135	0.0682597354303994	18.945994247905	61:2	61:2	61:2	CL	NA
w/o MS2: CL 26:0_36:2	CL 62:2	CL	NA	62:2	62	2	NA	[M+NH4]+	POS	WT_1	11959021.454112	WT	TRUE	1.03508651824844	0.0678126241586622	18.8218952087116	62:2	62:2	62:2	CL	NA
w/o MS2: CL 26:0_39:6	CL 65:6	CL	NA	65:6	65	6	NA	[M+NH4]+	POS	WT_1	577437.425506555	WT	TRUE	1.66142640735951	0.0032743102988211	0.908809032091462	65:6	65:6	Other	CL	NA
w/o MS2: CL 27:0_36:2	CL 63:2	CL	NA	63:2	63	2	NA	[M+NH4]+	POS	WT_1	4021717.52085816	WT	TRUE	1.02817042287327	0.0228048105575132	6.32964377788652	63:2	63:2	63:2	CL	NA
w/o MS2: CL 27:0_40:10	CL 67:10	CL	NA	67:10	67	10	NA	[M+NH4]+	POS	WT_1	745855.780691299	WT	TRUE	0.754461770890292	0.00422931240040493	1.1738769262059	67:10	67:10	67:10	CL	NA
w/o MS2: CL 27:0_42:6	CL 69:6	CL	NA	69:6	69	6	NA	[M+NH4]+	POS	WT_1	197046.483909416	WT	TRUE	1.08734319515707	0.00111733549491548	0.310124727647583	69:6	69:6	Other	CL	NA
w/o MS2: CL 27:0_44:8	CL 71:8	CL	NA	71:8	71	8	NA	[M+NH4]+	POS	WT_1	172560.190703218	WT	TRUE	1.77376085584656	0.000978488031132416	0.271586587504154	71:8	71:8	Other	CL	NA
w/o MS2: CL 28:0_44:8	CL 72:8	CL	NA	72:8	72	8	NA	[M+NH4]+	POS	WT_1	232734.20738975	WT	TRUE	1.6712696922293	0.00131969972586332	0.3662924161296	72:8	72:8	Other	CL	NA
w/o MS2: CL 28:2_46:6	CL 74:8	CL	NA	74:8	74	8	NA	[M+NH4]+	POS	WT_1	80976.1620977354	WT	TRUE	0.327594238839578	0.000459168508662264	0.127445614447255	74:8	74:8	Other	CL	NA
w/o MS2: CL 29:0_44:8	CL 73:8	CL	NA	73:8	73	8	NA	[M+NH4]+	POS	WT_1	146175.208581645	WT	TRUE	2.15476991675015	0.000828874211731828	0.230060165757898	73:8	73:8	Other	CL	NA
w/o MS2: CL 29:2_46:6	CL 75:8	CL	NA	75:8	75	8	NA	[M+NH4]+	POS	WT_1	139649.58283671	WT	TRUE	1.74064227289511	0.000791871200428661	0.219789706388483	75:8	75:8	Other	CL	NA
w/o MS2: CL 30:0_44:11	CL 74:11	CL	NA	74:11	74	11	NA	[M+NH4]+	POS	WT_1	1920887.96185936	WT	TRUE	1.25461557587169	0.0108922334413639	3.02321992351312	74:11	74:11	74:11	CL	NA
w/o MS2: CL 31:0_44:11	CL 75:11	CL	NA	75:11	75	11	NA	[M+NH4]+	POS	WT_1	1087148.98688915	WT	TRUE	1.09274522796746	0.00616458678791278	1.7110266409338	75:11	75:11	75:11	CL	NA
w/o MS2: CL 32:3_44:8	CL 76:11	CL	NA	76:11	76	11	NA	[M+NH4]+	POS	WT_1	1833268.17640048	WT	TRUE	1.3932151673356	0.0103953928258516	2.88531813728046	76:11	76:11	76:11	CL	NA
w/o MS2: CL 32:5_42:11	CL 74:16	CL	NA	74:16	74	16	NA	[M+NH4]+	POS	WT_1	0	WT	FALSE	0	0	0	74:16	74:16	Other	CL	NA
w/o MS2: CL 32:5_46:6	CL 78:11	CL	NA	78:11	78	11	NA	[M+NH4]+	POS	WT_1	239002.383790226	WT	TRUE	1.99629725180758	0.001355242892337	0.376157684773208	78:11	78:11	Other	CL	NA
w/o MS2: CL 33:0_44:11	CL 77:11	CL	NA	77:11	77	11	NA	[M+NH4]+	POS	WT_1	375290.822407628	WT	TRUE	0.967026677029542	0.0021280550074917	0.590657401130321	77:11	77:11	Other	CL	NA
w/o MS2: DGDG O-15:2_5:0	DGDG O- 20:2	EtherDGDG	km4	20:2	20	2	NA	[M+HCOO]-	NEG	WT_1	138013.110846246	WT	TRUE	1.24349583587753	0.000498215411975611	1.62464274640151	20:2	20:2	20:2	Other	NA
w/o MS2: DGDG O-15:3_16:4	DGDG O- 31:7	EtherDGDG	km4	31:7	31	7	NA	[M+HCOO]-	NEG	WT_1	4315162.0977354	WT	TRUE	1.0550395334581	0.015577362535215	50.7966001102804	31:7	31:7	31:7	Other	NA
w/o MS2: DGDG O-18:5_6:0	DGDG O- 24:5	EtherDGDG	km3	24:5	24	5	NA	[M+HCOO]-	NEG	WT_1	183622.169249106	WT	TRUE	0.667063554653591	0.000662860174220813	2.16153685341834	24:5	24:5	24:5	Other	NA
w/o MS2: DGDG O-18:5_7:0	DGDG O- 25:5	EtherDGDG	km4	25:5	25	5	NA	[M+HCOO]-	NEG	WT_1	23949.9404052443	WT	TRUE	0.227056029323875	8.64572166559112e-05	0.281930439199191	25:5	25:5	Other	Other	NA
w/o MS2: DGDG O-8:0_13:1	DGDG O- 21:1	EtherDGDG	km3	21:1	21	1	NA	[M+HCOO]-	NEG	WT_1	255005.959475566	WT	TRUE	1.14037245366721	0.000920549492561571	3.0018422149232	21:1	21:1	21:1	Other	NA
w/o MS2: DGDG O-8:0_15:3	DGDG O- 23:3	EtherDGDG	km4	23:3	23	3	NA	[M+HCOO]-	NEG	WT_1	540613.825983313	WT	TRUE	1.05895818806598	0.00195156922686896	6.36391952621543	23:3	23:3	23:3	Other	NA
w/o MS2: DGDG O-8:0_15:4	DGDG O- 23:4	EtherDGDG	km4	23:4	23	4	NA	[M+HCOO]-	NEG	WT_1	258356.376638856	WT	TRUE	0.714211470472458	0.000932644209194385	3.04128217036209	23:4	23:4	23:4	Other	NA
w/o MS2: DGDG O-8:0_16:1	DGDG O- 24:1	EtherDGDG	km4	24:1	24	1	NA	[M+HCOO]-	NEG	WT_1	1127418.35518474	WT	TRUE	1.32898802019169	0.00406988290353802	13.2715800816299	24:1	24:1	24:1	Other	NA
w/o MS2: DGDG O-8:0_16:3	DGDG O- 24:3	EtherDGDG	km4	24:3	24	3	NA	[M+HCOO]-	NEG	WT_1	377730.63170441	WT	TRUE	1.28756872400942	0.00136357496136781	4.44651473421174	24:3	24:3	24:3	Other	NA
w/o MS2: DGDG O-8:0_18:5	DGDG O- 26:5	EtherDGDG	km4	26:5	26	5	NA	[M+HCOO]-	NEG	WT_1	235791.418355185	WT	TRUE	1.28825149228322	0.000851186658396648	2.77565526308036	26:5	26:5	26:5	Other	NA
w/o MS2: DGDG O-8:0_20:0	DGDG O- 28:0	EtherDGDG	km4	28:0	28	0	NA	[M+HCOO]-	NEG	WT_1	219005.959475566	WT	TRUE	1.4555677373842	0.000790592601356477	2.57806262969516	28:0	28:0	28:0	Other	NA
w/o MS2: DGDG O-8:0_20:2	DGDG O- 28:2	EtherDGDG	km3	28:2	28	2	NA	[M+HCOO]-	NEG	WT_1	435505.36352801	WT	TRUE	1.43350527483749	0.00157213675409011	5.12661895334693	28:2	28:2	28:2	Other	NA
w/o MS2: DGDG O-8:0_21:0	DGDG O- 29:0	EtherDGDG	km4	29:0	29	0	NA	[M+HCOO]-	NEG	WT_1	21350.4171632896	WT	TRUE	0.803727505501732	7.70731622353607e-05	0.251329748052907	29:0	29:0	Other	Other	NA
w/o MS2: DGDG O-8:0_21:5	DGDG O- 29:5	EtherDGDG	km3	29:5	29	5	NA	[M+HCOO]-	NEG	WT_1	50504.1716328963	WT	TRUE	0.951603788441455	0.000182315698286102	0.594517691857635	29:5	29:5	Other	Other	NA
w/o MS2: DGDG O-9:0_22:2	DGDG O- 31:2	EtherDGDG	km3	31:2	31	2	NA	[M+HCOO]-	NEG	WT_1	312952.324195471	WT	TRUE	0.900900765687642	0.00112973086521811	3.68396683732527	31:2	31:2	31:2	Other	NA
w/o MS2: DLCL 10:0_22:4	DLCL 32:4	DLCL	km4	32:4	32	4	NA	[M-H]-	NEG	WT_1	3484148.98688915	WT	TRUE	0.823391512586731	0.0125774769675414	54.9851636791818	32:4	32:4	32:4	Other	NA
w/o MS2: DLCL 14:0_22:4	DLCL 36:4	DLCL	km4	36:4	36	4	NA	[M-H]-	NEG	WT_1	63721.0965435042	WT	TRUE	1.33418297217073	0.000230027655860372	1.00561570026024	36:4	36:4	36:4	Other	NA
w/o MS2: DLCL 15:3_22:6	DLCL 37:9	DLCL	km4	37:9	37	9	NA	[M-H]-	NEG	WT_1	739607.866507747	WT	TRUE	1.17007083194222	0.0026699205289494	11.6721356495863	37:9	37:9	37:9	Other	NA
w/o MS2: DLCL 16:1_22:6	DLCL 38:7	DLCL	km4	38:7	38	7	NA	[M-H]-	NEG	WT_1	247009.535160906	WT	TRUE	1.48485447517635	0.00089168309132018	3.89818568960442	38:7	38:7	38:7	Other	NA
w/o MS2: DLCL 16:3_22:6	DLCL 38:9	DLCL	km3	38:9	38	9	NA	[M-H]-	NEG	WT_1	94747.3182359952	WT	TRUE	1.35205200003408	0.000342029636888044	1.49525660956917	38:9	38:9	38:9	Other	NA
w/o MS2: DLCL 16:4_22:6	DLCL 38:10	DLCL	km3	38:10	38	10	NA	[M-H]-	NEG	WT_1	425261.025029797	WT	TRUE	1.04706975425338	0.00153515557676566	6.71126497621956	38:10	38:10	38:10	Other	NA
w/o MS2: DLCL 18:4_22:6	DLCL 40:10	DLCL	km3	40:10	40	10	NA	[M-H]-	NEG	WT_1	407554.231227652	WT	TRUE	0.646385111953428	0.00147123558021743	6.43182487216311	40:10	40:10	40:10	Other	NA
w/o MS2: DLCL 21:0_8:0	DLCL 29:0	DLCL	km3	29:0	29	0	NA	[M-H]-	NEG	WT_1	14071.5137067938	WT	TRUE	0.828334424832652	5.07969493301328e-05	0.222069861907006	29:0	29:0	Other	Other	NA
w/o MS2: DLCL 8:0_21:1	DLCL 29:1	DLCL	km3	29:1	29	1	NA	[M-H]-	NEG	WT_1	751836.710369488	WT	TRUE	0.399255046602061	0.00271406559926341	11.865125382194	29:1	29:1	29:1	Other	NA
w/o MS2: DLCL 8:0_22:4	DLCL 30:4	DLCL	km4	30:4	30	4	NA	[M-H]-	NEG	WT_1	108567.342073897	WT	TRUE	0.459338767727107	0.00039191872950899	1.71335757931436	30:4	30:4	30:4	Other	NA
w/o MS2: Hex2Cer 31:3;O2	Hex2Cer 31:3:2O	Hex2Cer	km2	231:3:2	231	3	2	[M+HCOO]-	NEG	WT_1	120050.059594756	WT	TRUE	1.87103018498662	0.000433370348164461	2.00449649468845	231:3:2	231:3	231:3	Other	NA
w/o MS2: Hex2Cer 31:5;O2	Hex2Cer 31:5:2O	Hex2Cer	km4	231:5:2	231	5	2	[M+HCOO]-	NEG	WT_1	43264.6007151371	WT	TRUE	0.555134408965417	0.000156181472449135	0.722396480021207	231:5:2	231:5	Other	Other	NA
w/o MS2: Hex2Cer 32:3;O2	Hex2Cer 32:3:2O	Hex2Cer	km3	232:3:2	232	3	2	[M+HCOO]-	NEG	WT_1	959410.011918951	WT	TRUE	1.24542733886668	0.00346338729277856	16.0194339957208	232:3:2	232:3	232:3	Other	NA
w/o MS2: Hex2Cer 32:5;O2	Hex2Cer 32:5:2O	Hex2Cer	km3	232:5:2	232	5	2	[M+HCOO]-	NEG	WT_1	91345.6495828367	WT	TRUE	1.43728933390737	0.000329749906802646	1.52521402331594	232:5:2	232:5	232:5	Other	NA
w/o MS2: Hex2Cer 33:5;O2	Hex2Cer 33:5:2O	Hex2Cer	km3	233:5:2	233	5	2	[M+HCOO]-	NEG	WT_1	353320.619785459	WT	TRUE	1.23403024889294	0.00127545692627708	5.89945516271981	233:5:2	233:5	233:5	Other	NA
w/o MS2: Hex2Cer 34:8;O2	Hex2Cer 34:8:2O	Hex2Cer	km4	234:8:2	234	8	2	[M+HCOO]-	NEG	WT_1	825812.872467223	WT	TRUE	1.15228543581021	0.00298111315619412	13.7887395784472	234:8:2	234:8	234:8	Other	NA
w/o MS2: Hex2Cer 35:8;O2	Hex2Cer 35:8:2O	Hex2Cer	km3	235:8:2	235	8	2	[M+HCOO]-	NEG	WT_1	2640417.16328963	WT	TRUE	1.02719479080774	0.00953167794515809	44.0874995497336	235:8:2	235:8	235:8	Other	NA
w/o MS2: Hex2Cer 36:8;O2	Hex2Cer 36:8:2O	Hex2Cer	km3	236:8:2	236	8	2	[M+HCOO]-	NEG	WT_1	955417.163289631	WT	TRUE	1.08369021972381	0.00344897345403081	15.952764715353	236:8:2	236:8	236:8	Other	NA
w/o MS2: Hex3Cer 51:2;O2	Hex3Cer 51:2:2O	Hex3Cer	km4	351:2:2	351	2	2	[M+HCOO]-	NEG	WT_1	22270.5601907032	WT	TRUE	1.95056353978091	8.03947991049916e-05	0.177472714460602	351:2:2	351:2	Other	Other	NA
w/o MS2: Hex3Cer 53:1;O2	Hex3Cer 53:1:2O	Hex3Cer	km4	353:1:2	353	1	2	[M+HCOO]-	NEG	WT_1	126756.853396901	WT	TRUE	0.861803159092083	0.00045758129462225	1.01011751191708	353:1:2	353:1	353:1	Other	NA
w/o MS2: Hex3Cer 53:2;O2	Hex3Cer 53:2:2O	Hex3Cer	km4	353:2:2	353	2	2	[M+HCOO]-	NEG	WT_1	921492.252681764	WT	TRUE	0.975867661516395	0.00332650745633612	7.3433146736074	353:2:2	353:2	353:2	Other	NA
w/o MS2: Hex3Cer 55:2;O2	Hex3Cer 55:2:2O	Hex3Cer	km4	355:2:2	355	2	2	[M+HCOO]-	NEG	WT_1	1907923.71871275	WT	TRUE	1.02322486430577	0.00688743986501028	15.2041259153	355:2:2	355:2	355:2	Other	NA
w/o MS2: Hex3Cer 55:5;O2	Hex3Cer 55:5:2O	Hex3Cer	km4	355:5:2	355	5	2	[M+HCOO]-	NEG	WT_1	366274.135876043	WT	TRUE	1.02135815995739	0.00132221800075784	2.91881589749001	355:5:2	355:5	355:5	Other	NA
w/o MS2: Hex3Cer 55:7;O2	Hex3Cer 55:7:2O	Hex3Cer	km3	355:7:2	355	7	2	[M+HCOO]-	NEG	WT_1	39308.7008343266	WT	TRUE	0.607126482931702	0.000141901015492782	0.313248601707822	355:7:2	355:7	Other	Other	NA
w/o MS2: Hex3Cer 57:5;O2	Hex3Cer 57:5:2O	Hex3Cer	km4	357:5:2	357	5	2	[M+HCOO]-	NEG	WT_1	908244.338498212	WT	TRUE	1.1359397937591	0.00327868363016261	7.23774286620951	357:5:2	357:5	357:5	Other	NA
w/o MS2: Hex3Cer 57:7;O2	Hex3Cer 57:7:2O	Hex3Cer	km4	357:7:2	357	7	2	[M+HCOO]-	NEG	WT_1	953797.377830751	WT	TRUE	1.11160111540805	0.0034431261684015	7.60075221456218	357:7:2	357:7	357:7	Other	NA
w/o MS2: Hex3Cer 57:8;O2	Hex3Cer 57:8:2O	Hex3Cer	km4	357:8:2	357	8	2	[M+HCOO]-	NEG	WT_1	147747.318235995	WT	TRUE	0.801593569158064	0.000533355060051097	1.17738922582479	357:8:2	357:8	357:8	Other	NA
w/o MS2: Hex3Cer 58:3;O2	Hex3Cer 58:3:2O	Hex3Cer	km3	358:3:2	358	3	2	[M+HCOO]-	NEG	WT_1	430170.441001192	WT	TRUE	1.07399790957262	0.00155287814446775	3.42800159454746	358:3:2	358:3	358:3	Other	NA
w/o MS2: Hex3Cer 58:4;O2	Hex3Cer 58:4:2O	Hex3Cer	km4	358:4:2	358	4	2	[M+HCOO]-	NEG	WT_1	364157.330154946	WT	TRUE	1.09013347631381	0.00131457651490232	2.90194720383831	358:4:2	358:4	358:4	Other	NA
w/o MS2: Hex3Cer 58:7;O2	Hex3Cer 58:7:2O	Hex3Cer	km4	358:7:2	358	7	2	[M+HCOO]-	NEG	WT_1	1746072.70560191	WT	TRUE	1.0903608132312	0.00630317168439138	13.9143452187654	358:7:2	358:7	358:7	Other	NA
w/o MS2: Hex3Cer 59:7;O2	Hex3Cer 59:7:2O	Hex3Cer	km4	359:7:2	359	7	2	[M+HCOO]-	NEG	WT_1	3796163.28963051	WT	TRUE	1.10881524464768	0.0137038216563134	30.2513900762881	359:7:2	359:7	359:7	Other	NA
w/o MS2: Hex3Cer 59:8;O2	Hex3Cer 59:8:2O	Hex3Cer	km4	359:8:2	359	8	2	[M+HCOO]-	NEG	WT_1	658846.245530393	WT	TRUE	0.997063924789975	0.00237837805142437	5.25030491398533	359:8:2	359:8	359:8	Other	NA
w/o MS2: Hex3Cer 60:6;O2	Hex3Cer 60:6:2O	Hex3Cer	km3	360:6:2	360	6	2	[M+HCOO]-	NEG	WT_1	159498.21215733	WT	TRUE	0.774197519148043	0.000575774772353806	1.27103137149603	360:6:2	360:6	360:6	Other	NA
w/o MS2: HexCer 16:0;O2/15:2	HexCer 31:2:2O	HexCer_NDS	km4	31:2:2	31	2	2	[M-H]-	NEG	WT_1	12220692.4910608	WT	TRUE	0.899520512148614	0.044115644569769	14.7148993199091	31:2:2	31:2	31:2	HexCer_NDS	NA
w/o MS2: HexCer 16:0;O2/15:3	HexCer 31:3:2O	HexCer_NDS	km4	31:3:2	31	3	2	[M-H]-	NEG	WT_1	587064.362336114	WT	TRUE	0.533457374314657	0.00211925165184727	0.706882444869758	31:3:2	31:3	Other	HexCer_NDS	NA
w/o MS2: HexCer 16:0;O2/16:0;O	HexCer 32:0:3O	HexCer_HDS	km3	32:0:3	32	0	3	[M+HCOO]-	NEG	WT_1	1835960.66746126	WT	TRUE	1.04870495370093	0.00662765946439149	4.58111782568988	32:0:3	32:0	32:0	HexCer_HDS	NA
w/o MS2: HexCer 16:0;O2/16:3	HexCer 32:3:2O	HexCer_NDS	km4	32:3:2	32	3	2	[M-H]-	NEG	WT_1	1249332.53873659	WT	TRUE	0.931673669970846	0.00450998257821039	1.50431757758758	32:3:2	32:3	32:3	HexCer_NDS	NA
w/o MS2: HexCer 16:0;O2/17:0;O	HexCer 33:0:3O	HexCer_HDS	km3	33:0:3	33	0	3	[M+HCOO]-	NEG	WT_1	17703135.8760429	WT	TRUE	1.0455041280929	0.0639067917508858	44.1731420338619	33:0:3	33:0	33:0	HexCer_HDS	NA
w/o MS2: HexCer 16:0;O2/17:1;O	HexCer 33:1:3O	HexCer_HDS	km2	33:1:3	33	1	3	[M+HCOO]-	NEG	WT_1	96199.0464839094	WT	TRUE	0.658826855413998	0.00034727025049842	0.240037368159525	33:1:3	33:1	Other	HexCer_HDS	NA
w/o MS2: HexCer 16:0;O2/17:2	HexCer 33:2:2O	HexCer_NDS	km4	33:2:2	33	2	2	[M-H]-	NEG	WT_1	25506880.8104887	WT	TRUE	0.992318625255492	0.0920776370686099	30.7127589836508	33:2:2	33:2	33:2	HexCer_NDS	NA
w/o MS2: HexCer 16:0;O2/17:3	HexCer 33:3:2O	HexCer_NDS	km4	33:3:2	33	3	2	[M-H]-	NEG	WT_1	1193624.55303933	WT	TRUE	0.925603862057436	0.00430888156052946	1.43723975843374	33:3:2	33:3	33:3	HexCer_NDS	NA
w/o MS2: HexCer 16:0;O2/18:0;O	HexCer 34:0:3O	HexCer_HDS	km3	34:0:3	34	0	3	[M+HCOO]-	NEG	WT_1	735425.506555423	WT	TRUE	1.00586714755206	0.00265482257069093	1.83504524756882	34:0:3	34:0	34:0	HexCer_HDS	NA
w/o MS2: HexCer 16:0;O2/18:2	HexCer 34:2:2O	HexCer_NDS	km3	34:2:2	34	2	2	[M-H]-	NEG	WT_1	29646441.0011919	WT	TRUE	0.964221107034168	0.107021091883614	35.6971910425917	34:2:2	34:2	34:2	HexCer_NDS	NA
w/o MS2: HexCer 16:0;O2/18:3	HexCer 34:3:2O	HexCer_NDS	km3	34:3:2	34	3	2	[M-H]-	NEG	WT_1	1184057.21096544	WT	TRUE	0.957136014429876	0.00427434428183447	1.42571975042442	34:3:2	34:3	34:3	HexCer_NDS	NA
w/o MS2: HexCer 16:0;O2/18:4;O	HexCer 34:4:3O	HexCer_HDS	km3	34:4:3	34	4	3	[M+HCOO]-	NEG	WT_1	327886.769964243	WT	TRUE	1.2875467953172	0.00118364292477313	0.818148206174882	34:4:3	34:4	Other	HexCer_HDS	NA
w/o MS2: HexCer 16:0;O2/19:0;O	HexCer 35:0:3O	HexCer_HDS	km3	35:0:3	35	0	3	[M+HCOO]-	NEG	WT_1	10753196.6626937	WT	TRUE	1.07021649914603	0.0388181113555737	26.8315448079469	35:0:3	35:0	35:0	HexCer_HDS	NA
w/o MS2: HexCer 16:0;O2/20:0;O	HexCer 36:0:3O	HexCer_HDS	km3	36:0:3	36	0	3	[M+HCOO]-	NEG	WT_1	432879.618593564	WT	TRUE	1.18191345932315	0.00156265804162406	1.08012800724047	36:0:3	36:0	36:0	HexCer_HDS	NA
w/o MS2: HexCer 16:1;O3/16:2(2OH)	HexCer 32:3:5O	HexCer_AP	km4	32:3:5	32	3	5	[M-H]-	NEG	WT_1	1445969.01072706	WT	TRUE	1.04595427064279	0.005219823261472	2.81848828396094	32:3:5	32:3	32:3	Other	NA
w/o MS2: HexCer 16:1;O3/16:3(2OH)	HexCer 32:4:5O	HexCer_AP	km4	32:4:5	32	4	5	[M-H]-	NEG	WT_1	187138.259833135	WT	TRUE	0.473225126332607	0.000675552957595698	0.364770606359896	32:4:5	32:4	Other	Other	NA
w/o MS2: HexCer 16:1;O3/17:2(2OH)	HexCer 33:3:5O	HexCer_AP	km3	33:3:5	33	3	5	[M-H]-	NEG	WT_1	19891382.5983313	WT	TRUE	1.09872155363708	0.0718061734513953	38.7723584594608	33:3:5	33:3	33:3	Other	NA
w/o MS2: HexCer 16:1;O3/18:3(2OH)	HexCer 34:4:5O	HexCer_AP	km4	34:4:5	34	4	5	[M-H]-	NEG	WT_1	286353.992848629	WT	TRUE	1.02648900055542	0.00103371318596593	0.558162289732254	34:4:5	34:4	Other	Other	NA
w/o MS2: HexCer 16:1;O3/19:2(2OH)	HexCer 35:3:5O	HexCer_AP	km3	35:3:5	35	3	5	[M-H]-	NEG	WT_1	4904728.24791418	WT	TRUE	1.03711565859711	0.0177056454251314	9.56031491698947	35:3:5	35:3	35:3	Other	NA
w/o MS2: HexCer 17:0;O2/15:3	HexCer 32:3:2O	HexCer_NDS	km4	32:3:2	32	3	2	[M-H]-	NEG	WT_1	11461693.6829559	WT	TRUE	0.935393250219354	0.0413757244161668	13.8009911225329	32:3:2	32:3	32:3	HexCer_NDS	NA
w/o MS2: HexCer 17:0;O2/16:0;O	HexCer 33:0:3O	HexCer_HDS	NA	33:0:3	33	0	3	[M+H]+	POS	WT_1	26625692.4910608	WT	TRUE	1.04335898677631	0.150978747282002	17.4816402895984	33:0:3	33:0	33:0	HexCer_HDS	NA
w/o MS2: HexCer 17:0;O2/17:0;O	HexCer 34:0:3O	HexCer_HDS	NA	34:0:3	34	0	3	[M+H]+	POS	WT_1	125680910.607867	WT	TRUE	1.10454377405266	0.712663020772421	82.5183597104016	34:0:3	34:0	34:0	HexCer_HDS	NA
w/o MS2: HexCer 17:1;O3/16:3(2OH)	HexCer 33:4:5O	HexCer_AP	km4	33:4:5	33	4	5	[M-H]-	NEG	WT_1	3929618.59356377	WT	TRUE	1.03724916675529	0.0141855837789244	7.65962747764944	33:4:5	33:4	33:4	Other	NA
w/o MS2: HexCer 17:1;O3/18:3(2OH)	HexCer 35:4:5O	HexCer_AP	km3	35:4:5	35	4	5	[M-H]-	NEG	WT_1	316439.809296782	WT	TRUE	0.967798550975505	0.00114232038527062	0.616805677345299	35:4:5	35:4	Other	Other	NA
w/o MS2: HexCer 17:2;O3/18:5(2OH)	HexCer 35:7:5O	HexCer_AP	km4	35:7:5	35	7	5	[M-H]-	NEG	WT_1	20341368.29559	WT	TRUE	1.23219723707006	0.0734305829597977	39.6494722885019	35:7:5	35:7	35:7	Other	NA
w/o MS2: HexCer 22:0;O2/12:0;O	HexCer 34:0:3O	HexCer_HDS	km3	34:0:3	34	0	3	[M+HCOO]-	NEG	WT_1	8192011.91895113	WT	TRUE	1.04585742216074	0.0295724556028322	20.4408365033576	34:0:3	34:0	34:0	HexCer_HDS	NA
w/o MS2: LPA 18:3	LPA 18:3	LPA	km3	18:3	18	3	NA	[M-H]-	NEG	WT_1	1712729.4398093	WT	TRUE	1.70942094043406	0.00618280537425158	67.6456355012249	18:3	18:3	18:3	Other	NA
w/o MS2: LPA 19:4	LPA 19:4	LPA	km3	19:4	19	4	NA	[M-H]-	NEG	WT_1	813917.759237187	WT	TRUE	2.18653814557356	0.00293817282464112	32.1463406826608	19:4	19:4	19:4	Other	NA
w/o MS2: LPA 20:5	LPA 20:5	LPA	km4	20:5	20	5	NA	[M-H]-	NEG	WT_1	5266.98450536353	WT	TRUE	0.305624372953135	1.90133592317344e-05	0.20802381611429	20:5	20:5	Other	Other	NA
w/o MS2: LPC 14:2	LPC 14:2	LPC	km4	14:2	14	2	NA	[M+HCOO]-	NEG	WT_1	381182.359952324	WT	TRUE	1.13929890504561	0.00137603540226736	35.9360725975817	14:2	14:2	14:2	LPC	NA
w/o MS2: LPC 15:2	LPC 15:2	LPC	km4	15:2	15	2	NA	[M+HCOO]-	NEG	WT_1	207172.824791418	WT	TRUE	1.1376187314243	0.000747876007001949	19.5312754579767	15:2	15:2	15:2	LPC	NA
w/o MS2: LPC 15:3	LPC 15:3	LPC	km3	15:3	15	3	NA	[M+HCOO]-	NEG	WT_1	436158.52205006	WT	TRUE	1.08788733278888	0.00157449459995094	41.1189655114293	15:3	15:3	15:3	LPC	NA
w/o MS2: LPC 17:4	LPC 17:4	LPC	km3	17:4	17	4	NA	[M+HCOO]-	NEG	WT_1	36209.7735399285	WT	TRUE	1.77836138434072	0.000130714155569154	3.4136864330123	17:4	17:4	17:4	LPC	NA
w/o MS2: LPC 19:4	LPC 19:4	LPC	NA	19:4	19	4	NA	[M+H]+	POS	WT_1	228713.945172825	WT	TRUE	1.05935512083711	0.00129690316748422	1.26909250405348	19:4	19:4	19:4	LPC	NA
w/o MS2: LPE 11:0	LPE 11:0	LPE	km4	11:0	11	0	NA	[M-H]-	NEG	WT_1	2475271.75208582	WT	TRUE	1.30195141705906	0.00893551727191269	1.09585019346616	11:0	11:0	11:0	LPE	NA
w/o MS2: LPE 12:0	LPE 12:0	LPE	km4	12:0	12	0	NA	[M-H]-	NEG	WT_1	1123687.72348033	WT	TRUE	1.32936886850229	0.00405641564524535	0.497478068068211	12:0	12:0	Other	LPE	NA
w/o MS2: LPE 13:0	LPE 13:0	LPE	km4	13:0	13	0	NA	[M-H]-	NEG	WT_1	25560082.2407628	WT	TRUE	1.30979380327779	0.092269689637668	11.3159377530761	13:0	13:0	13:0	LPE	NA
w/o MS2: LPE 15:1	LPE 15:1	LPE	km3	15:1	15	1	NA	[M-H]-	NEG	WT_1	62815.2562574493	WT	TRUE	1.74031888771206	0.000226757650651928	0.0278095165366576	15:1	15:1	Other	LPE	NA
w/o MS2: LPE 18:0	LPE 18:0	LPE	km4	18:0	18	0	NA	[M-H]-	NEG	WT_1	839120.381406436	WT	TRUE	1.12048261613714	0.00302915211428924	0.371494657720215	18:0	18:0	Other	LPE	NA
w/o MS2: LPS 13:0	LPS 13:0	LPS	NA	13:0	13	0	NA	[M+H]+	POS	WT_1	1044327.77115614	WT	TRUE	0.902932040960486	0.00592177268981436	4.59416129688182	13:0	13:0	13:0	Other	NA
w/o MS2: LPS 14:0	LPS 14:0	LPS	NA	14:0	14	0	NA	[M+H]+	POS	WT_1	601492.252681764	WT	TRUE	1.20664077758266	0.00341071117080659	2.64605854978424	14:0	14:0	14:0	Other	NA
w/o MS2: LPS 15:0	LPS 15:0	LPS	km4	15:0	15	0	NA	[M-H]-	NEG	WT_1	10695729.4398093	WT	TRUE	1.10472711233027	0.0386106596435669	54.1013837887151	15:0	15:0	15:0	Other	NA
w/o MS2: LPS 15:0	LPS 15:0	LPS	km4	15:0	15	0	NA	[M+H]+	POS	WT_1	5353070.32181168	WT	TRUE	1.05797438571161	0.0303541345101515	23.5489940717827	15:0	15:0	15:0	Other	NA
w/o MS2: LPS 15:2	LPS 15:2	LPS	km4	15:2	15	2	NA	[M-H]-	NEG	WT_1	664203.814064362	WT	TRUE	1.35801326535249	0.00239771841117695	3.35969095524027	15:2	15:2	15:2	Other	NA
w/o MS2: LPS 16:0	LPS 16:0	LPS	km4	16:0	16	0	NA	[M+H]+	POS	WT_1	2259702.02622169	WT	TRUE	1.00598017830136	0.012813450063847	9.94078284431736	16:0	16:0	16:0	Other	NA
w/o MS2: LPS 16:0	LPS 16:0	LPS	km4	16:0	16	0	NA	[M-H]-	NEG	WT_1	1154989.27294398	WT	TRUE	0.907314330434618	0.00416941153575085	5.84219321169603	16:0	16:0	16:0	Other	NA
w/o MS2: LPS 16:1	LPS 16:1	LPS	km4	16:1	16	1	NA	[M-H]-	NEG	WT_1	361251.489868892	WT	TRUE	1.14186498677864	0.0013040866824047	1.82729056560639	16:1	16:1	16:1	Other	NA
w/o MS2: LPS 16:2	LPS 16:2	LPS	km4	16:2	16	2	NA	[M-H]-	NEG	WT_1	225741.358760429	WT	TRUE	1.37733267449716	0.000814906811136638	1.14185011466612	16:2	16:2	16:2	Other	NA
w/o MS2: LPS 17:0	LPS 17:0	LPS	NA	17:0	17	0	NA	[M+H]+	POS	WT_1	389352.800953516	WT	TRUE	0.83140020570796	0.00220779227276197	1.71282390297149	17:0	17:0	17:0	Other	NA
w/o MS2: LPS 17:2	LPS 17:2	LPS	km3	17:2	17	2	NA	[M-H]-	NEG	WT_1	6428103.69487485	WT	TRUE	1.2842798311483	0.0232048992369419	32.5147814356346	17:2	17:2	17:2	Other	NA
w/o MS2: LPS 17:3	LPS 17:3	LPS	km3	17:3	17	3	NA	[M-H]-	NEG	WT_1	239769.964243147	WT	TRUE	1.19568754457457	0.000865548865483213	1.21280992844152	17:3	17:3	17:3	Other	NA
w/o MS2: LPS 18:0	LPS 18:0	LPS	NA	18:0	18	0	NA	[M+H]+	POS	WT_1	690278.903456496	WT	TRUE	1.13934910296502	0.00391416839783774	3.03664492116596	18:0	18:0	18:0	Other	NA
w/o MS2: LPS 18:1	LPS 18:1	LPS	NA	18:1	18	1	NA	[M+H]+	POS	WT_1	241461.26340882	WT	TRUE	0.921501324886681	0.00136918576216685	1.06222588509823	18:1	18:1	18:1	Other	NA
w/o MS2: MGDG O-15:2_18:5	MGDG O- 33:7	EtherMGDG	km4	33:7	33	7	NA	[M+HCOO]-	NEG	WT_1	2760011.91895113	WT	TRUE	0.916684579496051	0.00996340468544146	5.44186669763704	33:7	33:7	33:7	EtherMGDG	NA
w/o MS2: MGDG O-15:3_17:4	MGDG O- 32:7	EtherMGDG	km3	32:7	32	7	NA	[M+HCOO]-	NEG	WT_1	967660.30989273	WT	TRUE	0.908995008878167	0.003493170156006	1.90791872269578	32:7	32:7	32:7	EtherMGDG	NA
w/o MS2: MGDG O-22:1_4:0	MGDG O- 26:1	EtherMGDG	km4	26:1	26	1	NA	[M+HCOO]-	NEG	WT_1	4045346.84147795	WT	TRUE	1.04781574671309	0.0146033527601338	7.97613883689168	26:1	26:1	26:1	EtherMGDG	NA
w/o MS2: MGDG O-23:1_4:0	MGDG O- 27:1	EtherMGDG	km4	27:1	27	1	NA	[M+HCOO]-	NEG	WT_1	16348529.2014303	WT	TRUE	1.12533935638051	0.0590167786331545	32.2341059492306	27:1	27:1	27:1	EtherMGDG	NA
w/o MS2: MGDG O-8:0_18:2	MGDG O- 26:2	EtherMGDG	km4	26:2	26	2	NA	[M+HCOO]-	NEG	WT_1	257674.612634088	WT	TRUE	1.55210042965338	0.000930183100011187	0.508052477488159	26:2	26:2	Other	EtherMGDG	NA
w/o MS2: MGDG O-8:0_18:4	MGDG O- 26:4	EtherMGDG	km4	26:4	26	4	NA	[M+HCOO]-	NEG	WT_1	11340.8820023838	WT	TRUE	0.435387521072918	4.09396046820441e-05	0.0223606165128653	26:4	26:4	Other	EtherMGDG	NA
w/o MS2: MGDG O-8:0_19:3	MGDG O- 27:3	EtherMGDG	km4	27:3	27	3	NA	[M+HCOO]-	NEG	WT_1	133359.952324195	WT	TRUE	1.1339356862718	0.000481417911536441	0.262943459906251	27:3	27:3	Other	EtherMGDG	NA
w/o MS2: MGDG O-8:0_19:4	MGDG O- 27:4	EtherMGDG	km4	27:4	27	4	NA	[M+HCOO]-	NEG	WT_1	168084.624553039	WT	TRUE	0.933023945699828	0.000606770979619118	0.331409482132822	27:4	27:4	Other	EtherMGDG	NA
w/o MS2: MGDG O-8:0_20:2	MGDG O- 28:2	EtherMGDG	km4	28:2	28	2	NA	[M+HCOO]-	NEG	WT_1	10942237.1871275	WT	TRUE	1.03166922356303	0.0395005313241071	21.574615579524	28:2	28:2	28:2	EtherMGDG	NA
w/o MS2: MGDG O-8:0_20:4	MGDG O- 28:4	EtherMGDG	km4	28:4	28	4	NA	[M+HCOO]-	NEG	WT_1	2277555.42312277	WT	TRUE	1.08361968174025	0.00822177839823153	4.49061575568285	28:4	28:4	28:4	EtherMGDG	NA
w/o MS2: MGDG O-8:0_20:5	MGDG 28:5	EtherMGDG	NA	28:5	28	5	NA	[M+NH4]+	POS	WT_1	689672.228843862	WT	TRUE	0.939392885028488	0.0039107283005312	1.27504484697864	28:5	28:5	28:5	EtherMGDG	NA
w/o MS2: MGDG O-8:0_21:1	MGDG 29:1	EtherMGDG	NA	29:1	29	1	NA	[M+NH4]+	POS	WT_1	3122814.06436234	WT	TRUE	1.03394854308529	0.017707654198678	5.77336278642455	29:1	29:1	29:1	EtherMGDG	NA
w/o MS2: MGDG O-8:0_21:2	MGDG O- 29:2	EtherMGDG	km4	29:2	29	2	NA	[M+HCOO]-	NEG	WT_1	3076330.15494636	WT	TRUE	0.925183927671441	0.011105286201592	6.06554577036072	29:2	29:2	29:2	EtherMGDG	NA
w/o MS2: MGDG O-8:0_21:3	MGDG O- 29:3	EtherMGDG	km4	29:3	29	3	NA	[M+HCOO]-	NEG	WT_1	4926307.50893921	WT	TRUE	1.15869959100961	0.0177835446939457	9.71311340764187	29:3	29:3	29:3	EtherMGDG	NA
w/o MS2: MGDG O-8:0_21:4	MGDG O- 29:4	EtherMGDG	km4	29:4	29	4	NA	[M+HCOO]-	NEG	WT_1	2082486.2932062	WT	TRUE	1.09342852766579	0.00751759568450821	4.10600140146897	29:4	29:4	29:4	EtherMGDG	NA
w/o MS2: MGDG O-8:0_22:1	MGDG 30:1	EtherMGDG	NA	30:1	30	1	NA	[M+NH4]+	POS	WT_1	3466912.99165673	WT	TRUE	1.05761862657547	0.019658838191411	6.40952232098068	30:1	30:1	30:1	EtherMGDG	NA
w/o MS2: MGDG O-8:0_22:3	MGDG O- 30:3	EtherMGDG	km4	30:3	30	3	NA	[M+HCOO]-	NEG	WT_1	2239576.8772348	WT	TRUE	0.997693559183627	0.00808467912722904	4.4157341282981	30:3	30:3	30:3	EtherMGDG	NA
w/o MS2: MGDG O-8:0_23:0	MGDG O- 31:0	EtherMGDG	km3	31:0	31	0	NA	[M+HCOO]-	NEG	WT_1	481607.866507747	WT	TRUE	1.1120602406782	0.00173856280864623	0.949577714528319	31:0	31:0	Other	EtherMGDG	NA
w/o MS2: MGDG O-8:0_23:1	MGDG 31:1	EtherMGDG	NA	31:1	31	1	NA	[M+NH4]+	POS	WT_1	2631909.41597139	WT	TRUE	1.08825794089462	0.0149240207260891	4.86579334095332	31:1	31:1	31:1	EtherMGDG	NA
w/o MS2: MGDG O-8:0_24:1	MGDG 32:1	EtherMGDG	NA	32:1	32	1	NA	[M+NH4]+	POS	WT_1	23143743.7425507	WT	TRUE	1.06223439411348	0.131234650097424	42.7874430266702	32:1	32:1	32:1	EtherMGDG	NA
w/o MS2: MGDG O-8:0_25:1	MGDG 33:1	EtherMGDG	NA	33:1	33	1	NA	[M+NH4]+	POS	WT_1	20360411.2038141	WT	TRUE	1.06172908940016	0.11545199730412	37.6417032643294	33:1	33:1	33:1	EtherMGDG	NA
w/o MS2: MGDG O-9:0_22:4	MGDG 31:4	EtherMGDG	NA	31:4	31	4	NA	[M+NH4]+	POS	WT_1	674573.301549464	WT	TRUE	1.20748035384618	0.00382511110469768	1.24713041366312	31:4	31:4	31:4	EtherMGDG	NA
w/o MS2: MLCL 22:0_16:0_22:0	MLCL 60:0	MLCL	km1	60:0	60	0	NA	[M-H]-	NEG	WT_1	122902.264600715	WT	TRUE	0.80565195354533	0.000443666561932631	2.09079375545813	60:0	60:0	60:0	Other	NA
w/o MS2: MLCL 22:1_17:0_22:0	MLCL 61:1	MLCL	km1	61:1	61	1	NA	[M-H]-	NEG	WT_1	253952.324195471	WT	TRUE	0.920427251048113	0.000916745960187537	4.32019650196812	61:1	61:1	61:1	Other	NA
w/o MS2: MLCL 22:1_18:0_22:0	MLCL 62:1	MLCL	km1	62:1	62	1	NA	[M-H]-	NEG	WT_1	662760.429082241	WT	TRUE	1.1462334641192	0.0023925079160356	11.2747748871166	62:1	62:1	62:1	Other	NA
w/o MS2: MLCL 22:1_19:0_22:0	MLCL 63:1	MLCL	km1	63:1	63	1	NA	[M-H]-	NEG	WT_1	723015.494636472	WT	TRUE	1.07291825130162	0.00261002349933524	12.2998244678122	63:1	63:1	63:1	Other	NA
w/o MS2: MLCL 22:3_19:0_22:0	MLCL 63:3	MLCL	km1	63:3	63	3	NA	[M-H]-	NEG	WT_1	183241.954707986	WT	TRUE	0.451212346739708	0.000661487632560953	3.11728295557517	63:3	63:3	63:3	Other	NA
w/o MS2: MLCL 22:4_19:0_22:0	MLCL 63:4	MLCL	km2	63:4	63	4	NA	[M-H]-	NEG	WT_1	73250.2979737783	WT	TRUE	0.816476032883183	0.000264427250125527	1.24612240536479	63:4	63:4	63:4	Other	NA
w/o MS2: MLCL 22:4_20:0_22:0	MLCL 64:4	MLCL	km1	64:4	64	4	NA	[M-H]-	NEG	WT_1	104517.282479142	WT	TRUE	0.754711101677646	0.000377298364116495	1.7780313670768	64:4	64:4	64:4	Other	NA
w/o MS2: MLCL 22:4_22:0_22:0	MLCL 66:4	MLCL	km1	66:4	66	4	NA	[M-H]-	NEG	WT_1	663641.239570918	WT	TRUE	1.10031492439298	0.00239568756583697	11.2897590948971	66:4	66:4	66:4	Other	NA
w/o MS2: MLCL 22:5_18:0_22:0	MLCL 62:5	MLCL	km2	62:5	62	5	NA	[M-H]-	NEG	WT_1	370020.262216925	WT	TRUE	1.77044522170897	0.00133574119335014	6.2947257819009	62:5	62:5	62:5	Other	NA
w/o MS2: MLCL 22:5_19:0_22:0	MLCL 63:5	MLCL	km2	63:5	63	5	NA	[M-H]-	NEG	WT_1	395897.497020262	WT	TRUE	1.77040776638971	0.00142915577635086	6.73494517990072	63:5	63:5	63:5	Other	NA
w/o MS2: MLCL 22:5_22:0_22:0	MLCL 66:5	MLCL	km1	66:5	66	5	NA	[M-H]-	NEG	WT_1	1744591.17997616	WT	TRUE	1.02621796814916	0.0062978235048202	29.6787073596386	66:5	66:5	66:5	Other	NA
w/o MS2: MLCL 22:6_15:2_22:6	MLCL 59:14	MLCL	km3	59:14	59	14	NA	[M-H]-	NEG	WT_1	144768.772348033	WT	TRUE	0.805059885327366	0.000522602766609119	2.46278330341561	59:14	59:14	59:14	Other	NA
w/o MS2: MLCL 22:6_20:0_22:2	MLCL 64:8	MLCL	km2	64:8	64	8	NA	[M-H]-	NEG	WT_1	150880.810488677	WT	TRUE	0.906524618111904	0.000544666696489258	2.56676032303438	64:8	64:8	64:8	Other	NA
w/o MS2: MLCL 22:6_21:0_22:2	MLCL 65:8	MLCL	km2	65:8	65	8	NA	[M-H]-	NEG	WT_1	284818.831942789	WT	TRUE	1.00925527163599	0.0010281713876653	4.84529261684083	65:8	65:8	65:8	Other	NA
w/o MS2: NAE 10:0	NAE 10:0	NAE	NA	10:0	10	0	NA	[M+H]+	POS	WT_1	1022445.76877235	WT	TRUE	0.741724346405712	0.00579769263784817	0.127086879873291	10:0	10:0	Other	NAE	NA
w/o MS2: NAE 11:0	NAE 11:0	NAE	NA	11:0	11	0	NA	[M+H]+	POS	WT_1	2828513.7067938	WT	TRUE	1.09405088934526	0.0160388488023391	0.351575597116386	11:0	11:0	Other	NAE	NA
w/o MS2: NAE 12:0	NAE 12:0	NAE	NA	12:0	12	0	NA	[M+H]+	POS	WT_1	12417274.135876	WT	TRUE	1.05262738887696	0.0704111074039178	1.54342917214533	12:0	12:0	12:0	NAE	NA
w/o MS2: NAE 13:1	NAE 13:1	NAE	km4	13:1	13	1	NA	[M+HCOO]-	NEG	WT_1	118767.58045292	WT	TRUE	1.38407961894192	0.000428740709211452	10.0737388871029	13:1	13:1	13:1	NAE	NA
w/o MS2: NAE 16:2	NAE 16:2	NAE	km3	16:2	16	2	NA	[M+HCOO]-	NEG	WT_1	674497.020262217	WT	TRUE	1.10420453338285	0.00243487599667712	57.2101143791841	16:2	16:2	16:2	NAE	NA
w/o MS2: NAE 16:2	NAE 16:2	NAE	km3	16:2	16	2	NA	[M+H]+	POS	WT_1	1592760.42908224	WT	TRUE	1.04277929517938	0.00903161389638659	0.197975246707462	16:2	16:2	Other	NAE	NA
w/o MS2: NAE 18:5	NAE 18:5	NAE	km3	18:5	18	5	NA	[M+HCOO]-	NEG	WT_1	115703.218116806	WT	TRUE	1.0979472448086	0.000417678625802358	9.81382295792617	18:5	18:5	18:5	NAE	NA
w/o MS2: NAE 20:4	NAE 20:4	NAE	km4	20:4	20	4	NA	[M+HCOO]-	NEG	WT_1	68803.337306317	WT	TRUE	1.38109502518825	0.000248374106135121	5.83582533164302	20:4	20:4	20:4	NAE	NA
w/o MS2: NAE 22:5	NAE 22:5	NAE	km4	22:5	22	5	NA	[M+HCOO]-	NEG	WT_1	201210.965435042	WT	TRUE	1.17325629302888	0.000726354209564263	17.0664984441439	22:5	22:5	22:5	NAE	NA
w/o MS2: NAGly 10:0	NAGly 10:0	NAGly	km4	10:0	10	0	NA	[M-H]-	NEG	WT_1	438224.076281287	WT	TRUE	1.15149968225581	0.00158195107235388	0.144610014986313	10:0	10:0	Other	NAGly	NA
w/o MS2: NAGly 12:0	NAGly 12:0	NAGly	km4	12:0	12	0	NA	[M-H]-	NEG	WT_1	2271296.78188319	WT	TRUE	1.42523451440867	0.00819918524382424	0.749507568031624	12:0	12:0	Other	NAGly	NA
w/o MS2: NAGly 14:0	NAGly 14:0	NAGly	km4	14:0	14	0	NA	[M-H]-	NEG	WT_1	368667.461263409	WT	TRUE	1.05399965296784	0.00133085769872963	0.121656955844769	14:0	14:0	Other	NAGly	NA
w/o MS2: NAGly 14:1	NAGly 14:1	NAGly	km4	14:1	14	1	NA	[M-H]-	NEG	WT_1	0	WT	FALSE	0	0	0	14:1	14:1	Other	NAGly	NA
w/o MS2: NAGly 15:3	NAGly 15:3	NAGly	km4	15:3	15	3	NA	[M-H]-	NEG	WT_1	1266915.37544696	WT	TRUE	1.44763126899676	0.00457345510036168	0.418070711642454	15:3	15:3	Other	NAGly	NA
w/o MS2: NAGly 16:0	NAGly 16:0	NAGly	km3	16:0	16	0	NA	[M-H]-	NEG	WT_1	149001.191895113	WT	TRUE	1.0677206285071	0.000537881435681734	0.0491690570170776	16:0	16:0	Other	NAGly	NA
w/o MS2: NAGly 16:0;O(FA 13:0)	NAGly 29:0:1O	NAGly	km4	29:0:1	29	0	1	[M-H]-	NEG	WT_1	14635859.3563766	WT	TRUE	1.09957934245508	0.0528341883908245	4.82970232677188	29:0:1	29:0	29:0	NAGly	NA
w/o MS2: NAGly 16:1	NAGly 16:1	NAGly	km3	16:1	16	1	NA	[M-H]-	NEG	WT_1	227554.231227652	WT	TRUE	1.04404516464956	0.00082145112419196	0.0750908554985635	16:1	16:1	Other	NAGly	NA
w/o MS2: NAGly 17:0	NAGly 17:0	NAGly	km3	17:0	17	0	NA	[M-H]-	NEG	WT_1	401238.379022646	WT	TRUE	1.06560719581891	0.00144843589916539	0.132405066594983	17:0	17:0	Other	NAGly	NA
w/o MS2: NAGly 17:0;O(FA 16:0)	NAGly 33:0:1O	NAGly	km3	33:0:1	33	0	1	[M-H]-	NEG	WT_1	2518665.07747318	WT	TRUE	1.05721336714102	0.00909216342931249	0.831136887068503	33:0:1	33:0	Other	NAGly	NA
w/o MS2: NAGly 17:1	NAGly 17:1	NAGly	km3	17:1	17	1	NA	[M-H]-	NEG	WT_1	157876.042908224	WT	TRUE	1.08835759084534	0.00056991888144763	0.0520976782578317	17:1	17:1	Other	NAGly	NA
w/o MS2: NAGly 19:4	NAGly 19:4	NAGly	km3	19:4	19	4	NA	[M-H]-	NEG	WT_1	66466.0309892729	WT	TRUE	1.12019851849066	0.000239936632169647	0.0219331941298222	19:4	19:4	Other	NAGly	NA
w/o MS2: NAGly 8:0;O(FA 16:2)	NAGly 24:2:1O	NAGly	NA	24:2:1	24	2	1	[M+NH4]+	POS	WT_1	443903.456495828	WT	TRUE	1.09893892178632	0.00251711717163382	0.310551007049204	24:2:1	24:2	Other	NAGly	NA
w/o MS2: NAGly 8:0;O(FA 16:4)	NAGly 24:4:1O	NAGly	NA	24:4:1	24	4	1	[M+NH4]+	POS	WT_1	6321162.0977354	WT	TRUE	1.0231095173756	0.0358436174083726	4.42223016389473	24:4:1	24:4	24:4	NAGly	NA
w/o MS2: NAGly 8:0;O(FA 22:0)	NAGly 30:0:1O	NAGly	NA	30:0:1	30	0	1	[M+NH4]+	POS	WT_1	12077255.0655542	WT	TRUE	1.08007492198714	0.0684830578966077	8.44914286679633	30:0:1	30:0	30:0	NAGly	NA
w/o MS2: NAGly 8:0;O(FA 23:0)	NAGly 31:0:1O	NAGly	NA	31:0:1	31	0	1	[M+NH4]+	POS	WT_1	24767305.125149	WT	TRUE	1.09779620306825	0.140440918207161	17.3269917950779	31:0:1	31:0	31:0	NAGly	NA
w/o MS2: NAGly 8:0;O(FA 26:1)	NAGly 34:1:1O	NAGly	NA	34:1:1	34	1	1	[M+NH4]+	POS	WT_1	6380584.02860548	WT	TRUE	1.00104098985441	0.0361805644638099	4.46380123121236	34:1:1	34:1	34:1	NAGly	NA
w/o MS2: NAGlySer 15:0;O(FA 14:0)	NAGlySer 29:0:1O	NAGlySer	km4	29:0:1	29	0	1	[M-H]-	NEG	WT_1	4836113.23003576	WT	TRUE	1.05699556241825	0.0174579511358686	0.418490937788204	29:0:1	29:0	Other	NAGlySer	NA
w/o MS2: NAGlySer 15:0;O(FA 15:0)	NAGlySer 30:0:1O	NAGlySer	km4	30:0:1	30	0	1	[M-H]-	NEG	WT_1	134317071.513707	WT	TRUE	1.05480537026187	0.484873029158153	11.6230688871445	30:0:1	30:0	30:0	NAGlySer	NA
w/o MS2: NAGlySer 16:0;O(FA 13:0)	NAGlySer 29:0:1O	NAGlySer	km4	29:0:1	29	0	1	[M-H]-	NEG	WT_1	13498222.8843862	WT	TRUE	1.05672961606419	0.0487274189680076	1.16806279850466	29:0:1	29:0	29:0	NAGlySer	NA
w/o MS2: NAGlySer 16:0;O(FA 15:0)	NAGlySer 31:0:1O	NAGlySer	km4	31:0:1	31	0	1	[M-H]-	NEG	WT_1	880078234.803337	WT	TRUE	1.04322828012342	3.17700642811966	76.157184145813	31:0:1	31:0	31:0	NAGlySer	NA
w/o MS2: NAGlySer 16:1;O	NAGlySer 16:1:1O	NAGlySer	km4	16:1:1	16	1	1	[M-H]-	NEG	WT_1	13491.0607866508	WT	TRUE	0.755588140444545	4.87015644136687e-05	0.00116744302951761	16:1:1	16:1	Other	NAGlySer	NA
w/o MS2: NAGlySer 17:0;O(FA 16:0)	NAGlySer 33:0:1O	NAGlySer	km3	33:0:1	33	0	1	[M-H]-	NEG	WT_1	27904457.6877235	WT	TRUE	1.03537525338693	0.100732682551683	2.4147000102643	33:0:1	33:0	33:0	NAGlySer	NA
w/o MS2: NAGlySer 17:0;O(FA 17:0)	NAGlySer 34:0:1O	NAGlySer	km3	34:0:1	34	0	1	[M-H]-	NEG	WT_1	8016768.77234803	WT	TRUE	1.01767568995314	0.0289398429767895	0.693727570465986	34:0:1	34:0	Other	NAGlySer	NA
w/o MS2: NAGlySer 18:0;O	NAGlySer 18:0:1O	NAGlySer	km3	18:0:1	18	0	1	[M-H]-	NEG	WT_1	269976.162097735	WT	TRUE	0.955431915004562	0.000974590631269555	0.0233622688060813	18:0:1	18:0	Other	NAGlySer	NA
w/o MS2: NAGlySer 20:3;O	NAGlySer 20:3:1O	NAGlySer	km3	20:3:1	20	3	1	[M-H]-	NEG	WT_1	51699.642431466	WT	TRUE	1.39804931102013	0.000186631244633562	0.00447380588818411	20:3:1	20:3	Other	NAGlySer	NA
w/o MS2: NAGlySer 8:0;O(FA 17:2)	NAGlySer 25:2:1O	NAGlySer	NA	25:2:1	25	2	1	[M+NH4]+	POS	WT_1	173605.482717521	WT	TRUE	1.36993613953505	0.0009844152714818	0.0043634520780533	25:2:1	25:2	Other	NAGlySer	NA
w/o MS2: NAGlySer 8:0;O(FA 18:2)	NAGlySer 26:2:1O	NAGlySer	NA	26:2:1	26	2	1	[M+NH4]+	POS	WT_1	2988681.76400477	WT	TRUE	1.01605711176677	0.0169470682839703	0.0751184205109812	26:2:1	26:2	Other	NAGlySer	NA
w/o MS2: NAGlySer 8:0;O(FA 19:2)	NAGlySer 27:2:1O	NAGlySer	NA	27:2:1	27	2	1	[M+NH4]+	POS	WT_1	6742592.37187128	WT	TRUE	1.08752171391202	0.0382333022917651	0.169470331443275	27:2:1	27:2	Other	NAGlySer	NA
w/o MS2: NAGlySer 8:0;O(FA 20:0)	NAGlySer 28:0:1O	NAGlySer	NA	28:0:1	28	0	1	[M+NH4]+	POS	WT_1	770617.401668653	WT	TRUE	1.13504117212121	0.00436972108713065	0.0193689280433985	28:0:1	28:0	Other	NAGlySer	NA
w/o MS2: NAGlySer 8:0;O(FA 21:0)	NAGlySer 29:0:1O	NAGlySer	NA	29:0:1	29	0	1	[M+NH4]+	POS	WT_1	1056660.30989273	WT	TRUE	1.0304657928957	0.00599170331227168	0.0265584159718047	29:0:1	29:0	Other	NAGlySer	NA
w/o MS2: NAGlySer 8:0;O(FA 22:1)	NAGlySer 30:1:1O	NAGlySer	km1	30:1:1	30	1	1	[M-H]-	NEG	WT_1	0	WT	FALSE	NA	0	0	30:1:1	30:1	Other	NAGlySer	NA
w/o MS2: NAGlySer 8:0;O(FA 23:0)	NAGlySer 31:0:1O	NAGlySer	NA	31:0:1	31	0	1	[M+NH4]+	POS	WT_1	371662.693682956	WT	TRUE	0.658588322102224	0.00210748200906122	0.00934148120036368	31:0:1	31:0	Other	NAGlySer	NA
w/o MS2: NAGlySer 8:0;O(FA 23:1)	NAGlySer 31:1:1O	NAGlySer	NA	31:1:1	31	1	1	[M+NH4]+	POS	WT_1	468281.287246722	WT	TRUE	1.45131860067158	0.00265534960819705	0.0117699218018071	31:1:1	31:1	Other	NAGlySer	NA
w/o MS2: NAGlySer 8:0;O(FA 24:0)	NAGlySer 32:0:1O	NAGlySer	NA	32:0:1	32	0	1	[M+NH4]+	POS	WT_1	1373540107.27056	WT	TRUE	1.06305075361448	7.78854352077112	34.5229674866392	32:0:1	32:0	32:0	NAGlySer	NA
w/o MS2: NAGlySer 8:0;O(FA 24:1)	NAGlySer 32:1:1O	NAGlySer	km3	32:1:1	32	1	1	[M-H]-	NEG	WT_1	682292.014302741	WT	TRUE	1.0113479445039	0.00246301525202348	0.0590418402814869	32:1:1	32:1	Other	NAGlySer	NA
w/o MS2: NAGlySer 8:0;O(FA 26:0)	NAGlySer 34:0:1O	NAGlySer	NA	34:0:1	34	0	1	[M+NH4]+	POS	WT_1	8583184.74374255	WT	TRUE	1.0756319496649	0.0486702263513077	0.21573233010929	34:0:1	34:0	Other	NAGlySer	NA
w/o MS2: NAGlySer 8:0;O(FA 27:0)	NAGlySer 35:0:1O	NAGlySer	NA	35:0:1	35	0	1	[M+NH4]+	POS	WT_1	2338593.56376639	WT	TRUE	0.919173058239404	0.0132607978845149	0.0587789094319235	35:0:1	35:0	Other	NAGlySer	NA
w/o MS2: NAGlySer 8:0;O(FA 27:1)	NAGlySer 35:1:1O	NAGlySer	NA	35:1:1	35	1	1	[M+NH4]+	POS	WT_1	3740239.57091776	WT	TRUE	0.849448022525874	0.0212087135439322	0.094008299004552	35:1:1	35:1	Other	NAGlySer	NA
w/o MS2: NAGlySer 8:0;O(FA 28:1)	NAGlySer 36:1:1O	NAGlySer	NA	36:1:1	36	1	1	[M+NH4]+	POS	WT_1	2584676.99642431	WT	TRUE	0.704151974807945	0.0146561932682038	0.0649640439610725	36:1:1	36:1	Other	NAGlySer	NA
w/o MS2: NAGlySer 9:0;O(FA 24:4)	NAGlySer 33:4:1O	NAGlySer	NA	33:4:1	33	4	1	[M+NH4]+	POS	WT_1	1431485.10131108	WT	TRUE	0.993026680096351	0.00811711573028036	0.0359793742815232	33:4:1	33:4	Other	NAGlySer	NA
w/o MS2: NAGlySer 9:0;O(FA 26:4)	NAGlySer 35:4:1O	NAGlySer	km4	35:4:1	35	4	1	[M-H]-	NEG	WT_1	156934.445768772	WT	TRUE	1.66077961220532	0.000566519797086221	0.0135802534508813	35:4:1	35:4	Other	NAGlySer	NA
w/o MS2: NAOrn 16:0;O	NAOrn 16:0:1O	NAOrn	NA	16:0:1	16	0	1	[M+H]+	POS	WT_1	2154948.74851013	WT	TRUE	1.02793513844107	0.0122194554232236	9.44138400510168	16:0:1	16:0	16:0	Other	NA
w/o MS2: NAOrn 17:1	NAOrn 17:1	NAOrn	NA	17:1	17	1	NA	[M+H]+	POS	WT_1	3956102.50297974	WT	TRUE	1.06738745467232	0.0224327461236775	17.3327012626166	17:1	17:1	17:1	Other	NA
w/o MS2: NAOrn 17:1;O	NAOrn 17:1:1O	NAOrn	NA	17:1:1	17	1	1	[M+H]+	POS	WT_1	1221907.03218117	WT	TRUE	1.31011004227931	0.00692872093658104	5.35348857708683	17:1:1	17:1	17:1	Other	NA
w/o MS2: NAOrn 18:0;O	NAOrn 18:0:1O	NAOrn	NA	18:0:1	18	0	1	[M+H]+	POS	WT_1	1608839.09415971	WT	TRUE	1.0348954110488	0.00912278661282124	7.04873733117017	18:0:1	18:0	18:0	Other	NA
w/o MS2: NAOrn 19:0;O	NAOrn 19:0:1O	NAOrn	NA	19:0:1	19	0	1	[M+H]+	POS	WT_1	504323.003575685	WT	TRUE	1.37399635919507	0.00285972112578545	2.20956862322423	19:0:1	19:0	19:0	Other	NA
w/o MS2: NAOrn 20:4;O	NAOrn 20:4:1O	NAOrn	NA	20:4:1	20	4	1	[M+H]+	POS	WT_1	1746766.38855781	WT	TRUE	1.03802150667757	0.00990489172168222	7.65303223706871	20:4:1	20:4	20:4	Other	NA
w/o MS2: NAOrn 22:0;O	NAOrn 22:0:1O	NAOrn	NA	22:0:1	22	0	1	[M+H]+	POS	WT_1	6031108.4624553	WT	TRUE	0.939029074753575	0.0341988926931795	26.4238353741948	22:0:1	22:0	22:0	Other	NA
w/o MS2: NAOrn 8:0;O(FA 8:0)	NAOrn 16:0:1O	NAOrn	NA	16:0:1	16	0	1	[M+H]+	POS	WT_1	3059207.3897497	WT	TRUE	1.1219965302803	0.0173469779062205	13.4031733876923	16:0:1	16:0	16:0	Other	NA
w/o MS2: NAOrn 8:0;O(FA 9:0)	NAOrn 17:0:1O	NAOrn	NA	17:0:1	17	0	1	[M+H]+	POS	WT_1	2541297.97377831	WT	TRUE	1.11788649300388	0.0144102161729748	11.1340792018447	17:0:1	17:0	17:0	Other	NA
w/o MS2: PA 18:0_8:0	PA 26:0	PA	km3	26:0	26	0	NA	[M-H]-	NEG	WT_1	707685.339690107	WT	TRUE	0.806088123024152	0.00255468296382074	0.457555343422123	26:0	26:0	Other	PA	NA
w/o MS2: PA 20:0_8:0	PA 28:0	PA	km3	28:0	28	0	NA	[M-H]-	NEG	WT_1	21911849.8212157	WT	TRUE	0.908642393040998	0.0790998856477242	14.1671494485821	28:0	28:0	28:0	PA	NA
w/o MS2: PC 14:0_20:5;O4	PC 34:5:4O	OxPC	km4	34:5:4	34	5	4	[M+HCOO]-	NEG	WT_1	1227117.99761621	WT	TRUE	1.20358915148243	0.00442979000311171	8.8360880738833	34:5:4	34:5	34:5	Other	NA
w/o MS2: PC 19:0_5:0	PC 24:0	PC	NA	24:0	24	0	NA	[M+H]+	POS	WT_1	1744665.07747318	WT	TRUE	1.10174714179007	0.00989297641411555	5.29647680340405	24:0	24:0	24:0	Other	NA
w/o MS2: PC 20:4_7:0;O	PC 27:4:1O	OxPC	km4	27:4:1	27	4	1	[M+HCOO]-	NEG	WT_1	693617.401668653	WT	TRUE	1.00629184341819	0.0025038989224059	4.99451924153031	27:4:1	27:4	27:4	Other	NA
w/o MS2: PC 5:0_19:1	PC 24:1	PC	NA	24:1	24	1	NA	[M+H]+	POS	WT_1	463548.271752086	WT	TRUE	0.999171778690564	0.00262851144237333	1.40724583777926	24:1	24:1	24:1	Other	NA
w/o MS2: PC 5:0_21:1	PC 26:1	PC	NA	26:1	26	1	NA	[M+H]+	POS	WT_1	4381402.86054827	WT	TRUE	1.01144869200394	0.0248443759892986	13.3011194623507	26:1	26:1	26:1	Other	NA
w/o MS2: PC 5:0_28:4	PC 33:4	PC	NA	33:4	33	4	NA	[M+H]+	POS	WT_1	5133609.05840286	WT	TRUE	1.00860994570897	0.0291096978954977	15.5846767649842	33:4	33:4	33:4	Other	NA
w/o MS2: PC 6:0_26:4	PC 32:4	PC	NA	32:4	32	4	NA	[M+H]+	POS	WT_1	18747703.2181168	WT	TRUE	1.01593673191694	0.106307272467611	56.9145198662838	32:4	32:4	32:4	Other	NA
w/o MS2: PC 6:0_28:3	PC 34:3	PC	NA	34:3	34	3	NA	[M+H]+	POS	WT_1	531928.486293206	WT	TRUE	1.09906665600018	0.00301625569104438	1.61483537734485	34:3	34:3	34:3	Other	NA
w/o MS2: PC 6:0_28:4	PC 34:4	PC	NA	34:4	34	4	NA	[M+H]+	POS	WT_1	1823477.94994041	WT	TRUE	1.03938021983583	0.0103398781710855	5.53573794081207	34:4	34:4	34:4	Other	NA
w/o MS2: PC 6:0_28:5	PC 34:5	PC	NA	34:5	34	5	NA	[M+H]+	POS	WT_1	113771.15613826	WT	TRUE	0.357975485586057	0.000645129760900922	0.345387947041094	34:5	34:5	Other	Other	NA
w/o MS2: PC 8:0_20:5;O4	PC 28:5:4O	OxPC	km4	28:5:4	28	5	4	[M+HCOO]-	NEG	WT_1	1353015.49463647	WT	TRUE	1.19577253014	0.00488426909542437	9.74263607832421	28:5:4	28:5	28:5	Other	NA
w/o MS2: PC 8:0_22:6;O3	PC 30:6:3O	OxPC	km4	30:6:3	30	6	3	[M+HCOO]-	NEG	WT_1	482612.6340882	WT	TRUE	0.946117843015181	0.00174218993284455	3.47514073516659	30:6:3	30:6	30:6	Other	NA
w/o MS2: PC 9:0_18:3;O	PC 27:3:1O	OxPC	km4	27:3:1	27	3	1	[M+HCOO]-	NEG	WT_1	924719.904648391	WT	TRUE	0.935242021332461	0.00333815900121042	6.65861517557309	27:3:1	27:3	27:3	Other	NA
w/o MS2: PC 9:0_20:5;O4	PC 29:5:4O	OxPC	km4	29:5:4	29	5	4	[M+HCOO]-	NEG	WT_1	7531381.40643623	WT	TRUE	1.12511897970794	0.0271876365016749	54.2310923273501	29:5:4	29:5	29:5	Other	NA
w/o MS2: PC 9:0_22:6;O4	PC 31:6:4O	OxPC	km3	31:6:4	31	6	4	[M+HCOO]-	NEG	WT_1	1675106.07866508	WT	TRUE	1.19681450840792	0.00604698828950188	12.0619083681724	31:6:4	31:6	31:6	Other	NA
w/o MS2: PC O-10:0_18:2;O2	PC O- 28:2:2O	EtherOxPC	km4	28:2:2	28	2	2	[M+HCOO]-	NEG	WT_1	580722.288438617	WT	TRUE	1.11033249524242	0.00209635731274973	1.20939049549723	28:2:2	28:2	28:2	Other	NA
w/o MS2: PC O-10:0_22:5;O	PC O- 32:5:1O	EtherOxPC	km4	32:5:1	32	5	1	[M+HCOO]-	NEG	WT_1	3282691.29916567	WT	TRUE	1.02831734581466	0.0118502321118216	6.83640999476132	32:5:1	32:5	32:5	Other	NA
w/o MS2: PC O-10:0_22:5;O3	PC O- 32:5:3O	EtherOxPC	km3	32:5:3	32	5	3	[M+HCOO]-	NEG	WT_1	2358558.99880811	WT	TRUE	0.919852885287393	0.00851419431135829	4.91184666580865	32:5:3	32:5	32:5	Other	NA
w/o MS2: PC O-10:0_22:6;O	PC O- 32:6:1O	EtherOxPC	km4	32:6:1	32	6	1	[M+HCOO]-	NEG	WT_1	3002077.47318236	WT	TRUE	1.0624585648256	0.010837240432545	6.25201414702867	32:6:1	32:6	32:6	Other	NA
w/o MS2: PC O-12:0_17:0;O	PC O- 29:0:1O	EtherOxPC	km3	29:0:1	29	0	1	[M+HCOO]-	NEG	WT_1	858535.16090584	WT	TRUE	1.08874807748117	0.00309923779171076	1.78795318230576	29:0:1	29:0	29:0	Other	NA
w/o MS2: PC O-12:0_18:0;O	PC O- 30:0:1O	EtherOxPC	km3	30:0:1	30	0	1	[M+HCOO]-	NEG	WT_1	3665319.42789035	WT	TRUE	1.07872061822534	0.0132314866145072	7.63325700993909	30:0:1	30:0	30:0	Other	NA
w/o MS2: PC O-12:0_22:3;O2	PC O- 34:3:2O	EtherOxPC	km3	34:3:2	34	3	2	[M+HCOO]-	NEG	WT_1	139466.030989273	WT	TRUE	1.03622017987984	0.000503460328224419	0.290446734491021	34:3:2	34:3	Other	Other	NA
w/o MS2: PC O-12:0_22:5;O2	PC O- 34:5:2O	EtherOxPC	km4	34:5:2	34	5	2	[M+HCOO]-	NEG	WT_1	1890008.34326579	WT	TRUE	1.16314661189769	0.00682276690673641	3.93606061324393	34:5:2	34:5	34:5	Other	NA
w/o MS2: PC O-14:0_17:0;O	PC O- 31:0:1O	EtherOxPC	km3	31:0:1	31	0	1	[M+HCOO]-	NEG	WT_1	111408.820023838	WT	TRUE	0.856083633268051	0.00040217621953127	0.232015837404238	31:0:1	31:0	Other	Other	NA
w/o MS2: PC O-15:0_20:5;O2	PC O- 35:5:2O	EtherOxPC	km4	35:5:2	35	5	2	[M+HCOO]-	NEG	WT_1	3400995.23241955	WT	TRUE	1.07505649559301	0.012277299094683	7.08278533682347	35:5:2	35:5	35:5	Other	NA
w/o MS2: PC O-15:0_22:4;O2	PC O- 37:4:2O	EtherOxPC	km3	37:4:2	37	4	2	[M+HCOO]-	NEG	WT_1	1340558.99880811	WT	TRUE	1.15472987499731	0.00483930222116982	2.79179798001361	37:4:2	37:4	37:4	Other	NA
w/o MS2: PC O-16:1_22:6;O4	PC O- 38:7:4O	EtherOxPC	km3	38:7:4	38	7	4	[M+HCOO]-	NEG	WT_1	1083435.04171633	WT	TRUE	0.940473190144938	0.00391110694011429	2.2563212537672	38:7:4	38:7	38:7	Other	NA
w/o MS2: PC O-16:2_5:0;O	PC O- 21:2:1O	EtherOxPC	km4	21:2:1	21	2	1	[M+HCOO]-	NEG	WT_1	159835.518474374	WT	TRUE	0.973609685057073	0.000576992419030109	0.33286746648818	21:2:1	21:2	Other	Other	NA
w/o MS2: PC O-16:2_6:0;O	PC O- 22:2:1O	EtherOxPC	km4	22:2:1	22	2	1	[M+HCOO]-	NEG	WT_1	208856.972586412	WT	TRUE	0.902470278652261	0.000753955635106598	0.434957711444947	22:2:1	22:2	Other	Other	NA
w/o MS2: PC O-17:2_22:6;O2	PC O- 39:8:2O	EtherOxPC	km3	39:8:2	39	8	2	[M+HCOO]-	NEG	WT_1	134119.189511323	WT	TRUE	1.01118892834842	0.00048415869221773	0.279311602616284	39:8:2	39:8	Other	Other	NA
w/o MS2: PC O-18:1_22:6;O4	PC O- 40:7:4O	EtherOxPC	km3	40:7:4	40	7	4	[M+HCOO]-	NEG	WT_1	374905.840286055	WT	TRUE	1.2787964611379	0.00135337770828358	0.780764866400137	40:7:4	40:7	Other	Other	NA
w/o MS2: PC O-18:3_6:0;O	PC O- 24:3:1O	EtherOxPC	km4	24:3:1	24	3	1	[M+HCOO]-	NEG	WT_1	76802.1454112038	WT	TRUE	1.19092822306333	0.000277249112653377	0.159945272539551	24:3:1	24:3	Other	Other	NA
w/o MS2: PC O-18:3_7:0;O	PC O- 25:3:1O	EtherOxPC	km4	25:3:1	25	3	1	[M+HCOO]-	NEG	WT_1	1682520.85816448	WT	TRUE	1.00584878811784	0.00607375500318837	3.50395494516146	25:3:1	25:3	25:3	Other	NA
w/o MS2: PC O-20:4_3:0;O	PC O- 23:4:1O	EtherOxPC	km4	23:4:1	23	4	1	[M+HCOO]-	NEG	WT_1	33623.3611442193	WT	TRUE	1.0263777965828	0.000121377430171357	0.0700227530508983	23:4:1	23:4	Other	Other	NA
w/o MS2: PC O-20:4_4:0;O	PC O- 24:4:1O	EtherOxPC	km4	24:4:1	24	4	1	[M+HCOO]-	NEG	WT_1	292365.911799762	WT	TRUE	1.02590422798691	0.00105541569421776	0.608870301652609	24:4:1	24:4	Other	Other	NA
w/o MS2: PC O-20:5_5:0;O	PC O- 25:5:1O	EtherOxPC	km4	25:5:1	25	5	1	[M+HCOO]-	NEG	WT_1	900197.854588796	WT	TRUE	1.00316209990785	0.00324963651810707	1.87471834830697	25:5:1	25:5	25:5	Other	NA
w/o MS2: PC O-20:5_6:0;O	PC O- 26:5:1O	EtherOxPC	km4	26:5:1	26	5	1	[M+HCOO]-	NEG	WT_1	448550.655542312	WT	TRUE	1.04026287819997	0.00161922913173015	0.934134801370321	26:5:1	26:5	Other	Other	NA
w/o MS2: PC O-8:0_16:2;O2	PC O- 24:2:2O	EtherOxPC	km4	24:2:2	24	2	2	[M+HCOO]-	NEG	WT_1	255829.558998808	WT	TRUE	1.18751056328875	0.000923522615718196	0.532781061240619	24:2:2	24:2	Other	Other	NA
w/o MS2: PC O-8:0_17:2;O	PC O- 25:2:1O	EtherOxPC	km3	25:2:1	25	2	1	[M+HCOO]-	NEG	WT_1	97638.8557806913	WT	TRUE	1.21987168160526	0.000352467837724474	0.203339025422777	25:2:1	25:2	Other	Other	NA
w/o MS2: PC O-8:0_18:1;O	PC O- 26:1:1O	EtherOxPC	km4	26:1:1	26	1	1	[M+HCOO]-	NEG	WT_1	1209185.93563766	WT	TRUE	1.04111022005903	0.0043650568078998	2.5182053572991	26:1:1	26:1	26:1	Other	NA
w/o MS2: PC O-8:0_18:3;O	PC O- 26:3:1O	EtherOxPC	km4	26:3:1	26	3	1	[M+HCOO]-	NEG	WT_1	337257.449344458	WT	TRUE	0.909708215941477	0.0012174702681268	0.702359736991462	26:3:1	26:3	Other	Other	NA
w/o MS2: PC O-8:0_18:3;O2	PC O- 26:3:2O	EtherOxPC	km4	26:3:2	26	3	2	[M+HCOO]-	NEG	WT_1	316208.581644815	WT	TRUE	0.993035759950643	0.00114148567341478	0.658524153195685	26:3:2	26:3	Other	Other	NA
w/o MS2: PC O-8:0_20:3;O	PC O- 28:3:1O	EtherOxPC	km3	28:3:1	28	3	1	[M+HCOO]-	NEG	WT_1	3313719.90464839	WT	TRUE	1.07931085060152	0.0119622426981262	6.90102900681996	28:3:1	28:3	28:3	Other	NA
w/o MS2: PC O-8:0_20:3;O2	PC O- 28:3:2O	EtherOxPC	km3	28:3:2	28	3	2	[M+HCOO]-	NEG	WT_1	183615.017878427	WT	TRUE	1.0836426962956	0.00066283435839022	0.382389761635946	28:3:2	28:3	Other	Other	NA
w/o MS2: PC O-8:0_20:4;O2	PC O- 28:4:2O	EtherOxPC	km4	28:4:2	28	4	2	[M+HCOO]-	NEG	WT_1	368287.246722288	WT	TRUE	1.05638939108072	0.00132948515706977	0.766981231246233	28:4:2	28:4	Other	Other	NA
w/o MS2: PC O-8:0_20:4;O3	PC O- 28:4:3O	EtherOxPC	km3	28:4:3	28	4	3	[M+HCOO]-	NEG	WT_1	2356187.12753278	WT	TRUE	1.13461959196372	0.00850563206087828	4.90690709549418	28:4:3	28:4	28:4	Other	NA
w/o MS2: PC O-8:0_20:5;O2	PC O- 28:5:2O	EtherOxPC	km4	28:5:2	28	5	2	[M+HCOO]-	NEG	WT_1	335154.94636472	WT	TRUE	1.11937573438744	0.00120988041393246	0.69798114300416	28:5:2	28:5	Other	Other	NA
w/o MS2: PC O-8:0_22:4;O	PC O- 30:4:1O	EtherOxPC	km3	30:4:1	30	4	1	[M+HCOO]-	NEG	WT_1	2105164.48152563	WT	TRUE	1.04688486585832	0.007599461985957	4.38413673127782	30:4:1	30:4	30:4	Other	NA
w/o MS2: PC O-8:0_22:4;O2	PC O- 30:4:2O	EtherOxPC	km4	30:4:2	30	4	2	[M+HCOO]-	NEG	WT_1	243452.920143027	WT	TRUE	0.870128931538716	0.000878844018238601	0.507005936544393	30:4:2	30:4	Other	Other	NA
w/o MS2: PC O-8:0_22:5;O	PC O- 30:5:1O	EtherOxPC	km3	30:5:1	30	5	1	[M+HCOO]-	NEG	WT_1	1127494.63647199	WT	TRUE	1.17389701380606	0.00407015827239768	2.34807811620178	30:5:1	30:5	30:5	Other	NA
w/o MS2: PC O-8:0_22:6;O	PC O- 30:6:1O	EtherOxPC	km3	30:6:1	30	6	1	[M+HCOO]-	NEG	WT_1	235379.022646007	WT	TRUE	1.35806667901668	0.00084969794549912	0.490191539906081	30:6:1	30:6	Other	Other	NA
w/o MS2: PC O-8:0_24:0;O	PC O- 32:0:1O	EtherOxPC	km3	32:0:1	32	0	1	[M+HCOO]-	NEG	WT_1	309348.033373063	WT	TRUE	1.04847559364494	0.00111671968659924	0.644236632225782	32:0:1	32:0	Other	Other	NA
w/o MS2: PC O-9:0_18:2;O2	PC O- 27:2:2O	EtherOxPC	km4	27:2:2	27	2	2	[M+HCOO]-	NEG	WT_1	2695511.32300358	WT	TRUE	1.15629414151007	0.00973056310404645	5.61357096058881	27:2:2	27:2	27:2	Other	NA
w/o MS2: PC O-9:0_18:3;O	PC O- 27:3:1O	EtherOxPC	km4	27:3:1	27	3	1	[M+HCOO]-	NEG	WT_1	855899.880810489	WT	TRUE	1.02050098654057	0.00308972465813725	1.78246504664481	27:3:1	27:3	27:3	Other	NA
w/o MS2: PC O-9:0_18:3;O2	PC O- 27:3:2O	EtherOxPC	km3	27:3:2	27	3	2	[M+HCOO]-	NEG	WT_1	122519.666269368	WT	TRUE	0.595389434830593	0.000442285414995906	0.255154869801987	27:3:2	27:3	Other	Other	NA
w/o MS2: PC O-9:0_20:3;O3	PC O- 29:3:3O	EtherOxPC	km3	29:3:3	29	3	3	[M+HCOO]-	NEG	WT_1	13841.4779499404	WT	TRUE	0.684139253222485	4.9966540112725e-05	0.028825743749737	29:3:3	29:3	Other	Other	NA
w/o MS2: PC O-9:0_20:5;O	PC O- 29:5:1O	EtherOxPC	km3	29:5:1	29	5	1	[M+HCOO]-	NEG	WT_1	174929.678188319	WT	TRUE	0.91865203956509	0.000631481032135038	0.364301998378878	29:5:1	29:5	Other	Other	NA
w/o MS2: PC O-9:0_20:5;O3	PC O- 29:5:3O	EtherOxPC	km4	29:5:3	29	5	3	[M+HCOO]-	NEG	WT_1	2074979.73778308	WT	TRUE	1.02193036678222	0.00749049766766244	4.32127511408484	29:5:3	29:5	29:5	Other	NA
w/o MS2: PC O-9:0_22:4;O	PC O- 31:4:1O	EtherOxPC	km3	31:4:1	31	4	1	[M+HCOO]-	NEG	WT_1	328724.672228844	WT	TRUE	1.07017373352515	0.00118666767959094	0.684589694840048	31:4:1	31:4	Other	Other	NA
w/o MS2: PC O-9:0_22:5;O	PC O- 31:5:1O	EtherOxPC	km4	31:5:1	31	5	1	[M+HCOO]-	NEG	WT_1	2746376.63885578	WT	TRUE	1.00122276145079	0.0099141825017775	5.71950116297095	31:5:1	31:5	31:5	Other	NA
w/o MS2: PC O-9:0_22:6;O	PC O- 31:6:1O	EtherOxPC	km4	31:6:1	31	6	1	[M+HCOO]-	NEG	WT_1	185502.979737783	WT	TRUE	1.22733738750001	0.000669649737666769	0.386321560318421	31:6:1	31:6	Other	Other	NA
w/o MS2: PE-Cer 12:0;O2/17:0;O	PE-Cer 29:0:3O	PE_Cer	km3	29:0:3	29	0	3	[M-H]-	NEG	WT_1	211678.188319428	WT	TRUE	0.966120419764069	0.000764139980275531	0.00239195074448394	29:0:3	29:0	Other	PE_Cer	NA
w/o MS2: PE-Cer 12:0;O2/18:0;O	PE-Cer 30:0:3O	PE_Cer	km4	30:0:3	30	0	3	[M-H]-	NEG	WT_1	749261.025029797	WT	TRUE	1.15045219376022	0.0027047675976115	0.00846660433397302	30:0:3	30:0	Other	PE_Cer	NA
w/o MS2: PE-Cer 12:0;O2/19:0;O	PE-Cer 31:0:3O	PE_Cer	km4	31:0:3	31	0	3	[M-H]-	NEG	WT_1	478326.579261025	WT	TRUE	1.0845902558541	0.00172671764504248	0.0054050614588752	31:0:3	31:0	Other	PE_Cer	NA
w/o MS2: PE-Cer 12:0;O2/25:0;O	PE-Cer 37:0:3O	PE_Cer	km4	37:0:3	37	0	3	[M-H]-	NEG	WT_1	1213164.48152563	WT	TRUE	1.07815358231588	0.00437941901498636	0.0137086853766329	37:0:3	37:0	Other	PE_Cer	NA
w/o MS2: PE-Cer 12:1;O2/20:0;O	PE-Cer 32:1:3O	PE_Cer	km4	32:1:3	32	1	3	[M-H]-	NEG	WT_1	108460.071513707	WT	TRUE	0.637263085548963	0.000391531492050095	0.0012255922580578	32:1:3	32:1	Other	PE_Cer	NA
w/o MS2: PE-Cer 12:1;O2/21:0;O	PE-Cer 33:1:3O	PE_Cer	km4	33:1:3	33	1	3	[M-H]-	NEG	WT_1	346102.502979738	WT	TRUE	1.13351271627814	0.00124940014793189	0.0039109373820834	33:1:3	33:1	Other	PE_Cer	NA
w/o MS2: PE-Cer 12:1;O2/22:0;O	PE-Cer 34:1:3O	PE_Cer	km4	34:1:3	34	1	3	[M-H]-	NEG	WT_1	5008629.32061979	WT	TRUE	1.07715699237194	0.0180807193251785	0.0565972088452584	34:1:3	34:1	Other	PE_Cer	NA
w/o MS2: PE-Cer 12:1;O2/22:4;O	PE-Cer 34:5:3O	PE_Cer	km4	34:5:3	34	5	3	[M-H]-	NEG	WT_1	188679.380214541	WT	TRUE	1.52956652284434	0.000681116269088487	0.00213206560182714	34:5:3	34:5	Other	PE_Cer	NA
w/o MS2: PE-Cer 12:1;O2/23:0;O	PE-Cer 35:1:3O	PE_Cer	km4	35:1:3	35	1	3	[M-H]-	NEG	WT_1	2199768.77234803	WT	TRUE	1.16354937362376	0.00794097530623319	0.0248572542805889	35:1:3	35:1	Other	PE_Cer	NA
w/o MS2: PE-Cer 12:1;O2/24:4;O	PE-Cer 36:5:3O	PE_Cer	km3	36:5:3	36	5	3	[M-H]-	NEG	WT_1	793618.593563766	WT	TRUE	1.04276970933637	0.00286489458950293	0.00896784217959467	36:5:3	36:5	Other	PE_Cer	NA
w/o MS2: PE-Cer 12:2;O2/26:6;O	PE-Cer 38:8:3O	PE_Cer	km4	38:8:3	38	8	3	[M-H]-	NEG	WT_1	527033.37306317	WT	TRUE	1.00796866910597	0.00190254496457288	0.00595544528737178	38:8:3	38:8	Other	PE_Cer	NA
w/o MS2: PE-Cer 13:1;O2/20:3;O	PE-Cer 33:4:3O	PE_Cer	km4	33:4:3	33	4	3	[M-H]-	NEG	WT_1	192967.818831943	WT	TRUE	1.3551586914297	0.000696597162167414	0.0021805246992193	33:4:3	33:4	Other	PE_Cer	NA
w/o MS2: PE-Cer 13:1;O2/20:4;O	PE-Cer 33:5:3O	PE_Cer	km4	33:5:3	33	5	3	[M-H]-	NEG	WT_1	1133103.69487485	WT	TRUE	1.71447725046587	0.00409040648885945	0.0128040033224559	33:5:3	33:5	Other	PE_Cer	NA
w/o MS2: PE-Cer 13:1;O2/22:3;O	PE-Cer 35:4:3O	PE_Cer	km4	35:4:3	35	4	3	[M-H]-	NEG	WT_1	464963.05125149	WT	TRUE	1.05376805716778	0.00167847646294106	0.00525405439940857	35:4:3	35:4	Other	PE_Cer	NA
w/o MS2: PE-Cer 13:1;O2/22:4;O	PE-Cer 35:5:3O	PE_Cer	km3	35:5:3	35	5	3	[M-H]-	NEG	WT_1	828948.748510131	WT	TRUE	1.33892569029876	0.00299243339790915	0.00936707079685384	35:5:3	35:5	Other	PE_Cer	NA
w/o MS2: PE-Cer 13:1;O2/22:5	PE-Cer 35:6:2O	PE_Cer	km4	35:6:2	35	6	2	[M-H]-	NEG	WT_1	79148.9868891538	WT	TRUE	0.982725783407568	0.000285721007726308	0.000894378771935498	35:6:2	35:6	Other	PE_Cer	NA
w/o MS2: PE-Cer 13:1;O2/24:2;O	PE-Cer 37:3:3O	PE_Cer	km4	37:3:3	37	3	3	[M-H]-	NEG	WT_1	94718.7127532777	WT	TRUE	0.930476546336341	0.000341926373565672	0.00107031573392377	37:3:3	37:3	Other	PE_Cer	NA
w/o MS2: PE-Cer 13:1;O2/24:4;O	PE-Cer 37:5:3O	PE_Cer	km4	37:5:3	37	5	3	[M-H]-	NEG	WT_1	286441.001191895	WT	TRUE	1.13255196310078	0.00103402727857147	0.00323676601491773	37:5:3	37:5	Other	PE_Cer	NA
w/o MS2: PE-Cer 13:1;O2/28:4	PE-Cer 41:5:2O	PE_Cer	km3	41:5:2	41	5	2	[M-H]-	NEG	WT_1	741747.318235995	WT	TRUE	1.21891904218751	0.00267764376493513	0.00838169990096574	41:5:2	41:5	Other	PE_Cer	NA
w/o MS2: PE-Cer 13:2;O2/24:6;O	PE-Cer 37:8:3O	PE_Cer	km4	37:8:3	37	8	3	[M-H]-	NEG	WT_1	2289436.23361144	WT	TRUE	0.981448371083374	0.00826466709812334	0.0258704911777289	37:8:3	37:8	Other	PE_Cer	NA
w/o MS2: PE-Cer 13:2;O2/26:6;O	PE-Cer 39:8:3O	PE_Cer	km3	39:8:3	39	8	3	[M-H]-	NEG	WT_1	743487.485101311	WT	TRUE	0.963260115845227	0.00268392561704609	0.00840136368145283	39:8:3	39:8	Other	PE_Cer	NA
w/o MS2: PE-Cer 15:3;O2/26:6	PE-Cer 41:9:2O	PE_Cer	km4	41:9:2	41	9	2	[M-H]-	NEG	WT_1	404426.698450536	WT	TRUE	1.28312258775052	0.00145994545697143	0.00456999726862816	41:9:2	41:9	Other	PE_Cer	NA
w/o MS2: PE 12:0_18:3;O2	PE 30:3:2O	OxPE	km4	30:3:2	30	3	2	[M-H]-	NEG	WT_1	1103859.35637664	WT	TRUE	1.11291470526178	0.00398483695228786	0.124275227285885	30:3:2	30:3	Other	OxPE	NA
w/o MS2: PE 13:0_14:0	PE 27:0	PE	km4	27:0	27	0	NA	[M-H]-	NEG	WT_1	129236362.336114	WT	TRUE	1.05937552121632	0.466532107773789	1.38963777431642	27:0	27:0	27:0	PE	NA
w/o MS2: PE 13:0_15:0	PE 28:0	PE	km4	28:0	28	0	NA	[M-H]-	NEG	WT_1	624846528.009535	WT	TRUE	1.06148949451931	2.25564200723376	6.71877730676319	28:0	28:0	28:0	PE	NA
w/o MS2: PE 14:0_15:0	PE 29:0	PE	km4	29:0	29	0	NA	[M-H]-	NEG	WT_1	1102181196.66269	WT	TRUE	1.04142056301175	3.9787789406387	11.8514061935628	29:0	29:0	29:0	PE	NA
w/o MS2: PE 14:0_16:1;O2	PE 30:1:2O	OxPE	km4	30:1:2	30	1	2	[M-H]-	NEG	WT_1	167948460.071514	WT	TRUE	1.78652646832614	0.606279437599351	18.908054660344	30:1:2	30:1	30:1	OxPE	NA
w/o MS2: PE 14:0_18:3;O2	PE 32:3:2O	OxPE	km4	32:3:2	32	3	2	[M-H]-	NEG	WT_1	105735673.420739	WT	TRUE	1.02187432133196	0.381696650201006	11.9039846613438	32:3:2	32:3	32:3	OxPE	NA
w/o MS2: PE 14:0_20:1	PE 34:1	PE	km4	34:1	34	1	NA	[M-H]-	NEG	WT_1	5589262.21692491	WT	TRUE	1.03746991110382	0.0201767539400458	0.0600995707926074	34:1	34:1	Other	PE	NA
w/o MS2: PE 14:1_22:6;O3	PE 36:7:3O	OxPE	km4	36:7:3	36	7	3	[M-H]-	NEG	WT_1	3915263.40882002	WT	TRUE	0.755771962749819	0.0141337628016474	0.440790076384692	36:7:3	36:7	Other	OxPE	NA
w/o MS2: PE 15:0_13:1	PE 28:1	PE	km4	28:1	28	1	NA	[M-H]-	NEG	WT_1	1452382.59833135	WT	TRUE	0.960702010209504	0.00524297575887548	0.015617011225927	28:1	28:1	Other	PE	NA
w/o MS2: PE 15:0_14:1;O2	PE 29:1:2O	OxPE	km4	29:1:2	29	1	2	[M-H]-	NEG	WT_1	211635224.076281	WT	TRUE	1.0838790559822	0.763984883067967	23.8264190286983	29:1:2	29:1	29:1	OxPE	NA
w/o MS2: PE 15:0_15:1;O2	PE 30:1:2O	OxPE	km4	30:1:2	30	1	2	[M-H]-	NEG	WT_1	44921133.4922527	WT	TRUE	1.07171245089759	0.162161412723949	5.05733275026432	30:1:2	30:1	30:1	OxPE	NA
w/o MS2: PE 15:0_17:2;O2	PE 32:2:2O	OxPE	km3	32:2:2	32	2	2	[M-H]-	NEG	WT_1	5963177.59237187	WT	TRUE	1.05472651965344	0.0215265561557922	0.671349340255311	32:2:2	32:2	Other	OxPE	NA
w/o MS2: PE 15:0_20:3;O2	PE 35:3:2O	OxPE	km3	35:3:2	35	3	2	[M-H]-	NEG	WT_1	30212903.4564958	WT	TRUE	1.02298157808363	0.109065972430161	3.40144369147458	35:3:2	35:3	35:3	OxPE	NA
w/o MS2: PE 15:0_22:6;O4	PE 37:6:4O	OxPE	km4	37:6:4	37	6	4	[M-H]-	NEG	WT_1	55355935.6376639	WT	TRUE	1.04953057673442	0.199830147367223	6.23210868599661	37:6:4	37:6	37:6	OxPE	NA
w/o MS2: PE 15:1_22:6;O3	PE 37:7:3O	OxPE	km4	37:7:3	37	7	3	[M-H]-	NEG	WT_1	131010.727056019	WT	TRUE	0.378497193856435	0.000472937411186645	0.0147495129589865	37:7:3	37:7	Other	OxPE	NA
w/o MS2: PE 16:0_16:1;O2	PE 32:1:2O	OxPE	km3	32:1:2	32	1	2	[M-H]-	NEG	WT_1	235998309.892729	WT	TRUE	1.05070864828281	0.85193351898098	26.5692757248293	32:1:2	32:1	32:1	OxPE	NA
w/o MS2: PE 16:2_22:5;O4	PE 38:7:4O	OxPE	km4	38:7:4	38	7	4	[M-H]-	NEG	WT_1	1214001.19189511	WT	TRUE	0.710824261052718	0.00438243946716574	0.13667526861694	38:7:4	38:7	Other	OxPE	NA
w/o MS2: PE 17:0_16:1;O2	PE 33:1:2O	OxPE	km3	33:1:2	33	1	2	[M-H]-	NEG	WT_1	19606550.6555423	WT	TRUE	1.05260682852375	0.0707779547347072	2.20735415697138	33:1:2	33:1	33:1	OxPE	NA
w/o MS2: PE 17:2_22:6;O2	PE 39:8:2O	OxPE	km3	39:8:2	39	8	2	[M-H]-	NEG	WT_1	781374.255065554	WT	TRUE	1.16920689132285	0.0028206935848893	0.0879690538315988	39:8:2	39:8	Other	OxPE	NA
w/o MS2: PE O-10:0_18:1;O2	PE O- 28:1:2O	EtherOxPE	km4	28:1:2	28	1	2	[M-H]-	NEG	WT_1	5213578.06912992	WT	TRUE	1.04936958732888	0.018820566608866	6.45064045456172	28:1:2	28:1	28:1	EtherOxPE	NA
w/o MS2: PE O-10:0_18:2;O2	PE O- 28:2:2O	EtherOxPE	km4	28:2:2	28	2	2	[M-H]-	NEG	WT_1	620557.806912992	WT	TRUE	0.967806382817171	0.00224016009442952	0.767801928078752	28:2:2	28:2	Other	EtherOxPE	NA
w/o MS2: PE O-10:0_20:4;O4	PE O- 30:4:4O	EtherOxPE	km4	30:4:4	30	4	4	[M-H]-	NEG	WT_1	33070.3218116806	WT	TRUE	0.706595362372079	0.000119381005938833	0.0409171499678728	30:4:4	30:4	Other	EtherOxPE	NA
w/o MS2: PE O-10:0_20:5;O4	PE O- 30:5:4O	EtherOxPE	km4	30:5:4	30	5	4	[M-H]-	NEG	WT_1	7479.14183551848	WT	TRUE	0.621523298470601	2.69990561618315e-05	0.00925377049118439	30:5:4	30:5	Other	EtherOxPE	NA
w/o MS2: PE O-12:0_17:1;O	PE O- 29:1:1O	EtherOxPE	km3	29:1:1	29	1	1	[M-H]-	NEG	WT_1	4556233.61144219	WT	TRUE	1.79075510451405	0.0164476098818662	5.63732324800649	29:1:1	29:1	29:1	EtherOxPE	NA
w/o MS2: PE O-12:0_17:2;O	PE O- 29:2:1O	EtherOxPE	km4	29:2:1	29	2	1	[M-H]-	NEG	WT_1	1191442.19308701	WT	TRUE	0.961268178757407	0.00430100342956016	1.47414407305143	29:2:1	29:2	29:2	EtherOxPE	NA
w/o MS2: PE O-12:0_17:2;O2	PE O- 29:2:2O	EtherOxPE	km4	29:2:2	29	2	2	[M-H]-	NEG	WT_1	472089.392133492	WT	TRUE	0.91423942338865	0.00170420193812697	0.584105366925862	29:2:2	29:2	Other	EtherOxPE	NA
w/o MS2: PE O-12:0_18:1;O2	PE O- 30:1:2O	EtherOxPE	km4	30:1:2	30	1	2	[M-H]-	NEG	WT_1	3908367.10369487	WT	TRUE	0.944949028315288	0.0141088677356789	4.83573289132312	30:1:2	30:1	30:1	EtherOxPE	NA
w/o MS2: PE O-12:0_18:2;O2	PE O- 30:2:2O	EtherOxPE	km3	30:2:2	30	2	2	[M-H]-	NEG	WT_1	163749.702026222	WT	TRUE	0.944421488142784	0.000591122283641336	0.202603747044121	30:2:2	30:2	Other	EtherOxPE	NA
w/o MS2: PE O-12:0_22:5;O	PE O- 34:5:1O	EtherOxPE	km4	34:5:1	34	5	1	[M-H]-	NEG	WT_1	906005.959475566	WT	TRUE	0.965734641644344	0.00327060327518701	1.1209803740874	34:5:1	34:5	34:5	EtherOxPE	NA
w/o MS2: PE O-14:0_17:1;O	PE O- 31:1:1O	EtherOxPE	km3	31:1:1	31	1	1	[M-H]-	NEG	WT_1	11820616.2097735	WT	TRUE	0.978862815272294	0.042671403743075	14.6253770653402	31:1:1	31:1	31:1	EtherOxPE	NA
w/o MS2: PE O-14:0_17:1;O2	PE O- 31:1:2O	EtherOxPE	km4	31:1:2	31	1	2	[M-H]-	NEG	WT_1	886358.760429082	WT	TRUE	1.1516825109982	0.00319967858327121	1.09667134575645	31:1:2	31:1	31:1	EtherOxPE	NA
w/o MS2: PE O-14:0_17:2;O	PE O- 31:2:1O	EtherOxPE	km4	31:2:1	31	2	1	[M-H]-	NEG	WT_1	1399871.27532777	WT	TRUE	0.981530621499156	0.00505341441746962	1.7320285915111	31:2:1	31:2	31:2	EtherOxPE	NA
w/o MS2: PE O-14:0_17:2;O2	PE O- 31:2:2O	EtherOxPE	km3	31:2:2	31	2	2	[M-H]-	NEG	WT_1	659113.230035757	WT	TRUE	1.0108749450115	0.00237934184243318	0.81550566797498	31:2:2	31:2	Other	EtherOxPE	NA
w/o MS2: PE O-14:0_18:1;O2	PE O- 32:1:2O	EtherOxPE	km4	32:1:2	32	1	2	[M-H]-	NEG	WT_1	697704.410011919	WT	TRUE	1.09321822582233	0.0025186526695898	0.863253649005031	32:1:2	32:1	Other	EtherOxPE	NA
w/o MS2: PE O-14:0_22:5;O	PE O- 36:5:1O	EtherOxPE	km4	36:5:1	36	5	1	[M-H]-	NEG	WT_1	1390035.7568534	WT	TRUE	0.949332977239258	0.00501790904512739	1.71985933030102	36:5:1	36:5	36:5	EtherOxPE	NA
w/o MS2: PE O-14:0_22:6;O	PE O- 36:6:1O	EtherOxPE	km4	36:6:1	36	6	1	[M-H]-	NEG	WT_1	9867450.5363528	WT	TRUE	0.988388330408472	0.0356206443284566	12.2087700172881	36:6:1	36:6	36:6	EtherOxPE	NA
w/o MS2: PE O-15:0_18:2;O	PE O- 33:2:1O	EtherOxPE	km4	33:2:1	33	2	1	[M-H]-	NEG	WT_1	1257467.22288439	WT	TRUE	0.917714541294663	0.00453934808550991	1.55583532665449	33:2:1	33:2	33:2	EtherOxPE	NA
w/o MS2: PE O-15:0_18:2;O2	PE O- 33:2:2O	EtherOxPE	km3	33:2:2	33	2	2	[M-H]-	NEG	WT_1	2563001.19189511	WT	TRUE	0.944348203183952	0.00925221297371215	3.17114253480196	33:2:2	33:2	33:2	EtherOxPE	NA
w/o MS2: PE O-15:0_20:5;O	PE O- 35:5:1O	EtherOxPE	km4	35:5:1	35	5	1	[M-H]-	NEG	WT_1	4882834.32657926	WT	TRUE	0.986236873866231	0.017626610259771	6.04141881493133	35:5:1	35:5	35:5	EtherOxPE	NA
w/o MS2: PE O-15:0_22:5;O	PE O- 37:5:1O	EtherOxPE	km3	37:5:1	37	5	1	[M-H]-	NEG	WT_1	710356.376638856	WT	TRUE	1.19730955752179	0.00256432517654722	0.878907636855855	37:5:1	37:5	Other	EtherOxPE	NA
w/o MS2: PE O-15:0_22:6;O	PE O- 37:6:1O	EtherOxPE	km4	37:6:1	37	6	1	[M-H]-	NEG	WT_1	4365442.19308701	WT	TRUE	1.02243264659397	0.0157588693374759	5.40126140615695	37:6:1	37:6	37:6	EtherOxPE	NA
w/o MS2: PE O-15:0_22:6;O3	PE O- 37:6:3O	EtherOxPE	km3	37:6:3	37	6	3	[M-H]-	NEG	WT_1	347771.15613826	WT	TRUE	0.841477277919836	0.00125542384173692	0.430289267556618	37:6:3	37:6	Other	EtherOxPE	NA
w/o MS2: PE O-16:0_18:2;O	PE O- 34:2:1O	EtherOxPE	km4	34:2:1	34	2	1	[M-H]-	NEG	WT_1	2501203.81406436	WT	TRUE	0.926752727849896	0.00902912977628129	3.09468205792117	34:2:1	34:2	34:2	EtherOxPE	NA
w/o MS2: PE O-16:1_22:6;O	PE O- 38:7:1O	EtherOxPE	km3	38:7:1	38	7	1	[M-H]-	NEG	WT_1	56762.8128724672	WT	TRUE	0.978564021826331	0.000204908852693397	0.0702313252385921	38:7:1	38:7	Other	EtherOxPE	NA
w/o MS2: PE O-16:1_22:6;O4	PE O- 38:7:4O	EtherOxPE	km4	38:7:4	38	7	4	[M-H]-	NEG	WT_1	42014.3027413588	WT	TRUE	0.713688925953423	0.000151668004733795	0.0519833322413147	38:7:4	38:7	Other	EtherOxPE	NA
w/o MS2: PE O-16:2_22:6;O3	PE O- 38:8:3O	EtherOxPE	km4	38:8:3	38	8	3	[M-H]-	NEG	WT_1	52261.0250297974	WT	TRUE	1.45350106112682	0.000188657787335112	0.0646613664903525	38:8:3	38:8	Other	EtherOxPE	NA
w/o MS2: PE O-16:2_22:6;O4	PE O- 38:8:4O	EtherOxPE	km3	38:8:4	38	8	4	[M-H]-	NEG	WT_1	1253823.59952324	WT	TRUE	0.979454867630734	0.00452619491982278	1.55132715511798	38:8:4	38:8	38:8	EtherOxPE	NA
w/o MS2: PE O-17:0_18:2;O	PE O- 35:2:1O	EtherOxPE	km4	35:2:1	35	2	1	[M-H]-	NEG	WT_1	6173942.78903456	WT	TRUE	1.08723801427512	0.0222874003150287	7.63887767499039	35:2:1	35:2	35:2	EtherOxPE	NA
w/o MS2: PE O-17:0_22:6;O	PE O- 39:6:1O	EtherOxPE	km3	39:6:1	39	6	1	[M-H]-	NEG	WT_1	218348.033373063	WT	TRUE	0.907235981403236	0.000788217544941923	0.270157008981997	39:6:1	39:6	Other	EtherOxPE	NA
w/o MS2: PE O-17:1_22:6;O	PE O- 39:7:1O	EtherOxPE	km4	39:7:1	39	7	1	[M-H]-	NEG	WT_1	322703.218116806	WT	TRUE	0.91036684132257	0.00116493075023164	0.399273283338198	39:7:1	39:7	Other	EtherOxPE	NA
w/o MS2: PE O-18:0_18:2;O	PE O- 36:2:1O	EtherOxPE	km3	36:2:1	36	2	1	[M-H]-	NEG	WT_1	1763184.74374255	WT	TRUE	1.0277383987958	0.00636494466436196	2.18154800523585	36:2:1	36:2	36:2	EtherOxPE	NA
w/o MS2: PE O-18:2_22:6;O2	PE O- 40:8:2O	EtherOxPE	km3	40:8:2	40	8	2	[M-H]-	NEG	WT_1	29768.7723480334	WT	TRUE	0.591723069863174	0.000107462697481738	0.036832218611605	40:8:2	40:8	Other	EtherOxPE	NA
w/o MS2: PE O-18:3_22:6;O3	PE O- 40:9:3O	EtherOxPE	km3	40:9:3	40	9	3	[M-H]-	NEG	WT_1	326681.764004768	WT	TRUE	0.943763803758072	0.00117929295731821	0.40419584682817	40:9:3	40:9	Other	EtherOxPE	NA
w/o MS2: PE O-20:3_22:4;O	PE O- 42:7:1O	EtherOxPE	km4	42:7:1	42	7	1	[M-H]-	NEG	WT_1	322486.293206198	WT	TRUE	0.785316541621483	0.00116414767003699	0.399004887126342	42:7:1	42:7	Other	EtherOxPE	NA
w/o MS2: PE O-20:4_22:6;O2	PE O- 42:10:2O	EtherOxPE	km4	42:10:2	42	10	2	[M-H]-	NEG	WT_1	1876144.2193087	WT	TRUE	0.977967941001502	0.00677271861649348	2.32131017109418	42:10:2	42:10	42:10	EtherOxPE	NA
w/o MS2: PE O-20:4_22:6;O3	PE O- 42:10:3O	EtherOxPE	km4	42:10:3	42	10	3	[M-H]-	NEG	WT_1	0	WT	FALSE	0	0	0	42:10:3	42:10	Other	EtherOxPE	NA
w/o MS2: PE O-20:5_20:5;O2	PE O- 40:10:2O	EtherOxPE	km4	40:10:2	40	10	2	[M-H]-	NEG	WT_1	1921967.81883194	WT	TRUE	1.24335690785851	0.00693813785365647	2.37800665879204	40:10:2	40:10	40:10	EtherOxPE	NA
w/o MS2: PE O-22:6_4:0;O	PE O- 26:6:1O	EtherOxPE	km3	26:6:1	26	6	1	[M-H]-	NEG	WT_1	96421.9308700834	WT	TRUE	1.16873220378171	0.000348074843885235	0.119300641465472	26:6:1	26:6	Other	EtherOxPE	NA
w/o MS2: PE O-24:0_14:0;O2	PE O- 38:0:2O	EtherOxPE	km3	38:0:2	38	0	2	[M-H]-	NEG	WT_1	1083321.81168057	WT	TRUE	1.05028969933476	0.00391069818946324	1.34036920730373	38:0:2	38:0	38:0	EtherOxPE	NA
w/o MS2: PE O-8:0_17:1;O2	PE O- 25:1:2O	EtherOxPE	km3	25:1:2	25	1	2	[M-H]-	NEG	WT_1	982020.262216925	WT	TRUE	1.1833348984777	0.00354500834383672	1.21503112577597	25:1:2	25:1	25:1	EtherOxPE	NA
w/o MS2: PE O-8:0_18:1;O2	PE O- 26:1:2O	EtherOxPE	km4	26:1:2	26	1	2	[M-H]-	NEG	WT_1	312582.83671037	WT	TRUE	0.984913943301636	0.00112839704730414	0.386751567761999	26:1:2	26:1	Other	EtherOxPE	NA
w/o MS2: PE O-8:0_20:3;O4	PE O- 28:3:4O	EtherOxPE	km4	28:3:4	28	3	4	[M-H]-	NEG	WT_1	19292.0143027414	WT	TRUE	1.09803256382094	6.96425056630128e-05	0.0238695664016431	28:3:4	28:3	Other	EtherOxPE	NA
w/o MS2: PE O-8:0_22:5;O4	PE O- 30:5:4O	EtherOxPE	km4	30:5:4	30	5	4	[M-H]-	NEG	WT_1	523678.188319428	WT	TRUE	1.11154956591008	0.00189043303738634	0.647935000100354	30:5:4	30:5	Other	EtherOxPE	NA
w/o MS2: PE O-9:0_18:1;O2	PE O- 27:1:2O	EtherOxPE	km4	27:1:2	27	1	2	[M-H]-	NEG	WT_1	191445.768772348	WT	TRUE	0.995790010032266	0.00069110269288954	0.236871454598488	27:1:2	27:1	Other	EtherOxPE	NA
w/o MS2: PE O-9:0_18:2;O	PE O- 27:2:1O	EtherOxPE	km4	27:2:1	27	2	1	[M-H]-	NEG	WT_1	316201.430274136	WT	TRUE	0.742432888021371	0.00114145985758419	0.391228770504825	27:2:1	27:2	Other	EtherOxPE	NA
w/o MS2: PE O-9:0_18:2;O2	PE O- 27:2:2O	EtherOxPE	km4	27:2:2	27	2	2	[M-H]-	NEG	WT_1	32719.9046483909	WT	TRUE	0.691450985041926	0.000118116030239777	0.0404835868564134	27:2:2	27:2	Other	EtherOxPE	NA
w/o MS2: PE O-9:0_18:2;O4	PE O- 27:2:4O	EtherOxPE	km4	27:2:4	27	2	4	[M-H]-	NEG	WT_1	167873.659117998	WT	TRUE	1.24226631687245	0.000606009412616625	0.207706224478304	27:2:4	27:2	Other	EtherOxPE	NA
w/o MS2: PE O-9:0_20:3;O4	PE O- 29:3:4O	EtherOxPE	km4	29:3:4	29	3	4	[M-H]-	NEG	WT_1	1043537.54469607	WT	TRUE	1.03346301121838	0.00376708042123602	1.29114504710848	29:3:4	29:3	29:3	EtherOxPE	NA
w/o MS2: PE O-9:0_20:4;O2	PE O- 29:4:2O	EtherOxPE	km4	29:4:2	29	4	2	[M-H]-	NEG	WT_1	19396.9010727056	WT	TRUE	1.05242328296484	7.00211378450432e-05	0.0239993403941888	29:4:2	29:4	Other	EtherOxPE	NA
w/o MS2: PE O-9:0_20:5;O	PE O- 29:5:1O	EtherOxPE	km4	29:5:1	29	5	1	[M-H]-	NEG	WT_1	133806.912991657	WT	TRUE	1.06905352723343	0.000483031400948503	0.165556221581247	29:5:1	29:5	Other	EtherOxPE	NA
w/o MS2: PE O-9:0_22:4;O2	PE O- 31:4:2O	EtherOxPE	km4	31:4:2	31	4	2	[M-H]-	NEG	WT_1	800426.698450536	WT	TRUE	1.21746930562769	0.00288947126022745	0.990349578250009	31:4:2	31:4	Other	EtherOxPE	NA
w/o MS2: PE O-9:0_22:5;O4	PE O- 31:5:4O	EtherOxPE	km4	31:5:4	31	5	4	[M-H]-	NEG	WT_1	318027.413587604	WT	TRUE	1.1201356133759	0.00114805149966226	0.393488017738689	31:5:4	31:5	Other	EtherOxPE	NA
w/o MS2: PG 10:0_18:1;O2	PG 28:1:2O	OxPG	km4	28:1:2	28	1	2	[M-H]-	NEG	WT_1	2024854.58879619	WT	TRUE	0.931530619676347	0.00730955020839777	1.35401772378454	28:1:2	28:1	28:1	OxPG	NA
w/o MS2: PG 10:0_22:6;O	PG 32:6:1O	OxPG	km4	32:6:1	32	6	1	[M-H]-	NEG	WT_1	1003405.2443385	WT	TRUE	1.12432756332055	0.00362220628258661	0.670975828333635	32:6:1	32:6	Other	OxPG	NA
w/o MS2: PG 12:0_17:1;O2	PG 29:1:2O	OxPG	km4	29:1:2	29	1	2	[M-H]-	NEG	WT_1	3081977.35399285	WT	TRUE	0.904418100563848	0.0111256721024836	2.06091439093898	29:1:2	29:1	29:1	OxPG	NA
w/o MS2: PG 12:0_18:1;O	PG 30:1:1O	OxPG	km4	30:1:1	30	1	1	[M-H]-	NEG	WT_1	644918.9511323	WT	TRUE	1.00210832048008	0.00232810172134453	0.431256493710406	30:1:1	30:1	Other	OxPG	NA
w/o MS2: PG 12:0_18:1;O4	PG 30:1:4O	OxPG	km4	30:1:4	30	1	4	[M-H]-	NEG	WT_1	473998.808104887	WT	TRUE	1.29083683709325	0.00171109476489529	0.316962408450439	30:1:4	30:1	Other	OxPG	NA
w/o MS2: PG 12:0_18:2;O3	PG 30:2:3O	OxPG	km4	30:2:3	30	2	3	[M-H]-	NEG	WT_1	30429.0822407628	WT	TRUE	0.4938944010757	0.000109846359173157	0.0203478891276757	30:2:3	30:2	Other	OxPG	NA
w/o MS2: PG 12:0_18:2;O4	PG 30:2:4O	OxPG	km4	30:2:4	30	2	4	[M-H]-	NEG	WT_1	227929.678188319	WT	TRUE	1.05661904843147	0.000822806455298092	0.152416289915895	30:2:4	30:2	Other	OxPG	NA
w/o MS2: PG 12:0_20:4;O4	PG 32:4:4O	OxPG	km4	32:4:4	32	4	4	[M-H]-	NEG	WT_1	800243.146603099	WT	TRUE	0.937518654642685	0.0028888086539089	0.535121588401018	32:4:4	32:4	Other	OxPG	NA
w/o MS2: PG 12:0_20:5;O4	PG 32:5:4O	OxPG	km4	32:5:4	32	5	4	[M-H]-	NEG	WT_1	72651.9666269368	WT	TRUE	1.28242773728495	0.00026226732563258	0.0485822789572061	32:5:4	32:5	Other	OxPG	NA
w/o MS2: PG 12:0_22:6;O	PG 34:6:1O	OxPG	km4	34:6:1	34	6	1	[M-H]-	NEG	WT_1	861048.867699642	WT	TRUE	1.16445481974093	0.0031083120561642	0.575782297830611	34:6:1	34:6	Other	OxPG	NA
w/o MS2: PG 13:0_16:0	PG 29:0	PG	km4	29:0	29	0	NA	[M-H]-	NEG	WT_1	1401097.73539928	WT	TRUE	1.09711975529726	0.00505784183241631	0.587129667335876	29:0	29:0	Other	PG	NA
w/o MS2: PG 14:0_17:1;O	PG 31:1:1O	OxPG	km4	31:1:1	31	1	1	[M-H]-	NEG	WT_1	2980687.72348033	WT	TRUE	1.00886257095974	0.0107600252832414	1.99318214206126	31:1:1	31:1	31:1	OxPG	NA
w/o MS2: PG 14:0_18:1;O	PG 32:1:1O	OxPG	km4	32:1:1	32	1	1	[M-H]-	NEG	WT_1	2051747.318236	WT	TRUE	0.985150475307485	0.00740663063934269	1.37200085822981	32:1:1	32:1	32:1	OxPG	NA
w/o MS2: PG 14:0_18:1;O4	PG 32:1:4O	OxPG	km4	32:1:4	32	1	4	[M-H]-	NEG	WT_1	7125611.44219309	WT	TRUE	1.15452906860518	0.0257228419711904	4.76488743385143	32:1:4	32:1	32:1	OxPG	NA
w/o MS2: PG 14:0_18:2;O4	PG 32:2:4O	OxPG	km4	32:2:4	32	2	4	[M-H]-	NEG	WT_1	10626460.0715137	WT	TRUE	1.0378167427569	0.0383606032058048	7.10590052121839	32:2:4	32:2	32:2	OxPG	NA
w/o MS2: PG 14:0_20:5;O4	PG 34:5:4O	OxPG	km4	34:5:4	34	5	4	[M-H]-	NEG	WT_1	1628713.94517282	WT	TRUE	1.15740763096158	0.00587951669380675	1.08911897226662	34:5:4	34:5	34:5	OxPG	NA
w/o MS2: PG 14:0_22:4;O4	PG 36:4:4O	OxPG	km4	36:4:4	36	4	4	[M-H]-	NEG	WT_1	208644.815256257	WT	TRUE	1.09397736361489	0.000753189765465672	0.139520526261928	36:4:4	36:4	Other	OxPG	NA
w/o MS2: PG 14:1_22:6;O	PG 36:7:1O	OxPG	km4	36:7:1	36	7	1	[M-H]-	NEG	WT_1	1375092.96781883	WT	TRUE	1.1126577032438	0.00496396686710335	0.91952294282283	36:7:1	36:7	Other	OxPG	NA
w/o MS2: PG 14:1_22:6;O3	PG 36:7:3O	OxPG	km4	36:7:3	36	7	3	[M-H]-	NEG	WT_1	4331820.0238379	WT	TRUE	0.99462330612804	0.015637496209943	2.89668261660624	36:7:3	36:7	36:7	OxPG	NA
w/o MS2: PG 15:0_16:0	PG 31:0	PG	km4	31:0	31	0	NA	[M-H]-	NEG	WT_1	83655053.6352801	WT	TRUE	1.04298978876609	0.301987519556565	35.0556300041765	31:0	31:0	31:0	PG	NA
w/o MS2: PG 15:0_16:2;O3	PG 31:2:3O	OxPG	km3	31:2:3	31	2	3	[M-H]-	NEG	WT_1	381098.927294398	WT	TRUE	1.86024795897516	0.00137573421757711	0.254840374675334	31:2:3	31:2	Other	OxPG	NA
w/o MS2: PG 15:0_17:0	PG 32:0	PG	km4	32:0	32	0	NA	[M-H]-	NEG	WT_1	132373259.833135	WT	TRUE	1.05668447386951	0.47785603684995	55.4709825348801	32:0	32:0	32:0	PG	NA
w/o MS2: PG 15:0_18:2;O4	PG 33:2:4O	OxPG	km3	33:2:4	33	2	4	[M-H]-	NEG	WT_1	56199207.3897497	WT	TRUE	1.05324889377238	0.202874285571171	37.5803394917379	33:2:4	33:2	33:2	OxPG	NA
w/o MS2: PG 15:0_20:3;O3	PG 35:3:3O	OxPG	km4	35:3:3	35	3	3	[M-H]-	NEG	WT_1	127605.482717521	WT	TRUE	0.901273819600712	0.000460644773185951	0.0853296262396431	35:3:3	35:3	Other	OxPG	NA
w/o MS2: PG 15:0_20:4;O3	PG 35:4:3O	OxPG	km4	35:4:3	35	4	3	[M-H]-	NEG	WT_1	2023942.78903456	WT	TRUE	0.877302222947661	0.00730625868999716	1.3534080044276	35:4:3	35:4	35:4	OxPG	NA
w/o MS2: PG 15:0_20:5;O2	PG 35:5:2O	OxPG	km4	35:5:2	35	5	2	[M-H]-	NEG	WT_1	226241.954707986	WT	TRUE	1.2099862381699	0.000816713919278147	0.151287711341481	35:5:2	35:5	Other	OxPG	NA
w/o MS2: PG 15:0_20:5;O4	PG 35:5:4O	OxPG	km3	35:5:4	35	5	4	[M-H]-	NEG	WT_1	6170628.12872467	WT	TRUE	1.0354484053871	0.0222754346775489	4.12629128995575	35:5:4	35:5	35:5	OxPG	NA
w/o MS2: PG 15:0_22:3;O3	PG 37:3:3O	OxPG	km4	37:3:3	37	3	3	[M-H]-	NEG	WT_1	356009.535160906	WT	TRUE	1.71501810718079	0.00128516367858004	0.238063129624901	37:3:3	37:3	Other	OxPG	NA
w/o MS2: PG 15:0_22:4;O4	PG 37:4:4O	OxPG	km3	37:4:4	37	4	4	[M-H]-	NEG	WT_1	1606815.25625745	WT	TRUE	1.20892620845735	0.00580046431789259	1.07447534645609	37:4:4	37:4	37:4	OxPG	NA
w/o MS2: PG 15:0_22:5;O2	PG 37:5:2O	OxPG	km4	37:5:2	37	5	2	[M-H]-	NEG	WT_1	6011867.69964243	WT	TRUE	1.21704299015484	0.0217023232383846	4.02012839015918	37:5:2	37:5	37:5	OxPG	NA
w/o MS2: PG 15:1_18:3;O3	PG 33:4:3O	OxPG	km4	33:4:3	33	4	3	[M-H]-	NEG	WT_1	306743.742550656	WT	TRUE	1.13412174221409	0.00110731842162496	0.20511915589974	33:4:3	33:4	Other	OxPG	NA
w/o MS2: PG 15:1_18:3;O4	PG 33:4:4O	OxPG	km3	33:4:4	33	4	4	[M-H]-	NEG	WT_1	387949.940405244	WT	TRUE	1.15742406868061	0.00140046578328519	0.259421638549439	33:4:4	33:4	Other	OxPG	NA
w/o MS2: PG 15:1_22:6;O	PG 37:7:1O	OxPG	km4	37:7:1	37	7	1	[M-H]-	NEG	WT_1	2237644.81525626	WT	TRUE	1.1732934722424	0.0080777045503305	1.49631028131893	37:7:1	37:7	37:7	OxPG	NA
w/o MS2: PG 15:1_22:6;O3	PG 37:7:3O	OxPG	km4	37:7:3	37	7	3	[M-H]-	NEG	WT_1	2858779.49940405	WT	TRUE	0.93781329748786	0.0103199471217612	1.91166226552903	37:7:3	37:7	37:7	OxPG	NA
w/o MS2: PG 16:0_18:0;O2	PG 34:0:2O	OxPG	km3	34:0:2	34	0	2	[M-H]-	NEG	WT_1	126096.543504172	WT	TRUE	0.955873331252983	0.000455197632930831	0.0843206004803154	34:0:2	34:0	Other	OxPG	NA
w/o MS2: PG 16:0_18:1;O	PG 34:1:1O	OxPG	km3	34:1:1	34	1	1	[M-H]-	NEG	WT_1	2812249.10607867	WT	TRUE	1.03251264200895	0.0101519764200079	1.88054744987469	34:1:1	34:1	34:1	OxPG	NA
w/o MS2: PG 16:0_18:2;O4	PG 34:2:4O	OxPG	km3	34:2:4	34	2	4	[M-H]-	NEG	WT_1	8585840.28605483	WT	TRUE	1.04880557097636	0.0309941419988648	5.74134063019955	34:2:4	34:2	34:2	OxPG	NA
w/o MS2: PG 16:1_22:6;O	PG 38:7:1O	OxPG	km4	38:7:1	38	7	1	[M-H]-	NEG	WT_1	4994702.02622169	WT	TRUE	1.19395362205291	0.0180304429950986	3.33995098015774	38:7:1	38:7	38:7	OxPG	NA
w/o MS2: PG 16:1_22:6;O3	PG 38:7:3O	OxPG	km4	38:7:3	38	7	3	[M-H]-	NEG	WT_1	1564688.91537545	WT	TRUE	0.897505400976271	0.00564839186514617	1.0463055151467	38:7:3	38:7	38:7	OxPG	NA
w/o MS2: PG 16:2_22:6;O2	PG 38:8:2O	OxPG	km4	38:8:2	38	8	2	[M-H]-	NEG	WT_1	2158030.98927294	WT	TRUE	1.10083460308804	0.00779030551361565	1.44307261574227	38:8:2	38:8	38:8	OxPG	NA
w/o MS2: PG 17:1_22:6;O	PG 39:7:1O	OxPG	km4	39:7:1	39	7	1	[M-H]-	NEG	WT_1	3343549.4636472	WT	TRUE	1.17907694824793	0.012069924830168	2.23582733257903	39:7:1	39:7	39:7	OxPG	NA
w/o MS2: PG 18:1_22:6;O	PG 40:7:1O	OxPG	km3	40:7:1	40	7	1	[M-H]-	NEG	WT_1	4601821.21573302	WT	TRUE	1.22607063916517	0.0166121771966196	3.07723207496822	40:7:1	40:7	40:7	OxPG	NA
w/o MS2: PG 24:0_5:0	PG 29:0	PG	km4	29:0	29	0	NA	[M-H]-	NEG	WT_1	320017.878426698	WT	TRUE	1.26729476997208	0.00115523690584398	0.134103414597737	29:0	29:0	Other	PG	NA
w/o MS2: PG 25:0_5:0	PG 30:0	PG	km4	30:0	30	0	NA	[M-H]-	NEG	WT_1	3033415.97139452	WT	TRUE	1.01621683132933	0.0109503697048419	1.27115222955424	30:0	30:0	30:0	PG	NA
w/o MS2: PG 28:0_5:0	PG 33:0	PG	km3	33:0	33	0	NA	[M-H]-	NEG	WT_1	3769073.89749702	WT	TRUE	0.99523865647105	0.0136060312900271	1.57942950565909	33:0	33:0	33:0	PG	NA
w/o MS2: PG 29:0_5:0	PG 34:0	PG	km3	34:0	34	0	NA	[M-H]-	NEG	WT_1	1404700.83432658	WT	TRUE	1.01189406274102	0.00507084870839675	0.588639545070392	34:0	34:0	Other	PG	NA
w/o MS2: PG 30:0|PG 15:0_15:0	PG 30:0|PG 15:0_15:0	PG	km4	30:0	30	0	NA	[M-H]-	NEG	WT_1	2486174.01668653	WT	TRUE	1.09702385329417	0.0089748735056517	1.04183062071703	30:0	30:0	30:0	PG	NA
w/o MS2: PG 8:0_24:0;O	PG 32:0:1O	OxPG	km4	32:0:1	32	0	1	[M-H]-	NEG	WT_1	629433.849821216	WT	TRUE	1.01055273024621	0.00227220184283385	0.420901625886404	32:0:1	32:0	Other	OxPG	NA
w/o MS2: PG 9:0_18:0;O4	PG 27:0:4O	OxPG	km3	27:0:4	27	0	4	[M-H]-	NEG	WT_1	2184505.36352801	WT	TRUE	0.926494702367727	0.00788587571847089	1.46077599660024	27:0:4	27:0	27:0	OxPG	NA
w/o MS2: PG 9:0_18:1;O2	PG 27:1:2O	OxPG	km4	27:1:2	27	1	2	[M-H]-	NEG	WT_1	98482.7175208582	WT	TRUE	0.672024612715713	0.000355514105734447	0.0658552696808641	27:1:2	27:1	Other	OxPG	NA
w/o MS2: PS 10:0_20:4;O4	PS 30:4:4O	OxPS	km4	30:4:4	30	4	4	[M-H]-	NEG	WT_1	1394332.53873659	WT	TRUE	1.17988621310876	0.00503342005667535	20.8573618502539	30:4:4	30:4	30:4	Other	NA
w/o MS2: PS 11:0_14:0	PS 25:0	PS	km4	25:0	25	0	NA	[M-H]-	NEG	WT_1	550287.246722288	WT	TRUE	0.923713841654345	0.00198648944038441	0.027386174751617	25:0	25:0	Other	PS	NA
w/o MS2: PS 11:0_15:0	PS 26:0	PS	km4	26:0	26	0	NA	[M-H]-	NEG	WT_1	5549381.40643623	WT	TRUE	1.05336087842595	0.0200327876581056	0.276176360374083	26:0	26:0	Other	PS	NA
w/o MS2: PS 11:0_17:2	PS 28:2	PS	km4	28:2	28	2	NA	[M-H]-	NEG	WT_1	2422346.84147795	WT	TRUE	1.02992467987454	0.00874446291497086	0.120553064431133	28:2	28:2	Other	PS	NA
w/o MS2: PS 12:0_22:6;O	PS 34:6:1O	OxPS	km4	34:6:1	34	6	1	[M-H]-	NEG	WT_1	2160946.3647199	WT	TRUE	0.892843490018783	0.00780082976722073	32.3248859334469	34:6:1	34:6	34:6	Other	NA
w/o MS2: PS 12:0_22:6;O3	PS 34:6:3O	OxPS	km4	34:6:3	34	6	3	[M-H]-	NEG	WT_1	405027.413587604	WT	TRUE	1.05725790659047	0.00146211398674124	6.0586718661272	34:6:3	34:6	34:6	Other	NA
w/o MS2: PS 13:0_13:0	PS 26:0	PS	km4	26:0	26	0	NA	[M-H]-	NEG	WT_1	11225811.6805721	WT	TRUE	1.04223812790633	0.0405242107572493	0.558675568521838	26:0	26:0	Other	PS	NA
w/o MS2: PS 13:0_14:0	PS 27:0	PS	km4	27:0	27	0	NA	[M-H]-	NEG	WT_1	30940112.0381406	WT	TRUE	1.04129955098188	0.111691132611501	1.5397982056792	27:0	27:0	27:0	PS	NA
w/o MS2: PS 13:0_15:0	PS 28:0	PS	km4	28:0	28	0	NA	[M-H]-	NEG	WT_1	140066315.852205	WT	TRUE	1.06246990435532	0.505627304741756	6.97068781003299	28:0	28:0	28:0	PS	NA
w/o MS2: PS 13:0_15:2	PS 28:2	PS	km4	28:2	28	2	NA	[M-H]-	NEG	WT_1	3957197.8545888	WT	TRUE	1.05881047442234	0.0142851425296062	0.196938076646331	28:2	28:2	Other	PS	NA
w/o MS2: PS 13:0_16:0	PS 29:0	PS	km4	29:0	29	0	NA	[M-H]-	NEG	WT_1	175244221.692491	WT	TRUE	1.36949304142687	0.632616507022563	8.72138852584331	29:0	29:0	29:0	PS	NA
w/o MS2: PS 13:0_16:2	PS 29:2	PS	km4	29:2	29	2	NA	[M-H]-	NEG	WT_1	14187716.3289631	WT	TRUE	1.0808816107444	0.0512164307614382	0.706080835101452	29:2	29:2	Other	PS	NA
w/o MS2: PS 13:0_17:2	PS 30:2	PS	km4	30:2	30	2	NA	[M-H]-	NEG	WT_1	63066890.3456496	WT	TRUE	1.05879541509972	0.227666027980364	3.13865329486487	30:2	30:2	30:2	PS	NA
w/o MS2: PS 14:0_15:3	PS 29:3	PS	km4	29:3	29	3	NA	[M-H]-	NEG	WT_1	1470207.3897497	WT	TRUE	1.05687403856997	0.0053073217166285	0.0731678895642726	29:3	29:3	Other	PS	NA
w/o MS2: PS 14:1_22:3;O4	PS 36:4:4O	OxPS	km3	36:4:4	36	4	4	[M-H]-	NEG	WT_1	409003.57568534	WT	TRUE	1.12955370887139	0.00147646758855094	6.11814996718542	36:4:4	36:4	36:4	Other	NA
w/o MS2: PS 15:0_15:0	PS 30:0	PS	km3	30:0	30	0	NA	[M-H]-	NEG	WT_1	1212563340.882	WT	TRUE	1.06754087401383	4.37724894917463	60.3457044454417	30:0	30:0	30:0	PS	NA
w/o MS2: PS 15:0_15:3	PS 30:3	PS	km4	30:3	30	3	NA	[M-H]-	NEG	WT_1	23377016.6865316	WT	TRUE	1.07737474667222	0.0843890115064231	1.1634052360147	30:3	30:3	30:3	PS	NA
w/o MS2: PS 15:0_16:3	PS 31:3	PS	km4	31:3	31	3	NA	[M-H]-	NEG	WT_1	3216019.07032181	WT	TRUE	1.14306358979856	0.0116095511232032	0.160051792566463	31:3	31:3	Other	PS	NA
w/o MS2: PS 15:0_17:0	PS 32:0	PS	km3	32:0	32	0	NA	[M-H]-	NEG	WT_1	49641810.488677	WT	TRUE	1.01787694388154	0.179202649025024	2.47052662973245	32:0	32:0	32:0	PS	NA
w/o MS2: PS 15:0_17:3	PS 32:3	PS	km3	32:3	32	3	NA	[M-H]-	NEG	WT_1	59064692.4910608	WT	TRUE	1.0713890728479	0.213218439336752	2.93947570081892	32:3	32:3	32:3	PS	NA
w/o MS2: PS 15:0_18:2	PS 33:2	PS	km3	33:2	33	2	NA	[M-H]-	NEG	WT_1	155481455.303933	WT	TRUE	1.05983313337581	0.561274626981745	7.73785387713726	33:2	33:2	33:2	PS	NA
w/o MS2: PS 15:1_20:5;O3	PS 35:6:3O	OxPS	km4	35:6:3	35	6	3	[M-H]-	NEG	WT_1	1440362.33611442	WT	TRUE	0.986096513218395	0.0051995836502871	21.5459064500043	35:6:3	35:6	35:6	Other	NA
w/o MS2: PS 16:0_17:3	PS 33:3	PS	km3	33:3	33	3	NA	[M-H]-	NEG	WT_1	19353636.4719905	WT	TRUE	1.03117190190106	0.0698649563725941	0.963173458331452	33:3	33:3	Other	PS	NA
w/o MS2: PS 18:3_22:6;O3	PS 40:9:3O	OxPS	km3	40:9:3	40	9	3	[M-H]-	NEG	WT_1	799595.947556615	WT	TRUE	0.982684357110412	0.00288647232124023	11.9608927919709	40:9:3	40:9	40:9	Other	NA
w/o MS2: PS 22:6_4:0;O	PS 26:6:1O	OxPS	km3	26:6:1	26	6	1	[M-H]-	NEG	WT_1	65477.9499404052	WT	TRUE	1.02847675235798	0.000236369744909383	0.979463117426281	26:6:1	26:6	Other	Other	NA
w/o MS2: PS 8:0_20:4;O4	PS 28:4:4O	OxPS	km4	28:4:4	28	4	4	[M-H]-	NEG	WT_1	10339.6901072706	WT	TRUE	1.32460704656491	3.73253883990261e-05	0.154668023585135	28:4:4	28:4	Other	Other	NA
w/o MS2: SHexCer 26:0;O2	SHexCer 26:0:2O	SHexCer	km3	26:0:2	26	0	2	[M-H]-	NEG	WT_1	339818.831942789	WT	TRUE	1.17705417368628	0.00122671663811752	0.168763694536482	26:0:2	26:0	Other	SHexCer	NA
w/o MS2: SHexCer 26:2;O2	SHexCer 26:2:2O	SHexCer	km4	26:2:2	26	2	2	[M-H]-	NEG	WT_1	88935.6376638856	WT	TRUE	0.750746666641401	0.00032104997189281	0.0441679665082308	26:2:2	26:2	Other	SHexCer	NA
w/o MS2: SHexCer 27:0;O2	SHexCer 27:0:2O	SHexCer	km4	27:0:2	27	0	2	[M-H]-	NEG	WT_1	736575.68533969	WT	TRUE	1.15960157081176	0.00265897461677797	0.365804429533779	27:0:2	27:0	Other	SHexCer	NA
w/o MS2: SHexCer 28:1;O2	SHexCer 28:1:2O	SHexCer	km3	28:1:2	28	1	2	[M-H]-	NEG	WT_1	262122.765196663	WT	TRUE	0.942306856389279	0.000946240546640024	0.130177618538089	28:1:2	28:1	Other	SHexCer	NA
w/o MS2: SHexCer 28:2;O2	SHexCer 28:2:2O	SHexCer	km4	28:2:2	28	2	2	[M-H]-	NEG	WT_1	1614994.04052443	WT	TRUE	1.01277792866363	0.0058299890228141	0.802051962144317	28:2:2	28:2	Other	SHexCer	NA
w/o MS2: SHexCer 29:1;O3	SHexCer 29:1:3O	SHexCer	km4	29:1:3	29	1	3	[M-H]-	NEG	WT_1	525849.821215733	WT	TRUE	1.02293594021504	0.00189827244460974	0.261151973515865	29:1:3	29:1	Other	SHexCer	NA
w/o MS2: SHexCer 29:2;O2	SHexCer 29:2:2O	SHexCer	km4	29:2:2	29	2	2	[M-H]-	NEG	WT_1	2169077.47318236	WT	TRUE	0.952636067040033	0.00783018236660495	1.07722554991226	29:2:2	29:2	29:2	SHexCer	NA
w/o MS2: SHexCer 29:3;O3	SHexCer 29:3:3O	SHexCer	km3	29:3:3	29	3	3	[M-H]-	NEG	WT_1	196320.619785459	WT	TRUE	0.756380072348311	0.000708700484077093	0.0974984020728549	29:3:3	29:3	Other	SHexCer	NA
w/o MS2: SHexCer 29:6;O2	SHexCer 29:6:2O	SHexCer	km3	29:6:2	29	6	2	[M-H]-	NEG	WT_1	135537.544696067	WT	TRUE	0.85024959068682	0.000489278831952006	0.0673117986444104	29:6:2	29:6	Other	SHexCer	NA
w/o MS2: SHexCer 30:6;O3	SHexCer 30:6:3O	SHexCer	km4	30:6:3	30	6	3	[M-H]-	NEG	WT_1	108943.980929678	WT	TRUE	1.08247210891989	0.000393278363253554	0.05410467870215	30:6:3	30:6	Other	SHexCer	NA
w/o MS2: SHexCer 31:2;O2	SHexCer 31:2:2O	SHexCer	km4	31:2:2	31	2	2	[M-H]-	NEG	WT_1	4534917.75923719	WT	TRUE	1.09079273012947	0.0163706614961453	2.25216910755793	31:2:2	31:2	31:2	SHexCer	NA
w/o MS2: SHexCer 31:6;O3	SHexCer 31:6:3O	SHexCer	km4	31:6:3	31	6	3	[M-H]-	NEG	WT_1	1095164.48152563	WT	TRUE	0.928502902414936	0.00395344920492522	0.543889822028791	31:6:3	31:6	Other	SHexCer	NA
w/o MS2: SHexCer 31:7;O3	SHexCer 31:7:3O	SHexCer	km4	31:7:3	31	7	3	[M-H]-	NEG	WT_1	670153.754469607	WT	TRUE	1.0618743083635	0.00241919718223032	0.332817409986348	31:7:3	31:7	Other	SHexCer	NA
w/o MS2: SHexCer 32:2;O2	SHexCer 32:2:2O	SHexCer	km3	32:2:2	32	2	2	[M-H]-	NEG	WT_1	804357.568533969	WT	TRUE	1.07557255807282	0.00290366136177673	0.399466840075031	32:2:2	32:2	Other	SHexCer	NA
w/o MS2: SHexCer 32:6;O3	SHexCer 32:6:3O	SHexCer	km4	32:6:3	32	6	3	[M-H]-	NEG	WT_1	7264083.43265793	WT	TRUE	1.08854522719172	0.0262227138989624	3.60755038356141	32:6:3	32:6	32:6	SHexCer	NA
w/o MS2: SHexCer 32:7;O3	SHexCer 32:7:3O	SHexCer	km4	32:7:3	32	7	3	[M-H]-	NEG	WT_1	1635548.27175209	WT	TRUE	1.08596643708104	0.00590418802257678	0.812259777822171	32:7:3	32:7	Other	SHexCer	NA
w/o MS2: SHexCer 33:5;O2	SHexCer 33:5:2O	SHexCer	km4	33:5:2	33	5	2	[M-H]-	NEG	WT_1	15297.9737783075	WT	TRUE	1.30077788915044	5.52243642768299e-05	0.00759740876922339	33:5:2	33:5	Other	SHexCer	NA
w/o MS2: SHexCer 33:6;O3	SHexCer 33:6:3O	SHexCer	km4	33:6:3	33	6	3	[M-H]-	NEG	WT_1	44161133.4922527	WT	TRUE	1.03534790545558	0.159417878354063	21.9316745939673	33:6:3	33:6	33:6	SHexCer	NA
w/o MS2: SHexCer 33:7;O3	SHexCer 33:7:3O	SHexCer	km4	33:7:3	33	7	3	[M-H]-	NEG	WT_1	23970247.9141836	WT	TRUE	1.07601627696529	0.0865305250095184	11.9043066972641	33:7:3	33:7	33:7	SHexCer	NA
w/o MS2: SHexCer 33:8;O2	SHexCer 33:8:2O	SHexCer	km4	33:8:2	33	8	2	[M-H]-	NEG	WT_1	1007399.28486293	WT	TRUE	1.14602224174701	0.0036366244239728	0.500303129802708	33:8:2	33:8	Other	SHexCer	NA
w/o MS2: SHexCer 34:7;O3	SHexCer 34:7:3O	SHexCer	km4	34:7:3	34	7	3	[M-H]-	NEG	WT_1	12434942.7890346	WT	TRUE	1.25960258930753	0.0448890696437812	6.17554617096843	34:7:3	34:7	34:7	SHexCer	NA
w/o MS2: SHexCer 34:8;O2	SHexCer 34:8:2O	SHexCer	km4	34:8:2	34	8	2	[M-H]-	NEG	WT_1	8436315.85220501	WT	TRUE	1.14002204077165	0.0304543717049113	4.18971433500337	34:8:2	34:8	34:8	SHexCer	NA
w/o MS2: SHexCer 35:5;O3	SHexCer 35:5:3O	SHexCer	km4	35:5:3	35	5	3	[M-H]-	NEG	WT_1	3975578.06912992	WT	TRUE	1.0649568135757	0.0143514935168686	1.97438511288136	35:5:3	35:5	35:5	SHexCer	NA
w/o MS2: SHexCer 35:6;O2	SHexCer 35:6:2O	SHexCer	km4	35:6:2	35	6	2	[M-H]-	NEG	WT_1	727744.934445769	WT	TRUE	0.941354568939935	0.00262709636863407	0.361418827541479	35:6:2	35:6	Other	SHexCer	NA
w/o MS2: SHexCer 35:7;O3	SHexCer 35:7:3O	SHexCer	km3	35:7:3	35	7	3	[M-H]-	NEG	WT_1	36535921.3349225	WT	TRUE	1.03814680138646	0.131891520944455	18.1447774172029	35:7:3	35:7	35:7	SHexCer	NA
w/o MS2: SHexCer 36:7;O3	SHexCer 36:7:3O	SHexCer	km3	36:7:3	36	7	3	[M-H]-	NEG	WT_1	13850252.681764	WT	TRUE	1.03292953198435	0.0499982161368626	6.87842930738997	36:7:3	36:7	36:7	SHexCer	NA
w/o MS2: SHexCer 36:8;O2	SHexCer 36:8:2O	SHexCer	km4	36:8:2	36	8	2	[M-H]-	NEG	WT_1	14560957.0917759	WT	TRUE	1.09245084443224	0.052563797683832	7.23138532595805	36:8:2	36:8	36:8	SHexCer	NA
w/o MS2: SHexCer 37:7;O3	SHexCer 37:7:3O	SHexCer	km3	37:7:3	37	7	3	[M-H]-	NEG	WT_1	3727524.43384982	WT	TRUE	0.93715791330842	0.0134560413142819	1.85119462430914	37:7:3	37:7	37:7	SHexCer	NA
w/o MS2: SHexCer 37:8;O2	SHexCer 37:8:2O	SHexCer	km4	37:8:2	37	8	2	[M-H]-	NEG	WT_1	9483023.83790226	WT	TRUE	1.1588428848778	0.0342328971443769	4.70953928336541	37:8:2	37:8	37:8	SHexCer	NA
w/o MS2: SHexCer 37:9;O2	SHexCer 37:9:2O	SHexCer	km3	37:9:2	37	9	2	[M-H]-	NEG	WT_1	2621281.28724672	WT	TRUE	1.1588206982669	0.00946259908512969	1.30180282218608	37:9:2	37:9	37:9	SHexCer	NA
w/o MS2: SHexCer 38:6;O3	SHexCer 38:6:3O	SHexCer	km3	38:6:3	38	6	3	[M-H]-	NEG	WT_1	728603.098927294	WT	TRUE	0.979822901220257	0.00263019426830523	0.36184501642452	38:6:3	38:6	Other	SHexCer	NA
w/o MS2: SHexCer 38:7;O3	SHexCer 38:7:3O	SHexCer	km4	38:7:3	38	7	3	[M-H]-	NEG	WT_1	1233692.49106079	WT	TRUE	1.05362127150853	0.00445352335670353	0.612686770544801	38:7:3	38:7	Other	SHexCer	NA
w/o MS2: SHexCer 38:8;O2	SHexCer 38:8:2O	SHexCer	km3	38:8:2	38	8	2	[M-H]-	NEG	WT_1	1685390.94159714	WT	TRUE	1.16250056276293	0.00608411575653303	0.837013064920837	38:8:2	38:8	Other	SHexCer	NA
w/o MS2: SHexCer 39:8;O3	SHexCer 39:8:3O	SHexCer	km4	39:8:3	39	8	3	[M-H]-	NEG	WT_1	20072.705601907	WT	TRUE	0.338784532042558	7.24607338360804e-05	0.00996867636014734	39:8:3	39:8	Other	SHexCer	NA
w/o MS2: SL 12:0;O/13:0;O	SL 25:0:2O	SL	NA	25:0:2	25	0	2	[M+NH4]+	POS	WT_1	666629.320619785	WT	TRUE	0.855410950762472	0.00378006542975053	0.691837718385006	25:0:2	25:0	Other	SL	NA
w/o MS2: SL 12:1;O/13:1;O	SL 25:2:2O	SL	NA	25:2:2	25	2	2	[M+NH4]+	POS	WT_1	873202.622169249	WT	TRUE	1.14577270844985	0.0049514219418982	0.906222530457728	25:2:2	25:2	Other	SL	NA
w/o MS2: SL 12:1;O/14:0;O	SL 26:1:2O	SL	NA	26:1:2	26	1	2	[M+NH4]+	POS	WT_1	159383.79022646	WT	TRUE	0.97375748327611	0.000903772361733966	0.165410842828379	26:1:2	26:1	Other	SL	NA
w/o MS2: SL 12:1;O/15:0;O	SL 27:1:2O	SL	NA	27:1:2	27	1	2	[M+NH4]+	POS	WT_1	477820.023837902	WT	TRUE	1.00053979914365	0.00270943821083801	0.495888651857286	27:1:2	27:1	Other	SL	NA
w/o MS2: SL 12:1;O/16:0;O	SL 28:1:2O	SL	NA	28:1:2	28	1	2	[M+NH4]+	POS	WT_1	17138753.2777116	WT	TRUE	1.05993430772883	0.0971838573104885	17.7868503482437	28:1:2	28:1	28:1	SL	NA
w/o MS2: SL 12:1;O/17:0;O	SL 29:1:2O	SL	NA	29:1:2	29	1	2	[M+NH4]+	POS	WT_1	16001306.3170441	WT	TRUE	1.0038238537001	0.090734060097554	16.606391154939	29:1:2	29:1	29:1	SL	NA
w/o MS2: SL 12:1;O/19:0;O	SL 31:1:2O	SL	NA	31:1:2	31	1	2	[M+NH4]+	POS	WT_1	842742.550655542	WT	TRUE	1.01582911658603	0.00477870067123815	0.874610620021064	31:1:2	31:1	Other	SL	NA
w/o MS2: SL 12:1;O/19:1;O	SL 31:2:2O	SL	NA	31:2:2	31	2	2	[M+NH4]+	POS	WT_1	1650665.07747318	WT	TRUE	1.13782529738459	0.00935995732928713	1.71308450692675	31:2:2	31:2	31:2	SL	NA
w/o MS2: SL 12:1;O/20:1;O	SL 32:2:2O	SL	NA	32:2:2	32	2	2	[M+NH4]+	POS	WT_1	233806.912991657	WT	TRUE	0.622846069845575	0.00132578241265288	0.242648254769832	32:2:2	32:2	Other	SL	NA
w/o MS2: SL 12:1;O/21:1;O	SL 33:2:2O	SL	NA	33:2:2	33	2	2	[M+NH4]+	POS	WT_1	294469.606674613	WT	TRUE	1.09655719066474	0.00166976510914348	0.305604890925117	33:2:2	33:2	Other	SL	NA
w/o MS2: SL 14:1;O/16:0;O	SL 30:1:2O	SL	NA	30:1:2	30	1	2	[M+NH4]+	POS	WT_1	38572376.6388558	WT	TRUE	1.03370608304009	0.218721413784043	40.0309800680571	30:1:2	30:1	30:1	SL	NA
w/o MS2: SL 15:1;O/16:0;O	SL 31:1:2O	SL	NA	31:1:2	31	1	2	[M+NH4]+	POS	WT_1	19445157.3301549	WT	TRUE	1.00509534637547	0.11026212728153	20.180470412589	31:1:2	31:1	31:1	SL	NA
w/o MS2: SM 12:0;O2/17:0	SM 29:0:2O	SM	km4	29:0:2	29	0	2	[M+HCOO]-	NEG	WT_1	843609.058402861	WT	TRUE	1.14370554254578	0.00304535585062477	0.186903093705571	29:0:2	29:0	Other	SM	NA
w/o MS2: SM 12:0;O2/18:0	SM 30:0:2O	SM	km4	30:0:2	30	0	2	[M+HCOO]-	NEG	WT_1	427097.735399285	WT	TRUE	1.0720173578219	0.00154178594258963	0.0946242661404061	30:0:2	30:0	Other	SM	NA
w/o MS2: SM 12:0;O2/19:0	SM 31:0:2O	SM	km4	31:0:2	31	0	2	[M+HCOO]-	NEG	WT_1	1492767.58045292	WT	TRUE	1.01349950234147	0.00538876205687251	0.330725323763409	31:0:2	31:0	Other	SM	NA
w/o MS2: SM 12:1;O2/17:0	SM 29:1:2O	SM	km4	29:1:2	29	1	2	[M+HCOO]-	NEG	WT_1	645064.362336114	WT	TRUE	1.20674404757723	0.00232862664323326	0.14291516166041	29:1:2	29:1	Other	SM	NA
w/o MS2: SM 12:1;O2/18:0	SM 30:1:2O	SM	km4	30:1:2	30	1	2	[M+HCOO]-	NEG	WT_1	534718.712753278	WT	TRUE	1.05433940187398	0.00193028837718348	0.118467885900915	30:1:2	30:1	Other	SM	NA
w/o MS2: SM 12:1;O2/18:2	SM 30:3:2O	SM	km4	30:3:2	30	3	2	[M+HCOO]-	NEG	WT_1	234752.085816448	WT	TRUE	1.06838932434988	0.000847434757683801	0.0520097439162124	30:3:2	30:3	Other	SM	NA
w/o MS2: SM 12:1;O2/19:0	SM 31:1:2O	SM	km4	31:1:2	31	1	2	[M+HCOO]-	NEG	WT_1	604859.356376639	WT	TRUE	0.991097599016782	0.00218349004363949	0.134007670777722	31:1:2	31:1	Other	SM	NA
w/o MS2: SM 12:1;O2/19:1	SM 31:2:2O	SM	km4	31:2:2	31	2	2	[M+HCOO]-	NEG	WT_1	6401.66865315852	WT	TRUE	0.930967612852834	2.31094710191549e-05	0.00141830112447883	31:2:2	31:2	Other	SM	NA
w/o MS2: SM 12:1;O2/19:3	SM 31:4:2O	SM	km4	31:4:2	31	4	2	[M+HCOO]-	NEG	WT_1	127598.331346841	WT	TRUE	1.4954457600252	0.000460618957355358	0.028269638220272	31:4:2	31:4	Other	SM	NA
w/o MS2: SM 12:1;O2/20:2	SM 32:3:2O	SM	km4	32:3:2	32	3	2	[M+HCOO]-	NEG	WT_1	174375.446960667	WT	TRUE	1.20061412102966	0.000629480305264082	0.0386331917356874	32:3:2	32:3	Other	SM	NA
w/o MS2: SM 12:1;O2/20:3	SM 32:4:2O	SM	km4	32:4:2	32	4	2	[M+HCOO]-	NEG	WT_1	226697.25864124	WT	TRUE	1.1789868012837	0.000818357527159234	0.0502251825683762	32:4:2	32:4	Other	SM	NA
w/o MS2: SM 12:1;O2/20:4	SM 32:5:2O	SM	km4	32:5:2	32	5	2	[M+HCOO]-	NEG	WT_1	103834.326579261	WT	TRUE	1.08746756891067	0.000374832952294865	0.023004680517822	32:5:2	32:5	Other	SM	NA
w/o MS2: SM 25:0;O3	SM 25:0:3O	SM	NA	25:0:3	25	0	3	[M+H]+	POS	WT_1	616294.398092968	WT	TRUE	1.05532724913604	0.00349464548996166	1.96549266462542	25:0:3	25:0	25:0	SM	NA
w/o MS2: SM 26:0;O3	SM 26:0:3O	SM	NA	26:0:3	26	0	3	[M+H]+	POS	WT_1	467651.966626937	WT	TRUE	1.10324545892173	0.00265178109861384	1.49144063753804	26:0:3	26:0	26:0	SM	NA
w/o MS2: SM 26:2;O3	SM 26:2:3O	SM	NA	26:2:3	26	2	3	[M+H]+	POS	WT_1	449114.42193087	WT	TRUE	1.62246373827405	0.00254666551234934	1.4323205023672	26:2:3	26:2	26:2	SM	NA
w/o MS2: SM 27:0;O3	SM 27:0:3O	SM	NA	27:0:3	27	0	3	[M+H]+	POS	WT_1	3783070.32181168	WT	TRUE	1.04498159046834	0.0214515817103577	12.0650082010989	27:0:3	27:0	27:0	SM	NA
w/o MS2: SM 27:2;O3	SM 27:2:3O	SM	NA	27:2:3	27	2	3	[M+H]+	POS	WT_1	296412.395709178	WT	TRUE	1.99398743818693	0.00168078153077346	0.945321572406295	27:2:3	27:2	Other	SM	NA
w/o MS2: SM 28:0;O3	SM 28:0:3O	SM	NA	28:0:3	28	0	3	[M+H]+	POS	WT_1	984307.508939213	WT	TRUE	1.00215723600797	0.00558143284685662	3.13916400107194	28:0:3	28:0	28:0	SM	NA
w/o MS2: SM 29:1;O3	SM 29:1:3O	SM	km3	29:1:3	29	1	3	[M+HCOO]-	NEG	WT_1	82083.4326579261	WT	TRUE	1.039432379457	0.000296314103546297	0.0181857311190855	29:1:3	29:1	Other	SM	NA
w/o MS2: SM 31:1;O3	SM 31:1:3O	SM	km4	31:1:3	31	1	3	[M+H]+	POS	WT_1	8394127.53277712	WT	TRUE	1.05379061505667	0.0475981933558927	26.770641016138	31:1:3	31:1	31:1	SM	NA
w/o MS2: SM 31:1;O3	SM 31:1:3O	SM	km4	31:1:3	31	1	3	[M+HCOO]-	NEG	WT_1	356814.064362336	WT	TRUE	1.14318065574005	0.00128806795952176	0.0790527932846497	31:1:3	31:1	Other	SM	NA
w/o MS2: SM 31:3;O3	SM 31:3:3O	SM	km4	31:3:3	31	3	3	[M+HCOO]-	NEG	WT_1	17831853.3969011	WT	TRUE	1.0592632809908	0.064371450885729	3.95067897053499	31:3:3	31:3	31:3	SM	NA
w/o MS2: SM 32:1;O3	SM 32:1:3O	SM	km4	32:1:3	32	1	3	[M+HCOO]-	NEG	WT_1	2030148.98688915	WT	TRUE	0.978600963545733	0.00732866252831344	0.449783134205766	32:1:3	32:1	Other	SM	NA
w/o MS2: SM 32:1;O3	SM 32:1:3O	SM	km4	32:1:3	32	1	3	[M+H]+	POS	WT_1	11505353.9928486	WT	TRUE	1.03216135472229	0.0652401410201617	36.6929976109429	32:1:3	32:1	32:1	SM	NA
w/o MS2: SM 32:3;O3	SM 32:3:3O	SM	km4	32:3:3	32	3	3	[M+HCOO]-	NEG	WT_1	118090308.700834	WT	TRUE	1.06331792496031	0.426295816672505	26.1631188202483	32:3:3	32:3	32:3	SM	NA
w/o MS2: SM 33:3;O3	SM 33:3:3O	SM	km4	33:3:3	33	3	3	[M+HCOO]-	NEG	WT_1	307548756.853397	WT	TRUE	1.05495790320467	1.11022445374052	68.1379764105759	33:3:3	33:3	33:3	SM	NA
w/o MS2: SM 34:0;O3	SM 34:0:3O	SM	NA	34:0:3	34	0	3	[M+H]+	POS	WT_1	2754185.93563766	WT	TRUE	1.09369008460726	0.0156173794346904	8.78367914792198	34:0:3	34:0	34:0	SM	NA
w/o MS2: SM 35:3;O3	SM 35:3:3O	SM	NA	35:3:3	35	3	3	[M+H]+	POS	WT_1	1312467.22288439	WT	TRUE	1.03022064287988	0.0074422348724376	4.18573445925014	35:3:3	35:3	35:3	SM	NA
w/o MS2: SM 36:4;O3	SM 36:4:3O	SM	NA	36:4:3	36	4	3	[M+H]+	POS	WT_1	792735.399284863	WT	TRUE	0.990113254095154	0.00449513933019054	2.52820018663915	36:4:3	36:4	36:4	SM	NA
w/o MS2: SM 52:6;O2(FA 22:6)	SM 74:12:2O	ASM	km4	74:12:2	74	12	2	[M+HCOO]-	NEG	WT_1	496810.488676996	WT	TRUE	1.22500207408709	0.00179344296184849	0.118876306896014	74:12:2	74:12	Other	ASM	NA
w/o MS2: SM 54:6;O2(FA 22:6)	SM 76:12:2O	ASM	km4	76:12:2	76	12	2	[M+HCOO]-	NEG	WT_1	39301553.0393325	WT	TRUE	1.13029311441287	0.141875212570104	9.40403551671229	76:12:2	76:12	76:12	ASM	NA
w/o MS2: SM 54:9;O2(FA 22:6)	SM 76:15:2O	ASM	km4	76:15:2	76	15	2	[M+HCOO]-	NEG	WT_1	264312.276519666	WT	TRUE	1.42021983919547	0.00095414449343991	0.063244371880329	76:15:2	76:15	Other	ASM	NA
w/o MS2: SM 56:6;O2(FA 22:6)	SM 78:12:2O	ASM	km3	78:12:2	78	12	2	[M+HCOO]-	NEG	WT_1	293934159.713945	WT	TRUE	1.08061033268716	1.06107693376127	70.3322658714931	78:12:2	78:12	78:12	ASM	NA
w/o MS2: SM 56:9;O2(FA 22:6)	SM 78:15:2O	ASM	km3	78:15:2	78	15	2	[M+HCOO]-	NEG	WT_1	656961.859356377	WT	TRUE	1.13025151281899	0.00237157558006312	0.157197163489436	78:15:2	78:15	Other	ASM	NA
w/o MS2: SM 57:7;O2(FA 22:6)	SM 79:13:2O	ASM	km3	79:13:2	79	13	2	[M+HCOO]-	NEG	WT_1	152817.640047676	WT	TRUE	1.23371063131811	0.000551658483941525	0.0365660490095713	79:13:2	79:13	Other	ASM	NA
w/o MS2: SM 57:8;O2(FA 22:6)	SM 79:14:2O	ASM	km3	79:14:2	79	14	2	[M+HCOO]-	NEG	WT_1	4335395.70917759	WT	TRUE	1.03722026692631	0.0156504041252394	1.03736906242117	79:14:2	79:14	79:14	ASM	NA
w/o MS2: SM 58:6;O2(FA 22:6)	SM 80:12:2O	ASM	km3	80:12:2	80	12	2	[M+HCOO]-	NEG	WT_1	7080315.85220501	WT	TRUE	1.1011675032412	0.0255593288028528	1.69417075394046	80:12:2	80:12	80:12	ASM	NA
w/o MS2: SM 58:9;O2(FA 22:6)	SM 80:15:2O	ASM	km4	80:15:2	80	15	2	[M+HCOO]-	NEG	WT_1	59203839.0941597	WT	TRUE	1.05532602330992	0.213720746557877	14.1662342200575	80:15:2	80:15	80:15	ASM	NA
w/o MS2: SM 59:6;O2(FA 22:6)	SM 81:12:2O	ASM	km3	81:12:2	81	12	2	[M+HCOO]-	NEG	WT_1	612787.842669845	WT	TRUE	1.17037897005672	0.00221211119449024	0.146627249841997	81:12:2	81:12	Other	ASM	NA
w/o MS2: SM 59:8;O2(FA 22:6)	SM 81:14:2O	ASM	km3	81:14:2	81	14	2	[M+HCOO]-	NEG	WT_1	767083.432657926	WT	TRUE	0.968828929620901	0.00276910495008765	0.183546941205538	81:14:2	81:14	Other	ASM	NA
w/o MS2: SM 60:6;O2(FA 22:6)	SM 82:12:2O	ASM	km3	82:12:2	82	12	2	[M+HCOO]-	NEG	WT_1	9523271.75208582	WT	TRUE	1.10035491500593	0.0343781886389543	2.2787187494166	82:12:2	82:12	82:12	ASM	NA
w/o MS2: SM 60:9;O2(FA 22:6)	SM 82:15:2O	ASM	km3	82:15:2	82	15	2	[M+HCOO]-	NEG	WT_1	1592901.0727056	WT	TRUE	1.06819006997057	0.0057502353168355	0.381147743636011	82:15:2	82:15	Other	ASM	NA
w/o MS2: SPB 19:0;O2	SPB 19:0:2O	DHSph	NA	19:0:2	19	0	2	[M+H]+	POS	WT_1	565174.016686532	WT	TRUE	0.879692347019084	0.00320477167173466	1.09490675013044	19:0:2	19:0	19:0	DHSph	NA
w/o MS2: SPB 20:0;O2	SPB 20:0:2O	DHSph	NA	20:0:2	20	0	2	[M+H]+	POS	WT_1	49051021.454112	WT	TRUE	0.995939736541039	0.278139686865639	95.0261209914896	20:0:2	20:0	20:0	DHSph	NA
w/o MS2: SPB 21:0;O2	SPB 21:0:2O	DHSph	NA	21:0:2	21	0	2	[M+H]+	POS	WT_1	1346930.87008343	WT	TRUE	0.906450697230136	0.00763765808190447	2.6093975626473	21:0:2	21:0	21:0	DHSph	NA
w/o MS2: SPB 24:0;O2	SPB 24:0:2O	DHSph	NA	24:0:2	24	0	2	[M+H]+	POS	WT_1	655334.922526818	WT	TRUE	1.15388694318564	0.00371602149639732	1.26957469573269	24:0:2	24:0	24:0	DHSph	NA
CL 63:3|CL 31:0_32:3	CL 63:3|CL 31:0_32:3	CL	km2	63:3	63	3	NA	[M-H]-	NEG	WT_2	7342783.29571106	WT	TRUE	1.07961410855162	0.0275842033338358	10.3199693578554	63:3	63:3	63:3	CL	NA
DG 28:0|DG 13:0_15:0	DG 28:0|DG 13:0_15:0	DG	NA	28:0	28	0	NA	[M+NH4]+	POS	WT_2	66355786.6817156	WT	TRUE	0.907971185822074	0.40180521831499	40.1700664952069	28:0	28:0	28:0	DG	NA
DG 29:0|DG 14:0_15:0	DG 29:0|DG 14:0_15:0	DG	NA	29:0	29	0	NA	[M+NH4]+	POS	WT_2	98831360.0451467	WT	TRUE	0.969831560791439	0.598455058483241	59.8299335047931	29:0	29:0	29:0	DG	NA
LPC 16:0	LPC 16:0	LPC	NA	16:0	16	0	NA	[M+H]+	POS	WT_2	9252840.85778781	WT	TRUE	1.28116022716825	0.0560288699270556	41.3394967615024	16:0	16:0	16:0	LPC	NA
LPC 18:0	LPC 18:0	LPC	NA	18:0	18	0	NA	[M+H]+	POS	WT_2	5742485.32731377	WT	TRUE	1.11559365753854	0.0347725599529021	25.6560614453515	18:0	18:0	18:0	LPC	NA
LPC 18:1	LPC 18:1	LPC	NA	18:1	18	1	NA	[M+H]+	POS	WT_2	7175213.31828442	WT	TRUE	1.01182086644175	0.0434481798496155	32.0571500464804	18:1	18:1	18:1	LPC	NA
LPE 13:0	LPE 13:0	LPE	NA	13:0	13	0	NA	[M+H]+	POS	WT_2	29489875.8465011	WT	TRUE	0.849059105080748	0.178570499953856	9.44708349780049	13:0	13:0	13:0	LPE	NA
LPE 14:0	LPE 14:0	LPE	km4	14:0	14	0	NA	[M-H]-	NEG	WT_2	9838419.86455982	WT	TRUE	1.08769648203874	0.0369594148565142	4.79566628858312	14:0	14:0	14:0	LPE	NA
LPE 14:0	LPE 14:0	LPE	km4	14:0	14	0	NA	[M+H]+	POS	WT_2	15983724.6049661	WT	TRUE	0.98272314508517	0.0967864940730902	5.12038713675625	14:0	14:0	14:0	LPE	NA
LPE 15:0	LPE 15:0	LPE	km3	15:0	15	0	NA	[M-H]-	NEG	WT_2	161428163.656885	WT	TRUE	1.1085263827437	0.606427714232037	78.6869856272228	15:0	15:0	15:0	LPE	NA
LPE 15:0	LPE 15:0	LPE	km3	15:0	15	0	NA	[M+H]+	POS	WT_2	247397567.72009	WT	TRUE	0.985807922634234	1.49807030674176	79.2538256712174	15:0	15:0	15:0	LPE	NA
LPE 16:0	LPE 16:0	LPE	km3	16:0	16	0	NA	[M-H]-	NEG	WT_2	11172500	WT	TRUE	1.24190687620915	0.0419710754540846	5.44595395874499	16:0	16:0	16:0	LPE	NA
LPE 16:0	LPE 16:0	LPE	km3	16:0	16	0	NA	[M+H]+	POS	WT_2	19287349.8871332	WT	TRUE	1.12491069661322	0.116790987186843	6.17870369422591	16:0	16:0	16:0	LPE	NA
LPE 18:1	LPE 18:1	LPE	km4	18:1	18	1	NA	[M-H]-	NEG	WT_2	896073.363431151	WT	TRUE	0.952832196646527	0.00336622624738995	0.436784451188527	18:1	18:1	Other	LPE	NA
LPS 15:0	LPS 15:0	LPS	NA	15:0	15	0	NA	[M+H]+	POS	WT_2	10441393.9051919	WT	TRUE	1.01327312414228	0.0632259335227575	46.5714226454992	15:0	15:0	15:0	Other	NA
NAE 13:0	NAE 13:0	NAE	NA	13:0	13	0	NA	[M+H]+	POS	WT_2	82179151.241535	WT	TRUE	0.936459999196746	0.497620681733915	11.000147126441	13:0	13:0	13:0	NAE	NA
NAE 15:0	NAE 15:0	NAE	NA	15:0	15	0	NA	[M+H]+	POS	WT_2	118321629.79684	WT	TRUE	0.833499669897678	0.716474789455024	15.838023590437	15:0	15:0	15:0	NAE	NA
NAE 17:0	NAE 17:0	NAE	NA	17:0	17	0	NA	[M+H]+	POS	WT_2	508663996.613995	WT	TRUE	1.06425141858118	3.08012094241029	68.0875710705737	17:0	17:0	17:0	NAE	NA
NAE 17:2	NAE 17:2	NAE	NA	17:2	17	2	NA	[M+H]+	POS	WT_2	11264466.1399549	WT	TRUE	0.996417373893033	0.0682098955178773	1.50781290592947	17:2	17:2	17:2	NAE	NA
NAE 18:1	NAE 18:1	NAE	NA	18:1	18	1	NA	[M+H]+	POS	WT_2	8030308.12641084	WT	TRUE	0.912274938694686	0.0486260486270182	1.07490244820791	18:1	18:1	18:1	NAE	NA
NAE 22:4	NAE 22:4	NAE	NA	22:4	22	4	NA	[M+H]+	POS	WT_2	1007664.78555305	WT	TRUE	0.694661121958152	0.00610172811437765	0.13488166679452	22:4	22:4	Other	NAE	NA
NAE 22:5	NAE 22:5	NAE	NA	22:5	22	5	NA	[M+H]+	POS	WT_2	1876420.99322799	WT	TRUE	0.679050408049052	0.0113623209751284	0.251169629824774	22:5	22:5	Other	NAE	NA
NAGly 15:0;O	NAGly 15:0;O	NAGly	km4	15:0;	15	0	NA	[M-H]-	NEG	WT_2	6355422.12189616	WT	TRUE	0.865069102154244	0.0238750415234426	2.45061135330889	15:0;	15:0	15:0	NAGly	NA
NAGly 16:0;O	NAGly 16:0;O	NAGly	km4	16:0;	16	0	NA	[M-H]-	NEG	WT_2	13669411.9638826	WT	TRUE	0.868237688253121	0.0513510781784815	5.27084047436219	16:0;	16:0	16:0	NAGly	NA
NAGly 17:0;O	NAGly 17:0;O	NAGly	km3	17:0;	17	0	NA	[M-H]-	NEG	WT_2	39212786.6817156	WT	TRUE	0.906341399837977	0.147308375796215	15.1202073432727	17:0;	17:0	17:0	NAGly	NA
NAGly 28:0;O	NAGly 28:0;O	NAGly	km4	28:0;	28	0	NA	[M-H]-	NEG	WT_2	1534551.91873589	WT	TRUE	0.880557152621639	0.00576476118769071	0.591713702436831	28:0;	28:0	Other	NAGly	NA
NAGly 30:1;O2|NAGly 15:0;O(FA 15:0)	NAGly 30:1;O2|NAGly 15:0;O(FA 15:0)	NAGly	km4	30:1;2	30	1	2	[M-H]-	NEG	WT_2	82257417.6072235	WT	TRUE	0.97998516380228	0.309011616115545	31.7179500615122	30:1;2	30:12	30:12	NAGly	NA
NAGly 31:1;O2|NAGly 16:0;O(FA 15:0)	NAGly 31:1;O2|NAGly 16:0;O(FA 15:0)	NAGly	km4	31:1;2	31	1	2	[M-H]-	NEG	WT_2	58592806.9977427	WT	TRUE	0.944139677805274	0.220112161429302	22.5930229805199	31:1;2	31:12	31:12	NAGly	NA
NAGly 32:1;O2|NAGly 17:0;O(FA 15:0)	NAGly 32:1;O2|NAGly 17:0;O(FA 15:0)	NAGly	km3	32:1;2	32	1	2	[M+NH4]+	POS	WT_2	81816683.972912	WT	TRUE	0.950702652078098	0.495425828092895	66.0088688785584	32:1;2	32:12	32:12	NAGly	NA
NAGly 32:1;O2|NAGly 17:0;O(FA 15:0)	NAGly 32:1;O2|NAGly 17:0;O(FA 15:0)	NAGly	km3	32:1;2	32	1	2	[M-H]-	NEG	WT_2	33396615.1241535	WT	TRUE	1.0188966530352	0.125459105239371	12.8775276630909	32:1;2	32:12	32:12	NAGly	NA
NAGly 34:1;O2|NAGly 17:0;O(FA 17:0)	NAGly 34:1;O2|NAGly 17:0;O(FA 17:0)	NAGly	km3	34:1;2	34	1	2	[M-H]-	NEG	WT_2	6666931.15124154	WT	TRUE	1.2067832181568	0.0250452692231771	2.57072730301771	34:1;2	34:12	34:12	NAGly	NA
NAGlySer 15:0;O	NAGlySer 15:0;O	NAGlySer	km4	15:0;	15	0	NA	[M-H]-	NEG	WT_2	3906609.48081264	WT	TRUE	1.12772554630845	0.0146757307038559	0.340579313559783	15:0;	15:0	Other	NAGlySer	NA
NAGlySer 16:0;O	NAGlySer 16:0;O	NAGlySer	km4	16:0;	16	0	NA	[M-H]-	NEG	WT_2	35400975.1693002	WT	TRUE	1.10364027699606	0.132988767060092	3.08626697439928	16:0;	16:0	16:0	NAGlySer	NA
NAGlySer 17:0;O	NAGlySer 17:0;O	NAGlySer	km3	17:0;	17	0	NA	[M-H]-	NEG	WT_2	44434313.7697517	WT	TRUE	1.11090504182355	0.166923780351821	3.87379597488051	17:0;	17:0	17:0	NAGlySer	NA
NAGlySer 28:0;O	NAGlySer 28:0;O	NAGlySer	km4	28:0;	28	0	NA	[M-H]-	NEG	WT_2	1234287.81038375	WT	TRUE	1.03285818266163	0.00463677662310791	0.107605558543891	28:0;	28:0	Other	NAGlySer	NA
NAGlySer 29:1;O2|NAGlySer 15:0;O(FA 14:0)	NAGlySer 29:1;O2|NAGlySer 15:0;O(FA 14:0)	NAGlySer	NA	29:1;2	29	1	2	[M+NH4]+	POS	WT_2	3456224.60496614	WT	TRUE	0.964550843293985	0.0209285301462145	0.0887343917999526	29:1;2	29:12	Other	NAGlySer	NA
NAGlySer 29:1;O2|NAGlySer 16:0;O(FA 13:0)	NAGlySer 29:1;O2|NAGlySer 16:0;O(FA 13:0)	NAGlySer	NA	29:1;2	29	1	2	[M+NH4]+	POS	WT_2	7681693.00225734	WT	TRUE	0.942418050271246	0.0465150740900076	0.197218188762919	29:1;2	29:12	Other	NAGlySer	NA
NAGlySer 30:1;O2|NAGlySer 15:0;O(FA 15:0)	NAGlySer 30:1;O2|NAGlySer 15:0;O(FA 15:0)	NAGlySer	NA	30:1;2	30	1	2	[M+NH4]+	POS	WT_2	94153707.6749436	WT	TRUE	0.974252490632839	0.570130397955495	2.41728271196325	30:1;2	30:12	30:12	NAGlySer	NA
NAGlySer 30:1;O2|NAGlySer 16:0;O(FA 14:0)	NAGlySer 30:1;O2|NAGlySer 16:0;O(FA 14:0)	NAGlySer	NA	30:1;2	30	1	2	[M+NH4]+	POS	WT_2	13159539.503386	WT	TRUE	0.913479672491254	0.0796851624779207	0.33785528073684	30:1;2	30:12	Other	NAGlySer	NA
NAGlySer 31:1;O2|NAGlySer 16:0;O(FA 15:0)	NAGlySer 31:1;O2|NAGlySer 16:0;O(FA 15:0)	NAGlySer	NA	31:1;2	31	1	2	[M+NH4]+	POS	WT_2	769384713.318284	WT	TRUE	0.990882147683034	4.65886711864203	19.7530231392898	31:1;2	31:12	31:12	NAGlySer	NA
NAGlySer 32:1;O2|NAGlySer 15:0;O(FA 17:0)	NAGlySer 32:1;O2|NAGlySer 15:0;O(FA 17:0)	NAGlySer	NA	32:1;2	32	1	2	[M+NH4]+	POS	WT_2	7073630.9255079	WT	TRUE	1.6031827178973	0.0428330664202124	0.181606929448507	32:1;2	32:12	Other	NAGlySer	NA
NAGlySer 32:1;O2|NAGlySer 17:0;O(FA 15:0)	NAGlySer 32:1;O2|NAGlySer 17:0;O(FA 15:0)	NAGlySer	NA	32:1;2	32	1	2	[M+NH4]+	POS	WT_2	1484875086.90745	WT	TRUE	1.02502634957334	8.99138701085945	38.1223742074844	32:1;2	32:12	32:12	NAGlySer	NA
NAGlySer 34:1;O2|NAGlySer 17:0;O(FA 17:0)	NAGlySer 34:1;O2|NAGlySer 17:0;O(FA 17:0)	NAGlySer	NA	34:1;2	34	1	2	[M+NH4]+	POS	WT_2	135989644.469526	WT	TRUE	1.58268274279138	0.823460191147312	3.49136985361326	34:1;2	34:12	34:12	NAGlySer	NA
PA 30:0|PA 15:0_15:0	PA 30:0|PA 15:0_15:0	PA	km3	30:0	30	0	NA	[M-H]-	NEG	WT_2	145065173.814898	WT	TRUE	1.03931089421195	0.544957830024167	85.5312463378402	30:0	30:0	30:0	PA	NA
PE-Cer 30:0;O3	PE-Cer 30:0;O3	PE_Cer	km3	30:0;3	30	0	3	[M-H]-	NEG	WT_2	1269932.27990971	WT	TRUE	1.06100454735995	0.00477068011113609	0.0149779879241116	30:0;3	30:03	Other	PE_Cer	NA
PE-Cer 31:0;O3	PE-Cer 31:0;O3	PE_Cer	km4	31:0;3	31	0	3	[M-H]-	NEG	WT_2	2874435.66591422	WT	TRUE	1.05529623201467	0.010798223873081	0.0339020145985737	31:0;3	31:03	Other	PE_Cer	NA
PE-Cer 31:0;O3|PE-Cer 13:0;O2/18:0;O	PE-Cer 31:0;O3|PE-Cer 13:0;O2/18:0;O	PE_Cer	km4	31:0;3	31	0	3	[M-H]-	NEG	WT_2	7119168.17155756	WT	TRUE	1.05640131553516	0.0267441615125317	0.0839657488751213	31:0;3	31:03	Other	PE_Cer	NA
PE-Cer 32:0;O3|PE-Cer 15:0;O2/17:0;O	PE-Cer 32:0;O3|PE-Cer 15:0;O2/17:0;O	PE_Cer	km4	32:0;3	32	0	3	[M-H]-	NEG	WT_2	30042521.4446953	WT	TRUE	1.05842827767177	0.112858978239987	0.354331117121066	32:0;3	32:03	Other	PE_Cer	NA
PE-Cer 32:0;O3|PE-Cer 16:0;O2/16:0;O	PE-Cer 32:0;O3|PE-Cer 16:0;O2/16:0;O	PE_Cer	km4	32:0;3	32	0	3	[M-H]-	NEG	WT_2	36417560.9480813	WT	TRUE	1.04597840469752	0.136807715229863	0.429520374224003	32:0;3	32:03	Other	PE_Cer	NA
PE-Cer 32:0;O3|PE-Cer 17:0;O2/15:0;O	PE-Cer 32:0;O3|PE-Cer 17:0;O2/15:0;O	PE_Cer	km4	32:0;3	32	0	3	[M-H]-	NEG	WT_2	80278416.4785553	WT	TRUE	1.0386891685623	0.301577218648993	0.946829347993339	32:0;3	32:03	Other	PE_Cer	NA
PE-Cer 33:0;O3|PE-Cer 17:0;O2/16:0;O	PE-Cer 33:0;O3|PE-Cer 17:0;O2/16:0;O	PE_Cer	km4	33:0;3	33	0	3	[M-H]-	NEG	WT_2	1479541678.32957	WT	TRUE	1.0078094831454	5.55810744404864	17.4501882831231	33:0;3	33:03	33:03	PE_Cer	NA
PE-Cer 33:1;O3	PE-Cer 33:1;O3	PE_Cer	km4	33:1;3	33	1	3	[M-H]-	NEG	WT_2	4111449.20993228	WT	TRUE	1.16926874823505	0.0154452400998616	0.0484917484114525	33:1;3	33:13	Other	PE_Cer	NA
PE-Cer 34:0;O3|PE-Cer 17:0;O2/17:0;O	PE-Cer 34:0;O3|PE-Cer 17:0;O2/17:0;O	PE_Cer	km4	34:0;3	34	0	3	[M-H]-	NEG	WT_2	5026724291.19639	WT	TRUE	1.0185650691624	18.8836003144044	59.2867957783789	34:0;3	34:03	34:03	PE_Cer	NA
PE-Cer 34:0;O3|PE-Cer 18:0;O2/16:0;O	PE-Cer 34:0;O3|PE-Cer 18:0;O2/16:0;O	PE_Cer	km4	34:0;3	34	0	3	[M-H]-	NEG	WT_2	123202829.571106	WT	TRUE	1.04517523511679	0.462828843686339	1.45309361981381	34:0;3	34:03	34:03	PE_Cer	NA
PE-Cer 34:1;O3|PE-Cer 17:0;O2/17:1;O	PE-Cer 34:1;O3|PE-Cer 17:0;O2/17:1;O	PE_Cer	km3	34:1;3	34	1	3	[M-H]-	NEG	WT_2	6239250.56433409	WT	TRUE	0.994481152955467	0.0234386266469104	0.0735877188780073	34:1;3	34:13	Other	PE_Cer	NA
PE-Cer 35:0;O3|PE-Cer 18:0;O2/17:0;O	PE-Cer 35:0;O3|PE-Cer 18:0;O2/17:0;O	PE_Cer	km4	35:0;3	35	0	3	[M-H]-	NEG	WT_2	958993935.665914	WT	TRUE	1.00526191841011	3.60259627065058	11.3106815339174	35:0;3	35:03	35:03	PE_Cer	NA
PE-Cer 35:1;O3	PE-Cer 35:1;O3	PE_Cer	km4	35:1;3	35	1	3	[M-H]-	NEG	WT_2	7466180.58690745	WT	TRUE	0.972761193089292	0.0280477627001042	0.0880585244103624	35:1;3	35:13	Other	PE_Cer	NA
PE-Cer 36:0;O3|PE-Cer 16:0;O2/20:0;O	PE-Cer 36:0;O3|PE-Cer 16:0;O2/20:0;O	PE_Cer	km3	36:0;3	36	0	3	[M-H]-	NEG	WT_2	25728252.8216704	WT	TRUE	0.979583492816368	0.0966518183468422	0.303447251611613	36:0;3	36:03	Other	PE_Cer	NA
PE-Cer 36:0;O3|PE-Cer 19:0;O2/17:0;O	PE-Cer 36:0;O3|PE-Cer 19:0;O2/17:0;O	PE_Cer	km3	36:0;3	36	0	3	[M-H]-	NEG	WT_2	664944895.03386	WT	TRUE	1.08710150687624	2.49795948644211	7.84257299824282	36:0;3	36:03	36:03	PE_Cer	NA
PE-Cer 36:4;O3	PE-Cer 36:4;O3	PE_Cer	km4	36:4;3	36	4	3	[M-H]-	NEG	WT_2	952851.015801354	WT	TRUE	1.11951072591151	0.00357951952389347	0.0112382299701563	36:4;3	36:43	Other	PE_Cer	NA
PE-Cer 37:4;O3	PE-Cer 37:4;O3	PE_Cer	km4	37:4;3	37	4	3	[M-H]-	NEG	WT_2	6135097.06546275	WT	TRUE	1.14272854546317	0.0230473593065715	0.0723592991638004	37:4;3	37:43	Other	PE_Cer	NA
PE 24:0	PE 24:0	PE	NA	24:0	24	0	NA	[M+H]+	POS	WT_2	2164876.9751693	WT	TRUE	0.866947643590589	0.0131090129306339	0.0324254615843017	24:0	24:0	Other	PE	NA
PE 25:0	PE 25:0	PE	NA	25:0	25	0	NA	[M+H]+	POS	WT_2	8591476.2979684	WT	TRUE	0.870432821152981	0.0520240989095904	0.128682871058032	25:0	25:0	Other	PE	NA
PE 25:0|PE 11:0_14:0	PE 25:0|PE 11:0_14:0	PE	km4	25:0	25	0	NA	[M-H]-	NEG	WT_2	2116990.97065463	WT	TRUE	0.83371120939636	0.00795277581248254	0.0239229101898694	25:0	25:0	Other	PE	NA
PE 26:0|PE 11:0_15:0	PE 26:0|PE 11:0_15:0	PE	km4	26:0	26	0	NA	[M-H]-	NEG	WT_2	16497146.7268623	WT	TRUE	0.873693848963326	0.0619738635086366	0.186424866712486	26:0	26:0	Other	PE	NA
PE 26:0|PE 11:0_15:0	PE 26:0|PE 11:0_15:0	PE	km4	26:0	26	0	NA	[M+H]+	POS	WT_2	58122952.5959368	WT	TRUE	0.883270035328299	0.351952811123215	0.870563818721548	26:0	26:0	Other	PE	NA
PE 26:0|PE 13:0_13:0	PE 26:0|PE 13:0_13:0	PE	km4	26:0	26	0	NA	[M+H]+	POS	WT_2	82999768.6230248	WT	TRUE	0.919008545403763	0.502589778818156	1.24316801363798	26:0	26:0	26:0	PE	NA
PE 26:0|PE 13:0_13:0	PE 26:0|PE 13:0_13:0	PE	km4	26:0	26	0	NA	[M-H]-	NEG	WT_2	29641834.0857788	WT	TRUE	0.92726426981436	0.111353739540092	0.334965497976506	26:0	26:0	Other	PE	NA
PE 27:0|PE 12:0_15:0	PE 27:0|PE 12:0_15:0	PE	km4	27:0	27	0	NA	[M+H]+	POS	WT_2	21932153.4988713	WT	TRUE	0.995732282200743	0.13280610728047	0.328499129001567	27:0	27:0	Other	PE	NA
PE 27:0|PE 12:0_15:0	PE 27:0|PE 12:0_15:0	PE	km4	27:0	27	0	NA	[M-H]-	NEG	WT_2	7342648.98419865	WT	TRUE	0.960047723851372	0.0275836987736549	0.0829750975037943	27:0	27:0	Other	PE	NA
PE 27:0|PE 13:0_14:0	PE 27:0|PE 13:0_14:0	PE	NA	27:0	27	0	NA	[M+H]+	POS	WT_2	334515661.399549	WT	TRUE	0.921540334217578	2.02559784277964	5.01036541682009	27:0	27:0	27:0	PE	NA
PE 28:0	PE 28:0	PE	NA	28:0	28	0	NA	[M+H]+	POS	WT_2	1636919847.6298	WT	TRUE	0.976147526099393	9.91206599502598	24.5177357626755	28:0	28:0	28:0	PE	NA
PE 28:0|PE 13:0_15:0	PE 28:0|PE 13:0_15:0	PE	km4	28:0	28	0	NA	[M+H]+	POS	WT_2	1268866233.63431	WT	TRUE	0.925901384464863	7.68338527072937	19.0050399104593	28:0	28:0	28:0	PE	NA
PE 28:0|PE 13:0_15:0	PE 28:0|PE 13:0_15:0	PE	km4	28:0	28	0	NA	[M-H]-	NEG	WT_2	458042593.679458	WT	TRUE	0.966005503108507	1.72070174629717	5.17607868130874	28:0	28:0	28:0	PE	NA
PE 29:0	PE 29:0	PE	NA	29:0	29	0	NA	[M+H]+	POS	WT_2	504159971.783296	WT	TRUE	1.00678920821596	3.05284765139987	7.55129274545657	29:0	29:0	29:0	PE	NA
PE 29:0|PE 14:0_15:0	PE 29:0|PE 14:0_15:0	PE	NA	29:0	29	0	NA	[M+H]+	POS	WT_2	2509803917.60722	WT	TRUE	0.973753876666302	15.1976543640295	37.5917668523121	29:0	29:0	29:0	PE	NA
PE 29:1	PE 29:1	PE	NA	29:1	29	1	NA	[M+H]+	POS	WT_2	10428718.9616253	WT	TRUE	0.7797517460961	0.0631491827415283	0.156201035875129	29:1	29:1	Other	PE	NA
PE 30:0|PE 15:0_15:0	PE 30:0|PE 15:0_15:0	PE	km4	30:0	30	0	NA	[M-H]-	NEG	WT_2	5158043161.39955	WT	TRUE	1.01318719419468	19.3769182119065	58.2881103491312	30:0	30:0	30:0	PE	NA
PE 30:1|PE 14:0_16:1	PE 30:1|PE 14:0_16:1	PE	km4	30:1	30	1	NA	[M-H]-	NEG	WT_2	5794686.23024831	WT	TRUE	1.04201988160298	0.0217685578878941	0.0654824513596468	30:1	30:1	Other	PE	NA
PE 31:0	PE 31:0	PE	km3	31:0	31	0	NA	[M-H]-	NEG	WT_2	1211108497.74266	WT	TRUE	1.00374548995166	4.54970025883557	13.6860478969006	31:0	31:0	31:0	PE	NA
PE 31:0;O|PE 15:0_16:0;O	PE 31:0;O|PE 15:0_16:0;O	OxPE	km4	31:0;	31	0	NA	[M-H]-	NEG	WT_2	3511910.83521445	WT	TRUE	0.984853061014021	0.0131929894520298	0.457621965743758	31:0;	31:0	Other	OxPE	NA
PE 31:0|PE 15:0_16:0	PE 31:0|PE 15:0_16:0	PE	km3	31:0	31	0	NA	[M-H]-	NEG	WT_2	93230314.8984199	WT	TRUE	1.08582474393478	0.35023285578068	1.05354273173799	31:0	31:0	31:0	PE	NA
PE 31:1	PE 31:1	PE	km4	31:1	31	1	NA	[M-H]-	NEG	WT_2	19281880.3611738	WT	TRUE	0.915306817260563	0.0724351090208511	0.217893556735166	31:1	31:1	Other	PE	NA
PE 32:0	PE 32:0	PE	km3	32:0	32	0	NA	[M+H]+	POS	WT_2	174390538.374718	WT	TRUE	1.04151616649012	1.05598971616187	2.61201618733688	32:0	32:0	32:0	PE	NA
PE 32:0	PE 32:0	PE	km3	32:0	32	0	NA	[M-H]-	NEG	WT_2	55263985.3273138	WT	TRUE	1.06481965740858	0.207606972303971	0.624506847712613	32:0	32:0	Other	PE	NA
PE 33:0	PE 33:0	PE	NA	33:0	33	0	NA	[M+H]+	POS	WT_2	25926452.5959368	WT	TRUE	0.944895725176946	0.156992848195923	0.388325619565992	33:0	33:0	Other	PE	NA
PE 33:0|PE 15:0_18:0	PE 33:0|PE 15:0_18:0	PE	km3	33:0	33	0	NA	[M-H]-	NEG	WT_2	8209136.56884876	WT	TRUE	0.970735349529556	0.0308387818611803	0.0927667805839595	33:0	33:0	Other	PE	NA
PE 33:1|PE 15:0_18:1	PE 33:1|PE 15:0_18:1	PE	km4	33:1	33	1	NA	[M-H]-	NEG	WT_2	36227252.8216704	WT	TRUE	0.947691036810032	0.136092795853437	0.409383567380318	33:1	33:1	Other	PE	NA
PE 33:2	PE 33:2	PE	NA	33:2	33	2	NA	[M+H]+	POS	WT_2	21997045.1467269	WT	TRUE	0.973646632911184	0.133199046676373	0.329471074132313	33:2	33:2	Other	PE	NA
PE 35:4	PE 35:4	PE	NA	35:4	35	4	NA	[M+H]+	POS	WT_2	15652729.1196388	WT	TRUE	1.01488332464651	0.0947822120067627	0.234446101362706	35:4	35:4	Other	PE	NA
PE 35:4|PE 15:0_20:4	PE 35:4|PE 15:0_20:4	PE	km4	35:4	35	4	NA	[M-H]-	NEG	WT_2	4024822.79909707	WT	TRUE	0.935775146179142	0.0151198157431392	0.0454822319450724	35:4	35:4	Other	PE	NA
PG 30:0|PG 15:0_15:0	PG 30:0|PG 15:0_15:0	PG	km4	30:0	30	0	NA	[M-H]-	NEG	WT_2	9534528.21670429	WT	TRUE	1.09232327061037	0.0358178029270436	3.93967161101923	30:0	30:0	30:0	PG	NA
PG 32:0|PG 16:0_16:0	PG 32:0|PG 16:0_16:0	PG	km4	32:0	32	0	NA	[M-H]-	NEG	WT_2	1544656.88487585	WT	TRUE	1.16146752271755	0.00580272192130637	0.638252962265003	32:0	32:0	Other	PG	NA
PS 26:0	PS 26:0	PS	NA	26:0	26	0	NA	[M+H]+	POS	WT_2	29090747.1783296	WT	TRUE	0.901723072782918	0.176153649974822	0.740652761592806	26:0	26:0	Other	PS	NA
PS 27:0	PS 27:0	PS	NA	27:0	27	0	NA	[M+H]+	POS	WT_2	12976686.2302483	WT	TRUE	0.928728204580283	0.0785779282334513	0.330387474540922	27:0	27:0	Other	PS	NA
PS 27:0|PS 13:0_14:0	PS 27:0|PS 13:0_14:0	PS	NA	27:0	27	0	NA	[M+H]+	POS	WT_2	39945564.3340858	WT	TRUE	0.909882537421403	0.241882991681802	1.0170172789327	27:0	27:0	27:0	PS	NA
PS 28:0|PS 13:0_15:0	PS 28:0|PS 13:0_15:0	PS	NA	28:0	28	0	NA	[M+H]+	POS	WT_2	664924182.844244	WT	TRUE	0.948097610081385	4.02632565765763	16.9290231445237	28:0	28:0	28:0	PS	NA
PS 29:0	PS 29:0	PS	NA	29:0	29	0	NA	[M+H]+	POS	WT_2	214746940.180587	WT	TRUE	1.01534958511964	1.30036045832176	5.46747435922991	29:0	29:0	29:0	PS	NA
PS 29:0|PS 13:0_16:0	PS 29:0|PS 13:0_16:0	PS	NA	29:0	29	0	NA	[M+H]+	POS	WT_2	192956638.826185	WT	TRUE	0.939896252910413	1.16841331051909	4.91269153515383	29:0	29:0	29:0	PS	NA
PS 30:0|PS 15:0_15:0	PS 30:0|PS 15:0_15:0	PS	NA	30:0	30	0	NA	[M+H]+	POS	WT_2	2128130709.93228	WT	TRUE	1.02357650422414	12.8865027041085	54.1823789426749	30:0	30:0	30:0	PS	NA
PS 31:0	PS 31:0	PS	NA	31:0	31	0	NA	[M+H]+	POS	WT_2	44324988.7133183	WT	TRUE	1.03514731830126	0.26840178765708	1.12851777566389	31:0	31:0	31:0	PS	NA
PS 31:0|PS 15:0_16:0	PS 31:0|PS 15:0_16:0	PS	km3	31:0	31	0	NA	[M-H]-	NEG	WT_2	26969154.6275395	WT	TRUE	1.09053643794987	0.101313441378862	1.43760255125882	31:0	31:0	31:0	PS	NA
PS 31:0|PS 15:0_16:0	PS 31:0|PS 15:0_16:0	PS	km3	31:0	31	0	NA	[M+H]+	POS	WT_2	442380224.604966	WT	TRUE	1.02402427156428	2.6787517956533	11.2630360787635	31:0	31:0	31:0	PS	NA
PS 31:3	PS 31:3	PS	km4	31:3	31	3	NA	[M-H]-	NEG	WT_2	7853326.18510158	WT	TRUE	0.744945585806498	0.0295021298617531	0.418624977886441	31:3	31:3	Other	PS	NA
PS 32:0	PS 32:0	PS	NA	32:0	32	0	NA	[M+H]+	POS	WT_2	45615783.2957111	WT	TRUE	1.13114133911953	0.276217955996187	1.16138150949093	32:0	32:0	32:0	PS	NA
PS 32:0|PS 15:0_17:0	PS 32:0|PS 15:0_17:0	PS	NA	32:0	32	0	NA	[M+H]+	POS	WT_2	112624905.191874	WT	TRUE	1.22062950354839	0.681979325109794	2.86743913943289	32:0	32:0	32:0	PS	NA
w/o MS2: AAHFA 15:0/26:6;O	AAHFA 41:6:1O	FAHFA	km3	41:6:1	41	6	1	[M-H]-	NEG	WT_2	35530424.3792325	WT	TRUE	1.06073605239321	0.133475061314515	45.2624726000263	41:6:1	41:6	41:6	FAHFA	NA
w/o MS2: AAHFA 28:4/10:0;O	AAHFA 38:4:1O	FAHFA	km4	38:4:1	38	4	1	[M-H]-	NEG	WT_2	132279.909706546	WT	TRUE	0.957496678194913	0.000496928178237006	0.168512363509119	38:4:1	38:4	Other	FAHFA	NA
w/o MS2: AAHFA 28:4/13:0;O	AAHFA 41:4:1O	FAHFA	km3	41:4:1	41	4	1	[M-H]-	NEG	WT_2	172620.767494357	WT	TRUE	1.07279639969724	0.00064847431259321	0.219902883104196	41:4:1	41:4	Other	FAHFA	NA
w/o MS2: AAHFA 28:4/9:0;O	AAHFA 37:4:1O	FAHFA	km4	37:4:1	37	4	1	[M-H]-	NEG	WT_2	176811.51241535	WT	TRUE	0.80366282373942	0.000664217438239917	0.22524150431332	37:4:1	37:4	Other	FAHFA	NA
w/o MS2: AAHFA 28:5/10:0;O	AAHFA 38:5:1O	FAHFA	km3	38:5:1	38	5	1	[M-H]-	NEG	WT_2	3146818.28442438	WT	TRUE	1.20302006780557	0.0118214676800957	4.00875528127021	38:5:1	38:5	38:5	FAHFA	NA
w/o MS2: AAHFA 28:6/11:0;O	AAHFA 39:6:1O	FAHFA	km4	39:6:1	39	6	1	[M-H]-	NEG	WT_2	2157152.37020316	WT	TRUE	1.13936483756866	0.00810364778659694	2.74801249228736	39:6:1	39:6	39:6	FAHFA	NA
w/o MS2: AAHFA 28:6/12:0;O	AAHFA 40:6:1O	FAHFA	km3	40:6:1	40	6	1	[M-H]-	NEG	WT_2	17621492.0993228	WT	TRUE	1.05247376586752	0.0661976258236056	22.4481502051343	40:6:1	40:6	40:6	FAHFA	NA
w/o MS2: AAHFA 28:6/13:0;O	AAHFA 41:6:1O	FAHFA	km3	41:6:1	41	6	1	[M-H]-	NEG	WT_2	3570404.06320542	WT	TRUE	1.02763023706633	0.0134127275308449	4.54836436393132	41:6:1	41:6	41:6	FAHFA	NA
w/o MS2: AAHFA 28:6/14:0;O	AAHFA 42:6:1O	FAHFA	km3	42:6:1	42	6	1	[M-H]-	NEG	WT_2	15990634.3115124	WT	TRUE	1.04381303606769	0.0600710780261501	20.3705883064239	42:6:1	42:6	42:6	FAHFA	NA
w/o MS2: AHexCer (O-22:6)12:1;O2/34:3	AHexCer (O-22:6)46:4:2O	AHexCer	km1	(22:6)46:4:2	NA	NA	4	[M+HCOO]-	NEG	WT_2	1660986.45598194	WT	TRUE	1.08591351593343	0.00623973039805152	3.12693423590487	(22:6)46:4:2	46:4	46:4	Other	NA
w/o MS2: AHexCer (O-22:6)12:1;O2/34:4	AHexCer (O-22:6)46:5:2O	AHexCer	km1	(22:6)46:5:2	NA	NA	5	[M+HCOO]-	NEG	WT_2	1386562.07674944	WT	TRUE	0.962246309530169	0.00520881642828577	2.61030932093422	(22:6)46:5:2	46:5	46:5	Other	NA
w/o MS2: AHexCer (O-22:6)12:1;O2/34:4;O	AHexCer (O-22:6)46:5:3O	AHexCer	km2	(22:6)46:5:3	NA	NA	5	[M+HCOO]-	NEG	WT_2	1418290.06772009	WT	TRUE	0.854963273928559	0.0053280071110368	2.67003969431886	(22:6)46:5:3	46:5	46:5	Other	NA
w/o MS2: AHexCer (O-22:6)12:1;O2/36:5	AHexCer (O-22:6)48:6:2O	AHexCer	km1	(22:6)48:6:2	NA	NA	6	[M+HCOO]-	NEG	WT_2	3984415.34988713	WT	TRUE	1.04458420438696	0.0149680194486933	7.50096710467241	(22:6)48:6:2	48:6	48:6	Other	NA
w/o MS2: AHexCer (O-22:6)12:1;O2/36:6	AHexCer (O-22:6)48:7:2O	AHexCer	km1	(22:6)48:7:2	NA	NA	7	[M+HCOO]-	NEG	WT_2	246233.634311512	WT	TRUE	1.17713034751858	0.000925011451780887	0.463553678229582	(22:6)48:7:2	48:7	Other	Other	NA
w/o MS2: AHexCer (O-22:6)12:1;O2/38:3;O	AHexCer (O-22:6)50:4:3O	AHexCer	km1	(22:6)50:4:3	NA	NA	4	[M+HCOO]-	NEG	WT_2	708617.381489842	WT	TRUE	0.910255099753879	0.00266202135480743	1.33402650115404	(22:6)50:4:3	50:4	50:4	Other	NA
w/o MS2: AHexCer (O-22:6)12:1;O2/38:5;O	AHexCer (O-22:6)50:6:3O	AHexCer	km1	(22:6)50:6:3	NA	NA	6	[M+HCOO]-	NEG	WT_2	529174.943566591	WT	TRUE	1.12567766196772	0.00198792047302254	0.996212366369464	(22:6)50:6:3	50:6	Other	Other	NA
w/o MS2: AHexCer (O-22:6)12:2;O2/36:6	AHexCer (O-22:6)48:8:2O	AHexCer	km1	(22:6)48:8:2	NA	NA	8	[M+HCOO]-	NEG	WT_2	1815004.51467269	WT	TRUE	1.15924158920719	0.00681832100557901	3.41688502926217	(22:6)48:8:2	48:8	48:8	Other	NA
w/o MS2: AHexCer (O-22:6)12:2;O2/38:6;O	AHexCer (O-22:6)50:8:3O	AHexCer	km1	(22:6)50:8:3	NA	NA	8	[M+HCOO]-	NEG	WT_2	177955.981941309	WT	TRUE	0.856363268577087	0.000668516799782001	0.335015767535192	(22:6)50:8:3	50:8	Other	Other	NA
w/o MS2: AHexCer (O-22:6)13:1;O2/32:4	AHexCer (O-22:6)45:5:2O	AHexCer	km1	(22:6)45:5:2	NA	NA	5	[M+HCOO]-	NEG	WT_2	458440.180586907	WT	TRUE	1.16473066928894	0.00172219533771289	0.863048756736639	(22:6)45:5:2	45:5	Other	Other	NA
w/o MS2: AHexCer (O-22:6)13:1;O2/34:5	AHexCer (O-22:6)47:6:2O	AHexCer	km1	(22:6)47:6:2	NA	NA	6	[M+HCOO]-	NEG	WT_2	692022.573363431	WT	TRUE	1.18011828115874	0.0025996806124472	1.30278550368422	(22:6)47:6:2	47:6	47:6	Other	NA
w/o MS2: AHexCer (O-22:6)13:1;O2/36:3;O	AHexCer (O-22:6)49:4:3O	AHexCer	km1	(22:6)49:4:3	NA	NA	4	[M+HCOO]-	NEG	WT_2	126457.110609481	WT	TRUE	1.3324444105198	0.000475054010391232	0.23806519740983	(22:6)49:4:3	49:4	Other	Other	NA
w/o MS2: AHexCer (O-22:6)13:1;O2/36:6	AHexCer (O-22:6)49:7:2O	AHexCer	km1	(22:6)49:7:2	NA	NA	7	[M+HCOO]-	NEG	WT_2	2753720.09029345	WT	TRUE	1.03668968377433	0.0103447387504261	5.18408900652183	(22:6)49:7:2	49:7	49:7	Other	NA
w/o MS2: AHexCer (O-22:6)13:1;O2/38:3	AHexCer (O-22:6)51:4:2O	AHexCer	km1	(22:6)51:4:2	NA	NA	4	[M+HCOO]-	NEG	WT_2	24536051.9187359	WT	TRUE	0.917392661659245	0.0921731471404432	46.1909972127242	(22:6)51:4:2	51:4	51:4	Other	NA
w/o MS2: AHexCer (O-22:6)13:1;O2/38:5	AHexCer (O-22:6)51:6:2O	AHexCer	km1	(22:6)51:6:2	NA	NA	6	[M+HCOO]-	NEG	WT_2	2315007.9006772	WT	TRUE	0.8775049038671	0.00869665439929513	4.35817970396292	(22:6)51:6:2	51:6	51:6	Other	NA
w/o MS2: AHexCer (O-22:6)13:1;O2/38:5;O	AHexCer (O-22:6)51:6:3O	AHexCer	km1	(22:6)51:6:3	NA	NA	6	[M+HCOO]-	NEG	WT_2	429329.571106095	WT	TRUE	0.872708982489137	0.00161283721848858	0.808245804499562	(22:6)51:6:3	51:6	Other	Other	NA
w/o MS2: AHexCer (O-22:6)13:2;O2/38:6;O	AHexCer (O-22:6)51:8:3O	AHexCer	km1	(22:6)51:8:3	NA	NA	8	[M+HCOO]-	NEG	WT_2	252594.808126411	WT	TRUE	1.01677252170382	0.00094890810035208	0.475529075205705	(22:6)51:8:3	51:8	Other	Other	NA
w/o MS2: AHexCer (O-22:6)14:1;O2/38:3;O	AHexCer (O-22:6)52:4:3O	AHexCer	km1	(22:6)52:4:3	NA	NA	4	[M+HCOO]-	NEG	WT_2	953753.9503386	WT	TRUE	0.814260740318566	0.00358291152511011	1.79551486961415	(22:6)52:4:3	52:4	52:4	Other	NA
w/o MS2: AHexCer (O-22:6)15:1;O2/38:4	AHexCer (O-22:6)53:5:2O	AHexCer	km1	(22:6)53:5:2	NA	NA	5	[M+HCOO]-	NEG	WT_2	61458.2392776524	WT	TRUE	0.472190070249702	0.000230876562810251	0.115699843176695	(22:6)53:5:2	53:5	Other	Other	NA
w/o MS2: AHexCer (O-22:6)15:2;O2/38:6	AHexCer (O-22:6)53:8:2O	AHexCer	km1	(22:6)53:8:2	NA	NA	8	[M+HCOO]-	NEG	WT_2	355524.830699774	WT	TRUE	1.30811804482262	0.00133557927904237	0.669302727199055	(22:6)53:8:2	53:8	Other	Other	NA
w/o MS2: AHexCer (O-22:6)15:2;O2/38:6;O	AHexCer (O-22:6)53:8:3O	AHexCer	km1	(22:6)53:8:3	NA	NA	8	[M+HCOO]-	NEG	WT_2	1097174.94356659	WT	TRUE	0.959758641492807	0.00412169275835887	2.0655158754965	(22:6)53:8:3	53:8	53:8	Other	NA
w/o MS2: AHexCer (O-22:6)15:3;O2/36:6	AHexCer (O-22:6)51:9:2O	AHexCer	km1	(22:6)51:9:2	NA	NA	9	[M+HCOO]-	NEG	WT_2	3342939.05191874	WT	TRUE	1.01936751420793	0.0125582230643533	6.29333883629314	(22:6)51:9:2	51:9	51:9	Other	NA
w/o MS2: AHexCer (O-22:6)15:3;O2/36:6;O	AHexCer (O-22:6)51:9:3O	AHexCer	km1	(22:6)51:9:3	NA	NA	9	[M+HCOO]-	NEG	WT_2	33182.8442437923	WT	TRUE	1.62279828988177	0.000124656044711331	0.0624692461139136	(22:6)51:9:3	51:9	Other	Other	NA
w/o MS2: AHexCer (O-22:6)15:3;O2/38:6	AHexCer (O-22:6)53:9:2O	AHexCer	km1	(22:6)53:9:2	NA	NA	9	[M+HCOO]-	NEG	WT_2	811129.796839729	WT	TRUE	0.828759334491768	0.00304712373293503	1.52701397556025	(22:6)53:9:2	53:9	53:9	Other	NA
w/o MS2: AHexCer (O-22:6)16:2;O2/38:6;O	AHexCer (O-22:6)54:8:3O	AHexCer	km1	(22:6)54:8:3	NA	NA	8	[M+HCOO]-	NEG	WT_2	474993.227990971	WT	TRUE	0.842210850836647	0.00178437920001685	0.89421113644775	(22:6)54:8:3	54:8	Other	Other	NA
w/o MS2: AHexCer (O-22:6)16:3;O2/34:6	AHexCer (O-22:6)50:9:2O	AHexCer	km1	(22:6)50:9:2	NA	NA	9	[M+HCOO]-	NEG	WT_2	560542.889390519	WT	TRUE	1.01021247122054	0.00210575859528844	1.05526492718572	(22:6)50:9:2	50:9	50:9	Other	NA
w/o MS2: AHexCer (O-22:6)16:3;O2/36:6	AHexCer (O-22:6)52:9:2O	AHexCer	km1	(22:6)52:9:2	NA	NA	9	[M+HCOO]-	NEG	WT_2	1684792.32505643	WT	TRUE	0.925055774405502	0.0063291605101281	3.17175060798088	(22:6)52:9:2	52:9	52:9	Other	NA
w/o MS2: AHexCer (O-22:6)16:3;O2/38:6;O	AHexCer (O-22:6)54:9:3O	AHexCer	km1	(22:6)54:9:3	NA	NA	9	[M+HCOO]-	NEG	WT_2	252331.828442438	WT	TRUE	0.848895132502758	0.000947920179997735	0.475033995806231	(22:6)54:9:3	54:9	Other	Other	NA
w/o MS2: BMP 23:1_8:1	BMP 31:2	BMP	NA	31:2	31	2	NA	[M+NH4]+	POS	WT_2	1871939.05191874	WT	TRUE	0.896509175791952	0.0113351814068059	4.64933492626523	31:2	31:2	31:2	BMP	NA
w/o MS2: BMP 8:0_20:3	BMP 28:3	BMP	NA	28:3	28	3	NA	[M+NH4]+	POS	WT_2	3101854.40180587	WT	TRUE	0.866262299267435	0.0187827067905496	7.70407561705787	28:3	28:3	28:3	BMP	NA
w/o MS2: BMP 8:0_20:4	BMP 28:4	BMP	NA	28:4	28	4	NA	[M+NH4]+	POS	WT_2	178094.808126411	WT	TRUE	0.616322931193496	0.00107842023790997	0.442334065716458	28:4	28:4	Other	BMP	NA
w/o MS2: BMP 8:0_21:3	BMP 29:3	BMP	NA	29:3	29	3	NA	[M+NH4]+	POS	WT_2	895434.53724605	WT	TRUE	0.828092193646046	0.00542213856118854	2.22399071376547	29:3	29:3	29:3	BMP	NA
w/o MS2: BMP 8:0_22:3	BMP 30:3	BMP	NA	30:3	30	3	NA	[M+NH4]+	POS	WT_2	2571994.35665914	WT	TRUE	1.05583064283792	0.0155742370886112	6.38806225037905	30:3	30:3	30:3	BMP	NA
w/o MS2: BMP 8:0_24:3	BMP 32:3	BMP	NA	32:3	32	3	NA	[M+NH4]+	POS	WT_2	4244328.44243792	WT	TRUE	0.95459699005558	0.0257007474659963	10.541638332584	32:3	32:3	32:3	BMP	NA
w/o MS2: BMP 8:0_24:4	BMP 32:4	BMP	NA	32:4	32	4	NA	[M+NH4]+	POS	WT_2	366919.864559819	WT	TRUE	0.972047258678054	0.00222181551385615	0.911318848597071	32:4	32:4	Other	BMP	NA
w/o MS2: BMP 8:0_26:4	BMP 34:4	BMP	NA	34:4	34	4	NA	[M+NH4]+	POS	WT_2	945686.230248307	WT	TRUE	1.00958891573332	0.00572642841271755	2.34880084107163	34:4	34:4	34:4	BMP	NA
w/o MS2: BMP 8:0_28:4	BMP 36:4	BMP	NA	36:4	36	4	NA	[M+NH4]+	POS	WT_2	243967.268623025	WT	TRUE	0.629822435312955	0.00147729876372331	0.60594149243904	36:4	36:4	Other	BMP	NA
w/o MS2: BMP 9:0_22:3	BMP 31:3	BMP	NA	31:3	31	3	NA	[M+NH4]+	POS	WT_2	15007168.1715576	WT	TRUE	0.919799027423169	0.0908731368431507	37.2733028101747	31:3	31:3	31:3	BMP	NA
w/o MS2: BMP 9:0_24:3	BMP 33:3	BMP	NA	33:3	33	3	NA	[M+NH4]+	POS	WT_2	6390185.10158014	WT	TRUE	1.00372072610542	0.0386945863836938	15.8713024057185	33:3	33:3	33:3	BMP	NA
w/o MS2: BMP 9:0_24:4	BMP 33:4	BMP	NA	33:4	33	4	NA	[M+NH4]+	POS	WT_2	4145282.16704289	WT	TRUE	0.947220808958748	0.0251009910272808	10.295637103517	33:4	33:4	33:4	BMP	NA
w/o MS2: BMP 9:0_28:4	BMP 37:4	BMP	NA	37:4	37	4	NA	[M+NH4]+	POS	WT_2	299658.013544018	WT	TRUE	1.09588220527751	0.00181452379020725	0.744260592713968	37:4	37:4	Other	BMP	NA
w/o MS2: CAR 10:0	CAR 10:0	CAR	NA	10:0	10	0	NA	[M+H]+	POS	WT_2	2294194.13092551	WT	TRUE	0.813932709051419	0.0138920690979842	5.66782376202689	10:0	10:0	10:0	CAR	NA
w/o MS2: CAR 11:0	CAR 11:0	CAR	NA	11:0	11	0	NA	[M+H]+	POS	WT_2	6003990.97065463	WT	TRUE	0.82881118760022	0.0363560591075	14.8329046054804	11:0	11:0	11:0	CAR	NA
w/o MS2: CAR 15:0	CAR 15:0	CAR	NA	15:0	15	0	NA	[M+H]+	POS	WT_2	321215.575620767	WT	TRUE	0.933527494923853	0.00194506162827306	0.793565482404089	15:0	15:0	Other	CAR	NA
w/o MS2: CAR 15:1	CAR 15:1	CAR	NA	15:1	15	1	NA	[M+H]+	POS	WT_2	2226703.16027088	WT	TRUE	0.966471200053006	0.0134833899826532	5.50108681416266	15:1	15:1	15:1	CAR	NA
w/o MS2: CAR 16:1	CAR 16:1	CAR	NA	16:1	16	1	NA	[M+H]+	POS	WT_2	19843993.227991	WT	TRUE	1.44956739921128	0.120161638192305	49.0247337114994	16:1	16:1	16:1	CAR	NA
w/o MS2: CAR 17:3	CAR 17:3	CAR	NA	17:3	17	3	NA	[M+H]+	POS	WT_2	8900686.23024831	WT	TRUE	0.994107429288486	0.0538964625806119	21.989211912854	17:3	17:3	17:3	CAR	NA
w/o MS2: CAR 17:4	CAR 17:4	CAR	NA	17:4	17	4	NA	[M+H]+	POS	WT_2	328767.494356659	WT	TRUE	1.00376893361184	0.0019907908782468	0.812222554132764	17:4	17:4	Other	CAR	NA
w/o MS2: CAR 18:3	CAR 18:3	CAR	NA	18:3	18	3	NA	[M+H]+	POS	WT_2	557962.753950339	WT	TRUE	0.850241554024041	0.00337864046790701	1.37845115743973	18:3	18:3	18:3	CAR	NA
w/o MS2: Cer 12:0;O2/11:0;O	Cer 23:0:3O	Cer_HDS	NA	23:0:3	23	0	3	[M+H]+	POS	WT_2	843320.541760722	WT	TRUE	0.763375428236538	0.00510657188071668	70.07713172042	23:0:3	23:0	23:0	Other	NA
w/o MS2: Cer 12:0;O2/16:3	Cer 28:3:2O	Cer_NDS	km3	28:3:2	28	3	2	[M-H]-	NEG	WT_2	531521.44469526	WT	TRUE	1.08106653890926	0.00199673543618427	6.52158830355032	28:3:2	28:3	28:3	Other	NA
w/o MS2: Cer 12:0;O2/17:3	Cer 29:3:2O	Cer_NDS	km3	29:3:2	29	3	2	[M-H]-	NEG	WT_2	109488.713318284	WT	TRUE	1.03711730329654	0.000411309827527622	1.34338947049763	29:3:2	29:3	29:3	Other	NA
w/o MS2: Cer 12:0;O2/18:0(2OH)	Cer 30:0:4O	Cer_ADS	km3	30:0:4	30	0	4	[M+HCOO]-	NEG	WT_2	85195.2595936795	WT	TRUE	0.998731511668774	0.000320048034794061	0.231604241760672	30:0:4	30:0	Other	Other	NA
w/o MS2: Cer 12:0;O2/18:3	Cer 30:3:2O	Cer_NDS	km3	30:3:2	30	3	2	[M-H]-	NEG	WT_2	1526357.78781038	WT	TRUE	1.09743557067219	0.00573397877664975	18.7278936633014	30:3:2	30:3	30:3	Other	NA
w/o MS2: Cer 12:0;O2/19:0(2OH)	Cer 31:0:4O	Cer_ADS	km4	31:0:4	31	0	4	[M+HCOO]-	NEG	WT_2	1203641.08352144	WT	TRUE	1.04817337050645	0.0045216478618138	3.27211140420845	31:0:4	31:0	31:0	Other	NA
w/o MS2: Cer 12:0;O2/19:1	Cer 31:1:2O	Cer_NDS	km4	31:1:2	31	1	2	[M-H]-	NEG	WT_2	44380.3611738149	WT	TRUE	1.47242589022715	0.000166721099799124	0.544532016962046	31:1:2	31:1	Other	Other	NA
w/o MS2: Cer 12:0;O2/19:1(2OH)	Cer 31:1:4O	Cer_ADS	km4	31:1:4	31	1	4	[M+HCOO]-	NEG	WT_2	211406.320541761	WT	TRUE	0.998975144554386	0.00079417772485376	0.57471038654034	31:1:4	31:1	Other	Other	NA
w/o MS2: Cer 12:0;O2/19:2(2OH)	Cer 31:2:4O	Cer_ADS	km4	31:2:4	31	2	4	[M+HCOO]-	NEG	WT_2	452171.557562077	WT	TRUE	0.880334193991531	0.0016986463692664	1.22923330751464	31:2:4	31:2	31:2	Other	NA
w/o MS2: Cer 12:0;O2/19:3	Cer 31:3:2O	Cer_NDS	km3	31:3:2	31	3	2	[M-H]-	NEG	WT_2	429967.268623025	WT	TRUE	1.24467771385038	0.00161523281934783	5.2755529206711	31:3:2	31:3	31:3	Other	NA
w/o MS2: Cer 12:0;O2/20:1	Cer 32:1:2O	Cer_NDS	km4	32:1:2	32	1	2	[M-H]-	NEG	WT_2	1260302.48306998	WT	TRUE	1.13339582359288	0.00473450441816068	15.4634850852291	32:1:2	32:1	32:1	Other	NA
w/o MS2: Cer 12:0;O2/20:1(2OH)	Cer 32:1:4O	Cer_ADS	km4	32:1:4	32	1	4	[M+HCOO]-	NEG	WT_2	3031401.80586907	WT	TRUE	1.04092395858762	0.0113878893645808	8.24089884893462	32:1:4	32:1	32:1	Other	NA
w/o MS2: Cer 12:0;O2/20:2(2OH)	Cer 32:2:4O	Cer_ADS	km4	32:2:4	32	2	4	[M+HCOO]-	NEG	WT_2	2983879.23250564	WT	TRUE	1.02373591747311	0.0112093641005478	8.11170821529084	32:2:4	32:2	32:2	Other	NA
w/o MS2: Cer 12:0;O2/20:3	Cer 32:3:2O	Cer_NDS	km3	32:3:2	32	3	2	[M-H]-	NEG	WT_2	426892.776523702	WT	TRUE	1.04668591016629	0.00160368305520519	5.23782994276604	32:3:2	32:3	32:3	Other	NA
w/o MS2: Cer 12:0;O2/21:1	Cer 33:1:2O	Cer_NDS	km4	33:1:2	33	1	2	[M-H]-	NEG	WT_2	1024556.43340858	WT	TRUE	1.10978723160051	0.00384889106051101	12.5709608128332	33:1:2	33:1	33:1	Other	NA
w/o MS2: Cer 12:0;O2/21:1(2OH)	Cer 33:1:4O	Cer_ADS	km4	33:1:4	33	1	4	[M+HCOO]-	NEG	WT_2	1926490.97065463	WT	TRUE	0.848147822293894	0.00723713563579844	5.23718670082376	33:1:4	33:1	33:1	Other	NA
w/o MS2: Cer 12:0;O2/21:2	Cer 33:2:2O	Cer_NDS	km4	33:2:2	33	2	2	[M-H]-	NEG	WT_2	318768.623024831	WT	TRUE	1.36438858575326	0.00119749938951621	3.91118315959852	33:2:2	33:2	33:2	Other	NA
w/o MS2: Cer 12:0;O2/21:2(2OH)	Cer 33:2:4O	Cer_ADS	km3	33:2:4	33	2	4	[M+HCOO]-	NEG	WT_2	9143337.4717833	WT	TRUE	1.22961157483044	0.0343482395999441	24.8562625715788	33:2:4	33:2	33:2	Other	NA
w/o MS2: Cer 12:0;O2/21:3	Cer 33:3:2O	Cer_NDS	km3	33:3:2	33	3	2	[M-H]-	NEG	WT_2	226150.112866817	WT	TRUE	1.19003223674343	0.000849564864719887	2.77478537439709	33:3:2	33:3	33:3	Other	NA
w/o MS2: Cer 12:0;O2/22:1	Cer 34:1:2O	Cer_NDS	km4	34:1:2	34	1	2	[M-H]-	NEG	WT_2	577987.584650113	WT	TRUE	0.997842206076788	0.00217129205879382	7.09171212050082	34:1:2	34:1	34:1	Other	NA
w/o MS2: Cer 12:0;O2/22:1(2OH)	Cer 34:1:4O	Cer_ADS	km4	34:1:4	34	1	4	[M+HCOO]-	NEG	WT_2	870708.803611738	WT	TRUE	0.872773530002728	0.00327094069321316	2.36703137259763	34:1:4	34:1	34:1	Other	NA
w/o MS2: Cer 12:0;O2/22:2	Cer 34:2:2O	Cer_NDS	km4	34:2:2	34	2	2	[M-H]-	NEG	WT_2	1191963.88261851	WT	TRUE	1.11149700642534	0.00447778080607967	14.6249935778153	34:2:2	34:2	34:2	Other	NA
w/o MS2: Cer 12:0;O2/22:2(2OH)	Cer 34:2:4O	Cer_ADS	km4	34:2:4	34	2	4	[M+HCOO]-	NEG	WT_2	852182.844243792	WT	TRUE	0.907450087001967	0.00320134530825085	2.3166683501388	34:2:4	34:2	34:2	Other	NA
w/o MS2: Cer 12:0;O2/23:1	Cer 35:1:2O	Cer_NDS	km3	35:1:2	35	1	2	[M-H]-	NEG	WT_2	408164.785553047	WT	TRUE	1.02957167432856	0.00153332870997066	5.00804382955806	35:1:2	35:1	35:1	Other	NA
w/o MS2: Cer 12:0;O2/23:1(2OH)	Cer 35:1:4O	Cer_ADS	km3	35:1:4	35	1	4	[M+HCOO]-	NEG	WT_2	9373849.88713318	WT	TRUE	1.133433614995	0.0352141920705419	25.482913085095	35:1:4	35:1	35:1	Other	NA
w/o MS2: Cer 12:0;O2/24:1(2OH)	Cer 36:1:4O	Cer_ADS	km3	36:1:4	36	1	4	[M+HCOO]-	NEG	WT_2	3373150.11286682	WT	TRUE	1.12152349214436	0.0126717151850604	9.1699453462714	36:1:4	36:1	36:1	Other	NA
w/o MS2: Cer 12:0;O2/25:0(2OH)	Cer 37:0:4O	Cer_ADS	km3	37:0:4	37	0	4	[M+HCOO]-	NEG	WT_2	476159.14221219	WT	TRUE	1.25836103959995	0.00178875912158783	1.29444381783007	37:0:4	37:0	37:0	Other	NA
w/o MS2: Cer 12:0;O2/25:1(2OH)	Cer 37:1:4O	Cer_ADS	km3	37:1:4	37	1	4	[M+HCOO]-	NEG	WT_2	194998.871331828	WT	TRUE	1.0773793062157	0.000732540822745984	0.530106557036016	37:1:4	37:1	Other	Other	NA
w/o MS2: Cer 12:0;O2/8:0;O	Cer 20:0:3O	Cer_HDS	NA	20:0:3	20	0	3	[M+H]+	POS	WT_2	360097.065462754	WT	TRUE	1.2518535993004	0.00218050131327459	29.92286827958	20:0:3	20:0	20:0	Other	NA
w/o MS2: Cer 12:0;O3/17:0(2OH)	Cer 29:0:5O	Cer_AP	NA	29:0:5	29	0	5	[M+H]+	POS	WT_2	752557.562076749	WT	TRUE	0.686875242591943	0.0045569734102507	1.05742086498932	29:0:5	29:0	29:0	Cer_AP	NA
w/o MS2: Cer 12:0;O3/21:0(2OH)	Cer 33:0:5O	Cer_AP	km3	33:0:5	33	0	5	[M+HCOO]-	NEG	WT_2	55515.8013544018	WT	TRUE	1.20727807126747	0.000208552954803273	0.187487333160306	33:0:5	33:0	Other	Cer_AP	NA
w/o MS2: Cer 12:0;O3/22:0(2OH)	Cer 34:0:5O	Cer_AP	km4	34:0:5	34	0	5	[M+HCOO]-	NEG	WT_2	1895340.85778781	WT	TRUE	1.25035408990977	0.00712011583382606	6.40092359629118	34:0:5	34:0	34:0	Cer_AP	NA
w/o MS2: Cer 12:0;O3/23:0(2OH)	Cer 35:0:5O	Cer_AP	km4	35:0:5	35	0	5	[M+HCOO]-	NEG	WT_2	2112180.58690745	WT	TRUE	1.21997948342814	0.00793470492600092	7.13323226416598	35:0:5	35:0	35:0	Cer_AP	NA
w/o MS2: Cer 12:0;O3/24:0(2OH)	Cer 36:0:5O	Cer_AP	km4	36:0:5	36	0	5	[M+HCOO]-	NEG	WT_2	3546846.50112867	WT	TRUE	1.15802641132651	0.0133242302191029	11.9783696785789	36:0:5	36:0	36:0	Cer_AP	NA
w/o MS2: Cer 12:0;O3/25:0(2OH)	Cer 37:0:5O	Cer_AP	km3	37:0:5	37	0	5	[M+HCOO]-	NEG	WT_2	416738.148984199	WT	TRUE	1.23799116604809	0.00156553576152261	1.40740333874357	37:0:5	37:0	37:0	Cer_AP	NA
w/o MS2: Cer 12:0;O3/26:0(2OH)	Cer 38:0:5O	Cer_AP	km3	38:0:5	38	0	5	[M+HCOO]-	NEG	WT_2	470376.9751693	WT	TRUE	1.27138289749126	0.0017670375937968	1.58855177270194	38:0:5	38:0	38:0	Cer_AP	NA
w/o MS2: Cer 12:1;O2/10:0(2OH)	Cer 22:1:4O	Cer_AS	km4	22:1:4	22	1	4	[M-H]-	NEG	WT_2	357446.952595937	WT	TRUE	1.05772232999269	0.00134280000163228	47.6122322264835	22:1:4	22:1	22:1	Other	NA
w/o MS2: Cer 12:1;O2/11:0(2OH)	Cer 23:1:4O	Cer_AS	km3	23:1:4	23	1	4	[M-H]-	NEG	WT_2	267801.354401806	WT	TRUE	1.00968232716742	0.00100603364084173	35.671363775086	23:1:4	23:1	23:1	Other	NA
w/o MS2: Cer 12:1;O2/9:0(2OH)	Cer 21:1:4O	Cer_AS	km4	21:1:4	21	1	4	[M-H]-	NEG	WT_2	125497.742663657	WT	TRUE	1.1674320040356	0.000471450009098558	16.7164039984305	21:1:4	21:1	21:1	Other	NA
w/o MS2: Cer 12:1;O3/18:1(2OH)	Cer 30:2:5O	Cer_AP	NA	30:2:5	30	2	5	[M+H]+	POS	WT_2	3704589.16478555	WT	TRUE	0.92891409862736	0.0224324558951265	5.20532923521149	30:2:5	30:2	30:2	Cer_AP	NA
w/o MS2: Cer 12:1;O3/21:0(2OH)	Cer 33:1:5O	Cer_AP	NA	33:1:5	33	1	5	[M+H]+	POS	WT_2	1846012.41534989	WT	TRUE	0.901166142607336	0.011178187444596	2.59383752604059	33:1:5	33:1	33:1	Cer_AP	NA
w/o MS2: Cer 12:1;O3/22:4(2OH)	Cer 34:5:5O	Cer_AP	km4	34:5:5	34	5	5	[M+H]+	POS	WT_2	11451629.7968397	WT	TRUE	0.953761856897803	0.0693432304955181	16.0907190300438	34:5:5	34:5	34:5	Cer_AP	NA
w/o MS2: Cer 12:1;O3/22:4(2OH)	Cer 34:5:5O	Cer_AP	km4	34:5:5	34	5	5	[M+HCOO]-	NEG	WT_2	332098.194130926	WT	TRUE	1.52535802828508	0.00124757380747678	1.12155824550705	34:5:5	34:5	34:5	Cer_AP	NA
w/o MS2: Cer 12:1;O3/23:0(2OH)	Cer 35:1:5O	Cer_AP	km4	35:1:5	35	1	5	[M+HCOO]-	NEG	WT_2	969007.900677201	WT	TRUE	1.06277249491203	0.00364021514566363	3.27252246526079	35:1:5	35:1	35:1	Cer_AP	NA
w/o MS2: Cer 12:1;O3/24:0(2OH)	Cer 36:1:5O	Cer_AP	km3	36:1:5	36	1	5	[M+HCOO]-	NEG	WT_2	4397202.03160271	WT	TRUE	0.925748172113068	0.0165187109648916	14.8501807081797	36:1:5	36:1	36:1	Cer_AP	NA
w/o MS2: Cer 12:1;O3/24:2(2OH)	Cer 36:3:5O	Cer_AP	NA	36:3:5	36	3	5	[M+H]+	POS	WT_2	9287806.99774266	WT	TRUE	1.07641753314658	0.05624060093351	13.0503251901484	36:3:5	36:3	36:3	Cer_AP	NA
w/o MS2: Cer 12:1;O3/26:3(2OH)	Cer 38:4:5O	Cer_AP	NA	38:4:5	38	4	5	[M+H]+	POS	WT_2	18945979.6839729	WT	TRUE	0.901265449657088	0.114723882931641	26.621052308891	38:4:5	38:4	38:4	Cer_AP	NA
w/o MS2: Cer 12:1;O3/26:4(2OH)	Cer 38:5:5O	Cer_AP	NA	38:5:5	38	5	5	[M+H]+	POS	WT_2	3467283.29571106	WT	TRUE	1.19121116671891	0.0209954940068097	4.8718900539596	38:5:5	38:5	38:5	Cer_AP	NA
w/o MS2: Cer 12:1;O3/28:5(2OH)	Cer 40:6:5O	Cer_AP	NA	40:6:5	40	6	5	[M+H]+	POS	WT_2	4841916.4785553	WT	TRUE	0.948603822932037	0.0293193315160402	6.80339122077392	40:6:5	40:6	40:6	Cer_AP	NA
w/o MS2: Cer 12:2;O3/26:6(2OH)	Cer 38:8:5O	Cer_AP	km4	38:8:5	38	8	5	[M+HCOO]-	NEG	WT_2	27335.2144469526	WT	TRUE	0.839023211002927	0.000102688596832099	0.0923161754489898	38:8:5	38:8	Other	Cer_AP	NA
w/o MS2: Cer 12:2;O3/28:6(2OH)	Cer 40:8:5O	Cer_AP	km4	40:8:5	40	8	5	[M+HCOO]-	NEG	WT_2	1061270.88036117	WT	TRUE	1.12992532240896	0.0039868140699809	3.58411195128737	40:8:5	40:8	40:8	Cer_AP	NA
w/o MS2: Cer 12:2;O3/30:6(2OH)	Cer 42:8:5O	Cer_AP	km4	42:8:5	42	8	5	[M+HCOO]-	NEG	WT_2	365424.379232506	WT	TRUE	0.704122429557288	0.00137276833238125	1.23410705893793	42:8:5	42:8	42:8	Cer_AP	NA
w/o MS2: Cer 13:0;O2/20:3(2OH)	Cer 33:3:4O	Cer_ADS	km4	33:3:4	33	3	4	[M+HCOO]-	NEG	WT_2	279866.817155756	WT	TRUE	1.57199599666569	0.00105135925709902	0.760820992746178	33:3:4	33:3	Other	Other	NA
w/o MS2: Cer 13:0;O2/22:2	Cer 35:2:2O	Cer_NDS	km4	35:2:2	35	2	2	[M-H]-	NEG	WT_2	73681.7155756208	WT	TRUE	2.17272884854131	0.000276795779280446	0.904049722319276	35:2:2	35:2	Other	Other	NA
w/o MS2: Cer 13:0;O2/22:2(2OH)	Cer 35:2:4O	Cer_ADS	km3	35:2:4	35	2	4	[M+HCOO]-	NEG	WT_2	1446629.79683973	WT	TRUE	1.13291174971663	0.00543446930922241	3.93267886973276	35:2:4	35:2	35:2	Other	NA
w/o MS2: Cer 13:0;O2/24:4(2OH)	Cer 37:4:4O	Cer_ADS	km4	37:4:4	37	4	4	[M+HCOO]-	NEG	WT_2	879774.266365689	WT	TRUE	1.15624662586882	0.00330499638542817	2.39167593190001	37:4:4	37:4	37:4	Other	NA
w/o MS2: Cer 13:1;O3/20:4(2OH)	Cer 33:5:5O	Cer_AP	NA	33:5:5	33	5	5	[M+H]+	POS	WT_2	4395380.36117382	WT	TRUE	0.891819819512644	0.0266154144787724	6.17596199637347	33:5:5	33:5	33:5	Cer_AP	NA
w/o MS2: Cer 13:1;O3/22:2(2OH)	Cer 35:3:5O	Cer_AP	km4	35:3:5	35	3	5	[M+HCOO]-	NEG	WT_2	56734.762979684	WT	TRUE	1.23526650846336	0.00021313215644573	0.191603996502513	35:3:5	35:3	Other	Cer_AP	NA
w/o MS2: Cer 13:1;O3/22:4(2OH)	Cer 35:5:5O	Cer_AP	km4	35:5:5	35	5	5	[M+HCOO]-	NEG	WT_2	8335696.38826185	WT	TRUE	1.05676702826191	0.0313142217117099	28.1512190717084	35:5:5	35:5	35:5	Cer_AP	NA
w/o MS2: Cer 13:1;O3/22:5(2OH)	Cer 35:6:5O	Cer_AP	NA	35:6:5	35	6	5	[M+H]+	POS	WT_2	2312834.08577878	WT	TRUE	1.14936147819288	0.0140049399040395	3.24977004126039	35:6:5	35:6	35:6	Cer_AP	NA
w/o MS2: Cer 13:1;O3/24:2(2OH)	Cer 37:3:5O	Cer_AP	km4	37:3:5	37	3	5	[M+HCOO]-	NEG	WT_2	305222.347629797	WT	TRUE	1.16297062116448	0.00114661089126364	1.03079344226202	37:3:5	37:3	37:3	Cer_AP	NA
w/o MS2: Cer 13:1;O3/24:2(2OH)	Cer 37:3:5O	Cer_AP	km4	37:3:5	37	3	5	[M+H]+	POS	WT_2	7871799.09706546	WT	TRUE	1.07794772616978	0.0476662264573781	11.060688284456	37:3:5	37:3	37:3	Cer_AP	NA
w/o MS2: Cer 13:1;O3/24:4(2OH)	Cer 37:5:5O	Cer_AP	km3	37:5:5	37	5	5	[M+HCOO]-	NEG	WT_2	1767451.46726862	WT	TRUE	1.23016281955437	0.00663968126150494	5.96901700063797	37:5:5	37:5	37:5	Cer_AP	NA
w/o MS2: Cer 13:1;O3/24:4(2OH)	Cer 37:5:5O	Cer_AP	km3	37:5:5	37	5	5	[M+H]+	POS	WT_2	1647162.5282167	WT	TRUE	0.999970204096041	0.00997408865672833	2.31443295919903	37:5:5	37:5	37:5	Cer_AP	NA
w/o MS2: Cer 13:1;O3/26:5(2OH)	Cer 39:6:5O	Cer_AP	NA	39:6:5	39	6	5	[M+H]+	POS	WT_2	644209.93227991	WT	TRUE	1.16951097472	0.003900894336797	0.90518128865292	39:6:5	39:6	Other	Cer_AP	NA
w/o MS2: Cer 13:1;O3/28:4(2OH)	Cer 41:5:5O	Cer_AP	km3	41:5:5	41	5	5	[M+HCOO]-	NEG	WT_2	311835.214446953	WT	TRUE	1.40811403656447	0.00117145306017397	1.0531263408935	41:5:5	41:5	41:5	Cer_AP	NA
w/o MS2: Cer 13:2;O3/30:6(2OH)	Cer 43:8:5O	Cer_AP	km3	43:8:5	43	8	5	[M+HCOO]-	NEG	WT_2	92760.7223476298	WT	TRUE	0.724451512394769	0.00034846876498794	0.313270456891312	43:8:5	43:8	Other	Cer_AP	NA
w/o MS2: Cer 15:0;O2/17:0(3OH)	Cer 32:0:5O	Cer_BDS	km4	32:0:5	32	0	5	[M+HCOO]-	NEG	WT_2	7752809.25507901	WT	TRUE	1.10932584595703	0.0291245238063143	0.313192494380965	32:0:5	32:0	Other	Cer_BDS	NA
w/o MS2: Cer 15:3;O3/22:6(2OH)	Cer 37:9:5O	Cer_AP	km3	37:9:5	37	9	5	[M+HCOO]-	NEG	WT_2	1024440.18058691	WT	TRUE	0.989556981581463	0.00384845434035437	3.45972773074765	37:9:5	37:9	37:9	Cer_AP	NA
w/o MS2: Cer 15:3;O3/24:6(2OH)	Cer 39:9:5O	Cer_AP	km4	39:9:5	39	9	5	[M+HCOO]-	NEG	WT_2	513870.203160271	WT	TRUE	1.04303434710155	0.00193042605240058	1.73543660778707	39:9:5	39:9	39:9	Cer_AP	NA
w/o MS2: Cer 16:0;O2/16:0(3OH)	Cer 32:0:5O	Cer_BDS	km4	32:0:5	32	0	5	[M+HCOO]-	NEG	WT_2	6187179.45823928	WT	TRUE	1.12792526056068	0.0232430141767485	0.249945291307038	32:0:5	32:0	Other	Cer_BDS	NA
w/o MS2: Cer 16:0;O2/16:1(3OH)	Cer 32:1:5O	Cer_BDS	km4	32:1:5	32	1	5	[M+HCOO]-	NEG	WT_2	2801390.51918736	WT	TRUE	1.15188989265046	0.0105238194546583	0.113168589033026	32:1:5	32:1	Other	Cer_BDS	NA
w/o MS2: Cer 16:3;O3/22:6(2OH)	Cer 38:9:5O	Cer_AP	km4	38:9:5	38	9	5	[M+HCOO]-	NEG	WT_2	1110056.43340858	WT	TRUE	0.805988411220846	0.00417008389571568	3.74886996638325	38:9:5	38:9	38:9	Cer_AP	NA
w/o MS2: Cer 16:3;O3/24:6(2OH)	Cer 40:9:5O	Cer_AP	km3	40:9:5	40	9	5	[M+HCOO]-	NEG	WT_2	443022.573363431	WT	TRUE	0.893842677954908	0.00166427691693885	1.49617079792256	40:9:5	40:9	40:9	Cer_AP	NA
w/o MS2: Cer 17:0;O2/15:0(3OH)	Cer 32:0:5O	Cer_BDS	km4	32:0:5	32	0	5	[M+HCOO]-	NEG	WT_2	18806965.0112867	WT	TRUE	1.09115066418891	0.0706510223809391	0.759750445267517	32:0:5	32:0	Other	Cer_BDS	NA
w/o MS2: Cer 17:0;O2/16:0(3OH)	Cer 33:0:5O	Cer_BDS	km4	33:0:5	33	0	5	[M+HCOO]-	NEG	WT_2	241641726.862302	WT	TRUE	1.04132446820495	0.907761302393645	9.76167124619359	33:0:5	33:0	33:0	Cer_BDS	NA
w/o MS2: Cer 17:0;O2/16:1(3OH)	Cer 33:1:5O	Cer_BDS	km4	33:1:5	33	1	5	[M+HCOO]-	NEG	WT_2	27922281.0383747	WT	TRUE	0.961152298341279	0.104893995463127	1.12798452270522	33:1:5	33:1	33:1	Cer_BDS	NA
w/o MS2: Cer 17:0;O2/17:0(3OH)	Cer 34:0:5O	Cer_BDS	km3	34:0:5	34	0	5	[M+HCOO]-	NEG	WT_2	1404004689.61625	WT	TRUE	1.07971038682321	5.27434206898836	56.7179865253895	34:0:5	34:0	34:0	Cer_BDS	NA
w/o MS2: Cer 17:0;O2/17:1(3OH)	Cer 34:1:5O	Cer_BDS	km4	34:1:5	34	1	5	[M+HCOO]-	NEG	WT_2	13065834.0857788	WT	TRUE	0.995592479699361	0.0490836525652067	0.52782430650052	34:1:5	34:1	Other	Cer_BDS	NA
w/o MS2: Cer 18:0;O2/16:0(3OH)	Cer 34:0:5O	Cer_BDS	km4	34:0:5	34	0	5	[M+HCOO]-	NEG	WT_2	14549132.0541761	WT	TRUE	0.996254243363396	0.0546558710438367	0.587745526712177	34:0:5	34:0	Other	Cer_BDS	NA
w/o MS2: Cer 18:0;O2/17:0(3OH)	Cer 35:0:5O	Cer_BDS	km3	35:0:5	35	0	5	[M+HCOO]-	NEG	WT_2	316426674.943567	WT	TRUE	1.07989691141545	1.18870153052061	12.7827805836093	35:0:5	35:0	35:0	Cer_BDS	NA
w/o MS2: Cer 18:0;O2/17:1(3OH)	Cer 35:1:5O	Cer_BDS	km4	35:1:5	35	1	5	[M+HCOO]-	NEG	WT_2	11244960.496614	WT	TRUE	0.992335774531075	0.0422432835517196	0.454265945578724	35:1:5	35:1	Other	Cer_BDS	NA
w/o MS2: Cer 18:0;O3/16:0	Cer 34:0:3O	Cer_NP	km4	34:0:3	34	0	3	[M+HCOO]-	NEG	WT_2	238079098.194131	WT	TRUE	1.08898222169097	0.894377784233277	92.9298151649075	34:0:3	34:0	34:0	Cer_NP	NA
w/o MS2: Cer 18:2;O2/38:6;O(FA 22:6)	Cer 78:14:3O	Cer_EOS	km4	78:14:3	78	14	3	[M+HCOO]-	NEG	WT_2	956861.173814898	WT	TRUE	1.13194767118571	0.00359458424929685	15.6378185606579	78:14:3	78:14	78:14	Other	NA
w/o MS2: Cer 18:2;O3/15:0	Cer 33:2:3O	Cer_NP	km4	33:2:3	33	2	3	[M+HCOO]-	NEG	WT_2	7814571.10609481	WT	TRUE	1.03655936474765	0.0293565409295336	3.0502746943802	33:2:3	33:2	33:2	Cer_NP	NA
w/o MS2: Cer 19:0;O2/17:0(3OH)	Cer 36:0:5O	Cer_BDS	km3	36:0:5	36	0	5	[M+HCOO]-	NEG	WT_2	394480181.715576	WT	TRUE	1.22594828475855	1.48192056137171	15.9359308388013	36:0:5	36:0	36:0	Cer_BDS	NA
w/o MS2: Cer 19:0;O2/17:1(3OH)	Cer 36:1:5O	Cer_BDS	km3	36:1:5	36	1	5	[M+HCOO]-	NEG	WT_2	16529664.785553	WT	TRUE	1.06522646529317	0.0620960221924522	0.667753684521134	36:1:5	36:1	Other	Cer_BDS	NA
w/o MS2: Cer 19:1;O2/38:6;O(FA 22:6)	Cer 79:13:3O	Cer_EOS	km3	79:13:3	79	13	3	[M+HCOO]-	NEG	WT_2	4699987.58465011	WT	TRUE	0.741348594149092	0.0176561676928719	76.8110934975831	79:13:3	79:13	79:13	Other	NA
w/o MS2: Cer 19:2;O3/15:0	Cer 34:2:3O	Cer_NP	km3	34:2:3	34	2	3	[M+HCOO]-	NEG	WT_2	10298703.1602709	WT	TRUE	1.05388517521577	0.0386885341167106	4.01991014071228	34:2:3	34:2	34:2	Cer_NP	NA
w/o MS2: Cer 20:1;O2/38:6;O(FA 22:6)	Cer 80:13:3O	Cer_EOS	km4	80:13:3	80	13	3	[M+HCOO]-	NEG	WT_2	158409.706546275	WT	TRUE	1.18534065304421	0.000595088453444898	2.58886274938032	80:13:3	80:13	80:13	Other	NA
w/o MS2: Cer 21:1;O2/38:6;O(FA 22:6)	Cer 81:13:3O	Cer_EOS	km3	81:13:3	81	13	3	[M+HCOO]-	NEG	WT_2	303633.182844244	WT	TRUE	1.16658902110285	0.00114064096912237	4.96222519237871	81:13:3	81:13	81:13	Other	NA
w/o MS2: CerP 12:0;O2/23:0	CerP 35:0:2O	CerP	km3	35:0:2	35	0	2	[M-H]-	NEG	WT_2	613141.083521445	WT	TRUE	1.17549084313046	0.00230335114616046	5.25741791789825	35:0:2	35:0	35:0	Other	NA
w/o MS2: CerP 12:1;O2/14:1	CerP 26:2:2O	CerP	km3	26:2:2	26	2	2	[M-H]-	NEG	WT_2	66268.6230248307	WT	TRUE	0.819979551384373	0.000248947449291874	0.568224598626173	26:2:2	26:2	Other	Other	NA
w/o MS2: CerP 12:1;O2/17:2	CerP 29:3:2O	CerP	km3	29:3:2	29	3	2	[M-H]-	NEG	WT_2	66273.1376975169	WT	TRUE	0.910268939896431	0.000248964409297957	0.568263309979419	29:3:2	29:3	Other	Other	NA
w/o MS2: CerP 12:1;O2/17:4	CerP 29:5:2O	CerP	km3	29:5:2	29	5	2	[M-H]-	NEG	WT_2	45744.920993228	WT	TRUE	0.831623556808713	0.000171847261637763	0.392242786768382	29:5:2	29:5	Other	Other	NA
w/o MS2: CerP 12:1;O2/18:4	CerP 30:5:2O	CerP	km3	30:5:2	30	5	2	[M-H]-	NEG	WT_2	109665.914221219	WT	TRUE	0.855999115460445	0.000411975507766386	0.940337481706466	30:5:2	30:5	Other	Other	NA
w/o MS2: CerP 12:1;O2/19:0	CerP 31:1:2O	CerP	km4	31:1:2	31	1	2	[M-H]-	NEG	WT_2	637654.627539503	WT	TRUE	1.0711895995683	0.00239543973919058	5.46761088818748	31:1:2	31:1	31:1	Other	NA
w/o MS2: CerP 12:1;O2/19:4	CerP 31:5:2O	CerP	km3	31:5:2	31	5	2	[M-H]-	NEG	WT_2	916472.911963883	WT	TRUE	0.828702280612487	0.00344286003487677	7.8583563198123	31:5:2	31:5	31:5	Other	NA
w/o MS2: CerP 12:1;O2/19:5	CerP 31:6:2O	CerP	km4	31:6:2	31	6	2	[M-H]-	NEG	WT_2	182910.835214447	WT	TRUE	1.28796979428627	0.000687130406458285	1.56838079893652	31:6:2	31:6	31:6	Other	NA
w/o MS2: CerP 12:1;O2/21:0	CerP 33:1:2O	CerP	km3	33:1:2	33	1	2	[M-H]-	NEG	WT_2	3516915.34988713	WT	TRUE	1.032163457645	0.013211789618773	30.1560183669887	33:1:2	33:1	33:1	Other	NA
w/o MS2: CerP 12:1;O2/22:3	CerP 34:4:2O	CerP	km4	34:4:2	34	4	2	[M-H]-	NEG	WT_2	19025.9593679458	WT	TRUE	0.241363625962394	7.14737056360172e-05	0.163139320418323	34:4:2	34:4	Other	Other	NA
w/o MS2: CerP 12:1;O2/28:5	CerP 40:6:2O	CerP	km4	40:6:2	40	6	2	[M-H]-	NEG	WT_2	336145.598194131	WT	TRUE	0.765536901128088	0.00126277845293034	2.88230219514664	40:6:2	40:6	40:6	Other	NA
w/o MS2: CerP 12:1;O2/28:6	CerP 40:7:2O	CerP	km4	40:7:2	40	7	2	[M-H]-	NEG	WT_2	528467.268623025	WT	TRUE	0.980700457083147	0.00198526199206901	4.53137680992513	40:7:2	40:7	40:7	Other	NA
w/o MS2: CerP 13:1;O2/22:3	CerP 35:4:2O	CerP	km3	35:4:2	35	4	2	[M-H]-	NEG	WT_2	1727967.26862302	WT	TRUE	1.01768247952137	0.00649135328830302	14.8165672204261	35:4:2	35:4	35:4	Other	NA
w/o MS2: CerP 13:1;O2/26:5	CerP 39:6:2O	CerP	km4	39:6:2	39	6	2	[M-H]-	NEG	WT_2	1724283.29571106	WT	TRUE	1.00002049398754	0.00647751392333915	14.7849787561771	39:6:2	39:6	39:6	Other	NA
w/o MS2: CerP 13:1;O2/28:6	CerP 41:7:2O	CerP	km4	41:7:2	41	7	2	[M-H]-	NEG	WT_2	1012797.96839729	WT	TRUE	0.857433795853893	0.00380471872466738	8.68430175267587	41:7:2	41:7	41:7	Other	NA
w/o MS2: CerP 15:2;O2/28:6	CerP 43:8:2O	CerP	km3	43:8:2	43	8	2	[M-H]-	NEG	WT_2	158664.785553047	WT	TRUE	0.770419765237885	0.000596046693788598	1.36048147632714	43:8:2	43:8	43:8	Other	NA
w/o MS2: CL 12:0_12:0_12:0_26:0	CL 62:0	CL	km2	62:0	62	0	NA	[M-H]-	NEG	WT_2	572937.923250564	WT	TRUE	0.723648476381897	0.00215232229198979	0.805239862567202	62:0	62:0	Other	CL	NA
w/o MS2: CL 12:0_12:0_14:0_22:3	CL 60:3	CL	km2	60:3	60	3	NA	[M-H]-	NEG	WT_2	181914.221218962	WT	TRUE	0.732252964023205	0.000683386485115424	0.255672694281251	60:3	60:3	Other	CL	NA
w/o MS2: CL 12:0_12:0_15:0_22:3	CL 61:3	CL	km2	61:3	61	3	NA	[M-H]-	NEG	WT_2	1697820.54176072	WT	TRUE	1.23103498561686	0.00637810284768262	2.3862144993905	61:3	61:3	61:3	CL	NA
w/o MS2: CL 12:0_12:0_16:0_22:3	CL 62:3	CL	km2	62:3	62	3	NA	[M-H]-	NEG	WT_2	422741.534988713	WT	TRUE	0.989403728143264	0.00158808832961171	0.594145232356854	62:3	62:3	Other	CL	NA
w/o MS2: CL 12:0_12:0_18:0_22:3	CL 64:3	CL	km1	64:3	64	3	NA	[M-H]-	NEG	WT_2	478137.69751693	WT	TRUE	1.16713852041319	0.00179619184425378	0.672002180711559	64:3	64:3	Other	CL	NA
w/o MS2: CL 12:0_12:0_20:5_22:6	CL 66:11	CL	km2	66:11	66	11	NA	[M-H]-	NEG	WT_2	87759.5936794582	WT	TRUE	1.12264482990191	0.000329681318249304	0.123342373205928	66:11	66:11	Other	CL	NA
w/o MS2: CL 12:0_12:0_22:5_22:6	CL 68:11	CL	km2	68:11	68	11	NA	[M-H]-	NEG	WT_2	312574.492099323	WT	TRUE	1.0318713961406	0.00117423026117009	0.439310143116493	68:11	68:11	Other	CL	NA
w/o MS2: CL 12:0_12:0_24:0_15:1	CL 63:1	CL	km1	63:1	63	1	NA	[M-H]-	NEG	WT_2	2947600.45146727	WT	TRUE	1.14065763045136	0.0110730777316649	4.14272696241912	63:1	63:1	63:1	CL	NA
w/o MS2: CL 12:0_12:0_26:0_14:1	CL 64:1	CL	km1	64:1	64	1	NA	[M-H]-	NEG	WT_2	3919612.86681716	WT	TRUE	1.0574389161032	0.0147245797613769	5.50884903601007	64:1	64:1	64:1	CL	NA
w/o MS2: CL 12:0_12:0_26:0_15:1	CL 65:1	CL	km1	65:1	65	1	NA	[M-H]-	NEG	WT_2	3813643.34085779	WT	TRUE	1.01389108664151	0.0143264902585911	5.35991337813686	65:1	65:1	65:1	CL	NA
w/o MS2: CL 12:0_12:0_26:0_16:2	CL 66:2	CL	km1	66:2	66	2	NA	[M-H]-	NEG	WT_2	7761890.51918736	WT	TRUE	1.01448813178498	0.0291586388585506	10.9090067200853	66:2	66:2	66:2	CL	NA
w/o MS2: CL 12:0_12:0_28:0_18:3	CL 70:3	CL	km1	70:3	70	3	NA	[M-H]-	NEG	WT_2	124123.0248307	WT	TRUE	1.06724585866587	0.000466285687246231	0.174449627786966	70:3	70:3	Other	CL	NA
w/o MS2: CL 12:0_14:0_17:0_18:0	CL 61:0	CL	km2	61:0	61	0	NA	[M-H]-	NEG	WT_2	1081346.50112867	WT	TRUE	0.983896844700067	0.00406223097703126	1.5197864770693	61:0	61:0	61:0	CL	NA
w/o MS2: CL 12:0_14:0_17:0_18:2	CL 61:2	CL	km1	61:2	61	2	NA	[M-H]-	NEG	WT_2	157334.085778781	WT	TRUE	1.10767311246118	0.000591047731995582	0.221126360236126	61:2	61:2	Other	CL	NA
[truncated: 8,285 more rows]
