# Supplementary material for: Non-redundant cardiolipin synthases shape membrane composition and support stress resilience in Bacteroides fragilis
Source: bioRxiv. 2025 May 19:2025.05.12.653583. Preprint. [Version 3] doi: 10.1101/2025.05.12.653583 (PMC12132519; doi:10.1101/2025.05.12.653583)
Supplement: Supplement 5 [file media-5.csv]

sample	metal	variable	value	strain	strain2	biorep	exprep	data_type	treatment	value_normvol	value_M	value_mM	value_uM	value_nM	value_mM_deltamedia	var_bio	relabund_mM	metal_1perc
A1	Na	wt_1mp	0.0828273547833159	wt	wt	1	A	mp	bhis	NA	0.00013767895225567	0.13767895225567	137.67895225567	137678.95225567	-129.331874603958	wt_1mp_1	0	Other
A1	Mg	wt_1mp	0.125127675436271	wt	wt	1	A	mp	bhis	NA	0.000207992242385646	0.207992242385646	207.992242385646	207992.242385646	-0.7344639213196	wt_1mp_1	0	Other
A1	P	wt_1mp	1	wt	wt	1	A	mp	bhis	NA	0.00166224012122385	1.66224012122385	1662.24012122385	1662240.12122385	-23.3569426782902	wt_1mp_1	0	Other
A1	S	wt_1mp	0.172131460328667	wt	wt	1	A	mp	bhis	NA	0.000286123819483161	0.286123819483161	286.123819483161	286123.819483161	-12.8808559757606	wt_1mp_1	0	Other
A1	K	wt_1mp	0.740313803245525	wt	wt	1	A	mp	bhis	NA	0.00123057930605053	1.23057930605053	1230.57930605053	1230579.30605053	-31.5231786530846	wt_1mp_1	0	Other
A1	Ca	wt_1mp	0.00474882844294493	wt	wt	1	A	mp	bhis	NA	7.89369316667203e-06	0.00789369316667203	7.89369316667203	7893.69316667203	-0.369589061545129	wt_1mp_1	0	Other
A1	V	wt_1mp	4.55573734861021e-06	wt	wt	1	A	mp	bhis	NA	7.57272940261785e-09	7.57272940261785e-06	0.00757272940261785	7.57272940261785	-0.00425449785117294	wt_1mp_1	0	Other
A1	Cr	wt_1mp	3.75568914052232e-06	wt	wt	1	A	mp	bhis	NA	6.24285717222091e-09	6.24285717222091e-06	0.00624285717222091	6.24285717222091	-0.000348220638561233	wt_1mp_1	0	Other
A1	Mn	wt_1mp	7.10395437648538e-05	wt	wt	1	A	mp	bhis	NA	1.18084779839377e-07	0.000118084779839377	0.118084779839377	118.084779839377	-0.00114052690951795	wt_1mp_1	0	Other
A1	Fe	wt_1mp	0.00716958118497226	wt	wt	1	A	mp	bhis	NA	1.19175654980325e-05	0.0119175654980325	11.9175654980325	11917.5654980325	-0.00547774604715861	wt_1mp_1	0	Other
A1	Co	wt_1mp	2.98188750884492e-05	wt	wt	1	A	mp	bhis	NA	4.95661305417826e-08	4.95661305417826e-05	0.0495661305417826	49.5661305417826	-0.000570026094259725	wt_1mp_1	0	Other
A1	Ni	wt_1mp	1.33372104992807e-06	wt	wt	1	A	mp	bhis	NA	2.21696463971123e-09	2.21696463971123e-06	0.00221696463971123	2.21696463971123	-0.000172853830145279	wt_1mp_1	0	Other
A1	Cu	wt_1mp	0.000998894247625519	wt	wt	1	A	mp	bhis	NA	1.66040209526285e-06	0.00166040209526285	1.66040209526285	1660.40209526285	0.00133636655659506	wt_1mp_1	0	Other
A1	Zn	wt_1mp	0.000398967373325697	wt	wt	1	A	mp	bhis	NA	6.63179575001267e-07	0.000663179575001267	0.663179575001267	663.179575001267	-0.0382726645861906	wt_1mp_1	0	Other
A1	As	wt_1mp	4.63690203290245e-06	wt	wt	1	A	mp	bhis	NA	7.70764459727487e-09	7.70764459727487e-06	0.00770764459727487	7.70764459727487	-0.000126953776133573	wt_1mp_1	0	Other
A1	Mo	wt_1mp	7.84508866224383e-06	wt	wt	1	A	mp	bhis	NA	1.304042112894e-08	1.304042112894e-05	0.01304042112894	13.04042112894	-0.000149425143908922	wt_1mp_1	0	Other
A1	Se	wt_1mp	3.15210359146832e-06	wt	wt	1	A	mp	bhis	NA	5.23955305599243e-09	5.23955305599243e-06	0.00523955305599243	5.23955305599243	-0.000162898933604879	wt_1mp_1	0	Other
A1	Cd	wt_1mp	2.35880132902865e-06	wt	wt	1	A	mp	bhis	NA	3.92089420710756e-09	3.92089420710756e-06	0.00392089420710756	3.92089420710756	-1.30204563752833e-06	wt_1mp_1	0	Other
A2	Na	wt_1mp	0.0732247079755928	wt	wt	2	A	mp	bhis	NA	0.00012171704746193	0.12171704746193	121.71704746193	121717.04746193	-129.347836508752	wt_1mp_2	0	Other
A2	Mg	wt_1mp	0.123435447433821	wt	wt	2	A	mp	bhis	NA	0.000205179353105714	0.205179353105714	205.179353105714	205179.353105714	-0.737276810599532	wt_1mp_2	0	Other
A2	P	wt_1mp	1	wt	wt	2	A	mp	bhis	NA	0.00166224012122385	1.66224012122385	1662.24012122385	1662240.12122385	-23.3569426782902	wt_1mp_2	0	Other
A2	S	wt_1mp	0.168672560193927	wt	wt	2	A	mp	bhis	NA	0.000280374296903891	0.280374296903891	280.374296903891	280374.296903891	-12.8866054983399	wt_1mp_2	0	Other
A2	K	wt_1mp	0.714494250800924	wt	wt	2	A	mp	bhis	NA	0.00118766101006507	1.18766101006507	1187.66101006507	1187661.01006507	-31.5660969490701	wt_1mp_2	0	Other
A2	Ca	wt_1mp	0.00425512488204632	wt	wt	2	A	mp	bhis	NA	7.07303929975529e-06	0.00707303929975529	7.07303929975529	7073.03929975529	-0.370409715412046	wt_1mp_2	0	Other
A2	V	wt_1mp	4.24569952919172e-06	wt	wt	2	A	mp	bhis	NA	7.05737210008368e-09	7.05737210008368e-06	0.00705737210008368	7.05737210008368	-0.00425501320847548	wt_1mp_2	0	Other
A2	Cr	wt_1mp	4.10314571590748e-06	wt	wt	2	A	mp	bhis	NA	6.82041343220916e-09	6.82041343220916e-06	0.00682041343220916	6.82041343220916	-0.000347643082301245	wt_1mp_2	0	Other
A2	Mn	wt_1mp	6.83853181312045e-05	wt	wt	2	A	mp	bhis	NA	1.13672819500345e-07	0.000113672819500345	0.113672819500345	113.672819500345	-0.00114493886985698	wt_1mp_2	0	Other
A2	Fe	wt_1mp	0.00702848602551654	wt	wt	2	A	mp	bhis	NA	1.16830314630747e-05	0.0116830314630747	11.6830314630747	11683.0314630747	-0.00571228008211641	wt_1mp_2	0	Other
A2	Co	wt_1mp	2.84679374623452e-05	wt	wt	2	A	mp	bhis	NA	4.73205478184016e-08	4.73205478184016e-05	0.0473205478184016	47.3205478184016	-0.000572271676983106	wt_1mp_2	0	Other
A2	Ni	wt_1mp	1.01637853245184e-06	wt	wt	2	A	mp	bhis	NA	1.68946517499207e-09	1.68946517499207e-06	0.00168946517499207	1.68946517499207	-0.000173381329609998	wt_1mp_2	0	Other
A2	Cu	wt_1mp	0.00101810359298147	wt	wt	2	A	mp	bhis	NA	1.69233263981595e-06	0.00169233263981595	1.69233263981595	1692.33263981595	0.00136829710114816	wt_1mp_2	0	Other
A2	Zn	wt_1mp	0.000400389644442447	wt	wt	2	A	mp	bhis	NA	6.65543731114786e-07	0.000665543731114786	0.665543731114786	665.543731114786	-0.0382703004300771	wt_1mp_2	0	Other
A2	As	wt_1mp	4.13739714443102e-06	wt	wt	2	A	mp	bhis	NA	6.87734753091022e-09	6.87734753091022e-06	0.00687734753091022	6.87734753091022	-0.000127784073199938	wt_1mp_2	0	Other
A2	Mo	wt_1mp	8.05946107789472e-06	wt	wt	2	A	mp	bhis	NA	1.33967595591186e-08	1.33967595591186e-05	0.0133967595591186	13.3967595591186	-0.000149068805478744	wt_1mp_2	0	Other
A2	Se	wt_1mp	3.13027979713948e-06	wt	wt	2	A	mp	bhis	NA	5.20327666946168e-09	5.20327666946168e-06	0.00520327666946168	5.20327666946168	-0.00016293520999141	wt_1mp_2	0	Other
A2	Cd	wt_1mp	2.28254567574984e-06	wt	wt	2	A	mp	bhis	NA	3.79413900075738e-09	3.79413900075738e-06	0.00379413900075738	3.79413900075738	-1.42880084387851e-06	wt_1mp_2	0	Other
A3	Na	wt_1mp	0.0876395615368715	wt	wt	3	A	mp	bhis	NA	0.000145677995393054	0.145677995393054	145.677995393054	145677.995393054	-129.323875560821	wt_1mp_3	0	Other
A3	Mg	wt_1mp	0.134137939853911	wt	wt	3	A	mp	bhis	NA	0.000222969465403483	0.222969465403483	222.969465403483	222969.465403483	-0.719486698301762	wt_1mp_3	0	Other
A3	P	wt_1mp	1	wt	wt	3	A	mp	bhis	NA	0.00166224012122385	1.66224012122385	1662.24012122385	1662240.12122385	-23.3569426782902	wt_1mp_3	0	Other
A3	S	wt_1mp	0.175658506839506	wt	wt	3	A	mp	bhis	NA	0.000291986617702901	0.291986617702901	291.986617702901	291986.617702901	-12.8749931775409	wt_1mp_3	0	Other
A3	K	wt_1mp	0.786581371568507	wt	wt	3	A	mp	bhis	NA	0.00130748711442846	1.30748711442846	1307.48711442846	1307487.11442846	-31.4462708447067	wt_1mp_3	0	Other
A3	Ca	wt_1mp	0.00503520463415481	wt	wt	3	A	mp	bhis	NA	8.36971916146437e-06	0.00836971916146437	8.36971916146437	8369.71916146437	-0.369113035550337	wt_1mp_3	0	Other
A3	V	wt_1mp	8.03926365058553e-06	wt	wt	3	A	mp	bhis	NA	1.33631865850998e-08	1.33631865850998e-05	0.0133631865850998	13.3631865850998	-0.00424870739399046	wt_1mp_3	0	Other
A3	Cr	wt_1mp	3.74318822049879e-06	wt	wt	3	A	mp	bhis	NA	6.22207764140559e-09	6.22207764140559e-06	0.00622207764140559	6.22207764140559	-0.000348241418092048	wt_1mp_3	0	Other
A3	Mn	wt_1mp	7.17912504845867e-05	wt	wt	3	A	mp	bhis	NA	1.19334296908311e-07	0.000119334296908311	0.119334296908311	119.334296908311	-0.00113927739244902	wt_1mp_3	0	Other
A3	Fe	wt_1mp	0.00719850367393267	wt	wt	3	A	mp	bhis	NA	1.19656416195882e-05	0.0119656416195882	11.9656416195882	11965.6416195882	-0.00542966992560291	wt_1mp_3	0	Other
A3	Co	wt_1mp	3.00059557727386e-05	wt	wt	3	A	mp	bhis	NA	4.98771035611144e-08	4.98771035611144e-05	0.0498771035611144	49.8771035611144	-0.000569715121240393	wt_1mp_3	0	Other
A3	Ni	wt_1mp	8.89699507185493e-07	wt	wt	3	A	mp	bhis	NA	1.47889421667681e-09	1.47889421667681e-06	0.00147889421667681	1.47889421667681	-0.000173591900568313	wt_1mp_3	0	Other
A3	Cu	wt_1mp	0.000943623961297898	wt	wt	3	A	mp	bhis	NA	1.56852960781755e-06	0.00156852960781755	1.56852960781755	1568.52960781755	0.00124449406914976	wt_1mp_3	0	Other
A3	Zn	wt_1mp	0.000431602835723209	wt	wt	3	A	mp	bhis	NA	7.17427549973103e-07	0.000717427549973103	0.717427549973103	717.427549973103	-0.0382184166112188	wt_1mp_3	0	Other
A3	As	wt_1mp	4.18287983129641e-06	wt	wt	3	A	mp	bhis	NA	6.95295067783894e-09	6.95295067783894e-06	0.00695295067783894	6.95295067783894	-0.000127708470053009	wt_1mp_3	0	Other
A3	Mo	wt_1mp	8.20382294846731e-06	wt	wt	3	A	mp	bhis	NA	1.36367236523593e-08	1.36367236523593e-05	0.0136367236523593	13.6367236523593	-0.000148828841385503	wt_1mp_3	0	Other
A3	Se	wt_1mp	2.82442280506112e-06	wt	wt	3	A	mp	bhis	NA	4.69486890587219e-09	4.69486890587219e-06	0.00469486890587219	4.69486890587219	-0.000163443617754999	wt_1mp_3	0	Other
A3	Cd	wt_1mp	2.27501447482692e-06	wt	wt	3	A	mp	bhis	NA	3.7816203364223e-09	3.7816203364223e-06	0.0037816203364223	3.7816203364223	-1.44131950821359e-06	wt_1mp_3	0	Other
A1	Na	wt_1atcell	25.9448342711245	wt	wt	1	A	atcell	bhis	25.9708050762007	0.0431265444639666	43.1265444639666	43126.5444639666	43126544.4639666	-86.3430090922474	wt_1atcell_1	3.88160116578057	Na
A1	Mg	wt_1atcell	39.1949834739748	wt	wt	1	A	atcell	bhis	39.2342176916665	0.0651514740811466	65.1514740811466	65151.4740811466	65151474.0811466	64.2090179174414	wt_1atcell_1	5.86395318449405	Mg
A1	P	wt_1atcell	313.239923440736	wt	wt	1	A	atcell	bhis	313.553476917653	0.520679968312277	520.679968312277	520679.968312277	520679968.312277	495.660785512763	wt_1atcell_1	46.8637586692851	P
A1	S	wt_1atcell	53.9184454550936	wt	wt	1	A	atcell	bhis	53.9724178729666	0.0896254033094762	89.6254033094762	89625.4033094762	89625403.3094762	76.4584235142324	wt_1atcell_1	8.06672721623427	S
A1	K	wt_1atcell	231.895839050748	wt	wt	1	A	atcell	bhis	232.127967017766	0.385466567615021	385.466567615021	385466.567615021	385466567.615021	352.712809655886	wt_1atcell_1	34.6938874148389	K
A1	Ca	wt_1atcell	1.48752265790126	wt	wt	1	A	atcell	bhis	1.48901166957083	0.00247261984319301	2.47261984319301	2472.61984319301	2472619.84319301	2.09513708848121	wt_1atcell_1	0.222547950112009	Other
A1	V	wt_1atcell	0.00142703881829476	wt	wt	1	A	atcell	bhis	0.00142846728558034	2.37208117831342e-06	0.00237208117831342	2.37208117831342	2372.08117831342	-0.00188998940226214	wt_1atcell_1	0.000213498975665918	Other
A1	Cr	wt_1atcell	0.00117643177884441	wt	wt	1	A	atcell	bhis	0.00117760938823265	1.95551210267793e-06	0.00195551210267793	1.95551210267793	1955.51210267793	0.00160104860694448	wt_1atcell_1	0.000176005709518293	Other
A1	Mn	wt_1atcell	0.0222524212501676	wt	wt	1	A	atcell	bhis	0.0222746959461137	3.69888673964027e-05	0.0369888673964027	36.9888673964027	36988.8673964027	0.0357302557070454	wt_1atcell_1	0.00332918003497223	Other
A1	Fe	wt_1atcell	2.24579906148285	wt	wt	1	A	atcell	bhis	2.24804710859144	0.00373305730420366	3.73305730420366	3733.05730420366	3733057.30420366	3.71566199265847	wt_1atcell_1	0.335993522412388	Other
A1	Co	wt_1atcell	0.00934046214979469	wt	wt	1	A	atcell	bhis	0.00934981196175644	1.55260909361615e-05	0.0155260909361615	15.5260909361615	15526.0909361615	0.01490649871136	wt_1atcell_1	0.00139742456593464	Other
A1	Ni	wt_1atcell	0.000417774679570766	wt	wt	1	A	atcell	bhis	0.000418192872443209	6.94441834013964e-07	0.000694441834013964	0.694441834013964	694.441834013964	0.000519371039228974	wt_1atcell_1	6.25031814159746e-05	Other
A1	Cu	wt_1atcell	0.312893557651609	wt	wt	1	A	atcell	bhis	0.313206764416025	0.000520104225200971	0.520104225200971	520.104225200971	520104.225200971	0.519780189662303	wt_1atcell_1	0.0468119389568595	Other
A1	Zn	wt_1atcell	0.124972509475893	wt	wt	1	A	atcell	bhis	0.125097607082976	0.000207734319300856	0.207734319300856	207.734319300856	207734.319300856	0.168798475139664	wt_1atcell_1	0.018697110700454	Other
A1	As	wt_1atcell	0.00145246283778855	wt	wt	1	A	atcell	bhis	0.0014539167545431	2.41434200355878e-06	0.00241434200355878	2.41434200355878	2414.34200355878	0.00227968058282793	wt_1atcell_1	0.000217302657843058	Other
A1	Mo	wt_1atcell	0.00245739497194704	wt	wt	1	A	atcell	bhis	0.00245985482677381	4.08478051606412e-06	0.00408478051606412	4.08478051606412	4084.78051606412	0.00392231495102626	wt_1atcell_1	0.00036765034180654	Other
A1	Se	wt_1atcell	0.000987364687668804	wt	wt	1	A	atcell	bhis	0.000988353040709514	1.64123719812274e-06	0.00164123719812274	1.64123719812274	1641.23719812274	0.00147309871146187	wt_1atcell_1	0.000147719422011158	Other
A1	Cd	wt_1atcell	0.000738870747716841	wt	wt	1	A	atcell	bhis	0.000739610358074916	1.2281806012536e-06	0.0012281806012536	1.2281806012536	1228.1806012536	0.00122295766140896	wt_1atcell_1	0.000110542296232388	Other
A2	Na	wt_1atcell	23.2740489633959	wt	wt	2	A	atcell	bhis	23.2973463097056	0.038687057970285	38.687057970285	38687.057970285	38687057.970285	-90.782495585929	wt_1atcell_2	3.49913299146028	Na
A2	Mg	wt_1atcell	39.2332414401844	wt	wt	2	A	atcell	bhis	39.2725139541386	0.0652150680075367	65.2150680075367	65215.0680075367	65215068.0075367	64.2726118438315	wt_1atcell_2	5.89851511016351	Mg
A2	P	wt_1atcell	317.84420323197	wt	wt	2	A	atcell	bhis	318.162365597567	0.528333386910607	528.333386910607	528333.386910607	528333386.910607	503.314204111093	wt_1atcell_2	47.7862334749989	P
A2	S	wt_1atcell	53.6115955019353	wt	wt	2	A	atcell	bhis	53.665260762698	0.0891153450061408	89.1153450061408	89115.3450061408	89115345.0061408	75.948365210897	wt_1atcell_2	8.06022634225281	S
A2	K	wt_1atcell	227.097855859643	wt	wt	2	A	atcell	bhis	227.325181040684	0.377491167453809	377.491167453809	377491.167453809	377491167.453809	344.737409494674	wt_1atcell_2	34.1429890853174	K
A2	Ca	wt_1atcell	1.35246677778654	wt	wt	2	A	atcell	bhis	1.35382059838493	0.00224812454065913	2.24812454065913	2248.12454065913	2248124.54065913	1.87064178594733	wt_1atcell_2	0.203336391078743	Other
A2	V	wt_1atcell	0.00134947098401829	wt	wt	2	A	atcell	bhis	0.00135082180582412	2.24314481206263e-06	0.00224314481206263	2.24314481206263	2243.14481206263	-0.00201892576851293	wt_1atcell_2	0.000202885988966648	Other
A2	Cr	wt_1atcell	0.00130416108081728	wt	wt	2	A	atcell	bhis	0.00130546654736465	2.16782887307315e-06	0.00216782887307315	2.16782887307315	2167.82887307315	0.0018133653773397	wt_1atcell_2	0.000196073879162297	Other
A2	Mn	wt_1atcell	0.0217358769541775	wt	wt	2	A	atcell	bhis	0.0217576345887662	3.61302467432186e-05	0.0361302467432186	36.1302467432186	36130.2467432186	0.0348716350538613	wt_1atcell_2	0.00326787677847981	Other
A2	Fe	wt_1atcell	2.23396354070734	wt	wt	2	A	atcell	bhis	2.23619974044779	0.00371338382671502	3.71338382671502	3713.38382671502	3713383.82671502	3.69598851516983	wt_1atcell_2	0.3358648741911	Other
A2	Co	wt_1atcell	0.00904836890037666	wt	wt	2	A	atcell	bhis	0.00905742632670336	1.50405618178402e-05	0.0150405618178402	15.0405618178402	15040.5618178402	0.0144209695930387	wt_1atcell_2	0.0013603755061273	Other
A2	Ni	wt_1atcell	0.000323050024829235	wt	wt	2	A	atcell	bhis	0.000323373398227462	5.36986712433515e-07	0.000536986712433515	0.536986712433515	536.986712433515	0.000361915917648525	wt_1atcell_2	4.85689018507205e-05	Other
A2	Cu	wt_1atcell	0.3235983253188	wt	wt	2	A	atcell	bhis	0.323922247566366	0.000537898119505756	0.537898119505756	537.898119505756	537898.119505756	0.537574083967088	wt_1atcell_2	0.0486513359959476	Other
A2	Zn	wt_1atcell	0.127261527520141	wt	wt	2	A	atcell	bhis	0.127388916436578	0.000211539216932212	0.211539216932212	211.539216932212	211539.216932212	0.17260337277102	wt_1atcell_2	0.0191331130302986	Other
A2	As	wt_1atcell	0.00131504769882591	wt	wt	2	A	atcell	bhis	0.00131636406288879	2.18592504631151e-06	0.00218592504631151	2.18592504631151	2185.92504631151	0.00205126362558066	wt_1atcell_2	0.000197710625922574	Other
A2	Mo	wt_1atcell	0.00256165298478252	wt	wt	2	A	atcell	bhis	0.0025642172019845	4.25808236795833e-06	0.00425808236795833	4.25808236795833	4258.08236795833	0.00409561680292047	wt_1atcell_2	0.000385131288750943	Other
A2	Se	wt_1atcell	0.000994941288014929	wt	wt	2	A	atcell	bhis	0.000995937225240169	1.65383132720055e-06	0.00165383132720055	1.65383132720055	1653.83132720055	0.00148569284053968	wt_1atcell_2	0.000149584281228179	Other
A2	Cd	wt_1atcell	0.000725493911649286	wt	wt	2	A	atcell	bhis	0.000726220131781067	1.20594508764707e-06	0.00120594508764707	1.20594508764707	1205.94508764707	0.00120072214780243	wt_1atcell_2	0.000109074260578731	Other
A3	Na	wt_1atcell	26.624980757331	wt	wt	3	A	atcell	bhis	26.6516323897208	0.0442571112416485	44.2571112416485	44257.1112416485	44257111.2416485	-85.2124423145655	wt_1atcell_3	3.98767975155233	Na
A3	Mg	wt_1atcell	40.7512315763453	wt	wt	3	A	atcell	bhis	40.7920235999453	0.0677383321154853	67.7383321154853	67738.3321154853	67738332.1154853	66.7958759517801	wt_1atcell_3	6.10339825177407	Mg
A3	P	wt_1atcell	303.800935221811	wt	wt	3	A	atcell	bhis	304.105040262073	0.504990103391022	504.990103391022	504990.103391022	504990103.391022	479.970920591508	wt_1atcell_3	45.5009094251875	P
A3	S	wt_1atcell	53.365218657509	wt	wt	3	A	atcell	bhis	53.4186372948038	0.0887058075303948	88.7058075303948	88705.8075303948	88705807.5303948	75.538827735151	wt_1atcell_3	7.99262180946806	S
A3	K	wt_1atcell	238.964156310567	wt	wt	3	A	atcell	bhis	239.203359670238	0.397215808153832	397.215808153832	397215.808153832	397215808.153832	364.462050194697	wt_1atcell_3	35.7901677432784	K
A3	Ca	wt_1atcell	1.52969987688943	wt	wt	3	A	atcell	bhis	1.53123110799743	0.00254272850879679	2.54272850879679	2542.72850879679	2542728.50879679	2.16524575408499	wt_1atcell_3	0.229106389995963	Other
A3	V	wt_1atcell	0.0024423358155426	wt	wt	3	A	atcell	bhis	0.00244478059613874	4.05974858209687e-06	0.00405974858209687	4.05974858209687	4059.74858209687	-0.000202321998478692	wt_1atcell_3	0.000365793807210495	Other
A3	Cr	wt_1atcell	0.0011371840820988	wt	wt	3	A	atcell	bhis	0.0011383224045033	1.89027300648174e-06	0.00189027300648174	1.89027300648174	1890.27300648174	0.00153580951074829	wt_1atcell_3	0.000170318468182344	Other
A3	Mn	wt_1atcell	0.0218102490379608	wt	wt	3	A	atcell	bhis	0.0218320811190798	3.62538710047822e-05	0.0362538710047822	36.2538710047822	36253.8710047822	0.0349952593154249	wt_1atcell_3	0.00326656718582013	Other
A3	Fe	wt_1atcell	2.18691214833839	wt	wt	3	A	atcell	bhis	2.18910124958798	0.00363517311455991	3.63517311455991	3635.17311455991	3635173.11455991	3.61777780301472	wt_1atcell_3	0.32753846366449	Other
A3	Co	wt_1atcell	0.00911583742598228	wt	wt	3	A	atcell	bhis	0.00912496238837065	1.51527107080217e-05	0.0151527107080217	15.1527107080217	15152.7107080217	0.0145331184832202	wt_1atcell_3	0.00136529827583156	Other
A3	Ni	wt_1atcell	0.000270291542349337	wt	wt	3	A	atcell	bhis	0.000270562104453791	4.49289446120543e-07	0.000449289446120543	0.449289446120543	449.289446120543	0.000274218651335553	wt_1atcell_3	4.04821366920811e-05	Other
A3	Cu	wt_1atcell	0.286673841940012	wt	wt	3	A	atcell	bhis	0.286960802742754	0.000476520761778071	0.476520761778071	476.520761778071	476520.761778071	0.476196726239403	wt_1atcell_3	0.0429357483944523	Other
A3	Zn	wt_1atcell	0.131121345137097	wt	wt	3	A	atcell	bhis	0.131252597734831	0.000217955160635722	0.217955160635722	217.955160635722	217955.160635722	0.17901931647453	wt_1atcell_3	0.0196383215358959	Other
A3	As	wt_1atcell	0.0012707628046683	wt	wt	3	A	atcell	bhis	0.00127203483950781	2.11231291847859e-06	0.00211231291847859	2.11231291847859	2112.31291847859	0.00197765149774774	wt_1atcell_3	0.000190324836340261	Other
A3	Mo	wt_1atcell	0.00249232908413853	wt	wt	3	A	atcell	bhis	0.00249482390804657	4.14284939894814e-06	0.00414284939894814	4.14284939894814	4142.84939894814	0.00398038383391028	wt_1atcell_3	0.000373281404918486	Other
A3	Se	wt_1atcell	0.000858062289639378	wt	wt	3	A	atcell	bhis	0.000858921210850229	1.42630556434777e-06	0.00142630556434777	1.42630556434777	1426.30556434777	0.0012581670776869	wt_1atcell_3	0.00012851380623152	Other
A3	Cd	wt_1atcell	0.000691151525095575	wt	wt	3	A	atcell	bhis	0.000691843368464039	1.14885979485892e-06	0.00114885979485892	1.14885979485892	1148.85979485892	0.00114363685501428	wt_1atcell_3	0.00010351522756009	Other
A1	Na	wt_1fmol	0.0430824163355958	wt	wt	1	A	ol	bhis	NA	7.16133209522971e-05	0.0716133209522971	71.6133209522971	71613.3209522971	-129.397940235262	wt_1fmol_1	0	Other
A1	Mg	wt_1fmol	0.0650848095095345	wt	wt	1	A	ol	bhis	NA	0.00010818658164896	0.10818658164896	108.18658164896	108186.58164896	-0.834269582056286	wt_1fmol_1	0	Other
A1	P	wt_1fmol	0.520147195914966	wt	wt	1	A	ol	bhis	NA	0.000864609537991938	0.864609537991938	864.609537991938	864609.537991938	-24.1545732615222	wt_1fmol_1	0	Other
A1	S	wt_1fmol	0.0895336964187043	wt	wt	1	A	ol	bhis	NA	0.000148826502388646	0.148826502388646	148.826502388646	148826.502388646	-13.0181532928551	wt_1fmol_1	0	Other
A1	K	wt_1fmol	0.385072148855304	wt	wt	1	A	ol	bhis	NA	0.000640082375393168	0.640082375393168	640.082375393168	640082.375393168	-32.113675583742	wt_1fmol_1	0	Other
A1	Ca	wt_1fmol	0.00247008979847904	wt	wt	1	A	ol	bhis	NA	4.10588236605759e-06	0.00410588236605759	4.10588236605759	4105.88236605759	-0.373376872345744	wt_1fmol_1	0	Other
A1	V	wt_1fmol	2.36965400720469e-06	wt	wt	1	A	ol	bhis	NA	3.93893396419449e-09	3.93893396419449e-06	0.00393893396419449	3.93893396419449	-0.00425813164661137	wt_1fmol_1	0	Other
A1	Cr	wt_1fmol	1.95351117517098e-06	wt	wt	1	A	ol	bhis	NA	3.24720465262834e-09	3.24720465262834e-06	0.00324720465262834	3.24720465262834	-0.000351216291080826	wt_1fmol_1	0	Other
A1	Mn	wt_1fmol	3.69510194883673e-05	wt	wt	1	A	ol	bhis	NA	6.14214671136883e-08	6.14214671136883e-05	0.0614214671136883	61.4214671136883	-0.00119719022224364	wt_1fmol_1	0	Other
A1	Fe	wt_1fmol	0.00372923754924802	wt	wt	1	A	ol	bhis	NA	6.19888827593456e-06	0.00619888827593456	6.19888827593456	6198.88827593456	-0.0111964232692566	wt_1fmol_1	0	Other
A1	Co	wt_1fmol	1.55102042625955e-05	wt	wt	1	A	ol	bhis	NA	2.57816838136634e-08	2.57816838136634e-05	0.0257816838136634	25.7816838136634	-0.000593810540987844	wt_1fmol_1	0	Other
A1	Ni	wt_1fmol	6.9373126425285e-07	wt	wt	1	A	ol	bhis	NA	1.15314794078843e-09	1.15314794078843e-06	0.00115314794078843	1.15314794078843	-0.000173917646844202	wt_1fmol_1	0	Other
A1	Cu	wt_1fmol	0.000519572041918004	wt	wt	1	A	ol	bhis	NA	8.63653493942305e-07	0.000863653493942305	0.863653493942305	863.653493942305	0.000539617955274515	wt_1fmol_1	0	Other
A1	Zn	wt_1fmol	0.000207521760496921	wt	wt	1	A	ol	bhis	NA	3.44950996324988e-07	0.000344950996324988	0.344950996324988	344.950996324988	-0.0385908931648669	wt_1fmol_1	0	Other
A1	As	wt_1fmol	2.41187159014662e-06	wt	wt	1	A	ol	bhis	NA	4.00910972438166e-09	4.00910972438166e-06	0.00400910972438166	4.00910972438166	-0.000130652311006467	wt_1fmol_1	0	Other
A1	Mo	wt_1fmol	4.08060086937042e-06	wt	wt	1	A	ol	bhis	NA	6.78293848376843e-09	6.78293848376843e-06	0.00678293848376843	6.78293848376843	-0.000155682626554094	wt_1fmol_1	0	Other
A1	Se	wt_1fmol	1.63955784433574e-06	wt	wt	1	A	ol	bhis	NA	2.72533882992215e-09	2.72533882992215e-06	0.00272533882992215	2.72533882992215	-0.000165413147830949	wt_1fmol_1	0	Other
A1	Cd	wt_1fmol	1.22692389701475e-06	wt	wt	1	A	ol	bhis	NA	2.03944212730623e-09	2.03944212730623e-06	0.00203944212730623	2.03944212730623	-3.18349771732966e-06	wt_1fmol_1	0	Other
A2	Na	wt_1fmol	0.0386474724323844	wt	wt	2	A	ol	bhis	NA	6.4241379261002e-05	0.064241379261002	64.241379261002	64241.379261002	-129.405312176953	wt_1fmol_2	0	Other
A2	Mg	wt_1fmol	0.0651483383650736	wt	wt	2	A	ol	bhis	NA	0.000108292181861492	0.108292181861492	108.292181861492	108292.181861492	-0.834163981843754	wt_1fmol_2	0	Other
A2	P	wt_1fmol	0.52779278334939	wt	wt	2	A	ol	bhis	NA	0.000877318340175762	0.877318340175762	877.318340175762	877318.340175762	-24.1418644593383	wt_1fmol_2	0	Other
A2	S	wt_1fmol	0.0890241600194205	wt	wt	2	A	ol	bhis	NA	0.000147979530542533	0.147979530542533	147.979530542533	147979.530542533	-13.0190002647012	wt_1fmol_2	0	Other
A2	K	wt_1fmol	0.377104909317357	wt	wt	2	A	ol	bhis	NA	0.000626838910177792	0.626838910177792	626.838910177792	626838.910177792	-32.1269190489574	wt_1fmol_2	0	Other
A2	Ca	wt_1fmol	0.00224582420499448	wt	wt	2	A	ol	bhis	NA	3.73309909875747e-06	0.00373309909875747	3.73309909875747	3733.09909875747	-0.373749655613044	wt_1fmol_2	0	Other
A2	V	wt_1fmol	2.24084957177729e-06	wt	wt	2	A	ol	bhis	NA	3.7248300638355e-09	3.7248300638355e-06	0.0037248300638355	3.7248300638355	-0.00425834575051173	wt_1fmol_2	0	Other
A2	Cr	wt_1fmol	2.16561069788694e-06	wt	wt	2	A	ol	bhis	NA	3.59976498897924e-09	3.59976498897924e-06	0.00359976498897924	3.59976498897924	-0.000350863730744475	wt_1fmol_2	0	Other
A2	Mn	wt_1fmol	3.6093277396702e-05	wt	wt	2	A	ol	bhis	NA	5.99956937952598e-08	5.99956937952598e-05	0.0599956937952598	59.9956937952598	-0.00119861599556207	wt_1fmol_2	0	Other
A2	Fe	wt_1fmol	0.00370958420213967	wt	wt	2	A	ol	bhis	NA	6.16621969385471e-06	0.00616621969385471	6.16621969385471	6166.21969385471	-0.0112290918513364	wt_1fmol_2	0	Other
A2	Co	wt_1fmol	1.50251719494676e-05	wt	wt	2	A	ol	bhis	NA	2.49754436426921e-08	2.49754436426921e-05	0.0249754436426921	24.9754436426921	-0.000594616781158815	wt_1fmol_2	0	Other
A2	Ni	wt_1fmol	5.36437254579327e-07	wt	wt	2	A	ol	bhis	NA	8.91687527080929e-10	8.91687527080929e-07	0.000891687527080929	0.891687527080929	-0.000174179107257909	wt_1fmol_2	0	Other
A2	Cu	wt_1fmol	0.000537347729077703	wt	wt	2	A	ol	bhis	NA	8.9320095432148e-07	0.00089320095432148	0.89320095432148	893.20095432148	0.00056916541565369	wt_1fmol_2	0	Other
A2	Zn	wt_1fmol	0.000211322764864552	wt	wt	2	A	ol	bhis	NA	3.51269178285811e-07	0.000351269178285811	0.351269178285811	351.269178285811	-0.0385845749829061	wt_1fmol_2	0	Other
A2	As	wt_1fmol	2.18368835468107e-06	wt	wt	2	A	ol	bhis	NA	3.62981439540016e-09	3.62981439540016e-06	0.00362981439540016	3.62981439540016	-0.000131031606335448	wt_1fmol_2	0	Other
A2	Mo	wt_1fmol	4.25372539459813e-06	wt	wt	2	A	ol	bhis	NA	7.07071301556976e-09	7.07071301556976e-06	0.00707071301556976	7.07071301556976	-0.000155394852022293	wt_1fmol_2	0	Other
A2	Se	wt_1fmol	1.65213908679461e-06	wt	wt	2	A	ol	bhis	NA	2.74625187591213e-09	2.74625187591213e-06	0.00274625187591213	2.74625187591213	-0.000165392234784959	wt_1fmol_2	0	Other
A2	Cd	wt_1fmol	1.20471113532612e-06	wt	wt	2	A	ol	bhis	NA	2.00251918362421e-09	2.00251918362421e-06	0.00200251918362421	2.00251918362421	-3.22042066101168e-06	wt_1fmol_2	0	Other
A3	Na	wt_1fmol	0.0442118262898754	wt	wt	3	A	ol	bhis	NA	7.34906714916102e-05	0.0734906714916102	73.4906714916102	73490.6714916102	-129.396062884722	wt_1fmol_3	0	Other
A3	Mg	wt_1fmol	0.0676690206078659	wt	wt	3	A	ol	bhis	NA	0.000112482161018318	0.112482161018318	112.482161018318	112482.161018318	-0.829974002686928	wt_1fmol_3	0	Other
A3	P	wt_1fmol	0.504473385244799	wt	wt	3	A	ol	bhis	NA	0.000838555901043519	0.838555901043519	838.555901043519	838555.901043519	-24.1806268984706	wt_1fmol_3	0	Other
A3	S	wt_1fmol	0.0886150415923724	wt	wt	3	A	ol	bhis	NA	0.000147299477478761	0.147299477478761	147.299477478761	147299.477478761	-13.019680317765	wt_1fmol_3	0	Other
A3	K	wt_1fmol	0.396809367285662	wt	wt	3	A	ol	bhis	NA	0.000659592450779677	0.659592450779677	659.592450779677	659592.450779677	-32.0941655083555	wt_1fmol_3	0	Other
A3	Ca	wt_1fmol	0.00254012672719238	wt	wt	3	A	ol	bhis	NA	4.22230055893219e-06	0.00422230055893219	4.22230055893219	4222.30055893219	-0.373260454152869	wt_1fmol_3	0	Other
A3	V	wt_1fmol	4.05559454868634e-06	wt	wt	3	A	ol	bhis	NA	6.74137197424316e-09	6.74137197424316e-06	0.00674137197424316	6.74137197424316	-0.00425532920860132	wt_1fmol_3	0	Other
A3	Cr	wt_1fmol	1.88833883320348e-06	wt	wt	3	A	ol	bhis	NA	3.13887257101585e-09	3.13887257101585e-06	0.00313887257101585	3.13887257101585	-0.000351324623162438	wt_1fmol_3	0	Other
A3	Mn	wt_1fmol	3.62167751629168e-05	wt	wt	3	A	ol	bhis	NA	6.02009767371436e-08	6.02009767371436e-05	0.0602009767371436	60.2009767371436	-0.00119841071262018	wt_1fmol_3	0	Other
A3	Fe	wt_1fmol	0.00363145351708594	wt	wt	3	A	ol	bhis	NA	6.03634773445969e-06	0.00603634773445969	6.03634773445969	6036.34773445969	-0.0113589638107314	wt_1fmol_3	0	Other
A3	Co	wt_1fmol	1.51372060861791e-05	wt	wt	3	A	ol	bhis	NA	2.51616712796808e-08	2.51616712796808e-05	0.0251616712796808	25.1616712796808	-0.000594430553521826	wt_1fmol_3	0	Other
A3	Ni	wt_1fmol	4.48829722240495e-07	wt	wt	3	A	ol	bhis	NA	7.46062771905906e-10	7.46062771905906e-07	0.000746062771905906	0.746062771905906	-0.000174324732013084	wt_1fmol_3	0	Other
A3	Cu	wt_1fmol	0.000476033174154058	wt	wt	3	A	ol	bhis	NA	7.91281441112414e-07	0.000791281441112414	0.791281441112414	791.281441112414	0.000467245902444624	wt_1fmol_3	0	Other
A3	Zn	wt_1fmol	0.000217732143618542	wt	wt	3	A	ol	bhis	NA	3.61923104802813e-07	0.000361923104802813	0.361923104802813	361.923104802813	-0.0385739210563891	wt_1fmol_3	0	Other
A3	As	wt_1fmol	2.11015154856629e-06	wt	wt	3	A	ol	bhis	NA	3.50757856588953e-09	3.50757856588953e-06	0.00350757856588953	3.50757856588953	-0.000131153842164959	wt_1fmol_3	0	Other
A3	Mo	wt_1fmol	4.13861033476227e-06	wt	wt	3	A	ol	bhis	NA	6.8793641445535e-09	6.8793641445535e-06	0.0068793641445535	6.8793641445535	-0.000155586200893309	wt_1fmol_3	0	Other
A3	Se	wt_1fmol	1.42484613383179e-06	wt	wt	3	A	ol	bhis	NA	2.36843641022589e-09	2.36843641022589e-06	0.00236843641022589	2.36843641022589	-0.000165770050250645	wt_1fmol_3	0	Other
A3	Cd	wt_1fmol	1.14768425359685e-06	wt	wt	3	A	ol	bhis	NA	1.90772681282553e-09	1.90772681282553e-06	0.00190772681282553	1.90772681282553	-3.31521303181036e-06	wt_1fmol_3	0	Other
B1	Na	wt_2mp	0.127143647056602	wt	wt	1	B	mp	bhis	NA	0.000211343271296209	0.211343271296209	211.343271296209	211343.271296209	-129.258210284918	wt_2mp_1	0	Other
B1	Mg	wt_2mp	0.128656954633552	wt	wt	1	B	mp	bhis	NA	0.000213858751866367	0.213858751866367	213.858751866367	213858.751866367	-0.728597411838878	wt_2mp_1	0	Other
B1	P	wt_2mp	1	wt	wt	1	B	mp	bhis	NA	0.00166224012122385	1.66224012122385	1662.24012122385	1662240.12122385	-23.3569426782902	wt_2mp_1	0	Other
B1	S	wt_2mp	0.180096118332547	wt	wt	1	B	mp	bhis	NA	0.000299362993569037	0.299362993569037	299.362993569037	299362.993569037	-12.8676168016747	wt_2mp_1	0	Other
B1	K	wt_2mp	0.770753956985318	wt	wt	1	B	mp	bhis	NA	0.00128117815089304	1.28117815089304	1281.17815089304	1281178.15089304	-31.4725798082421	wt_2mp_1	0	Other
B1	Ca	wt_2mp	0.00526304591216985	wt	wt	1	B	mp	bhis	NA	8.74844607505189e-06	0.00874844607505189	8.74844607505189	8748.44607505189	-0.36873430863675	wt_2mp_1	0	Other
B1	V	wt_2mp	4.72003628233968e-06	wt	wt	1	B	mp	bhis	NA	7.84583368213727e-09	7.84583368213727e-06	0.00784583368213727	7.84583368213727	-0.00425422474689342	wt_2mp_1	0	Other
B1	Cr	wt_2mp	3.38068926029498e-06	wt	wt	1	B	mp	bhis	NA	5.61951732585288e-09	5.61951732585288e-06	0.00561951732585288	5.61951732585288	-0.000348843978407601	wt_2mp_1	0	Other
B1	Mn	wt_2mp	8.40421221551499e-05	wt	wt	1	B	mp	bhis	NA	1.39698187319086e-07	0.000139698187319086	0.139698187319086	139.698187319086	-0.00111891350203824	wt_2mp_1	0	Other
B1	Fe	wt_2mp	0.00738801452480494	wt	wt	1	B	mp	bhis	NA	1.22806541593153e-05	0.0122806541593153	12.2806541593153	12280.6541593153	-0.00511465738587582	wt_2mp_1	0	Other
B1	Co	wt_2mp	2.27082851737042e-05	wt	wt	1	B	mp	bhis	NA	3.77466226999238e-08	3.77466226999238e-05	0.0377466226999238	37.7466226999238	-0.000581845602101583	wt_2mp_1	0	Other
B1	Ni	wt_2mp	8.79427846478823e-07	wt	wt	1	B	mp	bhis	NA	1.46182025013859e-09	1.46182025013859e-06	0.00146182025013859	1.46182025013859	-0.000173608974534852	wt_2mp_1	0	Other
B1	Cu	wt_2mp	0.000920188097636342	wt	wt	1	B	mp	bhis	NA	1.52957357496377e-06	0.00152957357496377	1.52957357496377	1529.57357496377	0.00120553803629598	wt_2mp_1	0	Other
B1	Zn	wt_2mp	0.000435995408536974	wt	wt	1	B	mp	bhis	NA	7.24729060739541e-07	0.000724729060739541	0.724729060739541	724.729060739541	-0.0382111151004524	wt_2mp_1	0	Other
B1	As	wt_2mp	1.05020063405676e-05	wt	wt	1	B	mp	bhis	NA	1.74568562926388e-08	1.74568562926388e-05	0.0174568562926388	17.4568562926388	-0.00011720456443821	wt_2mp_1	0	Other
B1	Mo	wt_2mp	7.34891637174711e-06	wt	wt	1	B	mp	bhis	NA	1.22156636406368e-08	1.22156636406368e-05	0.0122156636406368	12.2156636406368	-0.000150249901397226	wt_2mp_1	0	Other
B1	Se	wt_2mp	2.81323276676231e-06	wt	wt	1	B	mp	bhis	NA	4.67626837525387e-09	4.67626837525387e-06	0.00467626837525387	4.67626837525387	-0.000163462218285617	wt_2mp_1	0	Other
B1	Cd	wt_2mp	3.02995069701479e-06	wt	wt	1	B	mp	bhis	NA	5.03650561390814e-09	5.03650561390814e-06	0.00503650561390814	5.03650561390814	-1.86434230727749e-07	wt_2mp_1	0	Other
B2	Na	wt_2mp	0.128427780571749	wt	wt	2	B	mp	bhis	NA	0.000213477809546093	0.213477809546093	213.477809546093	213477.809546093	-129.256075746668	wt_2mp_2	0	Other
B2	Mg	wt_2mp	0.131158572589149	wt	wt	2	B	mp	bhis	NA	0.000218017041600135	0.218017041600135	218.017041600135	218017.041600135	-0.724439122105111	wt_2mp_2	0	Other
B2	P	wt_2mp	1	wt	wt	2	B	mp	bhis	NA	0.00166224012122385	1.66224012122385	1662.24012122385	1662240.12122385	-23.3569426782902	wt_2mp_2	0	Other
B2	S	wt_2mp	0.178879403437102	wt	wt	2	B	mp	bhis	NA	0.000297340521253738	0.297340521253738	297.340521253738	297340.521253738	-12.86963927399	wt_2mp_2	0	Other
B2	K	wt_2mp	0.773952048166484	wt	wt	2	B	mp	bhis	NA	0.0012864941463657	1.2864941463657	1286.4941463657	1286494.1463657	-31.4672638127695	wt_2mp_2	0	Other
B2	Ca	wt_2mp	0.00520395370369575	wt	wt	2	B	mp	bhis	NA	8.65022063527451e-06	0.00865022063527451	8.65022063527451	8650.22063527451	-0.368832534076527	wt_2mp_2	0	Other
B2	V	wt_2mp	5.9212810567037e-06	wt	wt	2	B	mp	bhis	NA	9.84259094149563e-09	9.84259094149563e-06	0.00984259094149563	9.84259094149563	-0.00425222798963407	wt_2mp_2	0	Other
B2	Cr	wt_2mp	4.50923922528804e-06	wt	wt	2	B	mp	bhis	NA	7.49543835647012e-09	7.49543835647012e-06	0.00749543835647012	7.49543835647012	-0.000346968057376984	wt_2mp_2	0	Other
B2	Mn	wt_2mp	8.87735631423497e-05	wt	wt	2	B	mp	bhis	NA	1.47562978359212e-07	0.000147562978359212	0.147562978359212	147.562978359212	-0.00111104871099812	wt_2mp_2	0	Other
B2	Fe	wt_2mp	0.0074504727408665	wt	wt	2	B	mp	bhis	NA	1.23844747119529e-05	0.0123844747119529	12.3844747119529	12384.4747119529	-0.00501083683323821	wt_2mp_2	0	Other
B2	Co	wt_2mp	2.2759965141386e-05	wt	wt	2	B	mp	bhis	NA	3.78325272156681e-08	3.78325272156681e-05	0.0378325272156681	37.8325272156681	-0.000581759697585839	wt_2mp_2	0	Other
B2	Ni	wt_2mp	5.73320782155131e-07	wt	wt	2	B	mp	bhis	NA	9.52996806429696e-10	9.52996806429696e-07	0.000952996806429696	0.952996806429696	-0.000174117797978561	wt_2mp_2	0	Other
B2	Cu	wt_2mp	0.000920563608000121	wt	wt	2	B	mp	bhis	NA	1.53019776335638e-06	0.00153019776335638	1.53019776335638	1530.19776335638	0.00120616222468859	wt_2mp_2	0	Other
B2	Zn	wt_2mp	0.000426219663708228	wt	wt	2	B	mp	bhis	NA	7.08479425470352e-07	0.000708479425470352	0.708479425470352	708.479425470352	-0.0382273647357216	wt_2mp_2	0	Other
B2	As	wt_2mp	1.04432231807058e-05	wt	wt	2	B	mp	bhis	NA	1.73591445658641e-08	1.73591445658641e-05	0.0173591445658641	17.3591445658641	-0.000117302276164984	wt_2mp_2	0	Other
B2	Mo	wt_2mp	7.19457392629291e-06	wt	wt	2	B	mp	bhis	NA	1.19591094353951e-08	1.19591094353951e-05	0.0119591094353951	11.9591094353951	-0.000150506455602467	wt_2mp_2	0	Other
B2	Se	wt_2mp	2.71613050481728e-06	wt	wt	2	B	mp	bhis	NA	4.51486109958727e-09	4.51486109958727e-06	0.00451486109958727	4.51486109958727	-0.000163623625561284	wt_2mp_2	0	Other
B2	Cd	wt_2mp	2.9236694957199e-06	wt	wt	2	B	mp	bhis	NA	4.85984073698391e-09	4.85984073698391e-06	0.00485984073698391	4.85984073698391	-3.63099107651978e-07	wt_2mp_2	0	Other
B3	Na	wt_2mp	0.109215906465984	wt	wt	3	B	mp	bhis	NA	0.000181543061603589	0.181543061603589	181.543061603589	181543.061603589	-129.28801049461	wt_2mp_3	0	Other
B3	Mg	wt_2mp	0.135726190178147	wt	wt	3	B	mp	bhis	NA	0.000225609518814973	0.225609518814973	225.609518814973	225609.518814973	-0.716846644890272	wt_2mp_3	0	Other
B3	P	wt_2mp	1	wt	wt	3	B	mp	bhis	NA	0.00166224012122385	1.66224012122385	1662.24012122385	1662240.12122385	-23.3569426782902	wt_2mp_3	0	Other
B3	S	wt_2mp	0.173489356347631	wt	wt	3	B	mp	bhis	NA	0.000288380968726334	0.288380968726334	288.380968726334	288380.968726334	-12.8785988265174	wt_2mp_3	0	Other
B3	K	wt_2mp	0.79524870424246	wt	wt	3	B	mp	bhis	NA	0.00132189430254309	1.32189430254309	1321.89430254309	1321894.30254309	-31.4318636565921	wt_2mp_3	0	Other
B3	Ca	wt_2mp	0.00573611147570983	wt	wt	3	B	mp	bhis	NA	9.5347946347374e-06	0.0095347946347374	9.5347946347374	9534.7946347374	-0.367947960077064	wt_2mp_3	0	Other
B3	V	wt_2mp	5.74951198815038e-06	wt	wt	3	B	mp	bhis	NA	9.55706950416105e-09	9.55706950416105e-06	0.00955706950416105	9.55706950416105	-0.0042525135110714	wt_2mp_3	0	Other
B3	Cr	wt_2mp	4.93194340052064e-06	wt	wt	3	B	mp	bhis	NA	8.19807419595058e-09	8.19807419595058e-06	0.00819807419595058	8.19807419595058	-0.000346265421537503	wt_2mp_3	0	Other
B3	Mn	wt_2mp	0.000100344243154864	wt	wt	3	B	mp	bhis	NA	1.66796226905856e-07	0.000166796226905856	0.166796226905856	166.796226905856	-0.00109181546245147	wt_2mp_3	0	Other
B3	Fe	wt_2mp	0.00742602881209807	wt	wt	3	B	mp	bhis	NA	1.23438430328337e-05	0.0123438430328337	12.3438430328337	12343.8430328337	-0.00505146851235741	wt_2mp_3	0	Other
B3	Co	wt_2mp	2.34685770454426e-05	wt	wt	3	B	mp	bhis	NA	3.90104103529677e-08	3.90104103529677e-05	0.0390104103529677	39.0104103529677	-0.00058058181444854	wt_2mp_3	0	Other
B3	Ni	wt_2mp	1.46084581359665e-06	wt	wt	3	B	mp	bhis	NA	2.42827652228225e-09	2.42827652228225e-06	0.00242827652228225	2.42827652228225	-0.000172642518262708	wt_2mp_3	0	Other
B3	Cu	wt_2mp	0.000961285234110931	wt	wt	3	B	mp	bhis	NA	1.59788688407925e-06	0.00159788688407925	1.59788688407925	1597.88688407925	0.00127385134541146	wt_2mp_3	0	Other
B3	Zn	wt_2mp	0.000435349387616547	wt	wt	3	B	mp	bhis	NA	7.23655218846456e-07	0.000723655218846456	0.723655218846456	723.655218846456	-0.0382121889423454	wt_2mp_3	0	Other
B3	As	wt_2mp	1.0966671482995e-05	wt	wt	3	B	mp	bhis	NA	1.82292413353157e-08	1.82292413353157e-05	0.0182292413353157	18.2292413353157	-0.000116432179395533	wt_2mp_3	0	Other
B3	Mo	wt_2mp	7.61657179360151e-06	wt	wt	3	B	mp	bhis	NA	1.26605712215063e-08	1.26605712215063e-05	0.0126605712215063	12.6605712215063	-0.000149804993816356	wt_2mp_3	0	Other
B3	Se	wt_2mp	2.49122918979769e-06	wt	wt	3	B	mp	bhis	NA	4.1410211104457e-09	4.1410211104457e-06	0.0041410211104457	4.1410211104457	-0.000163997465550426	wt_2mp_3	0	Other
B3	Cd	wt_2mp	2.86553258698578e-06	wt	wt	3	B	mp	bhis	NA	4.76320323476212e-09	4.76320323476212e-06	0.00476320323476212	4.76320323476212	-4.59736609873768e-07	wt_2mp_3	0	Other
B1	Na	wt_2atcell	49.680799947945	wt	wt	1	B	atcell	bhis	49.7305304784234	0.0825814189279697	82.5814189279697	82581.4189279697	82581418.9279697	-46.8881346282442	wt_2atcell_1	5.72513504248706	Na
B1	Mg	wt_2atcell	50.2721179786186	wt	wt	1	B	atcell	bhis	50.3224404190376	0.0835643314829585	83.5643314829585	83564.3314829585	83564331.4829585	82.6218753192532	wt_2atcell_1	5.79327757606565	Mg
B1	P	wt_2atcell	390.745437134015	wt	wt	1	B	atcell	bhis	391.136573707723	0.64951274278931	649.51274278931	649512.74278931	649512742.78931	624.493559989796	wt_2atcell_1	45.0288722639703	P
B1	S	wt_2atcell	70.3717364839903	wt	wt	1	B	atcell	bhis	70.4421786626529	0.116974723783881	116.974723783881	116974.723783881	116974723.783881	103.807743988637	wt_2atcell_1	8.10952510763315	S
B1	K	wt_2atcell	301.168591845	wt	wt	1	B	atcell	bhis	301.470061906907	0.500614516617248	500.614516617248	500614.516617248	500614516.617248	467.860758658113	wt_2atcell_1	34.7061814760415	K
B1	Ca	wt_2atcell	2.0565111756072	wt	wt	1	B	atcell	bhis	2.05856974535255	0.00341841538583951	3.41841538583951	3418.41538583951	3418415.38583951	3.04093263112771	wt_2atcell_1	0.236989022098507	Other
B1	V	wt_2atcell	0.00184433264043123	wt	wt	1	B	atcell	bhis	0.00184617881925048	3.06572371180751e-06	0.00306572371180751	3.06572371180751	3065.72371180751	-0.00119634686876805	wt_2atcell_1	0.000212537910838779	Other
B1	Cr	wt_2atcell	0.00132098890282823	wt	wt	1	B	atcell	bhis	0.00132231121404227	2.19580075397255e-06	0.00219580075397255	2.19580075397255	2195.80075397255	0.0018413372582391	wt_2atcell_1	0.000152228624865998	Other
B1	Mn	wt_2atcell	0.0328390757591843	wt	wt	1	B	atcell	bhis	0.0328719477068912	5.45864292708257e-05	0.0545864292708257	54.5864292708257	54586.4292708257	0.0533278175814684	wt_2atcell_1	0.00378432198331724	Other
B1	Fe	wt_2atcell	2.88683296504736	wt	wt	1	B	atcell	bhis	2.88972268773509	0.00479860957777332	4.79860957777332	4798.60957777332	4798609.57777332	4.78121426622813	wt_2atcell_1	0.332673962321799	Other
B1	Co	wt_2atcell	0.00887315881676293	wt	wt	1	B	atcell	bhis	0.00888204085762055	1.47493205872145e-05	0.0147493205872145	14.7493205872145	14749.3205872145	0.014129728362413	wt_2atcell_1	0.00102252847242054	Other
B1	Ni	wt_2atcell	0.000343632418300193	wt	wt	1	B	atcell	bhis	0.000343976394694888	5.71199592651757e-07	0.000571199592651757	0.571199592651757	571.199592651757	0.000396128797866767	wt_2atcell_1	3.95996441644734e-05	Other
B1	Cu	wt_2atcell	0.35955930045643	wt	wt	1	B	atcell	bhis	0.359919219676106	0.000597673895177858	0.597673895177858	597.673895177858	597673.895177858	0.59734985963919	wt_2atcell_1	0.0414350323072927	Other
B1	Zn	wt_2atcell	0.170363216497203	wt	wt	1	B	atcell	bhis	0.170533750247451	0.000283184573642396	0.283184573642396	283.184573642396	283184.573642396	0.244248729481204	wt_2atcell_1	0.019632381558689	Other
B1	As	wt_2atcell	0.0041036110583293	wt	wt	1	B	atcell	bhis	0.00410771877710641	6.82118694305282e-06	0.00682118694305282	6.82118694305282	6821.18694305282	0.00668652552232197	wt_2atcell_1	0.000472893502024827	Other
B1	Mo	wt_2atcell	0.00287155554013964	wt	wt	1	B	atcell	bhis	0.00287442997010975	4.77321482914273e-06	0.00477321482914273	4.77321482914273	4773.21482914273	0.00461074926410487	wt_2atcell_1	0.000330913416582001	Other
B1	Se	wt_2atcell	0.00109925786720827	wt	wt	1	B	atcell	bhis	0.0011003582254337	1.82723053044454e-06	0.00182723053044454	1.82723053044454	1827.23053044454	0.00165909204378367	wt_2atcell_1	0.000126676698903355	Other
B1	Cd	wt_2atcell	0.00118393940959956	wt	wt	1	B	atcell	bhis	0.00118512453413369	1.96799158773446e-06	0.00196799158773446	1.96799158773446	1967.99158773446	0.00196276864788982	wt_2atcell_1	0.000136435262902007	Other
B2	Na	wt_2atcell	42.9584297340629	wt	wt	2	B	atcell	bhis	43.0014311652282	0.0714072254487349	71.4072254487349	71407.2254487349	71407225.4487349	-58.062328107479	wt_2atcell_2	5.7679784964372	Na
B2	Mg	wt_2atcell	43.8718655691727	wt	wt	2	B	atcell	bhis	43.9157813505233	0.072925575142018	72.925575142018	72925.575142018	72925575.142018	71.9831189783128	wt_2atcell_2	5.89062446574763	Mg
B2	P	wt_2atcell	334.494838599686	wt	wt	2	B	atcell	bhis	334.829668267954	0.556010741062693	556.010741062693	556010.741062693	556010741.062693	530.991558263179	wt_2atcell_2	44.912233714222	P
B2	S	wt_2atcell	59.8342371815016	wt	wt	2	B	atcell	bhis	59.8941313128144	0.0994588696659156	99.4588696659156	99458.8696659156	99458869.6659156	86.2918898706718	wt_2atcell_2	8.03387357382774	S
B2	K	wt_2atcell	258.882965435344	wt	wt	2	B	atcell	bhis	259.142107542887	0.430325651848036	430.325651848036	430325.651848036	430325651.848036	397.571893888901	wt_2atcell_2	34.759915270854	K
B2	Ca	wt_2atcell	1.74069565419795	wt	wt	2	B	atcell	bhis	1.74243809229024	0.00289345415524782	2.89345415524782	2893.45415524782	2893454.15524782	2.51597140053602	wt_2atcell_2	0.233721184978375	Other
B2	V	wt_2atcell	0.00198063795136548	wt	wt	2	B	atcell	bhis	0.00198262057193742	3.29229586837831e-06	0.00329229586837831	3.29229586837831	3292.29586837831	-0.000969774712197252	wt_2atcell_2	0.000265937958706272	Other
B2	Cr	wt_2atcell	0.0015083172468701	wt	wt	2	B	atcell	bhis	0.00150982707394404	2.50718544328137e-06	0.00250718544328137	2.50718544328137	2507.18544328137	0.00215272194754792	wt_2atcell_2	0.000202520005959474	Other
B2	Mn	wt_2atcell	0.0296942986752193	wt	wt	2	B	atcell	bhis	0.0297240226979172	4.93590546295537e-05	0.0493590546295537	49.3590546295537	49359.0546295537	0.0481004429401964	wt_2atcell_2	0.00398701901549346	Other
B2	Fe	wt_2atcell	2.4921446769475	wt	wt	2	B	atcell	bhis	2.49463931626376	0.00414254286991658	4.14254286991658	4142.54286991658	4142542.86991658	4.12514755837139	wt_2atcell_2	0.334617373019237	Other
B2	Co	wt_2atcell	0.0076130908665024	wt	wt	2	B	atcell	bhis	0.00762071157808048	1.26547850848231e-05	0.0126547850848231	12.6547850848231	12654.7850848231	0.0120351928600216	wt_2atcell_2	0.00102220087375747	Other
B2	Ni	wt_2atcell	0.000191772842492826	wt	wt	2	B	atcell	bhis	0.000191964807300126	3.18772512952717e-07	0.000318772512952717	0.318772512952717	318.772512952717	0.000143701718167727	wt_2atcell_2	2.57491169613718e-05	Other
B2	Cu	wt_2atcell	0.307923775478745	wt	wt	2	B	atcell	bhis	0.308232007486231	0.000511843253879494	0.511843253879494	511.843253879494	511843.253879494	0.511519218340826	wt_2atcell_2	0.0413445679113089	Other
B2	Zn	wt_2atcell	0.142568277620096	wt	wt	2	B	atcell	bhis	0.142710988608705	0.000236982711073904	0.236982711073904	236.982711073904	236982.711073904	0.198046866912712	wt_2atcell_2	0.0191424771500611	Other
B2	As	wt_2atcell	0.00349320425229069	wt	wt	2	B	atcell	bhis	0.00349670095324393	5.80654425978733e-06	0.00580654425978733	5.80654425978733	5806.54425978733	0.00567188283905648	wt_2atcell_2	0.00046902848022164	Other
B2	Mo	wt_2atcell	0.00240654784426885	wt	wt	2	B	atcell	bhis	0.00240895680106992	4.00026038038845e-06	0.00400026038038845	4.00026038038845	4000.26038038845	0.00383779481535059	wt_2atcell_2	0.000323124385651915	Other
B2	Se	wt_2atcell	0.00090853163482454	wt	wt	2	B	atcell	bhis	0.000909441075900441	1.51019773480644e-06	0.00151019773480644	1.51019773480644	1510.19773480644	0.00134205924814557	wt_2atcell_2	0.000121987488030681	Other
B2	Cd	wt_2atcell	0.000977952356089652	wt	wt	2	B	atcell	bhis	0.000978931287377029	1.62559164293761e-06	0.00162559164293761	1.62559164293761	1625.59164293761	0.00162036870309297	wt_2atcell_2	0.000131308527694914	Other
B3	Na	wt_2atcell	34.0472136423826	wt	wt	3	B	atcell	bhis	34.08129493732	0.0565946445322483	56.5946445322483	56594.6445322483	56594644.5322483	-72.8749090239656	wt_2atcell_3	4.90109333793596	Na
B3	Mg	wt_2atcell	42.311589432271	wt	wt	3	B	atcell	bhis	42.3539433756467	0.0703320215470718	70.3320215470718	70332.0215470718	70332021.5470718	69.3895653833666	wt_2atcell_3	6.09074948869952	Mg
B3	P	wt_2atcell	311.742261215284	wt	wt	3	B	atcell	bhis	312.054315530814	0.518190494073089	518.190494073089	518190.494073089	518190494.073089	493.171311273575	wt_2atcell_3	44.875270430159	P
B3	S	wt_2atcell	54.0839642445947	wt	wt	3	B	atcell	bhis	54.1381023469417	0.0899005352822014	89.9005352822014	89900.5352822014	89900535.2822014	76.7335554869576	wt_2atcell_3	7.78538178285419	S
B3	K	wt_2atcell	247.912629289069	wt	wt	3	B	atcell	bhis	248.160790079148	0.412090318962384	412.090318962384	412090.318962384	412090318.962384	379.336561003249	wt_2atcell_3	35.6870006621139	K
B3	Ca	wt_2atcell	1.78818836202072	wt	wt	3	B	atcell	bhis	1.78997834036108	0.00297239843965639	2.97239843965639	2972.39843965639	2972398.43965639	2.59491568494459	wt_2atcell_3	0.257409553690017	Other
B3	V	wt_2atcell	0.00179236586807038	wt	wt	3	B	atcell	bhis	0.00179416002809848	2.9793424578188e-06	0.0029793424578188	2.9793424578188	2979.3424578188	-0.00128272812275676	wt_2atcell_3	0.00025801090530969	Other
B3	Cr	wt_2atcell	0.0015374951878641	wt	wt	3	B	atcell	bhis	0.00153903422208618	2.5556861874563e-06	0.0025556861874563	2.5556861874563	2555.6861874563	0.00220122269172285	wt_2atcell_3	0.000221322293844602	Other
B3	Mn	wt_2atcell	0.0312815412610335	wt	wt	3	B	atcell	bhis	0.0313128541151486	5.19974329378091e-05	0.0519974329378091	51.9974329378091	51997.4329378091	0.0507388212484518	wt_2atcell_3	0.00450297504768415	Other
B3	Fe	wt_2atcell	2.3150070137333	wt	wt	3	B	atcell	bhis	2.31732433807137	0.0038480975391421	3.8480975391421	3848.0975391421	3848097.5391421	3.83070222759691	wt_2atcell_3	0.333245051165054	Other
B3	Co	wt_2atcell	0.00731614727565138	wt	wt	3	B	atcell	bhis	0.00732347074639778	1.21611935343703e-05	0.0121611935343703	12.1611935343703	12161.1935343703	0.0115416013095688	wt_2atcell_3	0.00105315874152526	Other
B3	Ni	wt_2atcell	0.000455407377217501	wt	wt	3	B	atcell	bhis	0.000455863240457959	7.56996413912253e-07	0.000756996413912253	0.756996413912253	756.996413912253	0.000581925619127263	wt_2atcell_3	6.55558509419154e-05	Other
B3	Cu	wt_2atcell	0.299673232554605	wt	wt	3	B	atcell	bhis	0.299973205760365	0.000498128870409109	0.498128870409109	498.128870409109	498128.870409109	0.497804834870441	wt_2atcell_3	0.0431379348412468	Other
B3	Zn	wt_2atcell	0.135716802514271	wt	wt	3	B	atcell	bhis	0.135852655169441	0.000225593914263435	0.225593914263435	225.593914263435	225593.914263435	0.186658070102243	wt_2atcell_3	0.0195364215008966	Other
B3	As	wt_2atcell	0.00341877496611402	wt	wt	3	B	atcell	bhis	0.0034221971632773	5.68282491411043e-06	0.00568282491411043	5.68282491411043	5682.82491411043	0.00554816349337958	wt_2atcell_3	0.000492132348518113	Other
B3	Mo	wt_2atcell	0.00237440731364588	wt	wt	3	B	atcell	bhis	0.00237678409774363	3.94683510086952e-06	0.00394683510086952	3.94683510086952	3946.83510086952	0.00378436953583166	wt_2atcell_3	0.000341795718988589	Other
B3	Se	wt_2atcell	0.000776621420833051	wt	wt	3	B	atcell	bhis	0.000777398819652703	1.29093128471057e-06	0.00129093128471057	1.29093128471057	1290.93128471057	0.0011227927980497	wt_2atcell_3	0.000111794583595678	Other
B3	Cd	wt_2atcell	0.000893307608253027	wt	wt	3	B	atcell	bhis	0.00089420181006309	1.4848917470327e-06	0.0014848917470327	1.4848917470327	1484.8917470327	0.00147966880718806	wt_2atcell_3	0.00012859154976742	Other
B1	Na	wt_2fmol	0.0824969196132022	wt	wt	1	B	ol	bhis	NA	0.000137129689658443	0.137129689658443	137.129689658443	137129.689658443	-129.332423866556	wt_2fmol_1	0	Other
B1	Mg	wt_2fmol	0.0834788264281776	wt	wt	1	B	ol	bhis	NA	0.000138761854561599	0.138761854561599	138.761854561599	138761.854561599	-0.803694309143647	wt_2fmol_1	0	Other
B1	P	wt_2fmol	0.648848145566219	wt	wt	1	B	ol	bhis	NA	0.00107854142014186	1.07854142014186	1078.54142014186	1078541.42014186	-23.9406413793722	wt_2fmol_1	0	Other
B1	S	wt_2fmol	0.116855032403747	wt	wt	1	B	ol	bhis	NA	0.000194241123228422	0.194241123228422	194.241123228422	194241.123228422	-12.9727386720153	wt_2fmol_1	0	Other
B1	K	wt_2fmol	0.500102275677749	wt	wt	1	B	ol	bhis	NA	0.000831290067346903	0.831290067346903	831.290067346903	831290.067346903	-31.9224678917883	wt_2fmol_1	0	Other
B1	Ca	wt_2fmol	0.00341491758014128	wt	wt	1	B	ol	bhis	NA	5.67641301238348e-06	0.00567641301238348	5.67641301238348	5676.41301238348	-0.371806341699418	wt_2fmol_1	0	Other
B1	V	wt_2fmol	3.06258678880137e-06	wt	wt	1	B	ol	bhis	NA	5.09075463507575e-09	5.09075463507575e-06	0.00509075463507575	5.09075463507575	-0.00425697982594049	wt_2fmol_1	0	Other
B1	Cr	wt_2fmol	2.19355395727803e-06	wt	wt	1	B	ol	bhis	NA	3.64621339585688e-09	3.64621339585688e-06	0.00364621339585688	3.64621339585688	-0.000350817282337597	wt_2fmol_1	0	Other
B1	Mn	wt_2fmol	5.45305751098187e-05	wt	wt	1	B	ol	bhis	NA	9.06429097809511e-08	9.06429097809511e-05	0.0906429097809511	90.6429097809511	-0.00116796877957638	wt_2fmol_1	0	Other
B1	Fe	wt_2fmol	0.00479369952383597	wt	wt	1	B	ol	bhis	NA	7.96827967761181e-06	0.00796827967761181	7.96827967761181	7968.27967761181	-0.0094270318675793	wt_2fmol_1	0	Other
B1	Co	wt_2fmol	1.47342287239469e-05	wt	wt	1	B	ol	bhis	NA	2.44918261402333e-08	2.44918261402333e-05	0.0244918261402333	24.4918261402333	-0.000595100398661274	wt_2fmol_1	0	Other
B1	Ni	wt_2fmol	5.70615127347078e-07	wt	wt	1	B	ol	bhis	NA	9.48499358453567e-10	9.48499358453567e-07	0.000948499358453567	0.948499358453567	-0.000174122295426537	wt_2fmol_1	0	Other
B1	Cu	wt_2fmol	0.000597062340723447	wt	wt	1	B	ol	bhis	NA	9.92460977622337e-07	0.000992460977622337	0.992460977622337	992.460977622337	0.000668425438954547	wt_2fmol_1	0	Other
B1	Zn	wt_2fmol	0.000282894812304602	wt	wt	1	B	ol	bhis	NA	4.70239107098799e-07	0.000470239107098799	0.470239107098799	470.239107098799	-0.0384656050540931	wt_2fmol_1	0	Other
B1	As	wt_2fmol	6.81420733880199e-06	wt	wt	1	B	ol	bhis	NA	1.13268488328946e-08	1.13268488328946e-05	0.0113268488328946	11.3268488328946	-0.000123334571897954	wt_2fmol_1	0	Other
B1	Mo	wt_2fmol	4.76833075972934e-06	wt	wt	1	B	ol	bhis	NA	7.9261107000879e-09	7.9261107000879e-06	0.0079261107000879	7.9261107000879	-0.000154539454337774	wt_2fmol_1	0	Other
B1	Se	wt_2fmol	1.82536086375984e-06	wt	wt	1	B	ol	bhis	NA	3.03418806345343e-09	3.03418806345343e-06	0.00303418806345343	3.03418806345343	-0.000165104298597418	wt_2fmol_1	0	Other
B1	Cd	wt_2fmol	1.96597789091512e-06	wt	wt	1	B	ol	bhis	NA	3.26792732771815e-09	3.26792732771815e-06	0.00326792732771815	3.26792732771815	-1.95501251691774e-06	wt_2fmol_1	0	Other
B2	Na	wt_2fmol	0.0713341598402942	wt	wt	2	B	ol	bhis	NA	0.000118574502500332	0.118574502500332	118.574502500332	118574.502500332	-129.350979053714	wt_2fmol_2	0	Other
B2	Mg	wt_2fmol	0.0728509559212717	wt	wt	2	B	ol	bhis	NA	0.000121095781801848	0.121095781801848	121.095781801848	121095.781801848	-0.821360381903398	wt_2fmol_2	0	Other
B2	P	wt_2fmol	0.555441817360084	wt	wt	2	B	ol	bhis	NA	0.000923277673821421	0.923277673821421	923.277673821421	923277.673821421	-24.0959051256927	wt_2fmol_2	0	Other
B2	S	wt_2fmol	0.0993571009333917	wt	wt	2	B	ol	bhis	NA	0.000165155359499971	0.165155359499971	165.155359499971	165155.359499971	-13.0018244357438	wt_2fmol_2	0	Other
B2	K	wt_2fmol	0.429885332183152	wt	wt	2	B	ol	bhis	NA	0.000714572646680476	0.714572646680476	714.572646680476	714572.646680476	-32.0391853124547	wt_2fmol_2	0	Other
B2	Ca	wt_2fmol	0.00289049350263851	wt	wt	2	B	ol	bhis	NA	4.80469427022258e-06	0.00480469427022258	4.80469427022258	4804.69427022258	-0.372678060441579	wt_2fmol_2	0	Other
B2	V	wt_2fmol	3.28892711123535e-06	wt	wt	2	B	ol	bhis	NA	5.46698660007624e-09	5.46698660007624e-06	0.00546698660007624	5.46698660007624	-0.00425660359397549	wt_2fmol_2	0	Other
B2	Cr	wt_2fmol	2.50462003020537e-06	wt	wt	2	B	ol	bhis	NA	4.16327990262825e-09	4.16327990262825e-06	0.00416327990262825	4.16327990262825	-0.000350300215830826	wt_2fmol_2	0	Other
B2	Mn	wt_2fmol	4.93085492453169e-05	wt	wt	2	B	ol	bhis	NA	8.19626488749077e-08	8.19626488749077e-05	0.0819626488749077	81.9626488749077	-0.00117664904048242	wt_2fmol_2	0	Other
B2	Fe	wt_2fmol	0.00413830411937866	wt	wt	2	B	ol	bhis	NA	6.87885514105712e-06	0.00687885514105712	6.87885514105712	6878.85514105712	-0.010516456404134	wt_2fmol_2	0	Other
B2	Co	wt_2fmol	1.26418364011836e-05	wt	wt	2	B	ol	bhis	NA	2.10137676719955e-08	2.10137676719955e-05	0.0210137676719955	21.0137676719955	-0.000598578457129512	wt_2fmol_2	0	Other
B2	Ni	wt_2fmol	3.18446337170551e-07	wt	wt	2	B	ol	bhis	NA	5.29334278101667e-10	5.29334278101667e-07	0.000529334278101667	0.529334278101667	-0.000174541460506889	wt_2fmol_2	0	Other
B2	Cu	wt_2fmol	0.000511319523423144	wt	wt	2	B	ol	bhis	NA	8.49935826599006e-07	0.000849935826599006	0.849935826599006	849.935826599006	0.000525900287931216	wt_2fmol_2	0	Other
B2	Zn	wt_2fmol	0.000236740224604702	wt	wt	2	B	ol	bhis	NA	3.93519099645481e-07	0.000393519099645481	0.393519099645481	393.519099645481	-0.0385423250615464	wt_2fmol_2	0	Other
B2	As	wt_2fmol	5.8006028625882e-06	wt	wt	2	B	ol	bhis	NA	9.64199480548e-09	9.64199480548e-06	0.00964199480548	9.64199480548	-0.000125019425925368	wt_2fmol_2	0	Other
B2	Mo	wt_2fmol	3.99616721675161e-06	wt	wt	2	B	ol	bhis	NA	6.64258947880396e-09	6.64258947880396e-06	0.00664258947880396	6.64258947880396	-0.000155822975559058	wt_2fmol_2	0	Other
B2	Se	wt_2fmol	1.50865246378288e-06	wt	wt	2	B	ol	bhis	NA	2.5077426542831e-09	2.5077426542831e-06	0.0025077426542831	2.5077426542831	-0.000165630744006588	wt_2fmol_2	0	Other
B2	Cd	wt_2fmol	1.6239282980629e-06	wt	wt	2	B	ol	bhis	NA	2.69935877103091e-09	2.69935877103091e-06	0.00269935877103091	2.69935877103091	-2.52358107360498e-06	wt_2fmol_2	0	Other
B3	Na	wt_2fmol	0.0565367355165815	wt	wt	3	B	ol	bhis	NA	9.39776300986831e-05	0.0939776300986831	93.9776300986831	93977.6300986831	-129.375575926115	wt_2fmol_3	0	Other
B3	Mg	wt_2fmol	0.0702600561133933	wt	wt	3	B	ol	bhis	NA	0.000116789084191121	0.116789084191121	116.789084191121	116789.084191121	-0.825667079514125	wt_2fmol_3	0	Other
B3	P	wt_2fmol	0.51766026896632	wt	wt	3	B	ol	bhis	NA	0.000860475668239346	0.860475668239346	860.475668239346	860475.668239346	-24.1587071312747	wt_2fmol_3	0	Other
B3	S	wt_2fmol	0.0898085468697087	wt	wt	3	B	ol	bhis	NA	0.000149283369835642	0.149283369835642	149.283369835642	149283.369835642	-13.0176964254081	wt_2fmol_3	0	Other
B3	K	wt_2fmol	0.41166865813327	wt	wt	3	B	ol	bhis	NA	0.000684292160199505	0.684292160199505	684.292160199505	684292.160199505	-32.0694657989357	wt_2fmol_3	0	Other
B3	Ca	wt_2fmol	0.00296935700933674	wt	wt	3	B	ol	bhis	NA	4.93578435515679e-06	0.00493578435515679	4.93578435515679	4935.78435515679	-0.372546970356645	wt_2fmol_3	0	Other
B3	V	wt_2fmol	2.97629392221101e-06	wt	wt	3	B	ol	bhis	NA	4.94731517005383e-09	4.94731517005383e-06	0.00494731517005383	4.94731517005383	-0.00425712326540551	wt_2fmol_3	0	Other
B3	Cr	wt_2fmol	2.55307114724018e-06	wt	wt	3	B	ol	bhis	NA	4.24381729328162e-09	4.24381729328162e-06	0.00424381729328162	4.24381729328162	-0.000350219678440172	wt_2fmol_3	0	Other
B3	Mn	wt_2fmol	5.19442279007686e-05	wt	wt	3	B	ol	bhis	NA	8.63437796826528e-08	8.63437796826528e-05	0.0863437796826528	86.3437796826528	-0.00117226790967467	wt_2fmol_3	0	Other
B3	Fe	wt_2fmol	0.00384416007222233	wt	wt	3	B	ol	bhis	NA	6.38991710445472e-06	0.00638991710445472	6.38991710445472	6389.91710445472	-0.0110053944407364	wt_2fmol_3	0	Other
B3	Co	wt_2fmol	1.21487499056006e-05	wt	wt	3	B	ol	bhis	NA	2.01941395158038e-08	2.01941395158038e-05	0.0201941395158038	20.1941395158038	-0.000599398085285703	wt_2fmol_3	0	Other
B3	Ni	wt_2fmol	7.56221836784766e-07	wt	wt	3	B	ol	bhis	NA	1.25702227764923e-09	1.25702227764923e-06	0.00125702227764923	1.25702227764923	-0.000173813772507341	wt_2fmol_3	0	Other
B3	Cu	wt_2fmol	0.000497619172843217	wt	wt	3	B	ol	bhis	NA	8.2716255419022e-07	0.00082716255419022	0.82716255419022	827.16255419022	0.00050312701552243	wt_2fmol_3	0	Other
B3	Zn	wt_2fmol	0.000225363081087904	wt	wt	3	B	ol	bhis	NA	3.74607555226938e-07	0.000374607555226938	0.374607555226938	374.607555226938	-0.038561236605965	wt_2fmol_3	0	Other
B3	As	wt_2fmol	5.67701010955246e-06	wt	wt	3	B	ol	bhis	NA	9.43655397269148e-09	9.43655397269148e-06	0.00943655397269148	9.43655397269148	-0.000125224866758157	wt_2fmol_3	0	Other
B3	Mo	wt_2fmol	3.94279660327705e-06	wt	wt	3	B	ol	bhis	NA	6.55387470379221e-09	6.55387470379221e-06	0.00655387470379221	6.55387470379221	-0.00015591169033407	wt_2fmol_3	0	Other
B3	Se	wt_2fmol	1.28961037244742e-06	wt	wt	3	B	ol	bhis	NA	2.14364210182853e-09	2.14364210182853e-06	0.00214364210182853	2.14364210182853	-0.000165994844559043	wt_2fmol_3	0	Other
B3	Cd	wt_2fmol	1.48337236971081e-06	wt	wt	3	B	ol	bhis	NA	2.46572106764821e-09	2.46572106764821e-06	0.00246572106764821	2.46572106764821	-2.75721877698768e-06	wt_2fmol_3	0	Other
D1	Na	wt_3mp	0.114957643760195	wt	wt	1	D	mp	bhis	NA	0.000191087207699555	0.191087207699555	191.087207699555	191087.207699555	-129.278466348514	wt_3mp_1	0	Other
D1	Mg	wt_3mp	0.140680634889084	wt	wt	1	D	mp	bhis	NA	0.000233844995591878	0.233844995591878	233.844995591878	233844.995591878	-0.708611168113368	wt_3mp_1	0	Other
D1	P	wt_3mp	1	wt	wt	1	D	mp	bhis	NA	0.00166224012122385	1.66224012122385	1662.24012122385	1662240.12122385	-23.3569426782902	wt_3mp_1	0	Other
D1	S	wt_3mp	0.169959352745899	wt	wt	1	D	mp	bhis	NA	0.000282513255111469	0.282513255111469	282.513255111469	282513.255111469	-12.8844665401323	wt_3mp_1	0	Other
D1	K	wt_3mp	0.833560133824765	wt	wt	1	D	mp	bhis	NA	0.00138557709789624	1.38557709789624	1385.57709789624	1385577.09789624	-31.3681808612389	wt_3mp_1	0	Other
D1	Ca	wt_3mp	0.00872451054029488	wt	wt	1	D	mp	bhis	NA	1.45022314581185e-05	0.0145022314581185	14.5022314581185	14502.2314581185	-0.362980523253683	wt_3mp_1	0	Other
D1	V	wt_3mp	4.98965747885699e-06	wt	wt	1	D	mp	bhis	NA	8.29400885252071e-09	8.29400885252071e-06	0.00829400885252071	8.29400885252071	-0.00425377657172304	wt_3mp_1	0	Other
D1	Cr	wt_3mp	5.49639523003285e-06	wt	wt	1	D	mp	bhis	NA	9.13632867346399e-09	9.13632867346399e-06	0.00913632867346399	9.13632867346399	-0.00034532716705999	wt_3mp_1	0	Other
D1	Mn	wt_3mp	8.19392509557635e-05	wt	wt	1	D	mp	bhis	NA	1.362027104417e-07	0.0001362027104417	0.1362027104417	136.2027104417	-0.00112240897891563	wt_3mp_1	0	Other
D1	Fe	wt_3mp	0.00685621636938114	wt	wt	1	D	mp	bhis	NA	1.1396677928977e-05	0.011396677928977	11.396677928977	11396.677928977	-0.00599863361621412	wt_3mp_1	0	Other
D1	Co	wt_3mp	4.42849131059894e-05	wt	wt	1	D	mp	bhis	NA	7.36121593296873e-08	7.36121593296873e-05	0.0736121593296873	73.6121593296873	-0.00054598006547182	wt_3mp_1	0	Other
D1	Ni	wt_3mp	1.43237627117264e-06	wt	wt	1	D	mp	bhis	NA	2.38095330663216e-09	2.38095330663216e-06	0.00238095330663216	2.38095330663216	-0.000172689841478358	wt_3mp_1	0	Other
D1	Cu	wt_3mp	0.00103618220326202	wt	wt	1	D	mp	bhis	NA	1.72238363116026e-06	0.00172238363116026	1.72238363116026	1722.38363116026	0.00139834809249247	wt_3mp_1	0	Other
D1	Zn	wt_3mp	0.000426157904729316	wt	wt	1	D	mp	bhis	NA	7.08376767217759e-07	0.000708376767217759	0.708376767217759	708.376767217759	-0.0382274673939741	wt_3mp_1	0	Other
D1	As	wt_3mp	7.18096417599639e-06	wt	wt	1	D	mp	bhis	NA	1.19364867624124e-08	1.19364867624124e-05	0.0119364867624124	11.9364867624124	-0.000122724933968436	wt_3mp_1	0	Other
D1	Mo	wt_3mp	1.83585898000589e-05	wt	wt	1	D	mp	bhis	NA	3.05163845347487e-08	3.05163845347487e-05	0.0305163845347487	30.5163845347487	-0.000131949180503114	wt_3mp_1	0	Other
D1	Se	wt_3mp	3.69938624841084e-06	wt	wt	1	D	mp	bhis	NA	6.14926824601227e-09	6.14926824601227e-06	0.00614926824601227	6.14926824601227	-0.000161989218414859	wt_3mp_1	0	Other
D1	Cd	wt_3mp	2.48042427004832e-06	wt	wt	1	D	mp	bhis	NA	4.12306073933169e-09	4.12306073933169e-06	0.00412306073933169	4.12306073933169	-1.0998791053042e-06	wt_3mp_1	0	Other
D2	Na	wt_3mp	0.0701151984131296	wt	wt	2	D	mp	bhis	NA	0.000116548295909875	0.116548295909875	116.548295909875	116548.295909875	-129.353005260304	wt_3mp_2	0	Other
D2	Mg	wt_3mp	0.13111803047573	wt	wt	2	D	mp	bhis	NA	0.00021794965087261	0.21794965087261	217.94965087261	217949.65087261	-0.724506512832636	wt_3mp_2	0	Other
D2	P	wt_3mp	1	wt	wt	2	D	mp	bhis	NA	0.00166224012122385	1.66224012122385	1662.24012122385	1662240.12122385	-23.3569426782902	wt_3mp_2	0	Other
D2	S	wt_3mp	0.162005776367082	wt	wt	2	D	mp	bhis	NA	0.000269292501347381	0.269292501347381	269.292501347381	269292.501347381	-12.8976872938964	wt_3mp_2	0	Other
D2	K	wt_3mp	0.787155764966556	wt	wt	2	D	mp	bhis	NA	0.00130844189418006	1.30844189418006	1308.44189418006	1308441.89418006	-31.4453160649551	wt_3mp_2	0	Other
D2	Ca	wt_3mp	0.0088082806253683	wt	wt	2	D	mp	bhis	NA	1.46414774544859e-05	0.0146414774544859	14.6414774544859	14641.4774544859	-0.362841277257316	wt_3mp_2	0	Other
D2	V	wt_3mp	4.01892534701115e-06	wt	wt	2	D	mp	bhis	NA	6.6804189560054e-09	6.6804189560054e-06	0.0066804189560054	6.6804189560054	-0.00425539016161956	wt_3mp_2	0	Other
D2	Cr	wt_3mp	6.53871626213881e-06	wt	wt	2	D	mp	bhis	NA	1.0868916512226e-08	1.0868916512226e-05	0.010868916512226	10.868916512226	-0.000343594579221228	wt_3mp_2	0	Other
D2	Mn	wt_3mp	7.7630758201345e-05	wt	wt	2	D	mp	bhis	NA	1.29040960923303e-07	0.000129040960923303	0.129040960923303	129.040960923303	-0.00112957072843402	wt_3mp_2	0	Other
D2	Fe	wt_3mp	0.00703862542762671	wt	wt	2	D	mp	bhis	NA	1.16998855840675e-05	0.0116998855840675	11.6998855840675	11699.8855840675	-0.00569542596112362	wt_3mp_2	0	Other
D2	Co	wt_3mp	2.51543464667742e-05	wt	wt	2	D	mp	bhis	NA	4.18125639202374e-08	4.18125639202374e-05	0.0418125639202374	41.8125639202374	-0.00057777966088127	wt_3mp_2	0	Other
D2	Ni	wt_3mp	1.3814554292249e-06	wt	wt	2	D	mp	bhis	NA	2.29631064014013e-09	2.29631064014013e-06	0.00229631064014013	2.29631064014013	-0.00017277448414485	wt_3mp_2	0	Other
D2	Cu	wt_3mp	0.000994230777673271	wt	wt	2	D	mp	bhis	NA	1.6526502884041e-06	0.0016526502884041	1.6526502884041	1652.6502884041	0.00132861474973631	wt_3mp_2	0	Other
D2	Zn	wt_3mp	0.000389532225225163	wt	wt	2	D	mp	bhis	NA	6.4749609327887e-07	0.00064749609327887	0.64749609327887	647.49609327887	-0.038288348067913	wt_3mp_2	0	Other
D2	As	wt_3mp	6.84347625375823e-06	wt	wt	2	D	mp	bhis	NA	1.13755007976396e-08	1.13755007976396e-05	0.0113755007976396	11.3755007976396	-0.000123285919933209	wt_3mp_2	0	Other
D2	Mo	wt_3mp	8.28399537814195e-06	wt	wt	2	D	mp	bhis	NA	1.37699894815805e-08	1.37699894815805e-05	0.0137699894815805	13.7699894815805	-0.000148695575556282	wt_3mp_2	0	Other
D2	Se	wt_3mp	2.77146930143455e-06	wt	wt	2	D	mp	bhis	NA	4.60684746758474e-09	4.60684746758474e-06	0.00460684746758474	4.60684746758474	-0.000163531639193287	wt_3mp_2	0	Other
D2	Cd	wt_3mp	2.34659919967626e-06	wt	wt	2	D	mp	bhis	NA	3.90061133813365e-09	3.90061133813365e-06	0.00390061133813365	3.90061133813365	-1.32232850650224e-06	wt_3mp_2	0	Other
D3	Na	wt_3mp	0.073521170984762	wt	wt	3	D	mp	bhis	NA	0.00012220984017023	0.12220984017023	122.20984017023	122209.84017023	-129.347343716044	wt_3mp_3	0	Other
D3	Mg	wt_3mp	0.134124096146921	wt	wt	3	D	mp	bhis	NA	0.000222946453838296	0.222946453838296	222.946453838296	222946.453838296	-0.71950970986695	wt_3mp_3	0	Other
D3	P	wt_3mp	1	wt	wt	3	D	mp	bhis	NA	0.00166224012122385	1.66224012122385	1662.24012122385	1662240.12122385	-23.3569426782902	wt_3mp_3	0	Other
D3	S	wt_3mp	0.168901062602896	wt	wt	3	D	mp	bhis	NA	0.000280754122775874	0.280754122775874	280.754122775874	280754.122775874	-12.8862256724679	wt_3mp_3	0	Other
D3	K	wt_3mp	0.782473528482486	wt	wt	3	D	mp	bhis	NA	0.00130065889283918	1.30065889283918	1300.65889283918	1300658.89283918	-31.453099066296	wt_3mp_3	0	Other
D3	Ca	wt_3mp	0.00833488579973748	wt	wt	3	D	mp	bhis	NA	1.38545815821426e-05	0.0138545815821426	13.8545815821426	13854.5815821426	-0.363628173129659	wt_3mp_3	0	Other
D3	V	wt_3mp	4.73761485156388e-06	wt	wt	3	D	mp	bhis	NA	7.87505348517545e-09	7.87505348517545e-06	0.00787505348517545	7.87505348517545	-0.00425419552709039	wt_3mp_3	0	Other
D3	Cr	wt_3mp	4.2590143492853e-06	wt	wt	3	D	mp	bhis	NA	7.0795045282501e-09	7.0795045282501e-06	0.0070795045282501	7.0795045282501	-0.000347383991205204	wt_3mp_3	0	Other
D3	Mn	wt_3mp	8.17425441120668e-05	wt	wt	3	D	mp	bhis	NA	1.35875736433988e-07	0.000135875736433988	0.135875736433988	135.875736433988	-0.00112273595292334	wt_3mp_3	0	Other
D3	Fe	wt_3mp	0.00719512641391739	wt	wt	3	D	mp	bhis	NA	1.19600278024909e-05	0.0119600278024909	11.9600278024909	11960.0278024909	-0.00543528374270021	wt_3mp_3	0	Other
D3	Co	wt_3mp	2.56997996636594e-05	wt	wt	3	D	mp	bhis	NA	4.27192381083499e-08	4.27192381083499e-05	0.0427192381083499	42.7192381083499	-0.000576872986693157	wt_3mp_3	0	Other
D3	Ni	wt_3mp	1.7672842641034e-06	wt	wt	3	D	mp	bhis	NA	2.93765080940024e-09	2.93765080940024e-06	0.00293765080940024	2.93765080940024	-0.00017213314397559	wt_3mp_3	0	Other
D3	Cu	wt_3mp	0.00104825794307975	wt	wt	3	D	mp	bhis	NA	1.74245641037874e-06	0.00174245641037874	1.74245641037874	1742.45641037874	0.00141842087171095	wt_3mp_3	0	Other
D3	Zn	wt_3mp	0.000406085268560207	wt	wt	3	D	mp	bhis	NA	6.75011226038737e-07	0.000675011226038737	0.675011226038737	675.011226038737	-0.0382608329351532	wt_3mp_3	0	Other
D3	As	wt_3mp	6.72975599527208e-06	wt	wt	3	D	mp	bhis	NA	1.1186470421388e-08	1.1186470421388e-05	0.011186470421388	11.186470421388	-0.00012347495030946	wt_3mp_3	0	Other
D3	Mo	wt_3mp	8.47680639151954e-06	wt	wt	3	D	mp	bhis	NA	1.40904876838305e-08	1.40904876838305e-05	0.0140904876838305	14.0904876838305	-0.000148375077354032	wt_3mp_3	0	Other
D3	Se	wt_3mp	2.74136491152065e-06	wt	wt	3	D	mp	bhis	NA	4.55680674284489e-09	4.55680674284489e-06	0.00455680674284489	4.55680674284489	-0.000163581679918026	wt_3mp_3	0	Other
D3	Cd	wt_3mp	2.41616830641457e-06	wt	wt	3	D	mp	bhis	NA	4.01625189855177e-09	4.01625189855177e-06	0.00401625189855177	4.01625189855177	-1.20668794608412e-06	wt_3mp_3	0	Other
D1	Na	wt_3atcell	39.1999536575494	wt	wt	1	D	atcell	bhis	39.2391928503998	0.065159735719694	65.159735719694	65159.735719694	65159735.719694	-64.30981783652	wt_3atcell_1	5.05004057789633	Na
D1	Mg	wt_3atcell	47.9713587351395	wt	wt	1	D	atcell	bhis	48.0193781132527	0.0797399171591709	79.7399171591709	79739.9171591709	79739917.1591709	78.7974609954657	wt_3atcell_1	6.18004067825271	Mg
D1	P	wt_3atcell	340.994755766928	wt	wt	1	D	atcell	bhis	341.336091858787	0.566815164162715	566.815164162715	566815.164162715	566815164.162715	541.795981363201	wt_3atcell_1	43.9295762570678	P
D1	S	wt_3atcell	57.9552479798929	wt	wt	1	D	atcell	bhis	58.0132612411341	0.0963355384276554	96.3355384276554	96335.5384276554	96335538.4276554	83.1685586324116	wt_3atcell_1	7.46624234705284	S
D1	K	wt_3atcell	284.239634250624	wt	wt	1	D	atcell	bhis	284.524158409033	0.472474524093379	472.474524093379	472474.524093379	472474524.093379	439.720766134244	wt_3atcell_1	36.6179434637066	K
D1	Ca	wt_3atcell	2.97501234087385	wt	wt	1	D	atcell	bhis	2.97799033120505	0.00494518487413658	4.94518487413658	4945.18487413658	4945184.87413658	4.56770211942478	wt_3atcell_1	0.383264051085476	Other
D1	V	wt_3atcell	0.00170144703336347	wt	wt	1	D	atcell	bhis	0.00170315018354701	2.82821352299404e-06	0.00282821352299404	2.82821352299404	2828.21352299404	-0.00143385705758152	wt_3atcell_1	0.000219193538714096	Other
D1	Cr	wt_3atcell	0.00187424194906356	wt	wt	1	D	atcell	bhis	0.00187611806713069	3.11544016461424e-06	0.00311544016461424	3.11544016461424	3115.44016461424	0.00276097666888079	wt_3atcell_1	0.000241454313396712	Other
D1	Mn	wt_3atcell	0.0279408548673856	wt	wt	1	D	atcell	bhis	0.0279688236910767	4.6444409981861e-05	0.046444409981861	46.444409981861	46444.409981861	0.0451857982925037	wt_3atcell_1	0.00359955657330823	Other
D1	Fe	wt_3atcell	2.33793382636234	wt	wt	1	D	atcell	bhis	2.3402741004628	0.00388620740694586	3.88620740694586	3886.20740694586	3886207.40694586	3.86881209540067	wt_3atcell_1	0.301190679833685	Other
D1	Co	wt_3atcell	0.0151009231287365	wt	wt	1	D	atcell	bhis	0.0151160391679044	2.51013602921029e-05	0.0251013602921029	25.1013602921029	25101.3602921029	0.0244817680673014	wt_3atcell_1	0.00194541746732718	Other
D1	Ni	wt_3atcell	0.000488432796754856	wt	wt	1	D	atcell	bhis	0.00048892171847333	8.11892591287495e-07	0.000811892591287495	0.811892591287495	811.892591287495	0.000636821796502505	wt_3atcell_1	6.29236826332927e-05	Other
D1	Cu	wt_3atcell	0.353332697331372	wt	wt	1	D	atcell	bhis	0.353686383715087	0.000587323785644448	0.587323785644448	587.323785644448	587323.785644448	0.58699975010578	wt_3atcell_1	0.0455190451144156	Other
D1	Zn	wt_3atcell	0.145317610641319	wt	wt	1	D	atcell	bhis	0.145463073715034	0.000241552762728386	0.241552762728386	241.552762728386	241552.762728386	0.202616918567194	wt_3atcell_1	0.0187209361733587	Other
D1	As	wt_3atcell	0.00244867112536495	wt	wt	1	D	atcell	bhis	0.00245112224761256	4.07027938826397e-06	0.00407027938826397	4.07027938826397	4070.27938826397	0.00393561796753312	wt_3atcell_1	0.000315456713368705	Other
D1	Mo	wt_3atcell	0.00626018284509629	wt	wt	1	D	atcell	bhis	0.00626644929439068	1.04059270913163e-05	0.0104059270913163	10.4059270913163	10405.9270913163	0.0102434615262784	wt_3atcell_1	0.000806485070593912	Other
D1	Se	wt_3atcell	0.00126147131026439	wt	wt	1	D	atcell	bhis	0.0012627340443087	2.09686822369428e-06	0.00209686822369428	2.09686822369428	2096.86822369428	0.00192872973703341	wt_3atcell_1	0.000162512470303912	Other
D1	Cd	wt_3atcell	0.000845811668163488	wt	wt	1	D	atcell	bhis	0.000846658326489978	1.40594208982062e-06	0.00140594208982062	1.40594208982062	1405.94208982062	0.00140071914997598	wt_3atcell_1	0.000108963987120969	Other
D2	Na	wt_3atcell	20.8318326370605	wt	wt	2	D	atcell	bhis	20.8526853223829	0.0346275080079424	34.6275080079424	34627.5080079424	34627508.0079424	-94.8420455482716	wt_3atcell_2	3.23445331510689	Na
D2	Mg	wt_3atcell	38.9563023194687	wt	wt	2	D	atcell	bhis	38.9952976170858	0.0647547286899466	64.7547286899466	64754.7286899466	64754728.6899466	63.8122725262414	wt_3atcell_2	6.04854807432303	Mg
D2	P	wt_3atcell	297.108659870235	wt	wt	2	D	atcell	bhis	297.406065936171	0.493865934799354	493.865934799354	493865.934799354	493865934.799354	468.84675199984	wt_3atcell_2	46.1305592554841	P
D2	S	wt_3atcell	48.1333191076605	wt	wt	2	D	atcell	bhis	48.1815006082688	0.0800091341884237	80.0091341884237	80009.1341884237	80009134.1884237	66.8421543931799	wt_3atcell_2	7.47341706643234	S
D2	K	wt_3atcell	233.870794438343	wt	wt	2	D	atcell	bhis	234.10489933768	0.388749417697908	388.749417697908	388749.417697908	388749417.697908	355.995659738773	wt_3atcell_2	36.3119356590855	K
D2	Ca	wt_3atcell	2.61701645236413	wt	wt	2	D	atcell	bhis	2.61963608845258	0.00435010974502255	4.35010974502255	4350.10974502255	4350109.74502255	3.97262699031075	wt_3atcell_2	0.406330911327484	Other
D2	V	wt_3atcell	0.001194057523969	wt	wt	2	D	atcell	bhis	0.00119525277674575	1.98481032339048e-06	0.00198481032339048	1.98481032339048	1984.81032339048	-0.00227726025718508	wt_3atcell_2	0.000185395273863665	Other
D2	Cr	wt_3atcell	0.00194270922591577	wt	wt	2	D	atcell	bhis	0.00194465387979557	3.22924921918892e-06	0.00322924921918892	3.22924921918892	3229.24921918892	0.00287478572345547	wt_3atcell_2	0.000301634637985392	Other
D2	Mn	wt_3atcell	0.0230647705339118	wt	wt	2	D	atcell	bhis	0.0230878583923041	3.83391869682898e-05	0.0383391869682898	38.3391869682898	38339.1869682898	0.0370805752789325	wt_3atcell_2	0.0035811502912553	Other
D2	Fe	wt_3atcell	2.09123656813073	wt	wt	2	D	atcell	bhis	2.09332989802876	0.00347613732651736	3.47613732651736	3476.13732651736	3476137.32651736	3.45874201497217	wt_3atcell_2	0.32469572736629	Other
D2	Co	wt_3atcell	0.00747357416865484	wt	wt	2	D	atcell	bhis	0.00748105522387872	1.24228748320802e-05	0.0124228748320802	12.4228748320802	12422.8748320802	0.0118032826072787	wt_3atcell_2	0.0011603840702185	Other
D2	Ni	wt_3atcell	0.000410442371247469	wt	wt	2	D	atcell	bhis	0.000410853224471941	6.82253776937796e-07	0.000682253776937796	0.682253776937796	682.253776937796	0.000507182982152806	wt_3atcell_2	6.37273115366692e-05	Other
D2	Cu	wt_3atcell	0.295394573956247	wt	wt	2	D	atcell	bhis	0.295690264220467	0.000491016712421898	0.491016712421898	491.016712421898	491016.712421898	0.49069267688323	wt_3atcell_2	0.0458644218030828	Other
D2	Zn	wt_3atcell	0.115733397412919	wt	wt	2	D	atcell	bhis	0.115849246659578	0.000192376696545298	0.192376696545298	192.376696545298	192376.696545298	0.153440852384106	wt_3atcell_2	0.01796933939767	Other
D2	As	wt_3atcell	0.00203325605860788	wt	wt	2	D	atcell	bhis	0.00203529134995784	3.37975979733949e-06	0.00337975979733949	3.37975979733949	3379.75979733949	0.00324509837660864	wt_3atcell_2	0.000315693386837492	Other
D2	Mo	wt_3atcell	0.00246124676517097	wt	wt	2	D	atcell	bhis	0.00246371047564662	4.0911831212996e-06	0.0040911831212996	4.0911831212996	4091.1831212996	0.00392871755626174	wt_3atcell_2	0.000382145339663533	Other
D2	Se	wt_3atcell	0.000823427530020715	wt	wt	2	D	atcell	bhis	0.000824251781802518	1.36873427732069e-06	0.00136873427732069	1.36873427732069	1368.73427732069	0.00120059579065982	wt_3atcell_2	0.000127849428834582	Other
D2	Cd	wt_3atcell	0.000697194943468378	wt	wt	2	D	atcell	bhis	0.000697892836304683	1.15890540734753e-06	0.00115890540734753	1.15890540734753	1158.90540734753	0.00115368246750289	wt_3atcell_2	0.000108249933429537	Other
D3	Na	wt_3atcell	25.5737744083317	wt	wt	3	D	atcell	bhis	25.5993737821138	0.0425097538726566	42.5097538726566	42509.7538726566	42509753.8726566	-86.9597996835573	wt_3atcell_3	3.3785085944491	Na
D3	Mg	wt_3atcell	46.6540362679159	wt	wt	3	D	atcell	bhis	46.7007370049208	0.0775502109015623	77.5502109015623	77550.2109015623	77550210.9015623	76.6077547378571	wt_3atcell_3	6.16338675629917	Mg
D3	P	wt_3atcell	347.842316244284	wt	wt	3	D	atcell	bhis	348.190506751035	0.578197453920683	578.197453920683	578197.453920683	578197453.920683	553.178271121169	wt_3atcell_3	45.952867034032	P
D3	S	wt_3atcell	58.7509368319122	wt	wt	3	D	atcell	bhis	58.8097465784907	0.0976581643614923	97.6581643614923	97658.1643614923	97658164.3614923	84.4911845662485	wt_3atcell_3	7.7614880716976	S
D3	K	wt_3atcell	272.177404547186	wt	wt	3	D	atcell	bhis	272.449854401588	0.452424201928907	452.424201928907	452424.201928907	452424201.928907	419.670443969772	wt_3atcell_3	35.9569020120056	K
D3	Ca	wt_3atcell	2.89922598221228	wt	wt	3	D	atcell	bhis	2.9021281103226	0.00481920974812787	4.81920974812787	4819.20974812787	4819209.74812787	4.44172699341607	wt_3atcell_3	0.383011898899179	Other
D3	V	wt_3atcell	0.0016479429234413	wt	wt	3	D	atcell	bhis	0.00164959251595726	2.73927684483105e-06	0.00273927684483105	2.73927684483105	2739.27684483105	-0.00152279373574451	wt_3atcell_3	0.00021770698533237	Other
D3	Cr	wt_3atcell	0.00148146541617304	wt	wt	3	D	atcell	bhis	0.00148294836453758	2.46255125296841e-06	0.00246255125296841	2.46255125296841	2462.55125296841	0.00210808775723496	wt_3atcell_3	0.000195713920088741	Other
D3	Mn	wt_3atcell	0.0284335158796419	wt	wt	3	D	atcell	bhis	0.0284619778574994	4.72633308825961e-05	0.0472633308825961	47.2633308825961	47263.3308825961	0.0460047191932388	wt_3atcell_3	0.0037563042606053	Other
D3	Fe	wt_3atcell	2.50276943748745	wt	wt	3	D	atcell	bhis	2.50527471219965	0.00416020377316449	4.16020377316449	4160.20377316449	4160203.77316449	4.1428084616193	wt_3atcell_3	0.330636687391798	Other
D3	Co	wt_3atcell	0.00893947784202138	wt	wt	3	D	atcell	bhis	0.00894842626828967	1.48595587317995e-05	0.0148595587317995	14.8595587317995	14859.5587317995	0.014239966506998	wt_3atcell_3	0.0011809794767454	Other
D3	Ni	wt_3atcell	0.000614736251887803	wt	wt	3	D	atcell	bhis	0.000615351603491295	1.02183926185868e-06	0.00102183926185868	1.02183926185868	1021.83926185868	0.00084676846707369	wt_3atcell_3	8.12117787996812e-05	Other
D3	Cu	wt_3atcell	0.364628470942328	wt	wt	3	D	atcell	bhis	0.364993464406735	0.000606100073740842	0.606100073740842	606.100073740842	606100.073740842	0.605776038202174	wt_3atcell_3	0.0481704578757116	Other
D3	Zn	wt_3atcell	0.141253640408665	wt	wt	3	D	atcell	bhis	0.141395035444109	0.000234797468356208	0.234797468356208	234.797468356208	234797.468356208	0.195861624195016	wt_3atcell_3	0.0186607823506264	Other
D3	As	wt_3atcell	0.0023408939131543	wt	wt	3	D	atcell	bhis	0.00234323715030461	3.89112778197377e-06	0.00389112778197377	3.89112778197377	3891.12778197377	0.00375646636124292	wt_3atcell_3	0.000309251582422218	Other
D3	Mo	wt_3atcell	0.00294859196958051	wt	wt	3	D	atcell	bhis	0.0029515435130936	4.90126787295517e-06	0.00490126787295517	4.90126787295517	4901.26787295517	0.00473880230791731	wt_3atcell_3	0.00038953355698273	Other
D3	Se	wt_3atcell	0.00095356272049415	wt	wt	3	D	atcell	bhis	0.000954517237731882	1.58505021210874e-06	0.00158505021210874	1.58505021210874	1585.05021210874	0.00141691172544787	wt_3atcell_3	0.00012597357727087	Other
D3	Cd	wt_3atcell	0.000840445580139274	wt	wt	3	D	atcell	bhis	0.00084128686700628	1.39702236301275e-06	0.00139702236301275	1.39702236301275	1397.02236301275	0.00139179942316811	wt_3atcell_3	0.000111029860916511	Other
D1	Na	wt_3fmol	0.0650930626945726	wt	wt	1	D	ol	bhis	NA	0.000108200300424258	0.108200300424258	108.200300424258	108200.300424258	-129.36135325579	wt_3fmol_1	0	Other
D1	Mg	wt_3fmol	0.0796583253380683	wt	wt	1	D	ol	bhis	NA	0.000132411264366439	0.132411264366439	132.411264366439	132411.264366439	-0.810044899338807	wt_3fmol_1	0	Other
D1	P	wt_3fmol	0.566235185111818	wt	wt	1	D	ol	bhis	NA	0.000941218842741476	0.941218842741476	941.218842741476	941218.842741476	-24.0779639567726	wt_3fmol_1	0	Other
D1	S	wt_3fmol	0.0962369655635587	wt	wt	1	D	ol	bhis	NA	0.000159968945304585	0.159968945304585	159.968945304585	159968.945304585	-13.0070108499392	wt_3fmol_1	0	Other
D1	K	wt_3fmol	0.471991076678098	wt	wt	1	D	ol	bhis	NA	0.000784562504513975	0.784562504513975	784.562504513975	784562.504513975	-31.9691954546212	wt_3fmol_1	0	Other
D1	Ca	wt_3fmol	0.00494012484079388	wt	wt	1	D	ol	bhis	NA	8.21167371422216e-06	0.00821167371422216	8.21167371422216	8211.67371422216	-0.369271080997579	wt_3fmol_1	0	Other
D1	V	wt_3fmol	2.82531962618515e-06	wt	wt	1	D	ol	bhis	NA	4.69635963792612e-09	4.69635963792612e-06	0.00469635963792612	4.69635963792612	-0.00425737422093764	wt_3fmol_1	0	Other
D1	Cr	wt_3fmol	3.11225237052537e-06	wt	wt	1	D	ol	bhis	NA	5.17331075766129e-09	5.17331075766129e-06	0.00517331075766129	5.17331075766129	-0.000349290184975793	wt_3fmol_1	0	Other
D1	Mn	wt_3fmol	4.63968869328604e-05	wt	wt	1	D	ol	bhis	NA	7.71227669596871e-08	7.71227669596871e-05	0.0771227669596871	77.1227669596871	-0.00118148892239764	wt_3fmol_1	0	Other
D1	Fe	wt_3fmol	0.0038822309450832	wt	wt	1	D	ol	bhis	NA	6.45320003677407e-06	0.00645320003677407	6.45320003677407	6453.20003677407	-0.010942111508417	wt_3fmol_1	0	Other
D1	Co	wt_3fmol	2.50756759702307e-05	wt	wt	1	D	ol	bhis	NA	4.16817946645261e-08	4.16817946645261e-05	0.0416817946645261	41.6817946645261	-0.000577910430136981	wt_3fmol_1	0	Other
D1	Ni	wt_3fmol	8.11061843057213e-07	wt	wt	1	D	ol	bhis	NA	1.34817953632346e-09	1.34817953632346e-06	0.00134817953632346	1.34817953632346	-0.000173722615248667	wt_3fmol_1	0	Other
D1	Cu	wt_3fmol	0.000586722821673644	wt	wt	1	D	ol	bhis	NA	9.75274214223595e-07	0.000975274214223595	0.975274214223595	975.274214223595	0.000651238675555805	wt_3fmol_1	0	Other
D1	Zn	wt_3fmol	0.000241305600071269	wt	wt	1	D	ol	bhis	NA	4.01107849914459e-07	0.000401107849914459	0.401107849914459	401.107849914459	-0.0385347363112774	wt_3fmol_1	0	Other
D1	As	wt_3fmol	4.06611457947665e-06	wt	wt	1	D	ol	bhis	NA	6.75885879149932e-09	6.75885879149932e-06	0.00675885879149932	6.75885879149932	-0.000127902561939349	wt_3fmol_1	0	Other
D1	Mo	wt_3fmol	1.03952794938283e-05	wt	wt	1	D	ol	bhis	NA	1.72794506459769e-08	1.72794506459769e-05	0.0172794506459769	17.2794506459769	-0.000145186114391885	wt_3fmol_1	0	Other
D1	Se	wt_3fmol	2.09472265716903e-06	wt	wt	1	D	ol	bhis	NA	3.48193204358298e-09	3.48193204358298e-06	0.00348193204358298	3.48193204358298	-0.000164656554617288	wt_3fmol_1	0	Other
D1	Cd	wt_3fmol	1.40450349570666e-06	wt	wt	1	D	ol	bhis	NA	2.33462206096275e-09	2.33462206096275e-06	0.00233462206096275	2.33462206096275	-2.88831778367314e-06	wt_3fmol_1	0	Other
D2	Na	wt_3fmol	0.0345920763002198	wt	wt	2	D	ol	bhis	NA	5.75003371026619e-05	0.0575003371026619	57.5003371026619	57500.3371026619	-129.412053219111	wt_3fmol_2	0	Other
D2	Mg	wt_3fmol	0.0646884700778606	wt	wt	2	D	ol	bhis	NA	0.000107527770344008	0.107527770344008	107.527770344008	107527.770344008	-0.834928393361238	wt_3fmol_2	0	Other
D2	P	wt_3fmol	0.493360599172777	wt	wt	2	D	ol	bhis	NA	0.000820083782176026	0.820083782176026	820.083782176026	820083.782176026	-24.1990990173381	wt_3fmol_2	0	Other
D2	S	wt_3fmol	0.0799272668979142	wt	wt	2	D	ol	bhis	NA	0.00013285830981748	0.13285830981748	132.85830981748	132858.30981748	-13.0341214854263	wt_3fmol_2	0	Other
D2	K	wt_3fmol	0.388351639846205	wt	wt	2	D	ol	bhis	NA	0.000645533676895436	0.645533676895436	645.533676895436	645533.676895436	-32.1082242822397	wt_3fmol_2	0	Other
D2	Ca	wt_3fmol	0.00434565860701367	wt	wt	2	D	ol	bhis	NA	7.22352808971985e-06	0.00722352808971985	7.22352808971985	7223.52808971985	-0.370259226622082	wt_3fmol_2	0	Other
D2	V	wt_3fmol	1.98277941723208e-06	wt	wt	2	D	ol	bhis	NA	3.29585549886e-09	3.29585549886e-06	0.00329585549886	3.29585549886	-0.0042587747250767	wt_3fmol_2	0	Other
D2	Cr	wt_3fmol	3.22594497290958e-06	wt	wt	2	D	ol	bhis	NA	5.36229516283068e-09	5.36229516283068e-06	0.00536229516283068	5.36229516283068	-0.000349101200570623	wt_3fmol_2	0	Other
D2	Mn	wt_3fmol	3.82999573804525e-05	wt	wt	2	D	ol	bhis	NA	6.36637257989516e-08	6.36637257989516e-05	0.0636637257989516	63.6637257989516	-0.00119494796355838	wt_3fmol_2	0	Other
D2	Fe	wt_3fmol	0.00347258045832666	wt	wt	2	D	ol	bhis	NA	5.77226256200846e-06	0.00577226256200846	5.77226256200846	5772.26256200846	-0.0116230489831827	wt_3fmol_2	0	Other
D2	Co	wt_3fmol	1.24101634446473e-05	wt	wt	2	D	ol	bhis	NA	2.06286715886383e-08	2.06286715886383e-05	0.0206286715886383	20.6286715886383	-0.000598963553212869	wt_3fmol_2	0	Other
D2	Ni	wt_3fmol	6.8155567829288e-07	wt	wt	2	D	ol	bhis	NA	1.13290919330636e-09	1.13290919330636e-06	0.00113290919330636	1.13290919330636	-0.000173937885591684	wt_3fmol_2	0	Other
D2	Cu	wt_3fmol	0.000490514292188901	wt	wt	2	D	ol	bhis	NA	8.15352536510108e-07	0.000815352536510108	0.815352536510108	815.352536510108	0.000491316997842318	wt_3fmol_2	0	Other
D2	Zn	wt_3fmol	0.000192179852034192	wt	wt	2	D	ol	bhis	NA	3.19449060542096e-07	0.000319449060542096	0.319449060542096	319.449060542096	-0.0386163951006498	wt_3fmol_2	0	Other
D2	As	wt_3fmol	3.37630154497883e-06	wt	wt	2	D	ol	bhis	NA	5.61222388941388e-09	5.61222388941388e-06	0.00561222388941388	5.61222388941388	-0.000129049196841434	wt_3fmol_2	0	Other
D2	Mo	wt_3fmol	4.08699692330463e-06	wt	wt	2	D	ol	bhis	NA	6.79357026123537e-09	6.79357026123537e-06	0.00679357026123537	6.79357026123537	-0.000155671994776627	wt_3fmol_2	0	Other
D2	Se	wt_3fmol	1.36733375514471e-06	wt	wt	2	D	ol	bhis	NA	2.2728370269052e-09	2.2728370269052e-06	0.0022728370269052	2.2728370269052	-0.000165865649633966	wt_3fmol_2	0	Other
D2	Cd	wt_3fmol	1.15771958717064e-06	wt	wt	2	D	ol	bhis	NA	1.92440794692174e-09	1.92440794692174e-06	0.00192440794692174	1.92440794692174	-3.29853189771415e-06	wt_3fmol_2	0	Other
D3	Na	wt_3fmol	0.0424662568594083	wt	wt	3	D	ol	bhis	NA	7.05891159499058e-05	0.0705891159499058	70.5891159499058	70589.1159499058	-129.398964440264	wt_3fmol_3	0	Other
D3	Mg	wt_3fmol	0.0774708596411175	wt	wt	3	D	ol	bhis	NA	0.000128775171121167	0.128775171121167	128.775171121167	128775.171121167	-0.813680992584079	wt_3fmol_3	0	Other
D3	P	wt_3fmol	0.577605828234289	wt	wt	3	D	ol	bhis	NA	0.000960119581943766	0.960119581943766	960.119581943766	960119.581943766	-24.0590632175703	wt_3fmol_3	0	Other
D3	S	wt_3fmol	0.0975582381543973	wt	wt	3	D	ol	bhis	NA	0.00016216521761615	0.16216521761615	162.16521761615	162165.21761615	-13.0048145776276	wt_3fmol_3	0	Other
D3	K	wt_3fmol	0.451961270490533	wt	wt	3	D	ol	bhis	NA	0.000751268157048668	0.751268157048668	751.268157048668	751268.157048668	-32.0024898020865	wt_3fmol_3	0	Other
D3	Ca	wt_3fmol	0.00481427861559559	wt	wt	3	D	ol	bhis	NA	8.00248706959298e-06	0.00800248706959298	8.00248706959298	8002.48706959298	-0.369480267642208	wt_3fmol_3	0	Other
D3	V	wt_3fmol	2.73647395019263e-06	wt	wt	3	D	ol	bhis	NA	4.54867679069409e-09	4.54867679069409e-06	0.00454867679069409	4.54867679069409	-0.00425752190378487	wt_3fmol_3	0	Other
D3	Cr	wt_3fmol	2.46003151068066e-06	wt	wt	3	D	ol	bhis	NA	4.0891630765283e-09	4.0891630765283e-06	0.0040891630765283	4.0891630765283	-0.000350374332656926	wt_3fmol_3	0	Other
D3	Mn	wt_3fmol	4.72149698938283e-05	wt	wt	3	D	ol	bhis	NA	7.84826172798974e-08	7.84826172798974e-05	0.0784826172798974	78.4826172798974	-0.00118012907207743	wt_3fmol_3	0	Other
D3	Fe	wt_3fmol	0.00415594695156116	wt	wt	3	D	ol	bhis	NA	6.90818176456291e-06	0.00690818176456291	6.90818176456291	6908.18176456291	-0.0104871297806282	wt_3fmol_3	0	Other
D3	Co	wt_3fmol	1.48443540701833e-05	wt	wt	3	D	ol	bhis	NA	2.46748809091112e-08	2.46748809091112e-05	0.0246748809091112	24.6748809091112	-0.000594917343892396	wt_3fmol_3	0	Other
D3	Ni	wt_3fmol	1.02079369109287e-06	wt	wt	3	D	ol	bhis	NA	1.69680422882676e-09	1.69680422882676e-06	0.00169680422882676	1.69680422882676	-0.000173373990556164	wt_3fmol_3	0	Other
D3	Cu	wt_3fmol	0.00060547989741575	wt	wt	3	D	ol	bhis	NA	1.00645297807896e-06	0.00100645297807896	1.00645297807896	1006.45297807896	0.00068241743941117	wt_3fmol_3	0	Other
D3	Zn	wt_3fmol	0.000234557217880462	wt	wt	3	D	ol	bhis	NA	3.89890418283548e-07	0.000389890418283548	0.389890418283548	389.890418283548	-0.0385459537429084	wt_3fmol_3	0	Other
D3	As	wt_3fmol	3.88714628546381e-06	wt	wt	3	D	ol	bhis	NA	6.46137051276419e-09	6.46137051276419e-06	0.00646137051276419	6.46137051276419	-0.000128200050218084	wt_3fmol_3	0	Other
D3	Mo	wt_3fmol	4.89625277655536e-06	wt	wt	3	D	ol	bhis	NA	8.13874780884399e-09	8.13874780884399e-06	0.00813874780884399	8.13874780884399	-0.000154326817229018	wt_3fmol_3	0	Other
D3	Se	wt_3fmol	1.5834283502113e-06	wt	wt	3	D	ol	bhis	NA	2.63203813280451e-09	2.63203813280451e-06	0.00263203813280451	2.63203813280451	-0.000165506448528067	wt_3fmol_3	0	Other
D3	Cd	wt_3fmol	1.39559289578003e-06	wt	wt	3	D	ol	bhis	NA	2.31981050426053e-09	2.31981050426053e-06	0.00231981050426053	2.31981050426053	-2.90312934037536e-06	wt_3fmol_3	0	Other
C1	Na	wt_4mp	0.120124305490152	wt	wt	1	C	mp	bhis	NA	0.000199675440119881	0.199675440119881	199.675440119881	199675.440119881	-129.269878116094	wt_4mp_1	0	Other
C1	Mg	wt_4mp	0.11588756836198	wt	wt	1	C	mp	bhis	NA	0.000192632965682355	0.192632965682355	192.632965682355	192632.965682355	-0.749823198022891	wt_4mp_1	0	Other
C1	P	wt_4mp	1	wt	wt	1	C	mp	bhis	NA	0.00166224012122385	1.66224012122385	1662.24012122385	1662240.12122385	-23.3569426782902	wt_4mp_1	0	Other
C1	S	wt_4mp	0.196529041800257	wt	wt	1	C	mp	bhis	NA	0.000326678458266066	0.326678458266066	326.678458266066	326678.458266066	-12.8403013369777	wt_4mp_1	0	Other
C1	K	wt_4mp	0.846547016664756	wt	wt	1	C	mp	bhis	NA	0.00140716441560251	1.40716441560251	1407.16441560251	1407164.41560251	-31.3465935435327	wt_4mp_1	0	Other
C1	Ca	wt_4mp	0.0118104459666934	wt	wt	1	C	mp	bhis	NA	1.96317971353842e-05	0.0196317971353842	19.6317971353842	19631.7971353842	-0.357850957576417	wt_4mp_1	0	Other
C1	V	wt_4mp	2.3186846015811e-06	wt	wt	1	C	mp	bhis	NA	3.85421057321204e-09	3.85421057321204e-06	0.00385421057321204	3.85421057321204	-0.00425821637000235	wt_4mp_1	0	Other
C1	Cr	wt_4mp	6.494634072486e-06	wt	wt	1	C	mp	bhis	NA	1.07956413279537e-08	1.07956413279537e-05	0.0107956413279537	10.7956413279537	-0.0003436678544055	wt_4mp_1	0	Other
C1	Mn	wt_4mp	0.000103429235133563	wt	wt	1	C	mp	bhis	NA	1.71924224346503e-07	0.000171924224346503	0.171924224346503	171.924224346503	-0.00108668746501082	wt_4mp_1	0	Other
C1	Fe	wt_4mp	0.00848275899261147	wt	wt	1	C	mp	bhis	NA	1.41003823361912e-05	0.0141003823361912	14.1003823361912	14100.3823361912	-0.00329492920899991	wt_4mp_1	0	Other
C1	Co	wt_4mp	2.51829184233816e-05	wt	wt	1	C	mp	bhis	NA	4.18600573728521e-08	4.18600573728521e-05	0.0418600573728521	41.8600573728521	-0.000577732167428655	wt_4mp_1	0	Other
C1	Ni	wt_4mp	2.43320439264002e-06	wt	wt	1	C	mp	bhis	NA	4.04456996458435e-09	4.04456996458435e-06	0.00404456996458435	4.04456996458435	-0.000171026224820406	wt_4mp_1	0	Other
C1	Cu	wt_4mp	0.00171130839797858	wt	wt	1	C	mp	bhis	NA	2.84460547890731e-06	0.00284460547890731	2.84460547890731	2844.60547890731	0.00252056994023952	wt_4mp_1	0	Other
C1	Zn	wt_4mp	0.000491264287928484	wt	wt	1	C	mp	bhis	NA	8.16599209519191e-07	0.000816599209519191	0.816599209519191	816.599209519191	-0.0381192449516727	wt_4mp_1	0	Other
C1	As	wt_4mp	5.17802437368119e-06	wt	wt	1	C	mp	bhis	NA	8.60711986260786e-09	8.60711986260786e-06	0.00860711986260786	8.60711986260786	-0.00012605430086824	wt_4mp_1	0	Other
C1	Mo	wt_4mp	1.30956527604149e-05	wt	wt	1	C	mp	bhis	NA	2.17681194319776e-08	2.17681194319776e-05	0.0217681194319776	21.7681194319776	-0.000140697445605885	wt_4mp_1	0	Other
C1	Se	wt_4mp	4.75533202410694e-06	wt	wt	1	C	mp	bhis	NA	7.90450368021116e-09	7.90450368021116e-06	0.00790450368021116	7.90450368021116	-0.00016023398298066	wt_4mp_1	0	Other
C1	Cd	wt_4mp	4.602757410564e-06	wt	wt	1	C	mp	bhis	NA	7.65088803609987e-09	7.65088803609987e-06	0.00765088803609987	7.65088803609987	2.42794819146398e-06	wt_4mp_1	0	Other
C2	Na	wt_4mp	0.156824226285929	wt	wt	2	C	mp	bhis	NA	0.000260679520912358	0.260679520912358	260.679520912358	260679.520912358	-129.208874035302	wt_4mp_2	0	Other
C2	Mg	wt_4mp	0.114491645184325	wt	wt	2	C	mp	bhis	NA	0.00019031260617031	0.19031260617031	190.31260617031	190312.60617031	-0.752143557534936	wt_4mp_2	0	Other
C2	P	wt_4mp	1	wt	wt	2	C	mp	bhis	NA	0.00166224012122385	1.66224012122385	1662.24012122385	1662240.12122385	-23.3569426782902	wt_4mp_2	0	Other
C2	S	wt_4mp	0.189726991659273	wt	wt	2	C	mp	bhis	NA	0.000315371817615146	0.315371817615146	315.371817615146	315371.817615146	-12.8516079776286	wt_4mp_2	0	Other
C2	K	wt_4mp	0.831590529331783	wt	wt	2	C	mp	bhis	NA	0.00138230314228507	1.38230314228507	1382.30314228507	1382303.14228507	-31.3714548168501	wt_4mp_2	0	Other
C2	Ca	wt_4mp	0.0089455363121028	wt	wt	2	C	mp	bhis	NA	1.48696293638421e-05	0.0148696293638421	14.8696293638421	14869.6293638421	-0.362613125347959	wt_4mp_2	0	Other
C2	V	wt_4mp	1.70277025728735e-06	wt	wt	2	C	mp	bhis	NA	2.83041303888969e-09	2.83041303888969e-06	0.00283041303888969	2.83041303888969	-0.00425924016753667	wt_4mp_2	0	Other
C2	Cr	wt_4mp	6.1136550054933e-06	wt	wt	2	C	mp	bhis	NA	1.0162362637452e-08	1.0162362637452e-05	0.010162362637452	10.162362637452	-0.000344301133096002	wt_4mp_2	0	Other
C2	Mn	wt_4mp	9.06263183526533e-05	wt	wt	2	C	mp	bhis	NA	1.50642702404585e-07	0.000150642702404585	0.150642702404585	150.642702404585	-0.00110796898695274	wt_4mp_2	0	Other
C2	Fe	wt_4mp	0.00843875562400616	wt	wt	2	C	mp	bhis	NA	1.40272381714264e-05	0.0140272381714264	14.0272381714264	14027.2381714264	-0.00336807337376471	wt_4mp_2	0	Other
C2	Co	wt_4mp	2.49487099398505e-05	wt	wt	2	C	mp	bhis	NA	4.14707466347956e-08	4.14707466347956e-05	0.0414707466347956	41.4707466347956	-0.000578121478166712	wt_4mp_2	0	Other
C2	Ni	wt_4mp	2.56311972543721e-06	wt	wt	2	C	mp	bhis	NA	4.26052044312198e-09	4.26052044312198e-06	0.00426052044312198	4.26052044312198	-0.000170810274341868	wt_4mp_2	0	Other
C2	Cu	wt_4mp	0.00164398677575074	wt	wt	2	C	mp	bhis	NA	2.73270077741431e-06	0.00273270077741431	2.73270077741431	2732.70077741431	0.00240866523874652	wt_4mp_2	0	Other
C2	Zn	wt_4mp	0.000465206438935224	wt	wt	2	C	mp	bhis	NA	7.73284807449802e-07	0.000773284807449802	0.773284807449802	773.284807449802	-0.0381625593537421	wt_4mp_2	0	Other
C2	As	wt_4mp	5.00232414559092e-06	wt	wt	2	C	mp	bhis	NA	8.31506389416803e-09	8.31506389416803e-06	0.00831506389416803	8.31506389416803	-0.00012634635683668	wt_4mp_2	0	Other
C2	Mo	wt_4mp	1.24110051245299e-05	wt	wt	2	C	mp	bhis	NA	2.06300706627084e-08	2.06300706627084e-05	0.0206300706627084	20.6300706627084	-0.000141835494375154	wt_4mp_2	0	Other
C2	Se	wt_4mp	4.59098856923867e-06	wt	wt	2	C	mp	bhis	NA	7.63132539586859e-09	7.63132539586859e-06	0.00763132539586859	7.63132539586859	-0.000160507161265003	wt_4mp_2	0	Other
C2	Cd	wt_4mp	4.35272722736961e-06	wt	wt	2	C	mp	bhis	NA	7.23527783407719e-09	7.23527783407719e-06	0.00723527783407719	7.23527783407719	2.0123379894413e-06	wt_4mp_2	0	Other
C3	Na	wt_4mp	0.17729246298222	wt	wt	3	C	mp	bhis	NA	0.000294702645159641	0.294702645159641	294.702645159641	294702.645159641	-129.174850911054	wt_4mp_3	0	Other
C3	Mg	wt_4mp	0.117834268052343	wt	wt	3	C	mp	bhis	NA	0.000195868848011649	0.195868848011649	195.868848011649	195868.848011649	-0.746587315693596	wt_4mp_3	0	Other
C3	P	wt_4mp	1	wt	wt	3	C	mp	bhis	NA	0.00166224012122385	1.66224012122385	1662.24012122385	1662240.12122385	-23.3569426782902	wt_4mp_3	0	Other
C3	S	wt_4mp	0.202595659659007	wt	wt	3	C	mp	bhis	NA	0.000336762633871013	0.336762633871013	336.762633871013	336762.633871013	-12.8302171613727	wt_4mp_3	0	Other
C3	K	wt_4mp	0.865567183682083	wt	wt	3	C	mp	bhis	NA	0.00143878050033109	1.43878050033109	1438.78050033109	1438780.50033109	-31.3149774588041	wt_4mp_3	0	Other
C3	Ca	wt_4mp	0.0110192288201303	wt	wt	3	C	mp	bhis	NA	1.83166042497667e-05	0.0183166042497667	18.3166042497667	18316.6042497667	-0.359166150462035	wt_4mp_3	0	Other
C3	V	wt_4mp	1.392538438562e-06	wt	wt	3	C	mp	bhis	NA	2.31473326292417e-09	2.31473326292417e-06	0.00231473326292417	2.31473326292417	-0.00425975584731264	wt_4mp_3	0	Other
C3	Cr	wt_4mp	1.98282281375956e-05	wt	wt	3	C	mp	bhis	NA	3.2959276343091e-08	3.2959276343091e-05	0.032959276343091	32.959276343091	-0.000321504219390363	wt_4mp_3	0	Other
C3	Mn	wt_4mp	9.7380938188516e-05	wt	wt	3	C	mp	bhis	NA	1.61870502499371e-07	0.000161870502499371	0.161870502499371	161.870502499371	-0.00109674118685796	wt_4mp_3	0	Other
C3	Fe	wt_4mp	0.00898085449203766	wt	wt	3	C	mp	bhis	NA	1.49283366595384e-05	0.0149283366595384	14.9283366595384	14928.3366595384	-0.00246697488565271	wt_4mp_3	0	Other
C3	Co	wt_4mp	2.57695936943351e-05	wt	wt	3	C	mp	bhis	NA	4.28352525463609e-08	4.28352525463609e-05	0.0428352525463609	42.8352525463609	-0.000576756972255146	wt_4mp_3	0	Other
C3	Ni	wt_4mp	3.02686111956704e-06	wt	wt	3	C	mp	bhis	NA	5.03136999431686e-09	5.03136999431686e-06	0.00503136999431686	5.03136999431686	-0.000170039424790673	wt_4mp_3	0	Other
C3	Cu	wt_4mp	0.00174150951903688	wt	wt	3	C	mp	bhis	NA	2.89480699403636e-06	0.00289480699403636	2.89480699403636	2894.80699403636	0.00257077145536857	wt_4mp_3	0	Other
C3	Zn	wt_4mp	0.000508537571359327	wt	wt	3	C	mp	bhis	NA	8.45311554263209e-07	0.000845311554263209	0.845311554263209	845.311554263209	-0.0380905326069287	wt_4mp_3	0	Other
C3	As	wt_4mp	4.49258938368525e-06	wt	wt	3	C	mp	bhis	NA	7.46776232174593e-09	7.46776232174593e-06	0.00746776232174593	7.46776232174593	-0.000127193658409102	wt_4mp_3	0	Other
C3	Mo	wt_4mp	1.44281772522749e-05	wt	wt	3	C	mp	bhis	NA	2.39830951048606e-08	2.39830951048606e-05	0.0239830951048606	23.9830951048606	-0.000138482469933002	wt_4mp_3	0	Other
C3	Se	wt_4mp	4.70765304199217e-06	wt	wt	3	C	mp	bhis	NA	7.82524976320087e-09	7.82524976320087e-06	0.00782524976320087	7.82524976320087	-0.00016031323689767	wt_4mp_3	0	Other
C3	Cd	wt_4mp	4.49740608545225e-06	wt	wt	3	C	mp	bhis	NA	7.47576883667503e-09	7.47576883667503e-06	0.00747576883667503	7.47576883667503	2.25282899203914e-06	wt_4mp_3	0	Other
C4	Na	wt_4mp	0.171457698333571	wt	wt	4	C	mp	bhis	NA	0.000285003865262757	0.285003865262757	285.003865262757	285003.865262757	-129.184549690951	wt_4mp_4	0	Other
C4	Mg	wt_4mp	0.113932367090014	wt	wt	4	C	mp	bhis	NA	0.000189382951683024	0.189382951683024	189.382951683024	189382.951683024	-0.753073212022222	wt_4mp_4	0	Other
C4	P	wt_4mp	1	wt	wt	4	C	mp	bhis	NA	0.00166224012122385	1.66224012122385	1662.24012122385	1662240.12122385	-23.3569426782902	wt_4mp_4	0	Other
C4	S	wt_4mp	0.195560464635554	wt	wt	4	C	mp	bhis	NA	0.000325068450442395	0.325068450442395	325.068450442395	325068.450442395	-12.8419113448014	wt_4mp_4	0	Other
C4	K	wt_4mp	0.838290344278118	wt	wt	4	C	mp	bhis	NA	0.00139343984349364	1.39343984349364	1393.43984349364	1393439.84349364	-31.3603181156415	wt_4mp_4	0	Other
C4	Ca	wt_4mp	0.0110381375936627	wt	wt	4	C	mp	bhis	NA	1.83480351717754e-05	0.0183480351717754	18.3480351717754	18348.0351717754	-0.359134719540026	wt_4mp_4	0	Other
C4	V	wt_4mp	2.97846397819876e-06	wt	wt	4	C	mp	bhis	NA	4.95092232418197e-09	4.95092232418197e-06	0.00495092232418197	4.95092232418197	-0.00425711965825138	wt_4mp_4	0	Other
C4	Cr	wt_4mp	5.88581734792455e-06	wt	wt	4	C	mp	bhis	NA	9.78364174191553e-09	9.78364174191553e-06	0.00978364174191553	9.78364174191553	-0.000344679853991538	wt_4mp_4	0	Other
C4	Mn	wt_4mp	9.71738696342332e-05	wt	wt	4	C	mp	bhis	NA	1.61526304840598e-07	0.000161526304840598	0.161526304840598	161.526304840598	-0.00109708538451673	wt_4mp_4	0	Other
C4	Fe	wt_4mp	0.00844774003632812	wt	wt	4	C	mp	bhis	NA	1.40421724220536e-05	0.0140421724220536	14.0421724220536	14042.1724220536	-0.00335313912313752	wt_4mp_4	0	Other
C4	Co	wt_4mp	2.48180798077373e-05	wt	wt	4	C	mp	bhis	NA	4.12536079881564e-08	4.12536079881564e-05	0.0412536079881564	41.2536079881564	-0.000578338616813351	wt_4mp_4	0	Other
C4	Ni	wt_4mp	2.81818416372987e-06	wt	wt	4	C	mp	bhis	NA	4.68449878594946e-09	4.68449878594946e-06	0.00468449878594946	4.68449878594946	-0.000170386295999041	wt_4mp_4	0	Other
C4	Cu	wt_4mp	0.00171012180085047	wt	wt	4	C	mp	bhis	NA	2.84263306955322e-06	0.00284263306955322	2.84263306955322	2842.63306955322	0.00251859753088543	wt_4mp_4	0	Other
C4	Zn	wt_4mp	0.000470952252996642	wt	wt	4	C	mp	bhis	NA	7.82835730111782e-07	0.000782835730111782	0.782835730111782	782.835730111782	-0.0381530084310801	wt_4mp_4	0	Other
C4	As	wt_4mp	5.02181467524084e-06	wt	wt	4	C	mp	bhis	NA	8.34746183453603e-09	8.34746183453603e-06	0.00834746183453603	8.34746183453603	-0.000126313958896312	wt_4mp_4	0	Other
C4	Mo	wt_4mp	1.26566559503522e-05	wt	wt	4	C	mp	bhis	NA	2.1038401321202e-08	2.1038401321202e-05	0.021038401321202	21.038401321202	-0.00014142716371666	wt_4mp_4	0	Other
C4	Se	wt_4mp	4.73045143732176e-06	wt	wt	4	C	mp	bhis	NA	7.86314617061725e-09	7.86314617061725e-06	0.00786314617061725	7.86314617061725	-0.000160275340490254	wt_4mp_4	0	Other
C4	Cd	wt_4mp	4.5918309900332e-06	wt	wt	4	C	mp	bhis	NA	7.63272570151221e-09	7.63272570151221e-06	0.00763272570151221	7.63272570151221	2.40978585687632e-06	wt_4mp_4	0	Other
C1	Na	wt_4atcell	40.3477344177792	wt	wt	1	C	atcell	bhis	40.3881225403195	0.0670676229497168	67.0676229497168	67067.6229497168	67067622.9497168	-62.4019306064972	wt_4atcell_1	5.21882232401952	Na
C1	Mg	wt_4atcell	38.9246856538514	wt	wt	1	C	atcell	bhis	38.9636493031546	0.0647021741998582	64.7021741998582	64702.1741998582	64702174.1998582	63.759718036153	wt_4atcell_1	5.03475650806923	Mg
C1	P	wt_4atcell	335.883185781139	wt	wt	1	C	atcell	bhis	336.219405186326	0.558318507449893	558.318507449893	558318.507449893	558318507.449893	533.299324650379	wt_4atcell_1	43.4451820780546	P
C1	S	wt_4atcell	66.0108006583851	wt	wt	1	C	atcell	bhis	66.076877535921	0.109725801288477	109.725801288477	109725.801288477	109725801.288477	96.5588214932332	wt_4atcell_1	8.53824000463777	S
C1	K	wt_4atcell	284.340908870878	wt	wt	1	C	atcell	bhis	284.625534405283	0.472642866830427	472.642866830427	472642.866830427	472642866.830427	439.889108871292	wt_4atcell_1	36.7783892766343	K
C1	Ca	wt_4atcell	3.966930216789	wt	wt	1	C	atcell	bhis	3.97090111790691	0.00659399056444189	6.59399056444189	6593.99056444189	6593990.56444189	6.21650780973009	wt_4atcell_1	0.513106975446023	Other
C1	V	wt_4atcell	0.000778807170800733	wt	wt	1	C	atcell	bhis	0.000779586757558291	1.29456452600181e-06	0.00129456452600181	1.29456452600181	1294.56452600181	-0.00296750605457375	wt_4atcell_1	0.000100735674697273	Other
C1	Cr	wt_4atcell	0.00218143838274933	wt	wt	1	C	atcell	bhis	0.00218362200475409	3.62607440178361e-06	0.00362607440178361	3.62607440178361	3626.07440178361	0.00327161090605016	wt_4atcell_1	0.000282160559809492	Other
C1	Mn	wt_4atcell	0.0347401409995676	wt	wt	1	C	atcell	bhis	0.034774915915483	5.77464561864547e-05	0.0577464561864547	57.7464561864547	57746.4561864547	0.0564878444970974	wt_4atcell_1	0.00449350195257155	Other
C1	Fe	wt_4atcell	2.84921611465195	wt	wt	1	C	atcell	bhis	2.85206818283478	0.004736081339812	4.736081339812	4736.081339812	4736081.339812	4.71868602826681	wt_4atcell_1	0.368535008958261	Other
C1	Co	wt_4atcell	0.00845851886731197	wt	wt	1	C	atcell	bhis	0.00846698585316513	1.40600894273748e-05	0.0140600894273748	14.0600894273748	14060.0894273748	0.0134404972025733	wt_4atcell_1	0.00109407647616061	Other
C1	Ni	wt_4atcell	0.000817272443056593	wt	wt	1	C	atcell	bhis	0.000818090533590184	1.3585030448193e-06	0.0013585030448193	1.3585030448193	1358.5030448193	0.00118343225003431	wt_4atcell_1	0.000105711007871368	Other
C1	Cu	wt_4atcell	0.574799716567064	wt	wt	1	C	atcell	bhis	0.575375091658723	0.00095545515054587	0.95545515054587	955.45515054587	955455.15054587	0.955131115007202	wt_4atcell_1	0.0743481049418835	Other
C1	Zn	wt_4atcell	0.165007414089922	wt	wt	1	C	atcell	bhis	0.165172586676599	0.000274281943999666	0.274281943999666	274.281943999666	274281.943999666	0.235346099838474	wt_4atcell_1	0.0213430664374989	Other
C1	As	wt_4atcell	0.00173921132268443	wt	wt	1	C	atcell	bhis	0.00174095227495939	2.89098683985285e-06	0.00289098683985285	2.89098683985285	2890.98683985285	0.002756325419122	wt_4atcell_1	0.000224960211719184	Other
C1	Mo	wt_4atcell	0.00439860956905174	wt	wt	1	C	atcell	bhis	0.00440301258163338	7.31154530327694e-06	0.00731154530327694	7.31154530327694	7311.54530327694	0.00714907973823908	wt_4atcell_1	0.000568943018607206	Other
C1	Se	wt_4atcell	0.00159723606970411	wt	wt	1	C	atcell	bhis	0.00159883490460872	2.65498987812807e-06	0.00265498987812807	2.65498987812807	2654.98987812807	0.0024868513914672	wt_4atcell_1	0.00020659626562893	Other
C1	Cd	wt_4atcell	0.00154598882243798	wt	wt	1	C	atcell	bhis	0.00154753635879678	2.56980464762003e-06	0.00256980464762003	2.56980464762003	2569.80464762003	0.00256458170777539	wt_4atcell_1	0.000199967633763069	Other
C2	Na	wt_4atcell	51.5329673481823	wt	wt	2	C	atcell	bhis	51.5845519000824	0.0856601658918671	85.6601658918671	85660.1658918671	85660165.8918671	-43.8093876643468	wt_4atcell_2	6.78223577050492	Na
C2	Mg	wt_4atcell	37.6223390521703	wt	wt	2	C	atcell	bhis	37.6599990512216	0.0625373614268043	62.5373614268043	62537.3614268043	62537361.4268043	61.5949052630991	wt_4atcell_2	4.95146285611077	Mg
C2	P	wt_4atcell	328.603357839784	wt	wt	2	C	atcell	bhis	328.932290129913	0.546217685370165	546.217685370165	546217.685370165	546217685.370165	521.198502570651	wt_4atcell_2	43.2473727505548	P
C2	S	wt_4atcell	62.3449265320777	wt	wt	2	C	atcell	bhis	62.4073338659436	0.103632238236373	103.632238236373	103632.238236373	103632238.236373	90.4652584411293	wt_4atcell_2	8.20519392913	S
C2	K	wt_4atcell	273.263440286187	wt	wt	2	C	atcell	bhis	273.53697726345	0.454229454107357	454.229454107357	454229.454107357	454229454.107357	421.475696148222	wt_4atcell_2	35.9641055978428	K
C2	Ca	wt_4atcell	2.93953326983469	wt	wt	2	C	atcell	bhis	2.94247574558027	0.00488621013879155	4.88621013879155	4886.21013879155	4886210.13879155	4.50872738407975	wt_4atcell_2	0.386870943343133	Other
C2	V	wt_4atcell	0.000559536024174336	wt	wt	2	C	atcell	bhis	0.000560096120294631	9.30083228652658e-07	0.000930083228652658	0.930083228652658	930.083228652658	-0.0033319873519229	wt_4atcell_2	7.36403400254642e-05	Other
C2	Cr	wt_4atcell	0.0020089675634791	wt	wt	2	C	atcell	bhis	0.00201097854202112	3.33938648625228e-06	0.00333938648625228	3.33938648625228	3339.38648625228	0.00298492299051883	wt_4atcell_2	0.000264399516890864	Other
C2	Mn	wt_4atcell	0.0297801125193391	wt	wt	2	C	atcell	bhis	0.0298099224417809	4.9501697844206e-05	0.049501697844206	49.501697844206	49501.697844206	0.0482430861548487	wt_4atcell_2	0.00391935017080764	Other
C2	Fe	wt_4atcell	2.77300343403778	wt	wt	2	C	atcell	bhis	2.77577921325103	0.00460939756434911	4.60939756434911	4609.39756434911	4609397.56434911	4.59200225280392	wt_4atcell_2	0.364954010022235	Other
C2	Co	wt_4atcell	0.00819822986000565	wt	wt	2	C	atcell	bhis	0.00820643629630195	1.36274265963168e-05	0.0136274265963168	13.6274265963168	13627.4265963168	0.0130078343715153	wt_4atcell_2	0.00107896615841419	Other
C2	Ni	wt_4atcell	0.000842249748324051	wt	wt	2	C	atcell	bhis	0.000843092841165216	1.40002132375493e-06	0.00140002132375493	1.40002132375493	1400.02132375493	0.00122495052896994	wt_4atcell_2	0.000110848194170283	Other
C2	Cu	wt_4atcell	0.540219574755893	wt	wt	2	C	atcell	bhis	0.540760335090984	0.00089797465142973	0.89797465142973	897.97465142973	897974.65142973	0.897650615891062	wt_4atcell_2	0.071098108887875	Other
C2	Zn	wt_4atcell	0.152868397922803	wt	wt	2	C	atcell	bhis	0.153021419342145	0.000254103984294495	0.254103984294495	254.103984294495	254103.984294495	0.215168140133303	wt_4atcell_2	0.0201189562705898	Other
C2	As	wt_4atcell	0.0016437805112442	wt	wt	2	C	atcell	bhis	0.00164542593718139	2.73235791627596e-06	0.00273235791627596	2.73235791627596	2732.35791627596	0.00259769649554511	wt_4atcell_2	0.000216337376943471	Other
C2	Mo	wt_4atcell	0.00407829795808729	wt	wt	2	C	atcell	bhis	0.00408238033842572	6.77911049223799e-06	0.00677911049223799	6.77911049223799	6779.11049223799	0.00661664492720013	wt_4atcell_2	0.000536743364829591	Other
C2	Se	wt_4atcell	0.00150861425965589	wt	wt	2	C	atcell	bhis	0.00151012438403993	2.50767914985043e-06	0.00250767914985043	2.50767914985043	2507.67914985043	0.00233954066318956	wt_4atcell_2	0.000198548193947401	Other
C2	Cd	wt_4atcell	0.0014303207826743	wt	wt	2	C	atcell	bhis	0.00143175253520951	2.37753659118152e-06	0.00237753659118152	2.37753659118152	2377.53659118152	0.00237231365133688	wt_4atcell_2	0.000188244016883542	Other
C3	Na	wt_4atcell	54.7481805877589	wt	wt	3	C	atcell	bhis	54.8029835713302	0.0910046223369814	91.0046223369814	91004.6223369814	91004622.3369814	-38.4649312192326	wt_4atcell_3	7.43141766647922	Na
C3	Mg	wt_4atcell	36.3874001085031	wt	wt	3	C	atcell	bhis	36.4238239324356	0.0604845963673789	60.4845963673789	60484.5963673789	60484596.3673789	59.5421402036737	wt_4atcell_3	4.93915898392501	Mg
C3	P	wt_4atcell	308.8015117329	wt	wt	3	C	atcell	bhis	309.110622355255	0.513302262297003	513.302262297003	513302.262297003	513302262.297003	488.283079497489	wt_4atcell_3	41.9161510956305	P
C3	S	wt_4atcell	62.5618459732255	wt	wt	3	C	atcell	bhis	62.6244704436691	0.103992810434522	103.992810434522	103992.810434522	103992810.434522	90.8258306392783	wt_4atcell_3	8.49203028158587	S
C3	K	wt_4atcell	267.288454827416	wt	wt	3	C	atcell	bhis	267.556010838254	0.444297593554059	444.297593554059	444297.593554059	444297593.554059	411.543835594924	wt_4atcell_3	36.2812448546375	K
C3	Ca	wt_4atcell	3.40275451778698	wt	wt	3	C	atcell	bhis	3.40616067846544	0.00565619508214122	5.65619508214122	5656.19508214122	5656195.08214122	5.27871232742942	wt_4atcell_3	0.461883660181908	Other
C3	V	wt_4atcell	0.000430017974974119	wt	wt	3	C	atcell	bhis	0.000430448423397516	7.14793130849412e-07	0.000714793130849412	0.714793130849412	714.793130849412	-0.00354727744972615	wt_4atcell_3	5.83698515972382e-05	Other
C3	Cr	wt_4atcell	0.00612298682387434	wt	wt	3	C	atcell	bhis	0.00612911593981415	1.01778743603689e-05	0.0101778743603689	10.1778743603689	10177.8743603689	0.00982341086463545	wt_4atcell_3	0.000831123006574088	Other
C3	Mn	wt_4atcell	0.0300713809265818	wt	wt	3	C	atcell	bhis	0.0301014824089908	4.99858558767699e-05	0.0499858558767699	49.9858558767699	49985.8558767699	0.0487272441874126	wt_4atcell_3	0.00408183411894409	Other
C3	Fe	wt_4atcell	2.77330144379443	wt	wt	3	C	atcell	bhis	2.77607752131575	0.00460989292812313	4.60989292812313	4609.89292812313	4609892.92812313	4.59249761657794	wt_4atcell_3	0.376442853856122	Other
C3	Co	wt_4atcell	0.0079576894895533	wt	wt	3	C	atcell	bhis	0.007965655144698	1.32275907417768e-05	0.0132275907417768	13.2275907417768	13227.5907417768	0.0126079985169753	wt_4atcell_3	0.00108016218296476	Other
C3	Ni	wt_4atcell	0.000934699289527839	wt	wt	3	C	atcell	bhis	0.000935634924452292	1.5536946603326e-06	0.0015536946603326	1.5536946603326	1553.6946603326	0.00137862386554761	wt_4atcell_3	0.000126874368033261	Other
C3	Cu	wt_4atcell	0.537780772175826	wt	wt	3	C	atcell	bhis	0.538319091267093	0.000893920775933399	0.893920775933399	893.920775933399	893920.775933399	0.893596740394731	wt_4atcell_3	0.0729973761344289	Other
C3	Zn	wt_4atcell	0.157037170808738	wt	wt	3	C	atcell	bhis	0.157194365173912	0.000261033485841766	0.261033485841766	261.033485841766	261033.485841766	0.222097641680574	wt_4atcell_3	0.0213159376789025	Other
C3	As	wt_4atcell	0.00138731839327718	wt	wt	3	C	atcell	bhis	0.00138870710037756	2.30605629421714e-06	0.00230605629421714	2.30605629421714	2306.05629421714	0.00217139487348629	wt_4atcell_3	0.000188312055417177	Other
C3	Mo	wt_4atcell	0.00445544294705273	wt	wt	3	C	atcell	bhis	0.00445990284990264	7.40601602441487e-06	0.00740601602441487	7.40601602441487	7406.01602441487	0.00724355045937701	wt_4atcell_3	0.000604773657740894	Other
C3	Se	wt_4atcell	0.00145373037608117	wt	wt	3	C	atcell	bhis	0.00145518556164281	2.41644895656395e-06	0.00241644895656395	2.41644895656395	2416.44895656395	0.00224831046990308	wt_4atcell_3	0.000197326696213948	Other
C3	Cd	wt_4atcell	0.0013888057980644	wt	wt	3	C	atcell	bhis	0.00139019599405846	2.30852871813095e-06	0.00230852871813095	2.30852871813095	2308.52871813095	0.00230330577828631	wt_4atcell_3	0.000188513953016225	Other
C4	Na	wt_4atcell	56.0733985286585	wt	wt	4	C	atcell	bhis	56.1295280567152	0.0932074527677105	93.2074527677105	93207.4527677105	93207452.7677105	-36.2621007885034	wt_4atcell_4	7.32390779024553	Na
C4	Mg	wt_4atcell	37.2603568532851	wt	wt	4	C	atcell	bhis	37.2976545077929	0.0619356600926484	61.9356600926484	61935.6600926484	61935660.0926484	60.9932039289432	wt_4atcell_4	4.86668233040362	Mg
C4	P	wt_4atcell	327.039258508928	wt	wt	4	C	atcell	bhis	327.366625134062	0.543617776708837	543.617776708837	543617.776708837	543617776.708837	518.598593909323	wt_4atcell_4	42.7155377765357	P
C4	S	wt_4atcell	63.955949348073	wt	wt	4	C	atcell	bhis	64.0199693173904	0.106310144997327	106.310144997327	106310.144997327	106310144.997327	93.1431652020832	wt_4atcell_4	8.35347041473689	S
C4	K	wt_4atcell	274.15385260791	wt	wt	4	C	atcell	bhis	274.428280888798	0.455709533192956	455.709533192956	455709.533192956	455709533.192956	422.955775233821	wt_4atcell_4	35.8080228687171	K
C4	Ca	wt_4atcell	3.60990433395098	wt	wt	4	C	atcell	bhis	3.61351785180278	0.00600052781767316	6.00052781767316	6000.52781767316	6000527.81767316	5.62304506296136	wt_4atcell_4	0.471499983364699	Other
C4	V	wt_4atcell	0.000974074650925674	wt	wt	4	C	atcell	bhis	0.0009750497006263	1.61914596583577e-06	0.00161914596583577	1.61914596583577	1619.14596583577	-0.00264292461473979	wt_4atcell_4	0.0001272266905768	Other
C4	Cr	wt_4atcell	0.00192489334118423	wt	wt	4	C	atcell	bhis	0.00192682016134558	3.19963494079305e-06	0.00319963494079305	3.19963494079305	3199.63494079305	0.0028451714450596	wt_4atcell_4	0.000251415853271061	Other
C4	Mn	wt_4atcell	0.0317796702716228	wt	wt	4	C	atcell	bhis	0.0318114817533762	5.28254429647562e-05	0.0528254429647562	52.8254429647562	52825.4429647562	0.0515668312753989	wt_4atcell_4	0.00415083409925324	Other
C4	Fe	wt_4atcell	2.76274263755693	wt	wt	4	C	atcell	bhis	2.76550814570263	0.00459234165676293	4.59234165676293	4592.34165676293	4592341.65676293	4.57494634521774	wt_4atcell_4	0.360849758648128	Other
C4	Co	wt_4atcell	0.0081164864179378	wt	wt	4	C	atcell	bhis	0.00812461102896677	1.34915493672646e-05	0.0134915493672646	13.4915493672646	13491.5493672646	0.0128719571424631	wt_4atcell_4	0.00106011762556848	Other
C4	Ni	wt_4atcell	0.000921656859247819	wt	wt	4	C	atcell	bhis	0.000922579438686505	1.53201500944288e-06	0.00153201500944288	1.53201500944288	1532.01500944288	0.00135694421465789	wt_4atcell_4	0.000120380252107038	Other
C4	Cu	wt_4atcell	0.559276965710089	wt	wt	4	C	atcell	bhis	0.559836802512601	0.000929652611279643	0.929652611279643	929.652611279643	929652.611279643	0.929328575740975	wt_4atcell_4	0.0730487723867054	Other
C4	Zn	wt_4atcell	0.154019875613131	wt	wt	4	C	atcell	bhis	0.154174049662794	0.000256018016710052	0.256018016710052	256.018016710052	256018.016710052	0.21708217254886	wt_4atcell_4	0.0201169787538227	Other
C4	As	wt_4atcell	0.00164233054776002	wt	wt	4	C	atcell	bhis	0.0016439745222823	2.72994772879824e-06	0.00272994772879824	2.72994772879824	2729.94772879824	0.00259528630806739	wt_4atcell_4	0.000214509514467012	Other
C4	Mo	wt_4atcell	0.0041392233772058	wt	wt	4	C	atcell	bhis	0.00414336674394975	6.88038316829915e-06	0.00688038316829915	6.88038316829915	6880.38316829915	0.00671791760326129	wt_4atcell_4	0.000540635865371886	Other
C4	Se	wt_4atcell	0.0015470433304742	wt	wt	4	C	atcell	bhis	0.0015485919223966	2.57155749318598e-06	0.00257155749318598	2.57155749318598	2571.55749318598	0.00240341900652511	wt_4atcell_4	0.000202063777070986	Other
C4	Cd	wt_4atcell	0.00150170900217877	wt	wt	4	C	atcell	bhis	0.00150321221439317	2.49620095382459e-06	0.00249620095382459	2.49620095382459	2496.20095382459	0.00249097801397995	wt_4atcell_4	0.000196142530118231	Other
C1	Na	wt_4fmol	66.9989977280155	wt	wt	1	C	ol	bhis	NA	0.111368422105293	111.368422105293	111368.422105293	111368422.105293	-18.1011314509209	wt_4fmol_1	0	Other
C1	Mg	wt_4fmol	64.6359693628036	wt	wt	1	C	ol	bhis	NA	0.107440501549048	107.440501549048	107440.501549048	107440501.549048	106.498045385343	wt_4fmol_1	0	Other
C1	P	wt_4fmol	557.747222384633	wt	wt	1	C	ol	bhis	NA	0.927109810548897	927.109810548897	927109.810548897	927109810.548897	902.090627749383	wt_4fmol_1	0	Other
C1	S	wt_4fmol	109.613527182007	wt	wt	1	C	ol	bhis	NA	0.182204002710793	182.204002710793	182204.002710793	182204002.710793	169.037022915549	wt_4fmol_1	0	Other
C1	K	wt_4fmol	472.159247162765	wt	wt	1	C	ol	bhis	NA	0.784842044240796	784.842044240796	784842.044240796	784842044.240796	752.088286281661	wt_4fmol_1	0	Other
C1	Ca	wt_4fmol	6.58724343304706	wt	wt	1	C	ol	bhis	NA	0.0109495803226791	10.9495803226791	10949.5803226791	10949580.3226791	10.5720975679673	wt_4fmol_1	0	Other
C1	V	wt_4fmol	0.00129323989611788	wt	wt	1	C	ol	bhis	NA	2.1496752416945e-06	0.0021496752416945	2.1496752416945	2149.6752416945	-0.00211239533888106	wt_4fmol_1	0	Other
C1	Cr	wt_4fmol	0.00362236411433367	wt	wt	1	C	ol	bhis	NA	6.02123896452691e-06	0.00602123896452691	6.02123896452691	6021.23896452691	0.00566677546879346	wt_4fmol_1	0	Other
C1	Mn	wt_4fmol	0.0576873686091116	wt	wt	1	C	ol	bhis	NA	9.58902585898945e-05	0.0958902585898945	95.8902585898945	95890.2585898945	0.0946316469005372	wt_4fmol_1	0	Other
C1	Fe	wt_4fmol	4.73123526628731	wt	wt	1	C	ol	bhis	NA	0.00786444908257197	7.86444908257197	7864.44908257197	7864449.08257197	7.84705377102678	wt_4fmol_1	0	Other
C1	Co	wt_4fmol	0.0140457028021799	wt	wt	1	C	ol	bhis	NA	2.33473307285697e-05	0.0233473307285697	23.3473307285697	23347.3307285697	0.0227277385037682	wt_4fmol_1	0	Other
C1	Ni	wt_4fmol	0.00135711299148906	wt	wt	1	C	ol	bhis	NA	2.25584766348723e-06	0.00225584766348723	2.25584766348723	2255.84766348723	0.00208077686870224	wt_4fmol_1	0	Other
C1	Cu	wt_4fmol	0.954477505616051	wt	wt	1	C	ol	bhis	NA	0.00158657080464066	1.58657080464066	1586.57080464066	1586570.80464066	1.58624676910199	wt_4fmol_1	0	Other
C1	Zn	wt_4fmol	0.274001292048877	wt	wt	1	C	ol	bhis	NA	0.000455455940910816	0.455455940910816	455.455940910816	455455.940910816	0.416520096749624	wt_4fmol_1	0	Other
C1	As	wt_4fmol	0.00288802871186061	wt	wt	1	C	ol	bhis	NA	4.80059719610114e-06	0.00480059719610114	4.80059719610114	4800.59719610114	0.00466593577537029	wt_4fmol_1	0	Other
C1	Mo	wt_4fmol	0.00730406395243509	wt	wt	1	C	ol	bhis	NA	1.21411081497224e-05	0.0121411081497224	12.1411081497224	12141.1081497224	0.0119786425846845	wt_4fmol_1	0	Other
C1	Se	wt_4fmol	0.00265227322796234	wt	wt	1	C	ol	bhis	NA	4.40871497196688e-06	0.00440871497196688	4.40871497196688	4408.71497196688	0.00424057648530601	wt_4fmol_1	0	Other
C1	Cd	wt_4fmol	0.00256717516105236	wt	wt	1	C	ol	bhis	NA	4.26726155091052e-06	0.00426726155091052	4.26726155091052	4267.26155091052	0.00426203861106588	wt_4fmol_1	0	Other
C2	Na	wt_4fmol	85.5725163283854	wt	wt	2	C	ol	bhis	NA	0.142242069915125	142.242069915125	142242.069915125	142242069.915125	12.772516358911	wt_4fmol_2	0	Other
C2	Mg	wt_4fmol	62.4733716787892	wt	wt	2	C	ol	bhis	NA	0.103845744912613	103.845744912613	103845.744912613	103845744.912613	102.903288748908	wt_4fmol_2	0	Other
C2	P	wt_4fmol	545.658782160135	wt	wt	2	C	ol	bhis	NA	0.90701592020472	907.01592020472	907015.92020472	907015920.20472	881.996737405206	wt_4fmol_2	0	Other
C2	S	wt_4fmol	103.526199211705	wt	wt	2	C	ol	bhis	NA	0.172085401927509	172.085401927509	172085.401927509	172085401.927509	158.918422132265	wt_4fmol_2	0	Other
C2	K	wt_4fmol	453.764675491083	wt	wt	2	C	ol	bhis	NA	0.754265849195397	754.265849195397	754265.849195397	754265849.195397	721.512091236262	wt_4fmol_2	0	Other
C2	Ca	wt_4fmol	4.88121044983128	wt	wt	2	C	ol	bhis	NA	0.00811374384984666	8.11374384984666	8113.74384984666	8113743.84984666	7.73626109513486	wt_4fmol_2	0	Other
C2	V	wt_4fmol	0.000929131544889916	wt	wt	2	C	ol	bhis	NA	1.54443973181072e-06	0.00154443973181072	1.54443973181072	1544.43973181072	-0.00271763084876484	wt_4fmol_2	0	Other
C2	Cr	wt_4fmol	0.00333596954484469	wt	wt	2	C	ol	bhis	NA	5.5451824206217e-06	0.0055451824206217	5.5451824206217	5545.1824206217	0.00519071892488825	wt_4fmol_2	0	Other
C2	Mn	wt_4fmol	0.0494510465039655	wt	wt	2	C	ol	bhis	NA	8.21995135353978e-05	0.0821995135353978	82.1995135353978	82199.5135353978	0.0809409018460405	wt_4fmol_2	0	Other
C2	Fe	wt_4fmol	4.60468111674219	wt	wt	2	C	ol	bhis	NA	0.0076540856976907	7.6540856976907	7654.0856976907	7654085.6976907	7.63669038614551	wt_4fmol_2	0	Other
C2	Co	wt_4fmol	0.0136134826822453	wt	wt	2	C	ol	bhis	NA	2.26288771040141e-05	0.0226288771040141	22.6288771040141	22628.8771040141	0.0220092848792126	wt_4fmol_2	0	Other
C2	Ni	wt_4fmol	0.00139858878791269	wt	wt	2	C	ol	bhis	NA	2.3247903963623e-06	0.0023247903963623	2.3247903963623	2324.7903963623	0.00214971960157731	wt_4fmol_2	0	Other
C2	Cu	wt_4fmol	0.897055821943516	wt	wt	2	C	ol	bhis	NA	0.00149112217821195	1.49112217821195	1491.12217821195	1491122.17821195	1.49079814267328	wt_4fmol_2	0	Other
C2	Zn	wt_4fmol	0.253843978922448	wt	wt	2	C	ol	bhis	NA	0.000421949646295994	0.421949646295994	421.949646295994	421949.646295994	0.383013802134802	wt_4fmol_2	0	Other
C2	As	wt_4fmol	0.00272956210125338	wt	wt	2	C	ol	bhis	NA	4.53718763807544e-06	0.00453718763807544	4.53718763807544	4537.18763807544	0.00440252621734459	wt_4fmol_2	0	Other
C2	Mo	wt_4fmol	0.00677217394163419	wt	wt	2	C	ol	bhis	NA	1.1256979233691e-05	0.011256979233691	11.256979233691	11256.979233691	0.0110945136686531	wt_4fmol_2	0	Other
C2	Se	wt_4fmol	0.00250511323160188	wt	wt	2	C	ol	bhis	NA	4.16409972177737e-06	0.00416409972177737	4.16409972177737	4164.09972177737	0.0039959612351165	wt_4fmol_2	0	Other
C2	Cd	wt_4fmol	0.00237510383796176	wt	wt	2	C	ol	bhis	NA	3.94799289153278e-06	0.00394799289153278	3.94799289153278	3947.99289153278	0.00394276995168814	wt_4fmol_2	0	Other
C3	Na	wt_4fmol	90.9115041957824	wt	wt	3	C	ol	bhis	NA	0.15111674975504	151.11674975504	151116.74975504	151116749.75504	21.647196198826	wt_4fmol_3	0	Other
C3	Mg	wt_4fmol	60.4227070584595	wt	wt	3	C	ol	bhis	NA	0.100437047905527	100.437047905527	100437.047905527	100437047.905527	99.4945917418218	wt_4fmol_3	0	Other
C3	P	wt_4fmol	512.777038947783	wt	wt	3	C	ol	bhis	NA	0.852358567381368	852.358567381368	852358.567381368	852358567.381368	827.339384581854	wt_4fmol_3	0	Other
C3	S	wt_4fmol	103.886402463618	wt	wt	3	C	ol	bhis	NA	0.172684146224634	172.684146224634	172684.146224634	172684146.224634	159.51716642939	wt_4fmol_3	0	Other
C3	K	wt_4fmol	443.84297745887	wt	wt	3	C	ol	bhis	NA	0.737773604655585	737.773604655585	737773.604655585	737773604.655585	705.01984669645	wt_4fmol_3	0	Other
C3	Ca	wt_4fmol	5.65040752587448	wt	wt	3	C	ol	bhis	NA	0.00939233409077374	9.39233409077374	9392.33409077374	9392334.09077374	9.01485133606194	wt_4fmol_3	0	Other
C3	V	wt_4fmol	0.000714061737146793	wt	wt	3	C	ol	bhis	NA	1.1869420685162e-06	0.0011869420685162	1.1869420685162	1186.9420685162	-0.00307512851205936	wt_4fmol_3	0	Other
C3	Cr	wt_4fmol	0.0101674601119774	wt	wt	3	C	ol	bhis	NA	1.69007601290719e-05	0.0169007601290719	16.9007601290719	16900.7601290719	0.0165462966333384	wt_4fmol_3	0	Other
C3	Mn	wt_4fmol	0.0499347091342643	wt	wt	3	C	ol	bhis	NA	8.3003476964617e-05	0.083003476964617	83.003476964617	83003.476964617	0.0817448652752597	wt_4fmol_3	0	Other
C3	Fe	wt_4fmol	4.60517597364796	wt	wt	3	C	ol	bhis	NA	0.00765490826869374	7.65490826869374	7654.90826869374	7654908.26869374	7.63751295714855	wt_4fmol_3	0	Other
C3	Co	wt_4fmol	0.0132140559494686	wt	wt	3	C	ol	bhis	NA	2.19649339633034e-05	0.0219649339633034	21.9649339633034	21964.9339633034	0.0213453417385019	wt_4fmol_3	0	Other
C3	Ni	wt_4fmol	0.00155210488219776	wt	wt	3	C	ol	bhis	NA	2.57997100753652e-06	0.00257997100753652	2.57997100753652	2579.97100753652	0.00240490021275153	wt_4fmol_3	0	Other
C3	Cu	wt_4fmol	0.893006094471111	wt	wt	3	C	ol	bhis	NA	0.00148439055872729	1.48439055872729	1484.39055872729	1484390.55872729	1.48406652318862	wt_4fmol_3	0	Other
C3	Zn	wt_4fmol	0.260766390035333	wt	wt	3	C	ol	bhis	NA	0.000433456355783436	0.433456355783436	433.456355783436	433456.355783436	0.394520511622244	wt_4fmol_3	0	Other
C3	As	wt_4fmol	0.00230369668137436	wt	wt	3	C	ol	bhis	NA	3.8292970509107e-06	0.0038292970509107	3.8292970509107	3829.2970509107	0.00369463563017985	wt_4fmol_3	0	Other
C3	Mo	wt_4fmol	0.00739843800883529	wt	wt	3	C	ol	bhis	NA	1.22979804926735e-05	0.0122979804926735	12.2979804926735	12297.9804926735	0.0121355149276356	wt_4fmol_3	0	Other
C3	Se	wt_4fmol	0.00241397638726627	wt	wt	3	C	ol	bhis	NA	4.01260840260098e-06	0.00401260840260098	4.01260840260098	4012.60840260098	0.00384446991594011	wt_4fmol_3	0	Other
C3	Cd	wt_4fmol	0.00230616657544395	wt	wt	3	C	ol	bhis	NA	3.83340260792833e-06	0.00383340260792833	3.83340260792833	3833.40260792833	0.00382817966808369	wt_4fmol_3	0	Other
C4	Na	wt_4fmol	93.1120806368808	wt	wt	4	C	ol	bhis	NA	0.154774636205253	154.774636205253	154774.636205253	154774636.205253	25.305082649039	wt_4fmol_4	0	Other
C4	Mg	wt_4fmol	61.8722860200611	wt	wt	4	C	ol	bhis	NA	0.102846596214383	102.846596214383	102846.596214383	102846596.214383	101.904140050678	wt_4fmol_4	0	Other
C4	P	wt_4fmol	543.061533788533	wt	wt	4	C	ol	bhis	NA	0.90269866975666	902.69866975666	902698.66975666	902698669.75666	877.679486957146	wt_4fmol_4	0	Other
C4	S	wt_4fmol	106.201365873382	wt	wt	4	C	ol	bhis	NA	0.176532171283509	176.532171283509	176532.171283509	176532171.283509	163.365191488265	wt_4fmol_4	0	Other
C4	K	wt_4fmol	455.243240123792	wt	wt	4	C	ol	bhis	NA	0.75672357864971	756.72357864971	756723.57864971	756723578.64971	723.969820690575	wt_4fmol_4	0	Other
C4	Ca	wt_4fmol	5.99438793178335	wt	wt	4	C	ol	bhis	NA	0.00996411212239032	9.96411212239032	9964.11212239032	9964112.12239032	9.58662936767852	wt_4fmol_4	0	Other
C4	V	wt_4fmol	0.00161748921633452	wt	wt	4	C	ol	bhis	NA	2.68865547103815e-06	0.00268865547103815	2.68865547103815	2688.65547103815	-0.00157341510953741	wt_4fmol_4	0	Other
C4	Cr	wt_4fmol	0.00319636099656306	wt	wt	4	C	ol	bhis	NA	5.31311949040217e-06	0.00531311949040217	5.31311949040217	5313.11949040217	0.00495865599466872	wt_4fmol_4	0	Other
C4	Mn	wt_4fmol	0.0527713906877336	wt	wt	4	C	ol	bhis	NA	8.77187228539294e-05	0.0877187228539294	87.7187228539294	87718.7228539294	0.0864601111645721	wt_4fmol_4	0	Other
C4	Fe	wt_4fmol	4.58764266117515	wt	wt	4	C	ol	bhis	NA	0.00762576369324348	7.62576369324348	7625.76369324348	7625763.69324348	7.60836838169829	wt_4fmol_4	0	Other
C4	Co	wt_4fmol	0.013477744486076	wt	wt	4	C	ol	bhis	NA	2.24032476283591e-05	0.0224032476283591	22.4032476283591	22403.2476283591	0.0217836554035576	wt_4fmol_4	0	Other
C4	Ni	wt_4fmol	0.0015304474144537	wt	wt	4	C	ol	bhis	NA	2.54397109572824e-06	0.00254397109572824	2.54397109572824	2543.97109572824	0.00236890030094325	wt_4fmol_4	0	Other
C4	Cu	wt_4fmol	0.928701368135063	wt	wt	4	C	ol	bhis	NA	0.00154372467474958	1.54372467474958	1543.72467474958	1543724.67474958	1.54340063921091	wt_4fmol_4	0	Other
C4	Zn	wt_4fmol	0.255756052853522	wt	wt	4	C	ol	bhis	NA	0.000425127972298971	0.425127972298971	425.127972298971	425127.972298971	0.386192128137779	wt_4fmol_4	0	Other
C4	As	wt_4fmol	0.00272715437993806	wt	wt	4	C	ol	bhis	NA	4.53318542710438e-06	0.00453318542710438	4.53318542710438	4533.18542710438	0.00439852400637353	wt_4fmol_4	0	Other
C4	Mo	wt_4fmol	0.00687334299303204	wt	wt	4	C	ol	bhis	NA	1.14251464899507e-05	0.0114251464899507	11.4251464899507	11425.1464899507	0.0112626809249128	wt_4fmol_4	0	Other
C4	Se	wt_4fmol	0.00256892621306413	wt	wt	4	C	ol	bhis	NA	4.27017221981884e-06	0.00427017221981884	4.27017221981884	4270.17221981884	0.00410203373315797	wt_4fmol_4	0	Other
C4	Cd	wt_4fmol	0.00249364678034515	wt	wt	4	C	ol	bhis	NA	4.14503972645038e-06	0.00414503972645038	4.14503972645038	4145.03972645038	0.00413981678660574	wt_4fmol_4	0	Other
A1	Na	cA_1mp	0.12775015862224	cA	cA	1	A	mp	bhis	NA	0.00023108833084471	0.23108833084471	231.08833084471	231088.33084471	-129.238465225369	cA_1mp_1	0	Other
A1	Mg	cA_1mp	0.127670623939663	cA	cA	1	A	mp	bhis	NA	0.000230944459891913	0.230944459891913	230.944459891913	230944.459891913	-0.711511703813333	cA_1mp_1	0	Other
A1	P	cA_1mp	1	cA	cA	1	A	mp	bhis	NA	0.00180890836721419	1.80890836721419	1808.90836721419	1808908.36721419	-23.2102744322999	cA_1mp_1	0	Other
A1	S	cA_1mp	0.17639169699163	cA	cA	1	A	mp	bhis	NA	0.000319076416595268	0.319076416595268	319.076416595268	319076.416595268	-12.8479033786485	cA_1mp_1	0	Other
A1	K	cA_1mp	0.743018638289365	cA	cA	1	A	mp	bhis	NA	0.00134405263179772	1.34405263179772	1344.05263179772	1344052.63179772	-31.4097053273374	cA_1mp_1	0	Other
A1	Ca	cA_1mp	0.00491051497646316	cA	cA	1	A	mp	bhis	NA	8.88267162825478e-06	0.00888267162825478	8.88267162825478	8882.67162825478	-0.368600083083547	cA_1mp_1	0	Other
A1	V	cA_1mp	6.59413766339045e-06	cA	cA	1	A	mp	bhis	NA	1.19281907938692e-08	1.19281907938692e-05	0.0119281907938692	11.9281907938692	-0.00425014238978169	cA_1mp_1	0	Other
A1	Cr	cA_1mp	4.05443178393477e-06	cA	cA	1	A	mp	bhis	NA	7.33409557825876e-09	7.33409557825876e-06	0.00733409557825876	7.33409557825876	-0.000347129400155195	cA_1mp_1	0	Other
A1	Mn	cA_1mp	9.18017328562595e-05	cA	cA	1	A	mp	bhis	NA	1.66060922688449e-07	0.000166060922688449	0.166060922688449	166.060922688449	-0.00109255076666888	cA_1mp_1	0	Other
A1	Fe	cA_1mp	0.00734576523868775	cA	cA	1	A	mp	bhis	NA	1.32878162038534e-05	0.0132878162038534	13.2878162038534	13287.8162038534	-0.00410749534133771	cA_1mp_1	0	Other
A1	Co	cA_1mp	3.39180724891357e-05	cA	cA	1	A	mp	bhis	NA	6.13546851253749e-08	6.13546851253749e-05	0.0613546851253749	61.3546851253749	-0.000558237539676132	cA_1mp_1	0	Other
A1	Ni	cA_1mp	9.38579378946095e-07	cA	cA	1	A	mp	bhis	NA	1.69780409187029e-09	1.69780409187029e-06	0.00169780409187029	1.69780409187029	-0.00017337299069312	cA_1mp_1	0	Other
A1	Cu	cA_1mp	0.00113657479662375	cA	cA	1	A	mp	bhis	NA	2.05595965957746e-06	0.00205595965957746	2.05595965957746	2055.95965957746	0.00173192412090967	cA_1mp_1	0	Other
A1	Zn	cA_1mp	0.000415806426652018	cA	cA	1	A	mp	bhis	NA	7.52155724312267e-07	0.000752155724312267	0.752155724312267	752.155724312267	-0.0381836884368796	cA_1mp_1	0	Other
A1	As	cA_1mp	4.77379799053248e-06	cA	cA	1	A	mp	bhis	NA	8.63536312846447e-09	8.63536312846447e-06	0.00863536312846447	8.63536312846447	-0.000126026057602384	cA_1mp_1	0	Other
A1	Mo	cA_1mp	8.70988275420476e-06	cA	cA	1	A	mp	bhis	NA	1.57553797915355e-08	1.57553797915355e-05	0.0157553797915355	15.7553797915355	-0.000146710185246327	cA_1mp_1	0	Other
A1	Se	cA_1mp	2.8480608818995e-06	cA	cA	1	A	mp	bhis	NA	5.15188115960342e-09	5.15188115960342e-06	0.00515188115960342	5.15188115960342	-0.000162986605501268	cA_1mp_1	0	Other
A1	Cd	cA_1mp	2.33988416568961e-06	cA	cA	1	A	mp	bhis	NA	4.23263604562792e-09	4.23263604562792e-06	0.00423263604562792	4.23263604562792	-9.90303799007968e-07	cA_1mp_1	0	Other
A2	Na	cA_1mp	0.175181879180422	cA	cA	2	A	mp	bhis	NA	0.00031688796703377	0.31688796703377	316.88796703377	316887.96703377	-129.15266558918	cA_1mp_2	0	Other
A2	Mg	cA_1mp	0.123264587669315	cA	cA	2	A	mp	bhis	NA	0.000222974344016231	0.222974344016231	222.974344016231	222974.344016231	-0.719481819689014	cA_1mp_2	0	Other
A2	P	cA_1mp	1	cA	cA	2	A	mp	bhis	NA	0.00180890836721419	1.80890836721419	1808.90836721419	1808908.36721419	-23.2102744322999	cA_1mp_2	0	Other
A2	S	cA_1mp	0.174003268209128	cA	cA	2	A	mp	bhis	NA	0.000314755967786106	0.314755967786106	314.755967786106	314755.967786106	-12.8522238274577	cA_1mp_2	0	Other
A2	K	cA_1mp	0.74562869350025	cA	cA	2	A	mp	bhis	NA	0.00134877398250758	1.34877398250758	1348.77398250758	1348773.98250758	-31.4049839766276	cA_1mp_2	0	Other
A2	Ca	cA_1mp	0.00440407034655142	cA	cA	2	A	mp	bhis	NA	7.96655969967675e-06	0.00796655969967675	7.96655969967675	7966.55969967675	-0.369516195012125	cA_1mp_2	0	Other
A2	V	cA_1mp	8.9637281698047e-06	cA	cA	2	A	mp	bhis	NA	1.62145628877932e-08	1.62145628877932e-05	0.0162145628877932	16.2145628877932	-0.00424585601768777	cA_1mp_2	0	Other
A2	Cr	cA_1mp	1.38183964897126e-05	cA	cA	2	A	mp	bhis	NA	2.49962130317243e-08	2.49962130317243e-05	0.0249962130317243	24.9962130317243	-0.00032946728270173	cA_1mp_2	0	Other
A2	Mn	cA_1mp	8.42848397882396e-05	cA	cA	2	A	mp	bhis	NA	1.52463551922254e-07	0.000152463551922254	0.152463551922254	152.463551922254	-0.00110614813743507	cA_1mp_2	0	Other
A2	Fe	cA_1mp	0.00707465561625142	cA	cA	2	A	mp	bhis	NA	1.2797403739396e-05	0.012797403739396	12.797403739396	12797.403739396	-0.00459790780579511	cA_1mp_2	0	Other
A2	Co	cA_1mp	3.13966963801791e-05	cA	cA	2	A	mp	bhis	NA	5.67937467849894e-08	5.67937467849894e-05	0.0567937467849894	56.7937467849894	-0.000562798478016518	cA_1mp_2	0	Other
A2	Ni	cA_1mp	3.22858134451453e-06	cA	cA	2	A	mp	bhis	NA	5.84020780832395e-09	5.84020780832395e-06	0.00584020780832395	5.84020780832395	-0.000169230586976666	cA_1mp_2	0	Other
A2	Cu	cA_1mp	0.00111281890595565	cA	cA	2	A	mp	bhis	NA	2.01298743017732e-06	0.00201298743017732	2.01298743017732	2012.98743017732	0.00168895189150953	cA_1mp_2	0	Other
A2	Zn	cA_1mp	0.000447463138067075	cA	cA	2	A	mp	bhis	NA	8.09419814469449e-07	0.000809419814469449	0.809419814469449	809.419814469449	-0.0381264243467225	cA_1mp_2	0	Other
A2	As	cA_1mp	4.54972629657471e-06	cA	cA	2	A	mp	bhis	NA	8.23003796640841e-09	8.23003796640841e-06	0.00823003796640841	8.23003796640841	-0.00012643138276444	cA_1mp_2	0	Other
A2	Mo	cA_1mp	8.57961772288465e-06	cA	cA	2	A	mp	bhis	NA	1.55197422864252e-08	1.55197422864252e-05	0.0155197422864252	15.5197422864252	-0.000146945822751437	cA_1mp_2	0	Other
A2	Se	cA_1mp	3.60062224342887e-06	cA	cA	2	A	mp	bhis	NA	6.51319570331601e-09	6.51319570331601e-06	0.00651319570331601	6.51319570331601	-0.000161625290957555	cA_1mp_2	0	Other
A2	Cd	cA_1mp	2.16485939607623e-06	cA	cA	2	A	mp	bhis	NA	3.91603227540455e-09	3.91603227540455e-06	0.00391603227540455	3.91603227540455	-1.30690756923134e-06	cA_1mp_2	0	Other
A3	Na	cA_1mp	0.116998668400551	cA	cA	3	A	mp	bhis	NA	0.000211639870222674	0.211639870222674	211.639870222674	211639.870222674	-129.257913685991	cA_1mp_3	0	Other
A3	Mg	cA_1mp	0.129808347260915	cA	cA	3	A	mp	bhis	NA	0.000234811405494513	0.234811405494513	234.811405494513	234811.405494513	-0.707644758210733	cA_1mp_3	0	Other
A3	P	cA_1mp	1	cA	cA	3	A	mp	bhis	NA	0.00180890836721419	1.80890836721419	1808.90836721419	1808908.36721419	-23.2102744322999	cA_1mp_3	0	Other
A3	S	cA_1mp	0.173325407196167	cA	cA	3	A	mp	bhis	NA	0.000313529779327952	0.313529779327952	313.529779327952	313529.779327952	-12.8534500159158	cA_1mp_3	0	Other
A3	K	cA_1mp	0.736559118632972	cA	cA	3	A	mp	bhis	NA	0.00133236795264309	1.33236795264309	1332.36795264309	1332367.95264309	-31.4213900064921	cA_1mp_3	0	Other
A3	Ca	cA_1mp	0.00571664730391311	cA	cA	3	A	mp	bhis	NA	1.03408911404608e-05	0.0103408911404608	10.3408911404608	10340.8911404608	-0.367141863571341	cA_1mp_3	0	Other
A3	V	cA_1mp	4.93298311516456e-06	cA	cA	3	A	mp	bhis	NA	8.92331443234747e-09	8.92331443234747e-06	0.00892331443234747	8.92331443234747	-0.00425314726614321	cA_1mp_3	0	Other
A3	Cr	cA_1mp	9.76201767227806e-06	cA	cA	3	A	mp	bhis	NA	1.76585954482765e-08	1.76585954482765e-05	0.0176585954482765	17.6585954482765	-0.000336804900285177	cA_1mp_3	0	Other
A3	Mn	cA_1mp	8.26066157856736e-05	cA	cA	3	A	mp	bhis	NA	1.49427798481953e-07	0.000149427798481953	0.149427798481953	149.427798481953	-0.00110918389087537	cA_1mp_3	0	Other
A3	Fe	cA_1mp	0.00721480962171681	cA	cA	3	A	mp	bhis	NA	1.3050929492581e-05	0.013050929492581	13.050929492581	13050.929492581	-0.00434438205261011	cA_1mp_3	0	Other
A3	Co	cA_1mp	3.18834672899783e-05	cA	cA	3	A	mp	bhis	NA	5.76742707566417e-08	5.76742707566417e-05	0.0576742707566417	57.6742707566417	-0.000561917954044866	cA_1mp_3	0	Other
A3	Ni	cA_1mp	1.56091407826797e-06	cA	cA	3	A	mp	bhis	NA	2.82355053668136e-09	2.82355053668136e-06	0.00282355053668136	2.82355053668136	-0.000172247244248309	cA_1mp_3	0	Other
A3	Cu	cA_1mp	0.000945544856135097	cA	cA	3	A	mp	bhis	NA	1.71040400183911e-06	0.00171040400183911	1.71040400183911	1710.40400183911	0.00138636846317132	cA_1mp_3	0	Other
A3	Zn	cA_1mp	0.000477008296466567	cA	cA	3	A	mp	bhis	NA	8.62864298708959e-07	0.000862864298708959	0.862864298708959	862.864298708959	-0.0380729798624829	cA_1mp_3	0	Other
A3	As	cA_1mp	4.59032489723044e-06	cA	cA	3	A	mp	bhis	NA	8.30347711483175e-09	8.30347711483175e-06	0.00830347711483175	8.30347711483175	-0.000126357943616017	cA_1mp_3	0	Other
A3	Mo	cA_1mp	7.99511454080234e-06	cA	cA	3	A	mp	bhis	NA	1.44624295896932e-08	1.44624295896932e-05	0.0144624295896932	14.4624295896932	-0.000148003135448169	cA_1mp_3	0	Other
A3	Se	cA_1mp	3.02330293834256e-06	cA	cA	3	A	mp	bhis	NA	5.46887798179108e-09	5.46887798179108e-06	0.00546887798179108	5.46887798179108	-0.00016266960867908	cA_1mp_3	0	Other
A3	Cd	cA_1mp	2.17837456810437e-06	cA	cA	3	A	mp	bhis	NA	3.94047998317058e-09	3.94047998317058e-06	0.00394047998317058	3.94047998317058	-1.28245986146531e-06	cA_1mp_3	0	Other
A1	Na	cA_1atcell	35.3195705780513	cA	cA	1	A	atcell	bhis	38.4744777538685	0.063889866745049	63.889866745049	63889.866745049	63889866.745049	-65.5796868111649	cA_1atcell_1	5.83654999162952	Na
A1	Mg	cA_1atcell	35.2975813228913	cA	cA	1	A	atcell	bhis	38.450524316875	0.0638500901974012	63.8500901974012	63850.0901974012	63850090.1974012	62.907634033696	cA_1atcell_1	5.83291627284643	Mg
A1	P	cA_1atcell	276.47379039655	cA	cA	1	A	atcell	bhis	301.169706314325	0.500115752763741	500.115752763741	500115.752763741	500115752.763741	475.096569964227	cA_1atcell_1	45.6872230498618	P
A1	S	cA_1atcell	48.7676810617556	cA	cA	1	A	atcell	bhis	53.1238355792545	0.0882162663222426	88.2162663222426	88216.2663222426	88216266.3222426	75.0492865269988	cA_1atcell_1	8.05884680460023	S
A1	K	cA_1atcell	205.425179263144	cA	cA	1	A	atcell	bhis	223.774705079677	0.371595325605575	371.595325605575	371595.325605575	371595325.605575	338.84156764644	cA_1atcell_1	33.9464582577308	K
A1	Ca	cA_1atcell	1.3576286883418	cA	cA	1	A	atcell	bhis	1.4788983533135	0.0024558258939115	2.4558258939115	2455.8258939115	2455825.8939115	2.0783431391997	cA_1atcell_1	0.22434779301936	Other
A1	V	cA_1atcell	0.00182310623419421	cA	cA	1	A	atcell	bhis	0.00198595450347953	3.29783212135425e-06	0.00329783212135425	3.29783212135425	3297.83212135425	-0.000964238459221313	cA_1atcell_1	0.000301267838248814	Other
A1	Cr	cA_1atcell	0.00112094412320869	cA	cA	1	A	atcell	bhis	0.0012210720296391	2.02768520365178e-06	0.00202768520365178	2.02768520365178	2027.68520365178	0.00167322170791833	cA_1atcell_1	0.000185235729253077	Other
A1	Mn	cA_1atcell	0.0253807730477416	cA	cA	1	A	atcell	bhis	0.0276479009234658	4.59114927324241e-05	0.0459114927324241	45.9114927324241	45911.4927324241	0.0446528810430668	cA_1atcell_1	0.00419416624536776	Other
A1	Fe	cA_1atcell	2.03091155890322	cA	cA	1	A	atcell	bhis	2.21232195958957	0.00367373291197205	3.67373291197205	3673.73291197205	3673732.91197205	3.65633760042686	cA_1atcell_1	0.335607614931849	Other
A1	Co	cA_1atcell	0.00937745806401631	cA	cA	1	A	atcell	bhis	0.010215095930301	1.69629623551993e-05	0.0169629623551993	16.9629623551993	16962.9623551993	0.0163433701303978	cA_1atcell_1	0.00154962254323253	Other
A1	Ni	cA_1atcell	0.000259492598485267	cA	cA	1	A	atcell	bhis	0.000282671675909877	4.69398332630151e-07	0.000469398332630151	0.469398332630151	469.398332630151	0.000294327537845161	cA_1atcell_1	4.2881085435911e-05	Other
A1	Cu	cA_1atcell	0.314233142091755	cA	cA	1	A	atcell	bhis	0.342301897703437	0.00056841895998578	0.56841895998578	568.41895998578	568418.95998578	0.568094924447112	cA_1atcell_1	0.0519269462462004	Other
A1	Zn	cA_1atcell	0.114959578847729	cA	cA	1	A	atcell	bhis	0.125228299398397	0.000207951344069075	0.207951344069075	207.951344069075	207951.344069075	0.169015499907883	cA_1atcell_1	0.0189970409600167	Other
A1	As	cA_1atcell	0.00131983002502995	cA	cA	1	A	atcell	bhis	0.00143772333881258	2.38745157557719e-06	0.00238745157557719	2.38745157557719	2387.45157557719	0.00225279015484634	cA_1atcell_1	0.00021810157358844	Other
A1	Mo	cA_1atcell	0.00240805429896454	cA	cA	1	A	atcell	bhis	0.00262315283111605	4.35594957010304e-06	0.00435594957010304	4.35594957010304	4355.94957010304	0.00419348400506518	cA_1atcell_1	0.000397930356129498	Other
A1	Se	cA_1atcell	0.000787414187298896	cA	cA	1	A	atcell	bhis	0.000857749659366989	1.42436011186813e-06	0.00142436011186813	1.42436011186813	1424.36011186813	0.00125622162520726	cA_1atcell_1	0.000130119992770928	Other
A1	Cd	cA_1atcell	0.000646916644377075	cA	cA	1	A	atcell	bhis	0.000704702226990278	1.17021293090382e-06	0.00117021293090382	1.17021293090382	1170.21293090382	0.00116498999105918	cA_1atcell_1	0.000106902809788701	Other
A2	Na	cA_1atcell	48.5084053734642	cA	cA	2	A	atcell	bhis	52.8414001889588	0.087747260360277	87.747260360277	87747.260360277	87747260.360277	-41.722293195937	cA_1atcell_2	7.85119009486444	Na
A2	Mg	cA_1atcell	34.1323464209324	cA	cA	2	A	atcell	bhis	37.1812052515603	0.0617422870334777	61.7422870334777	61742.2870334777	61742287.0334777	60.7998308697725	cA_1atcell_2	5.52439392866746	Mg
A2	P	cA_1atcell	276.90309979781	cA	cA	2	A	atcell	bhis	301.637363614172	0.500892334131803	500.892334131803	500892.334131803	500892334.131803	475.873151332289	cA_1atcell_2	44.8173642821722	P
A2	S	cA_1atcell	48.1820443420573	cA	cA	2	A	atcell	bhis	52.4858870828511	0.0871569031598325	87.1569031598325	87156.9031598325	87156903.1598325	73.9899233645887	cA_1atcell_2	7.79836785761702	S
A2	K	cA_1atcell	206.46689652841	cA	cA	2	A	atcell	bhis	224.909473342495	0.373479696682987	373.479696682987	373479.696682987	373479696.682987	340.725938723852	cA_1atcell_2	33.4171127758408	K
A2	Ca	cA_1atcell	1.2195007306877	cA	cA	2	A	atcell	bhis	1.32843216850512	0.0022059650755648	2.2059650755648	2205.9650755648	2205965.0755648	1.828482320853	cA_1atcell_2	0.197378825045707	Other
A2	V	cA_1atcell	0.00248208411596387	cA	cA	2	A	atcell	bhis	0.00270379533329398	4.48986272549647e-06	0.00448986272549647	4.48986272549647	4489.86272549647	0.000227792144920908	cA_1atcell_2	0.000401730670712506	Other
A2	Cr	cA_1atcell	0.00382635682223659	cA	cA	2	A	atcell	bhis	0.00416814468653224	6.92152887169086e-06	0.00692152887169086	6.92152887169086	6921.52887169086	0.00656706537595741	cA_1atcell_2	0.000619304109274939	Other
A2	Mn	cA_1atcell	0.0233387334033253	cA	cA	2	A	atcell	bhis	0.0254234568663675	4.22176301334564e-05	0.0422176301334564	42.2176301334564	42217.6301334564	0.0409590184440991	cA_1atcell_2	0.00377742436825406	Other
A2	Fe	cA_1atcell	1.958994070142	cA	cA	2	A	atcell	bhis	2.13398046856428	0.00354364076480285	3.54364076480285	3543.64076480285	3543640.76480285	3.52624545325766	cA_1atcell_2	0.317067417924456	Other
A2	Co	cA_1atcell	0.00869384255108228	cA	cA	2	A	atcell	bhis	0.00947041672231185	1.57263645338955e-05	0.0157263645338955	15.7263645338955	15726.3645338955	0.015106772309094	cA_1atcell_2	0.00140711717892725	Other
A2	Ni	cA_1atcell	0.000894004182245453	cA	cA	2	A	atcell	bhis	0.00097386076497326	1.61717164558828e-06	0.00161717164558828	1.61717164558828	1617.17164558828	0.00144210085080329	cA_1atcell_2	0.000144696506231733	Other
A2	Cu	cA_1atcell	0.308143004572728	cA	cA	2	A	atcell	bhis	0.335667760972471	0.000557402459270127	0.557402459270127	557.402459270127	557402.459270127	0.557078423731459	cA_1atcell_2	0.0498736102883029	Other
A2	Zn	cA_1atcell	0.123903929976029	cA	cA	2	A	atcell	bhis	0.134971601281077	0.000224130855664359	0.224130855664359	224.130855664359	224130.855664359	0.185195011503167	cA_1atcell_2	0.0200541184615961	Other
A2	As	cA_1atcell	0.00125983331475315	cA	cA	2	A	atcell	bhis	0.00137236744526487	2.27892302435215e-06	0.00227892302435215	2.27892302435215	2278.92302435215	0.0021442616036213	cA_1atcell_2	0.000203906740817767	Other
A2	Mo	cA_1atcell	0.00237572274254699	cA	cA	2	A	atcell	bhis	0.00258793327074835	4.29746474717428e-06	0.00429746474717428	4.29746474717428	4297.46474717428	0.00413499918213642	cA_1atcell_2	0.000384515852888302	Other
A2	Se	cA_1atcell	0.0009970234604064	cA	cA	2	A	atcell	bhis	0.00108608220087843	1.80352407983798e-06	0.00180352407983798	1.80352407983798	1803.52407983798	0.00163538559317711	cA_1atcell_2	0.000161370398726244	Other
A2	Cd	cA_1atcell	0.000599456277399924	cA	cA	2	A	atcell	bhis	0.000653002480827804	1.08436147596779e-06	0.00108436147596779	1.08436147596779	1084.36147596779	0.00107913853612315	cA_1atcell_2	9.70232921736318e-05	Other
A3	Na	cA_1atcell	30.2559952980738	cA	cA	3	A	atcell	bhis	32.9586005425641	0.0547303230530788	54.7303230530788	54730.3230530788	54730323.0530788	-74.7392305031351	cA_1atcell_3	5.38867848000764	Na
A3	Mg	cA_1atcell	33.5685935410055	cA	cA	3	A	atcell	bhis	36.5670953605724	0.0607225097319369	60.7225097319369	60722.5097319369	60722509.7319369	59.7800535682317	cA_1atcell_3	5.97866161190393	Mg
A3	P	cA_1atcell	258.601193600691	cA	cA	3	A	atcell	bhis	281.700646623846	0.467785862875865	467.785862875865	467785.862875865	467785862.875865	442.766680076351	cA_1atcell_3	46.0576052161486	P
A3	S	cA_1atcell	44.8221571822546	cA	cA	3	A	atcell	bhis	48.8258792835017	0.0810791751635697	81.0791751635697	81079.1751635697	81079175.1635697	67.9121953683259	cA_1atcell_3	7.98295317856926	S
A3	K	cA_1atcell	190.47506723596	cA	cA	3	A	atcell	bhis	207.489179995599	0.344551942868812	344.551942868812	344551.942868812	344551942.868812	311.798184909677	cA_1atcell_3	33.9241491043518	K
A3	Ca	cA_1atcell	1.4783318161861	cA	cA	3	A	atcell	bhis	1.61038324203279	0.00267416679181798	2.67416679181798	2674.16679181798	2674166.79181798	2.29668403710618	cA_1atcell_3	0.26329508468359	Other
A3	V	cA_1atcell	0.00127567532159361	cA	cA	3	A	atcell	bhis	0.00138962453332637	2.30757976307933e-06	0.00230757976307933	2.30757976307933	2307.57976307933	-0.00195449081749623	cA_1atcell_3	0.000227201388856176	Other
A3	Cr	cA_1atcell	0.00252446942200214	cA	cA	3	A	atcell	bhis	0.00274996669063414	4.56653386023604e-06	0.00456653386023604	4.56653386023604	4566.53386023604	0.00421207036450259	cA_1atcell_3	0.000449615156062849	Other
A3	Mn	cA_1atcell	0.0213621694414889	cA	cA	3	A	atcell	bhis	0.0232703370822319	3.86422070445564e-05	0.0386422070445564	38.6422070445564	38642.2070445564	0.0373835953551991	cA_1atcell_3	0.00380466289809862	Other
A3	Fe	cA_1atcell	1.86575837977772	cA	cA	3	A	atcell	bhis	2.03241653570557	0.00337498594437989	3.37498594437989	3374.98594437989	3374985.94437989	3.3575906328347	cA_1atcell_3	0.332296853266703	Other
A3	Co	cA_1atcell	0.00824510269731698	cA	cA	3	A	atcell	bhis	0.00898159335219715	1.4914635257717e-05	0.014914635257717	14.914635257717	14914.635257717	0.0142950430329155	cA_1atcell_3	0.00146847614936382	Other
A3	Ni	cA_1atcell	0.00040365424374822	cA	cA	3	A	atcell	bhis	0.000439710505172353	7.3017353897767e-07	0.00073017353897767	0.73017353897767	730.17353897767	0.00055510274419268	cA_1atcell_3	7.18919643931948e-05	Other
A3	Cu	cA_1atcell	0.24451902839953	cA	cA	3	A	atcell	bhis	0.266360597385109	0.000442312516414993	0.442312516414993	442.312516414993	442312.516414993	0.441988480876325	cA_1atcell_3	0.0435495316980304	Other
A3	Zn	cA_1atcell	0.123354914823687	cA	cA	3	A	atcell	bhis	0.134373545559571	0.00022313773756156	0.22313773756156	223.13773756156	223137.73756156	0.184201893400368	cA_1atcell_3	0.0219698598034848	Other
A3	As	cA_1atcell	0.00118706349743876	cA	cA	3	A	atcell	bhis	0.00129309749176336	2.14728909293151e-06	0.00214728909293151	2.14728909293151	2147.28909293151	0.00201262767220066	cA_1atcell_3	0.000211419371930498	Other
A3	Mo	cA_1atcell	0.00206754616322572	cA	cA	3	A	atcell	bhis	0.00225222893597573	3.7400015542606e-06	0.0037400015542606	3.7400015542606	3740.0015542606	0.00357753598922274	cA_1atcell_3	0.000368235829178163	Other
A3	Se	cA_1atcell	0.000781829748471861	cA	cA	3	A	atcell	bhis	0.000851666392670872	1.41425837374771e-06	0.00141425837374771	1.41425837374771	1414.25837374771	0.00124611988708684	cA_1atcell_3	0.000139246093183003	Other
A3	Cd	cA_1atcell	0.00056333026342118	cA	cA	3	A	atcell	bhis	0.000613649524423943	1.01901282700754e-06	0.00101901282700754	1.01901282700754	1019.01282700754	0.0010137898871629	cA_1atcell_3	0.000100330715870649	Other
B1	Na	cA_2mp	0.1156524361747	cA	cA	1	B	mp	bhis	NA	0.000209204659485119	0.209204659485119	209.204659485119	209204.659485119	-129.260348896729	cA_2mp_1	0	Other
B1	Mg	cA_2mp	0.131131064882043	cA	cA	1	B	mp	bhis	NA	0.000237204080466835	0.237204080466835	237.204080466835	237204.080466835	-0.705252083238411	cA_2mp_1	0	Other
B1	P	cA_2mp	1	cA	cA	1	B	mp	bhis	NA	0.00180890836721419	1.80890836721419	1808.90836721419	1808908.36721419	-23.2102744322999	cA_2mp_1	0	Other
B1	S	cA_2mp	0.178425854792507	cA	cA	1	B	mp	bhis	NA	0.00032275602166151	0.32275602166151	322.75602166151	322756.02166151	-12.8442237735822	cA_2mp_1	0	Other
B1	K	cA_2mp	0.77559750557331	cA	cA	1	B	mp	bhis	NA	0.00140298481742201	1.40298481742201	1402.98481742201	1402984.81742201	-31.3507731417132	cA_2mp_1	0	Other
B1	Ca	cA_2mp	0.0065357719151723	cA	cA	1	B	mp	bhis	NA	1.18226125035587e-05	0.0118226125035587	11.8226125035587	11822.6125035587	-0.365660142208243	cA_2mp_1	0	Other
B1	V	cA_2mp	6.63933269571924e-06	cA	cA	1	B	mp	bhis	NA	1.20099444660053e-08	1.20099444660053e-05	0.0120099444660053	12.0099444660053	-0.00425006063610956	cA_2mp_1	0	Other
B1	Cr	cA_2mp	4.94885893489668e-06	cA	cA	1	B	mp	bhis	NA	8.95203233549729e-09	8.95203233549729e-06	0.00895203233549729	8.95203233549729	-0.000345511463397957	cA_2mp_1	0	Other
B1	Mn	cA_2mp	0.000100533564268585	cA	cA	1	B	mp	bhis	NA	1.81856005591309e-07	0.000181856005591309	0.181856005591309	181.856005591309	-0.00107675568376602	cA_2mp_1	0	Other
B1	Fe	cA_2mp	0.00754723354064656	cA	cA	1	B	mp	bhis	NA	1.36522539009951e-05	0.0136522539009951	13.6522539009951	13652.2539009951	-0.00374305764419602	cA_2mp_1	0	Other
B1	Co	cA_2mp	2.68389522085977e-05	cA	cA	1	B	mp	bhis	NA	4.8549205217394e-08	4.8549205217394e-05	0.048549205217394	48.549205217394	-0.000571043019584113	cA_2mp_1	0	Other
B1	Ni	cA_2mp	7.1076798973796e-07	cA	cA	1	B	mp	bhis	NA	1.285714163785e-09	1.285714163785e-06	0.001285714163785	1.285714163785	-0.000173785080621205	cA_2mp_1	0	Other
B1	Cu	cA_2mp	0.0011537354004843	cA	cA	1	B	mp	bhis	NA	2.08700161948727e-06	0.00208700161948727	2.08700161948727	2087.00161948727	0.00176296608081948	cA_2mp_1	0	Other
B1	Zn	cA_2mp	0.000438441736455573	cA	cA	1	B	mp	bhis	NA	7.93100925610404e-07	0.000793100925610404	0.793100925610404	793.100925610404	-0.0381427432355815	cA_2mp_1	0	Other
B1	As	cA_2mp	1.11917021795374e-05	cA	cA	1	B	mp	bhis	NA	2.02447637159345e-08	2.02447637159345e-05	0.0202447637159345	20.2447637159345	-0.000114416657014914	cA_2mp_1	0	Other
B1	Mo	cA_2mp	8.73600788324485e-06	cA	cA	1	B	mp	bhis	NA	1.58026377560507e-08	1.58026377560507e-05	0.0158026377560507	15.8026377560507	-0.000146662927281812	cA_2mp_1	0	Other
B1	Se	cA_2mp	2.18946898948622e-06	cA	cA	1	B	mp	bhis	NA	3.96054877483762e-09	3.96054877483762e-06	0.00396054877483762	3.96054877483762	-0.000164177937886034	cA_2mp_1	0	Other
B1	Cd	cA_2mp	3.39444357893217e-06	cA	cA	1	B	mp	bhis	NA	6.14023739196688e-09	6.14023739196688e-06	0.00614023739196688	6.14023739196688	9.17297547330991e-07	cA_2mp_1	0	Other
B2	Na	cA_2mp	0.139956896759363	cA	cA	2	B	mp	bhis	NA	0.000253169201597344	0.253169201597344	253.169201597344	253169.201597344	-129.216384354617	cA_2mp_2	0	Other
B2	Mg	cA_2mp	0.124738186897834	cA	cA	2	B	mp	bhis	NA	0.00022563994999062	0.22563994999062	225.63994999062	225639.94999062	-0.716816213714626	cA_2mp_2	0	Other
B2	P	cA_2mp	1	cA	cA	2	B	mp	bhis	NA	0.00180890836721419	1.80890836721419	1808.90836721419	1808908.36721419	-23.2102744322999	cA_2mp_2	0	Other
B2	S	cA_2mp	0.177958940380475	cA	cA	2	B	mp	bhis	NA	0.000321911416274812	0.321911416274812	321.911416274812	321911.416274812	-12.8450683789689	cA_2mp_2	0	Other
B2	K	cA_2mp	0.753072539410459	cA	cA	2	B	mp	bhis	NA	0.00136223921765882	1.36223921765882	1362.23921765882	1362239.21765882	-31.3915187414763	cA_2mp_2	0	Other
B2	Ca	cA_2mp	0.00683731807000378	cA	cA	2	B	mp	bhis	NA	1.23680818661346e-05	0.0123680818661346	12.3680818661346	12368.0818661346	-0.365114672845667	cA_2mp_2	0	Other
B2	V	cA_2mp	8.91755275180043e-06	cA	cA	2	B	mp	bhis	NA	1.61310357878057e-08	1.61310357878057e-05	0.0161310357878057	16.1310357878057	-0.00424593954478776	cA_2mp_2	0	Other
B2	Cr	cA_2mp	3.04287527986169e-06	cA	cA	2	B	mp	bhis	NA	5.50428255413102e-09	5.50428255413102e-06	0.00550428255413102	5.50428255413102	-0.000348959213179323	cA_2mp_2	0	Other
B2	Mn	cA_2mp	0.000109892868730202	cA	cA	2	B	mp	bhis	NA	1.98786129743233e-07	0.000198786129743233	0.198786129743233	198.786129743233	-0.00105982555961409	cA_2mp_2	0	Other
B2	Fe	cA_2mp	0.00776812716741198	cA	cA	2	B	mp	bhis	NA	1.40518302307154e-05	0.0140518302307154	14.0518302307154	14051.8302307154	-0.00334348131447572	cA_2mp_2	0	Other
B2	Co	cA_2mp	2.63715901980645e-05	cA	cA	2	B	mp	bhis	NA	4.77037901660225e-08	4.77037901660225e-05	0.0477037901660225	47.7037901660225	-0.000571888434635485	cA_2mp_2	0	Other
B2	Ni	cA_2mp	1.32446209285414e-06	cA	cA	2	B	mp	bhis	NA	2.39583056182187e-09	2.39583056182187e-06	0.00239583056182187	2.39583056182187	-0.000172674964223168	cA_2mp_2	0	Other
B2	Cu	cA_2mp	0.00131402997210887	cA	cA	2	B	mp	bhis	NA	2.37695981131796e-06	0.00237695981131796	2.37695981131796	2376.95981131796	0.00205292427265017	cA_2mp_2	0	Other
B2	Zn	cA_2mp	0.000429999845149969	cA	cA	2	B	mp	bhis	NA	7.77830317792583e-07	0.000777830317792583	0.777830317792583	777.830317792583	-0.0381580138433993	cA_2mp_2	0	Other
B2	As	cA_2mp	1.18833294649789e-05	cA	cA	2	B	mp	bhis	NA	2.14958540995632e-08	2.14958540995632e-05	0.0214958540995632	21.4958540995632	-0.000113165566631285	cA_2mp_2	0	Other
B2	Mo	cA_2mp	9.63865218786051e-06	cA	cA	2	B	mp	bhis	NA	1.74354385912882e-08	1.74354385912882e-05	0.0174354385912882	17.4354385912882	-0.000145030126446574	cA_2mp_2	0	Other
B2	Se	cA_2mp	2.22739111625642e-06	cA	cA	2	B	mp	bhis	NA	4.02914642725479e-09	4.02914642725479e-06	0.00402914642725479	4.02914642725479	-0.000164109340233617	cA_2mp_2	0	Other
B2	Cd	cA_2mp	3.27395976525344e-06	cA	cA	2	B	mp	bhis	NA	5.92229321328954e-09	5.92229321328954e-06	0.00592229321328954	5.92229321328954	6.99353368653652e-07	cA_2mp_2	0	Other
B3	Na	cA_2mp	0.108411483459655	cA	cA	3	B	mp	bhis	NA	0.000196106439532272	0.196106439532272	196.106439532272	196106.439532272	-129.273447116682	cA_2mp_3	0	Other
B3	Mg	cA_2mp	0.125408975767752	cA	cA	3	B	mp	bhis	NA	0.000226853345590047	0.226853345590047	226.853345590047	226853.345590047	-0.715602818115199	cA_2mp_3	0	Other
B3	P	cA_2mp	1	cA	cA	3	B	mp	bhis	NA	0.00180890836721419	1.80890836721419	1808.90836721419	1808908.36721419	-23.2102744322999	cA_2mp_3	0	Other
B3	S	cA_2mp	0.178158083486721	cA	cA	3	B	mp	bhis	NA	0.000322271647905974	0.322271647905974	322.271647905974	322271.647905974	-12.8447081473378	cA_2mp_3	0	Other
B3	K	cA_2mp	0.755508487861647	cA	cA	3	B	mp	bhis	NA	0.00136664562519427	1.36664562519427	1366.64562519427	1366645.62519427	-31.3871123339409	cA_2mp_3	0	Other
B3	Ca	cA_2mp	0.00576241502407097	cA	cA	3	B	mp	bhis	NA	1.04236807524027e-05	0.0104236807524027	10.4236807524027	10423.6807524027	-0.367059073959399	cA_2mp_3	0	Other
B3	V	cA_2mp	6.63486032807927e-06	cA	cA	3	B	mp	bhis	NA	1.20018543627601e-08	1.20018543627601e-05	0.0120018543627601	12.0018543627601	-0.0042500687262128	cA_2mp_3	0	Other
B3	Cr	cA_2mp	4.85705130202666e-06	cA	cA	3	B	mp	bhis	NA	8.78596074022458e-09	8.78596074022458e-06	0.00878596074022458	8.78596074022458	-0.000345677534993229	cA_2mp_3	0	Other
B3	Mn	cA_2mp	0.000103078185091165	cA	cA	3	B	mp	bhis	NA	1.86458991488661e-07	0.000186458991488661	0.186458991488661	186.458991488661	-0.00107215269786867	cA_2mp_3	0	Other
B3	Fe	cA_2mp	0.00743800188378748	cA	cA	3	B	mp	bhis	NA	1.34546638429381e-05	0.0134546638429381	13.4546638429381	13454.6638429381	-0.00394064770225301	cA_2mp_3	0	Other
B3	Co	cA_2mp	2.52538352372187e-05	cA	cA	3	B	mp	bhis	NA	4.56818738648534e-08	4.56818738648534e-05	0.0456818738648534	45.6818738648534	-0.000573910350936654	cA_2mp_3	0	Other
B3	Ni	cA_2mp	1.54508258120464e-06	cA	cA	3	B	mp	bhis	NA	2.79491280917797e-09	2.79491280917797e-06	0.00279491280917797	2.79491280917797	-0.000172275881975812	cA_2mp_3	0	Other
B3	Cu	cA_2mp	0.00112090103303504	cA	cA	3	B	mp	bhis	NA	2.02760725747611e-06	0.00202760725747611	2.02760725747611	2027.60725747611	0.00170357171880832	cA_2mp_3	0	Other
B3	Zn	cA_2mp	0.000412008510368767	cA	cA	3	B	mp	bhis	NA	7.45285641769515e-07	0.000745285641769515	0.745285641769515	745.285641769515	-0.0381905585194224	cA_2mp_3	0	Other
B3	As	cA_2mp	1.14671124250737e-05	cA	cA	3	B	mp	bhis	NA	2.07429556135015e-08	2.07429556135015e-05	0.0207429556135015	20.7429556135015	-0.000113918465117347	cA_2mp_3	0	Other
B3	Mo	cA_2mp	8.45577706369374e-06	cA	cA	3	B	mp	bhis	NA	1.52957258818134e-08	1.52957258818134e-05	0.0152957258818134	15.2957258818134	-0.000147169839156049	cA_2mp_3	0	Other
B3	Se	cA_2mp	2.77408374013455e-06	cA	cA	3	B	mp	bhis	NA	5.01806328888221e-09	5.01806328888221e-06	0.00501806328888221	5.01806328888221	-0.000163120423371989	cA_2mp_3	0	Other
B3	Cd	cA_2mp	3.27414008667238e-06	cA	cA	3	B	mp	bhis	NA	5.92261939821305e-09	5.92261939821305e-06	0.00592261939821305	5.92261939821305	6.99679553577162e-07	cA_2mp_3	0	Other
B1	Na	cA_2atcell	29.704854680866	cA	cA	1	B	atcell	bhis	32.358229499854	0.0537333601791	53.7333601791	53733.3601791	53733360.1791	-75.7361933771139	cA_2atcell_1	5.21744889128222	Na
B1	Mg	cA_2atcell	33.6804770855352	cA	cA	1	B	atcell	bhis	36.6889728600602	0.0609248968117904	60.9248968117904	60924.8968117904	60924896.8117904	59.9824406480852	cA_2atcell_1	5.91573901692823	Mg
B1	P	cA_2atcell	256.845905398785	cA	cA	1	B	atcell	bhis	279.788567972533	0.464610707360565	464.610707360565	464610.707360565	464610707.360565	439.591524561051	cA_2atcell_1	45.1131775849576	P
B1	S	cA_2atcell	45.8279502207337	cA	cA	1	B	atcell	bhis	49.9215144016707	0.0828985626065604	82.8985626065604	82898.5626065604	82898562.6065604	69.7315828113166	cA_2atcell_1	8.04935727300225	S
B1	K	cA_2atcell	199.209043544016	cA	cA	1	B	atcell	bhis	217.003315407425	0.360350905691506	360.350905691506	360350.905691506	360350905.691506	327.597147732371	cA_2atcell_1	34.989668003379	K
B1	Ca	cA_2atcell	1.67868625503238	cA	cA	1	B	atcell	bhis	1.82863426474115	0.00303658961265552	3.03658961265552	3036.58961265552	3036589.61265552	2.65910685794372	cA_2atcell_1	0.294849439063947	Other
B1	V	cA_2atcell	0.00170528541747576	cA	cA	1	B	atcell	bhis	0.0018576093872285	3.08470506016025e-06	0.00308470506016025	3.08470506016025	3084.70506016025	-0.00117736552041531	cA_2atcell_1	0.000299521394947598	Other
B1	Cr	cA_2atcell	0.0012710941538244	cA	cA	1	B	atcell	bhis	0.00138463415449281	2.29929285037e-06	0.00229929285037	2.29929285037	2299.29285037	0.00194482935463655	cA_2atcell_1	0.000223258751972898	Other
B1	Mn	cA_2atcell	0.0258216343375317	cA	cA	1	B	atcell	bhis	0.028128141979882	4.67089704083062e-05	0.0467089704083062	46.7089704083062	46708.9704083062	0.0454503587189489	cA_2atcell_1	0.00453538853809743	Other
B1	Fe	cA_2atcell	1.93847603200344	cA	cA	1	B	atcell	bhis	2.11162966449177	0.00350652551393518	3.50652551393518	3506.52551393518	3506525.51393518	3.48913020238999	cA_2atcell_1	0.340479686994337	Other
B1	Co	cA_2atcell	0.00689347497997199	cA	cA	1	B	atcell	bhis	0.00750923200432678	1.2469664570453e-05	0.012469664570453	12.469664570453	12469.664570453	0.0118500723456515	cA_2atcell_1	0.00121079041718066	Other
B1	Ni	cA_2atcell	0.000182557847852721	cA	cA	1	B	atcell	bhis	0.0001988647580095	3.30230418481401e-07	0.000330230418481401	0.330230418481401	330.230418481401	0.000155159623696411	cA_2atcell_1	3.2065002542752e-05	Other
B1	Cu	cA_2atcell	0.296332213528021	cA	cA	1	B	atcell	bhis	0.32280197552072	0.000536037820525938	0.536037820525938	536.037820525938	536037.820525938	0.53571378498727	cA_2atcell_1	0.0520486700081007	Other
B1	Zn	cA_2atcell	0.112611964764547	cA	cA	1	B	atcell	bhis	0.122670985582295	0.000203704725311018	0.203704725311018	203.704725311018	203704.725311018	0.164768881149826	cA_2atcell_1	0.0197794999173774	Other
B1	As	cA_2atcell	0.00287454287925685	cA	cA	1	B	atcell	bhis	0.00313131032598785	5.19978466620367e-06	0.00519978466620367	5.19978466620367	5199.78466620367	0.00506512324547282	cA_2atcell_1	0.00050489324790343	Other
B1	Mo	cA_2atcell	0.00224380785434294	cA	cA	1	B	atcell	bhis	0.00244423513544983	4.05884280214186e-06	0.00405884280214186	4.05884280214186	4058.84280214186	0.003896377237104	cA_2atcell_1	0.000394109075020414	Other
B1	Se	cA_2atcell	0.000562356144947152	cA	cA	1	B	atcell	bhis	0.000612588393188618	1.01725073594922e-06	0.00101725073594922	1.01725073594922	1017.25073594922	0.000849112249288349	cA_2atcell_1	9.87739033394501e-05	Other
B1	Cd	cA_2atcell	0.000871848934355926	cA	cA	1	B	atcell	bhis	0.000949726508012991	1.57709483230321e-06	0.00157709483230321	1.57709483230321	1577.09483230321	0.00157187189245857	cA_2atcell_1	0.000153134135978487	Other
B2	Na	cA_2atcell	39.4597596511836	cA	cA	2	B	atcell	bhis	42.9844876374548	0.0713790894012867	71.3790894012867	71379.0894012867	71379089.4012867	-58.0904641549272	cA_2atcell_2	6.32644283260369	Na
B2	Mg	cA_2atcell	35.1689626469492	cA	cA	2	B	atcell	bhis	38.310416826742	0.0636174307983096	63.6174307983096	63617.4307983096	63617430.7983096	62.6749746346044	cA_2atcell_2	5.63851461931612	Mg
B2	P	cA_2atcell	281.942230535657	cA	cA	2	B	atcell	bhis	307.126612783941	0.510007659886982	510.007659886982	510007.659886982	510007659.886982	484.988477087468	cA_2atcell_2	45.202794425209	P
B2	S	cA_2atcell	50.1741405946332	cA	cA	2	B	atcell	bhis	54.6559265736745	0.090760422739413	90.760422739413	90760.422739413	90760422.739413	77.5934429441692	cA_2atcell_2	8.04424139814664	S
B2	K	cA_2atcell	212.322951516537	cA	cA	2	B	atcell	bhis	231.288618209735	0.384072763549875	384.072763549875	384072.763549875	384072763.549875	351.31900559074	cA_2atcell_2	34.0409831862411	K
B2	Ca	cA_2atcell	1.92772870753862	cA	cA	2	B	atcell	bhis	2.09992233936669	0.0034870845887856	3.4870845887856	3487.0845887856	3487084.5887856	3.1096018340738	cA_2atcell_2	0.309065883138147	Other
B2	V	cA_2atcell	0.002514234713762	cA	cA	2	B	atcell	bhis	0.00273881777098258	4.54802021086446e-06	0.00454802021086446	4.54802021086446	4548.02021086446	0.000285949630288898	cA_2atcell_2	0.000403098303815592	Other
B2	Cr	cA_2atcell	0.000857915043646017	cA	cA	2	B	atcell	bhis	0.000934547977827905	1.5518897008102e-06	0.0015518897008102	1.5518897008102	1551.8897008102	0.00119742620507675	cA_2atcell_2	0.000137546465737138	Other
B2	Mn	cA_2atcell	0.0309834405297553	cA	cA	2	B	atcell	bhis	0.0337510245422171	5.60462048193576e-05	0.0560462048193576	56.0462048193576	56046.2048193576	0.0547875931300003	cA_2atcell_2	0.0049674647540078	Other
B2	Fe	cA_2atcell	2.19016310066477	cA	cA	2	B	atcell	bhis	2.38579858460215	0.00396180435835627	3.96180435835627	3961.80435835627	3961804.35835627	3.94440904681108	cA_2atcell_2	0.351141055417405	Other
B2	Co	cA_2atcell	0.00743526496321458	cA	cA	2	B	atcell	bhis	0.00809941717125771	1.34497130044133e-05	0.0134497130044133	13.4497130044133	13449.7130044133	0.0128301207796118	cA_2atcell_2	0.00119206957038896	Other
B2	Ni	cA_2atcell	0.000373421796719222	cA	cA	2	B	atcell	bhis	0.000406777556339022	6.75485812585556e-07	0.000675485812585556	0.675485812585556	675.485812585556	0.000500415017800566	cA_2atcell_2	5.98693877072679e-05	Other
B2	Cu	cA_2atcell	0.370480541327083	cA	cA	2	B	atcell	bhis	0.403573574430374	0.000670165351096602	0.670165351096602	670.165351096602	670165.351096602	0.669841315557934	cA_2atcell_2	0.0593978266978005	Other
B2	Zn	cA_2atcell	0.12123511547157	cA	cA	2	B	atcell	bhis	0.132064395938529	0.0002193032147767	0.2193032147767	219.3032147767	219303.2147767	0.180367370615508	cA_2atcell_2	0.0194371946031857	Other
B2	As	cA_2atcell	0.00335041241554625	cA	cA	2	B	atcell	bhis	0.00364968672717456	6.0605890520999e-06	0.0060605890520999	6.0605890520999	6060.5890520999	0.00592592763136905	cA_2atcell_2	0.000537159698892469	Other
B2	Mo	cA_2atcell	0.00271754309720279	cA	cA	2	B	atcell	bhis	0.00296028659826011	4.91578644679528e-06	0.00491578644679528	4.91578644679528	4915.78644679528	0.00475332088175742	cA_2atcell_2	0.00043569401338395	Other
B2	Se	cA_2atcell	0.000627995619592644	cA	cA	2	B	atcell	bhis	0.000684091088880875	1.13598653085499e-06	0.00113598653085499	1.13598653085499	1135.98653085499	0.000967848044194119	cA_2atcell_2	0.000100684302732676	Other
B2	Cd	cA_2atcell	0.000923067518899552	cA	cA	2	B	atcell	bhis	0.00100552017309319	1.66974455844104e-06	0.00166974455844104	1.66974455844104	1669.74455844104	0.0016645216185964	cA_2atcell_2	0.000147992130225157	Other
B3	Na	cA_2atcell	30.6499197607766	cA	cA	3	B	atcell	bhis	33.3877121577088	0.0554428963097123	55.4428963097123	55442.8963097123	55442896.3097123	-74.0266572465017	cA_2atcell_3	4.96756298621859	Na
B3	Mg	cA_2atcell	35.4554233730529	cA	cA	3	B	atcell	bhis	38.6224655479879	0.0641356120026368	64.1356120026368	64135.6120026368	64135612.0026368	63.1931558389316	cA_2atcell_3	5.74641141586545	Mg
B3	P	cA_2atcell	282.718387228628	cA	cA	3	B	atcell	bhis	307.97209937759	0.511411656223166	511.411656223166	511411.656223166	511411656.223166	486.392473423652	cA_2atcell_3	45.821372678359	P
B3	S	cA_2atcell	50.3685660351092	cA	cA	3	B	atcell	bhis	54.8677189924936	0.0911121205454893	91.1121205454893	91112.1205454893	91112120.5454893	77.9451407502455	cA_2atcell_3	8.16344793910727	S
B3	K	cA_2atcell	213.596141225784	cA	cA	3	B	atcell	bhis	232.67553510434	0.386375847067984	386.375847067984	386375.847067984	386375847.067984	353.622089108849	cA_2atcell_3	34.618435983972	K
B3	Ca	cA_2atcell	1.62914068214736	cA	cA	3	B	atcell	bhis	1.7746630524481	0.00294696621130539	2.94696621130539	2946.96621130539	2946966.21130539	2.56948345659359	cA_2atcell_3	0.264041766345331	Other
B3	V	cA_2atcell	0.00187579701144178	cA	cA	3	B	atcell	bhis	0.00204335186431566	3.3931449091924e-06	0.0033931449091924	3.3931449091924	3393.1449091924	-0.000868925671383162	cA_2atcell_3	0.00030401840776178	Other
B3	Cr	cA_2atcell	0.00137317771079569	cA	cA	3	B	atcell	bhis	0.00149583628626981	2.48395265073034e-06	0.00248395265073034	2.48395265073034	2483.95265073034	0.00212948915499689	cA_2atcell_3	0.000222556757828073	Other
B3	Mn	cA_2atcell	0.0291420982474282	cA	cA	3	B	atcell	bhis	0.031745205062558	5.27153853579508e-05	0.0527153853579508	52.7153853579508	52715.3853579508	0.0514567736685935	cA_2atcell_3	0.00472318393407115	Other
B3	Fe	cA_2atcell	2.10285989678789	cA	cA	3	B	atcell	bhis	2.2906970553245	0.00380388086237878	3.80388086237878	3803.88086237878	3803880.86237878	3.78648555083359	cA_2atcell_3	0.340819456299362	Other
B3	Co	cA_2atcell	0.00713972356960398	cA	cA	3	B	atcell	bhis	0.00777747665534202	1.2915105704653e-05	0.012915105704653	12.915105704653	12915.105704653	0.0122955134798515	cA_2atcell_3	0.00115716539596248	Other
B3	Ni	cA_2atcell	0.000436823255493223	cA	cA	3	B	atcell	bhis	0.000475842326245341	7.90173241855431e-07	0.000790173241855431	0.790173241855431	790.173241855431	0.000615102447070441	cA_2atcell_3	7.07978047722189e-05	Other
B3	Cu	cA_2atcell	0.31689933230257	cA	cA	3	B	atcell	bhis	0.345206244338312	0.000573241853766708	0.573241853766708	573.241853766708	573241.853766708	0.57291781822804	cA_2atcell_3	0.0513612239702562	Other
B3	Zn	cA_2atcell	0.116482381575927	cA	cA	3	B	atcell	bhis	0.126887125899703	0.00021070595466573	0.21070595466573	210.70595466573	210705.95466573	0.171770110504538	cA_2atcell_3	0.0188787955002628	Other
B3	As	cA_2atcell	0.00324196353098619	cA	cA	3	B	atcell	bhis	0.0035315506873488	5.86441495740418e-06	0.00586441495740418	5.86441495740418	5864.41495740418	0.00572975353667333	cA_2atcell_3	0.000525438831973943	Other
B3	Mo	cA_2atcell	0.00239060365421232	cA	cA	3	B	atcell	bhis	0.00260414341417464	4.32438295279747e-06	0.00432438295279747	4.32438295279747	4324.38295279747	0.00416191738775961	cA_2atcell_3	0.000387455312120631	Other
B3	Se	cA_2atcell	0.000784284481048	cA	cA	3	B	atcell	bhis	0.000854340393298474	1.41869876004396e-06	0.00141869876004396	1.41869876004396	1418.69876004396	0.00125056027338309	cA_2atcell_3	0.000127112324897681	Other
B3	Cd	cA_2atcell	0.000925659604864616	cA	cA	3	B	atcell	bhis	0.00100834379614882	1.67443340443178e-06	0.00167443340443178	1.67443340443178	1674.43340443178	0.00166921046458714	cA_2atcell_3	0.00015002559311257	Other
C1	Na	cA_3mp	0.0531593226998204	cA	cA	1	C	mp	bhis	NA	9.61603436271441e-05	0.0961603436271441	96.1603436271441	96160.3436271441	-129.373393212587	cA_3mp_1	0	Other
C1	Mg	cA_3mp	0.109204324560195	cA	cA	1	C	mp	bhis	NA	0.000197540616432911	0.197540616432911	197.540616432911	197540.616432911	-0.744915547272335	cA_3mp_1	0	Other
C1	P	cA_3mp	1	cA	cA	1	C	mp	bhis	NA	0.00180890836721419	1.80890836721419	1808.90836721419	1808908.36721419	-23.2102744322999	cA_3mp_1	0	Other
C1	S	cA_3mp	0.194148398732721	cA	cA	1	C	mp	bhis	NA	0.000351196662948855	0.351196662948855	351.196662948855	351196.662948855	-12.8157831322949	cA_3mp_1	0	Other
C1	K	cA_3mp	0.78977935663512	cA	cA	1	C	mp	bhis	NA	0.00142863848647031	1.42863848647031	1428.63848647031	1428638.48647031	-31.3251194726649	cA_3mp_1	0	Other
C1	Ca	cA_3mp	0.0127754401767506	cA	cA	1	C	mp	bhis	NA	2.31096006305685e-05	0.0231096006305685	23.1096006305685	23109.6006305685	-0.354373154081233	cA_3mp_1	0	Other
C1	V	cA_3mp	5.03127495937005e-06	cA	cA	1	C	mp	bhis	NA	9.10111537175969e-09	9.10111537175969e-06	0.00910111537175969	9.10111537175969	-0.0042529694652038	cA_3mp_1	0	Other
C1	Cr	cA_3mp	1.05038461982261e-05	cA	cA	1	C	mp	bhis	NA	1.90004952759021e-08	1.90004952759021e-05	0.0190004952759021	19.0004952759021	-0.000335463000457552	cA_3mp_1	0	Other
C1	Mn	cA_3mp	0.000116215595131285	cA	cA	1	C	mp	bhis	NA	2.10223362433758e-07	0.000210223362433758	0.210223362433758	210.223362433758	-0.00104838832692357	cA_3mp_1	0	Other
C1	Fe	cA_3mp	0.00834519909284653	cA	cA	1	C	mp	bhis	NA	1.50957004651183e-05	0.0150957004651183	15.0957004651183	15095.7004651183	-0.00229961108007281	cA_3mp_1	0	Other
C1	Co	cA_3mp	2.64292062498986e-05	cA	cA	1	C	mp	bhis	NA	4.78080123242711e-08	4.78080123242711e-05	0.0478080123242711	47.8080123242711	-0.000571784212477236	cA_3mp_1	0	Other
C1	Ni	cA_3mp	2.99984594402479e-06	cA	cA	1	C	mp	bhis	NA	5.42644642849998e-09	5.42644642849998e-06	0.00542644642849998	5.42644642849998	-0.00016964434835649	cA_3mp_1	0	Other
C1	Cu	cA_3mp	0.00183897969245702	cA	cA	1	C	mp	bhis	NA	3.32654575282248e-06	0.00332654575282248	3.32654575282248	3326.54575282248	0.00300251021415469	cA_3mp_1	0	Other
C1	Zn	cA_3mp	0.000505127754128585	cA	cA	1	C	mp	bhis	NA	9.13729820955308e-07	0.000913729820955308	0.913729820955308	913.729820955308	-0.0380221143402366	cA_3mp_1	0	Other
C1	As	cA_3mp	5.29207536947852e-06	cA	cA	1	C	mp	bhis	NA	9.5728794157778e-09	9.5728794157778e-06	0.0095728794157778	9.5728794157778	-0.000125088541315071	cA_3mp_1	0	Other
C1	Mo	cA_3mp	1.33251244535638e-05	cA	cA	1	C	mp	bhis	NA	2.4103929118222e-08	2.4103929118222e-05	0.024103929118222	24.103929118222	-0.00013836163591964	cA_3mp_1	0	Other
C1	Se	cA_3mp	4.82277135741421e-06	cA	cA	1	C	mp	bhis	NA	8.72395146158748e-09	8.72395146158748e-06	0.00872395146158748	8.72395146158748	-0.000159414535199284	cA_3mp_1	0	Other
C1	Cd	cA_3mp	4.89713627710201e-06	cA	cA	1	C	mp	bhis	NA	8.85847078703796e-09	8.85847078703796e-06	0.00885847078703796	8.85847078703796	3.63553094240207e-06	cA_3mp_1	0	Other
C2	Na	cA_3mp	0.0495213173528278	cA	cA	2	C	mp	bhis	NA	8.95795253149994e-05	0.0895795253149994	89.5795253149994	89579.5253149994	-129.379974030899	cA_3mp_2	0	Other
C2	Mg	cA_3mp	0.118232671443663	cA	cA	2	C	mp	bhis	NA	0.000213872068652527	0.213872068652527	213.872068652527	213872.068652527	-0.728584095052718	cA_3mp_2	0	Other
C2	P	cA_3mp	1	cA	cA	2	C	mp	bhis	NA	0.00180890836721419	1.80890836721419	1808.90836721419	1808908.36721419	-23.2102744322999	cA_3mp_2	0	Other
C2	S	cA_3mp	0.208399613135678	cA	cA	2	C	mp	bhis	NA	0.000376975803925327	0.376975803925327	376.975803925327	376975.803925327	-12.7900039913184	cA_3mp_2	0	Other
C2	K	cA_3mp	0.804011888049517	cA	cA	2	C	mp	bhis	NA	0.00145438383163245	1.45438383163245	1454.38383163245	1454383.83163245	-31.2993741275027	cA_3mp_2	0	Other
C2	Ca	cA_3mp	0.0116876430884478	cA	cA	2	C	mp	bhis	NA	2.11418753757063e-05	0.0211418753757063	21.1418753757063	21141.8753757063	-0.356340879336095	cA_3mp_2	0	Other
C2	V	cA_3mp	3.30832782459166e-06	cA	cA	2	C	mp	bhis	NA	5.98446188339136e-09	5.98446188339136e-06	0.00598446188339136	5.98446188339136	-0.00425608611869217	cA_3mp_2	0	Other
C2	Cr	cA_3mp	7.94168951437585e-06	cA	cA	2	C	mp	bhis	NA	1.43657886123716e-08	1.43657886123716e-05	0.0143657886123716	14.3657886123716	-0.000340097707121082	cA_3mp_2	0	Other
C2	Mn	cA_3mp	0.000116818828122276	cA	cA	2	C	mp	bhis	NA	2.11314555638542e-07	0.000211314555638542	0.211314555638542	211.314555638542	-0.00104729713371879	cA_3mp_2	0	Other
C2	Fe	cA_3mp	0.00909774176130355	cA	cA	2	C	mp	bhis	NA	1.64569811947759e-05	0.0164569811947759	16.4569811947759	16456.9811947759	-0.000938330350415215	cA_3mp_2	0	Other
C2	Co	cA_3mp	2.76475758989091e-05	cA	cA	2	C	mp	bhis	NA	5.0011931376726e-08	5.0011931376726e-05	0.050011931376726	50.011931376726	-0.000569580293424781	cA_3mp_2	0	Other
C2	Ni	cA_3mp	2.55358422506438e-06	cA	cA	2	C	mp	bhis	NA	4.61919987110512e-09	4.61919987110512e-06	0.00461919987110512	4.61919987110512	-0.000170451594913885	cA_3mp_2	0	Other
C2	Cu	cA_3mp	0.00192940966843136	cA	cA	2	C	mp	bhis	NA	3.49012529300944e-06	0.00349012529300944	3.49012529300944	3490.12529300944	0.00316608975434165	cA_3mp_2	0	Other
C2	Zn	cA_3mp	0.000484220807820219	cA	cA	2	C	mp	bhis	NA	8.75911070845206e-07	0.000875911070845206	0.875911070845206	875.911070845206	-0.0380599330903467	cA_3mp_2	0	Other
C2	As	cA_3mp	4.92546925226572e-06	cA	cA	2	C	mp	bhis	NA	8.90972254287966e-09	8.90972254287966e-06	0.00890972254287966	8.90972254287966	-0.000125751698187969	cA_3mp_2	0	Other
C2	Mo	cA_3mp	1.38582293680823e-05	cA	cA	2	C	mp	bhis	NA	2.50682670586974e-08	2.50682670586974e-05	0.0250682670586974	25.0682670586974	-0.000137397297979165	cA_3mp_2	0	Other
C2	Se	cA_3mp	4.75814870365962e-06	cA	cA	2	C	mp	bhis	NA	8.60705500249923e-09	8.60705500249923e-06	0.00860705500249923	8.60705500249923	-0.000159531431658372	cA_3mp_2	0	Other
C2	Cd	cA_3mp	4.92223134849156e-06	cA	cA	2	C	mp	bhis	NA	8.90386547165035e-09	8.90386547165035e-06	0.00890386547165035	8.90386547165035	3.68092562701446e-06	cA_3mp_2	0	Other
C3	Na	cA_3mp	0.056433923195055	cA	cA	3	C	mp	bhis	NA	0.000102083795862258	0.102083795862258	102.083795862258	102083.795862258	-129.367469760352	cA_3mp_3	0	Other
C3	Mg	cA_3mp	0.114809457761171	cA	cA	3	C	mp	bhis	NA	0.000207679788779505	0.207679788779505	207.679788779505	207679.788779505	-0.734776374925741	cA_3mp_3	0	Other
C3	P	cA_3mp	1	cA	cA	3	C	mp	bhis	NA	0.00180890836721419	1.80890836721419	1808.90836721419	1808908.36721419	-23.2102744322999	cA_3mp_3	0	Other
C3	S	cA_3mp	0.194167920043165	cA	cA	3	C	mp	bhis	NA	0.000351231975210656	0.351231975210656	351.231975210656	351231.975210656	-12.8157478200331	cA_3mp_3	0	Other
C3	K	cA_3mp	0.797460203596037	cA	cA	3	C	mp	bhis	NA	0.0014425324348052	1.4425324348052	1442.5324348052	1442532.4348052	-31.31122552433	cA_3mp_3	0	Other
C3	Ca	cA_3mp	0.00995893014162403	cA	cA	3	C	mp	bhis	NA	1.80147920616853e-05	0.0180147920616853	18.0147920616853	18014.7920616853	-0.359467962650116	cA_3mp_3	0	Other
C3	V	cA_3mp	2.83294536321994e-06	cA	cA	3	C	mp	bhis	NA	5.12453857138918e-09	5.12453857138918e-06	0.00512453857138918	5.12453857138918	-0.00425694604200417	cA_3mp_3	0	Other
C3	Cr	cA_3mp	7.99664293151557e-06	cA	cA	3	C	mp	bhis	NA	1.44651943084427e-08	1.44651943084427e-05	0.0144651943084427	14.4651943084427	-0.000339998301425011	cA_3mp_3	0	Other
C3	Mn	cA_3mp	9.89107300372009e-05	cA	cA	3	C	mp	bhis	NA	1.78920447171556e-07	0.000178920447171556	0.178920447171556	178.920447171556	-0.00107969124218577	cA_3mp_3	0	Other
C3	Fe	cA_3mp	0.00889559770415905	cA	cA	3	C	mp	bhis	NA	1.60913211184246e-05	0.0160913211184246	16.0913211184246	16091.3211184246	-0.00130399042676651	cA_3mp_3	0	Other
C3	Co	cA_3mp	2.71625531486325e-05	cA	cA	3	C	mp	bhis	NA	4.91345696654614e-08	4.91345696654614e-05	0.0491345696654614	49.1345696654614	-0.000570457655136046	cA_3mp_3	0	Other
C3	Ni	cA_3mp	2.51968456400558e-06	cA	cA	3	C	mp	bhis	NA	4.55787849057012e-09	4.55787849057012e-06	0.00455787849057012	4.55787849057012	-0.00017051291629442	cA_3mp_3	0	Other
C3	Cu	cA_3mp	0.0018481431807795	cA	cA	3	C	mp	bhis	NA	3.34312166352189e-06	0.00334312166352189	3.34312166352189	3343.12166352189	0.0030190861248541	cA_3mp_3	0	Other
C3	Zn	cA_3mp	0.000536222301202446	cA	cA	3	C	mp	bhis	NA	9.69977007331951e-07	0.000969977007331951	0.969977007331951	969.977007331951	-0.03796586715386	cA_3mp_3	0	Other
C3	As	cA_3mp	5.48008471538238e-06	cA	cA	3	C	mp	bhis	NA	9.91297109469776e-09	9.91297109469776e-06	0.00991297109469776	9.91297109469776	-0.000124748449636151	cA_3mp_3	0	Other
C3	Mo	cA_3mp	1.32346654255921e-05	cA	cA	3	C	mp	bhis	NA	2.39402970256339e-08	2.39402970256339e-05	0.0239402970256339	23.9402970256339	-0.000138525268012228	cA_3mp_3	0	Other
C3	Se	cA_3mp	4.76064640037188e-06	cA	cA	3	C	mp	bhis	NA	8.6115731069808e-09	8.6115731069808e-06	0.0086115731069808	8.6115731069808	-0.000159526913553891	cA_3mp_3	0	Other
C3	Cd	cA_3mp	4.91103530448351e-06	cA	cA	3	C	mp	bhis	NA	8.88361285396449e-09	8.88361285396449e-06	0.00888361285396449	8.88361285396449	3.6606730093286e-06	cA_3mp_3	0	Other
C4	Na	cA_3mp	0.110776800965318	cA	cA	4	C	mp	bhis	NA	0.000200385082159385	0.200385082159385	200.385082159385	200385.082159385	-129.269168474055	cA_3mp_4	0	Other
C4	Mg	cA_3mp	0.120150998601873	cA	cA	4	C	mp	bhis	NA	0.000217342146700068	0.217342146700068	217.342146700068	217342.146700068	-0.725114017005178	cA_3mp_4	0	Other
C4	P	cA_3mp	1	cA	cA	4	C	mp	bhis	NA	0.00180890836721419	1.80890836721419	1808.90836721419	1808908.36721419	-23.2102744322999	cA_3mp_4	0	Other
C4	S	cA_3mp	0.208459382912976	cA	cA	4	C	mp	bhis	NA	0.000377083921975588	0.377083921975588	377.083921975588	377083.921975588	-12.7898958732682	cA_3mp_4	0	Other
C4	K	cA_3mp	0.850621375288793	cA	cA	4	C	mp	bhis	NA	0.00153869612309114	1.53869612309114	1538.69612309114	1538696.12309114	-31.215061836044	cA_3mp_4	0	Other
C4	Ca	cA_3mp	0.0108309570298856	cA	cA	4	C	mp	bhis	NA	1.95922087962974e-05	0.0195922087962974	19.5922087962974	19592.2087962974	-0.357890545915504	cA_3mp_4	0	Other
C4	V	cA_3mp	4.54141745134399e-06	cA	cA	4	C	mp	bhis	NA	8.21500802674867e-09	8.21500802674867e-06	0.00821500802674867	8.21500802674867	-0.00425385557254881	cA_3mp_4	0	Other
C4	Cr	cA_3mp	9.1356828559714e-05	cA	cA	4	C	mp	bhis	NA	1.65256131583819e-07	0.000165256131583819	0.165256131583819	165.256131583819	-0.000189207364149635	cA_3mp_4	0	Other
C4	Mn	cA_3mp	0.000112837234405868	cA	cA	4	C	mp	bhis	NA	2.04112217450083e-07	0.000204112217450083	0.204112217450083	204.112217450083	-0.00105449947190724	cA_3mp_4	0	Other
C4	Fe	cA_3mp	0.00990718662982025	cA	cA	4	C	mp	bhis	NA	1.79211927902344e-05	0.0179211927902344	17.9211927902344	17921.1927902344	0.000525881245043283	cA_3mp_4	0	Other
C4	Co	cA_3mp	2.92147780195659e-05	cA	cA	4	C	mp	bhis	NA	5.28468564058979e-08	5.28468564058979e-05	0.0528468564058979	52.8468564058979	-0.000566745368395609	cA_3mp_4	0	Other
C4	Ni	cA_3mp	2.7838234486829e-05	cA	cA	4	C	mp	bhis	NA	5.03568152916956e-08	5.03568152916956e-05	0.0503568152916956	50.3568152916956	-0.000124713979493295	cA_3mp_4	0	Other
C4	Cu	cA_3mp	0.00200589100664938	cA	cA	4	C	mp	bhis	NA	3.62847302564776e-06	0.00362847302564776	3.62847302564776	3628.47302564776	0.00330443748697997	cA_3mp_4	0	Other
C4	Zn	cA_3mp	0.000535925878022111	cA	cA	4	C	mp	bhis	NA	9.69440804960807e-07	0.000969440804960807	0.969440804960807	969.440804960807	-0.0379664033562311	cA_3mp_4	0	Other
C4	As	cA_3mp	5.68794231403007e-06	cA	cA	4	C	mp	bhis	NA	1.02889664440806e-08	1.02889664440806e-05	0.0102889664440806	10.2889664440806	-0.000124372454286768	cA_3mp_4	0	Other
C4	Mo	cA_3mp	1.56633853282684e-05	cA	cA	4	C	mp	bhis	NA	2.83336287792047e-08	2.83336287792047e-05	0.0283336287792047	28.3336287792047	-0.000134131936258658	cA_3mp_4	0	Other
C4	Se	cA_3mp	5.14367269806176e-06	cA	cA	4	C	mp	bhis	NA	9.30443258173508e-09	9.30443258173508e-06	0.00930443258173508	9.30443258173508	-0.000158834054079136	cA_3mp_4	0	Other
C4	Cd	cA_3mp	5.4773203075204e-06	cA	cA	4	C	mp	bhis	NA	9.90797053418584e-09	9.90797053418584e-06	0.00990797053418584	9.90797053418584	4.68503068954995e-06	cA_3mp_4	0	Other
C1	Na	cA_3atcell	13.8994882693911	cA	cA	1	C	atcell	bhis	15.1410547596853	0.0251429006304971	25.1429006304971	25142.9006304971	25142900.6304971	-104.326652925717	cA_3atcell_1	2.44979971283905	Na
C1	Mg	cA_3atcell	28.5534907350568	cA	cA	1	C	atcell	bhis	31.1040204085587	0.0516506483038171	51.6506483038171	51650.6483038171	51650648.3038171	50.7081921401119	cA_3atcell_1	5.03258336188795	Mg
C1	P	cA_3atcell	261.468498157485	cA	cA	1	C	atcell	bhis	284.824072066977	0.472972554080002	472.972554080002	472972.554080002	472972554.080002	447.953371280488	cA_3atcell_1	46.0841031905646	P
C1	S	cA_3atcell	50.7636902363251	cA	cA	1	C	atcell	bhis	55.2981375123367	0.0918268640191576	91.8268640191576	91826.8640191576	91826864.0191576	78.6598842239138	cA_3atcell_1	8.94715484148159	S
C1	K	cA_3atcell	206.50242225517	cA	cA	1	C	atcell	bhis	224.948172391252	0.373543959467373	373.543959467373	373543.959467373	373543959.467373	340.790201508238	cA_3atcell_1	36.3962733689506	K
C1	Ca	cA_3atcell	3.34037515631578	cA	cA	1	C	atcell	bhis	3.63875289359018	0.00604243256989402	6.04243256989402	6042.43256989402	6042432.56989402	5.66494981518222	cA_3atcell_1	0.588744703410261	Other
C1	V	cA_3atcell	0.00131551990744385	cA	cA	1	C	atcell	bhis	0.00143302822161639	2.37965496781201e-06	0.00237965496781201	2.37965496781201	2379.65496781201	-0.00188241561276355	cA_3atcell_1	0.000231861794407713	Other
C1	Cr	cA_3atcell	0.00274642489032739	cA	cA	1	C	atcell	bhis	0.002991748246544	4.96803096403852e-06	0.00496803096403852	4.96803096403852	4968.03096403852	0.00461356746830507	cA_3atcell_1	0.000484060332096872	Other
C1	Mn	cA_3atcell	0.0303867171214554	cA	cA	1	C	atcell	bhis	0.0331009990429798	5.49667868531713e-05	0.0549667868531713	54.9667868531713	54966.7868531713	0.053708175163814	cA_3atcell_1	0.00535569147838302	Other
C1	Fe	cA_3atcell	2.18200667363179	cA	cA	1	C	atcell	bhis	2.37691358783419	0.00394705012924974	3.94705012924974	3947.05012924974	3947050.12924974	3.92965481770455	cA_3atcell_1	0.384581016140546	Other
C1	Co	cA_3atcell	0.00691040486565541	cA	cA	1	C	atcell	bhis	0.00752767414559413	1.25002891823217e-05	0.0125002891823217	12.5002891823217	12500.2891823217	0.0118806969575202	cA_3atcell_1	0.00121796626806504	Other
C1	Ni	cA_3atcell	0.000784365213687985	cA	cA	1	C	atcell	bhis	0.000854428337350746	1.41884479799194e-06	0.00141884479799194	1.41884479799194	1418.84479799194	0.00124377400320695	cA_3atcell_1	0.000138245210040235	Other
C1	Cu	cA_3atcell	0.480835258328851	cA	cA	1	C	atcell	bhis	0.523785684454086	0.000869786922042653	0.869786922042653	869.786922042653	869786.922042653	0.869462886503985	cA_3atcell_1	0.0847477299125421	Other
C1	Zn	cA_3atcell	0.132074995249665	cA	cA	1	C	atcell	bhis	0.14387254384495	0.000238911564006892	0.238911564006892	238.911564006892	238911.564006892	0.1999757198457	cA_3atcell_1	0.0232783595456799	Other
C1	As	cA_3atcell	0.00138371099899377	cA	cA	1	C	atcell	bhis	0.00150731045642022	2.50300640388612e-06	0.00250300640388612	2.50300640388612	2503.00640388612	0.00236834498315527	cA_3atcell_1	0.000243880547419293	Other
C1	Mo	cA_3atcell	0.00348410027863491	cA	cA	1	C	atcell	bhis	0.0037953162076633	6.30241814623596e-06	0.00630241814623596	6.30241814623596	6302.41814623596	0.0061399525811981	cA_3atcell_1	0.00061407641034515	Other
C1	Se	cA_3atcell	0.00126100278378003	cA	cA	1	C	atcell	bhis	0.0013736413766667	2.28103848666007e-06	0.00228103848666007	2.28103848666007	2281.03848666007	0.0021128999999992	cA_3atcell_1	0.000222253092899575	Other
C1	Cd	cA_3atcell	0.0012804468676464	cA	cA	1	C	atcell	bhis	0.00139482229591111	2.31621105265877e-06	0.00231621105265877	2.31621105265877	2316.21105265877	0.00231098811281413	cA_3atcell_1	0.000225680133532227	Other
C2	Na	cA_3atcell	12.8255975549296	cA	cA	2	C	atcell	bhis	13.97123916659	0.023200330731634	23.200330731634	23200.330731634	23200330.731634	-106.26922282458	cA_3atcell_2	2.24734131285701	Na
C2	Mg	cA_3atcell	30.621250460213	cA	cA	2	C	atcell	bhis	33.3564819828028	0.0553910361720406	55.3910361720406	55391.0361720406	55391036.1720406	54.4485800083354	cA_3atcell_2	5.36555126697613	Mg
C2	P	cA_3atcell	258.991445311323	cA	cA	2	C	atcell	bhis	282.125757419742	0.468491792460548	468.491792460548	468491.792460548	468491792.460548	443.472609661034	cA_3atcell_2	45.3812909871768	P
C2	S	cA_3atcell	53.9737170083298	cA	cA	2	C	atcell	bhis	58.7948987018843	0.0976335083060184	97.6335083060184	97633.5083060184	97633508.3060184	84.4665285107746	cA_3atcell_2	9.45744348532526	S
C2	K	cA_3atcell	208.23220093343	cA	cA	2	C	atcell	bhis	226.832462890447	0.376672970591908	376.672970591908	376672.970591908	376672970.591908	343.919212632773	cA_3atcell_2	36.4870974487246	K
C2	Ca	cA_3atcell	3.02699957576	cA	cA	2	C	atcell	bhis	3.29738515877996	0.00547556486014606	5.47556486014606	5475.56486014606	5475564.86014606	5.09808210543426	cA_3atcell_2	0.530400331951117	Other
C2	V	cA_3atcell	0.000856828604854659	cA	cA	2	C	atcell	bhis	0.000933364493305729	1.54992443259005e-06	0.00154992443259005	1.54992443259005	1549.92443259005	-0.00271214614798551	cA_3atcell_2	0.000150136187688767	Other
C2	Cr	cA_3atcell	0.00205682964554198	cA	cA	2	C	atcell	bhis	0.00224055516943571	3.72061635575508e-06	0.00372061635575508	3.72061635575508	3720.61635575508	0.00336615286002163	cA_3atcell_2	0.000360404122781701	Other
C2	Mn	cA_3atcell	0.0302550771349634	cA	cA	2	C	atcell	bhis	0.0329576003648839	5.4728662180146e-05	0.054728662180146	54.728662180146	54728.662180146	0.0534700504907887	cA_3atcell_2	0.00530138923179802	Other
C2	Fe	cA_3atcell	2.35623728782919	cA	cA	2	C	atcell	bhis	2.56670728521698	0.00426221734509629	4.26221734509629	4262.21734509629	4262217.34509629	4.2448220335511	cA_3atcell_2	0.412867266195907	Other
C2	Co	cA_3atcell	0.00716048564141299	cA	cA	2	C	atcell	bhis	0.00780009329129955	1.2952662390069e-05	0.012952662390069	12.952662390069	12952.662390069	0.0123330701652675	cA_3atcell_2	0.00125468268695845	Other
C2	Ni	cA_3atcell	0.00066135646917362	cA	cA	2	C	atcell	bhis	0.000720431883631394	1.19633325079939e-06	0.00119633325079939	1.19633325079939	1196.33325079939	0.0010212624560144	cA_3atcell_2	0.000115884948777911	Other
C2	Cu	cA_3atcell	0.499700598624679	cA	cA	2	C	atcell	bhis	0.544336164079171	0.00090391259395412	0.90391259395412	903.91259395412	903912.59395412	0.903588558415452	cA_3atcell_2	0.0875591015965559	Other
C2	Zn	cA_3atcell	0.125409046867175	cA	cA	2	C	atcell	bhis	0.136611162164679	0.000226853474202389	0.226853474202389	226.853474202389	226853.474202389	0.187917630041197	cA_3atcell_2	0.0219745653817352	Other
C2	As	cA_3atcell	0.00127565440048078	cA	cA	2	C	atcell	bhis	0.00138960174344312	2.30754191870328e-06	0.00230754191870328	2.30754191870328	2307.54191870328	0.00217288049797243	cA_3atcell_2	0.000223524153385463	Other
C2	Mo	cA_3atcell	0.00358916285349546	cA	cA	2	C	atcell	bhis	0.00390976345696674	6.49246671698229e-06	0.00649246671698229	6.49246671698229	6492.46671698229	0.00633000115194443	cA_3atcell_2	0.000628904339519983	Other
C2	Se	cA_3atcell	0.00123231980976701	cA	cA	2	C	atcell	bhis	0.00134239630693574	2.22915361497133e-06	0.00222915361497133	2.22915361497133	2229.15361497133	0.00206101512831046	cA_3atcell_2	0.000215930930881035	Other
C2	Cd	cA_3atcell	0.00127481581110253	cA	cA	2	C	atcell	bhis	0.00138868824738838	2.30602498736031e-06	0.00230602498736031	2.30602498736031	2306.02498736031	0.00230080204751567	cA_3atcell_2	0.000223377213132099	Other
C3	Na	cA_3atcell	14.0253275514728	cA	cA	3	C	atcell	bhis	15.278134587661	0.0253705323607788	25.3705323607788	25370.5323607788	25370532.3607788	-104.099021195435	cA_3atcell_3	2.58364172734487	Na
C3	Mg	cA_3atcell	28.5331970549319	cA	cA	3	C	atcell	bhis	31.0819140031938	0.0516139388960376	51.6139388960376	51613.9388960376	51613938.8960376	50.6714827323324	cA_3atcell_3	5.25617375103191	Mg
C3	P	cA_3atcell	248.526537894529	cA	cA	3	C	atcell	bhis	270.726076137831	0.449561733872187	449.561733872187	449561.733872187	449561733.872187	424.542551072673	cA_3atcell_3	45.7817139243521	P
C3	S	cA_3atcell	48.2558809385096	cA	cA	3	C	atcell	bhis	52.5663191051302	0.0872904667969615	87.2904667969615	87290.4667969615	87290466.7969615	74.1234870017177	cA_3atcell_3	8.88934016870266	S
C3	K	cA_3atcell	198.19002350839	cA	cA	3	C	atcell	bhis	215.893271795631	0.358507591822702	358.507591822702	358507.591822702	358507591.822702	325.753833863567	cA_3atcell_3	36.5090949070894	K
C3	Ca	cA_3atcell	2.47505842923129	cA	cA	3	C	atcell	bhis	2.69614207977265	0.00447715390198049	4.47715390198049	4477.15390198049	4477153.90198049	4.09967114726869	cA_3atcell_3	0.455936890736439	Other
C3	V	cA_3atcell	0.00070406210316541	cA	cA	3	C	atcell	bhis	0.000766952182097397	1.27358382945433e-06	0.00127358382945433	1.27358382945433	1273.58382945433	-0.00298848675112123	cA_3atcell_3	0.000129697094182255	Other
C3	Cr	cA_3atcell	0.00198737798254832	cA	cA	3	C	atcell	bhis	0.00216489976312453	3.59498466144891e-06	0.00359498466144891	3.59498466144891	3594.98466144891	0.00324052116571546	cA_3atcell_3	0.000366100019045838	Other
C3	Mn	cA_3atcell	0.0245819412967659	cA	cA	3	C	atcell	bhis	0.0267777138308997	4.44664792940879e-05	0.0444664792940879	44.4664792940879	44466.4792940879	0.0432078676047306	cA_3atcell_3	0.00452830274661196	Other
C3	Fe	cA_3atcell	2.21079209991717	cA	cA	3	C	atcell	bhis	2.40827026134768	0.00399912032771119	3.99912032771119	3999.12032771119	3999120.32771119	3.981725016166	cA_3atcell_3	0.407255709277933	Other
C3	Co	cA_3atcell	0.00675061529440578	cA	cA	3	C	atcell	bhis	0.00735361143181457	1.22112444898947e-05	0.0122112444898947	12.2112444898947	12211.2444898947	0.0115916522650932	cA_3atcell_3	0.00124354823770571	Other
C3	Ni	cA_3atcell	0.000626208481278593	cA	cA	3	C	atcell	bhis	0.000682144315118293	1.13275376140534e-06	0.00113275376140534	1.13275376140534	1132.75376140534	0.00095768296662035	cA_3atcell_3	0.00011535547788891	Other
C3	Cu	cA_3atcell	0.459312626252513	cA	cA	3	C	atcell	bhis	0.500340551473326	0.000830854452795293	0.830854452795293	830.854452795293	830854.452795293	0.830530417256625	cA_3atcell_3	0.0846111623936894	Other
C3	Zn	cA_3atcell	0.133265472059681	cA	cA	3	C	atcell	bhis	0.145169359542137	0.000241065027469506	0.241065027469506	241.065027469506	241065.027469506	0.202129183308314	cA_3atcell_3	0.0245491759935082	Other
C3	As	cA_3atcell	0.00136194648168271	cA	cA	3	C	atcell	bhis	0.00148360183189838	2.46363638641377e-06	0.00246363638641377	2.46363638641377	2463.63638641377	0.00232897496568292	cA_3atcell_3	0.00025088767072085	Other
C3	Mo	cA_3atcell	0.00328916557841483	cA	cA	3	C	atcell	bhis	0.00358296903966758	5.94979913594748e-06	0.00594979913594748	5.94979913594748	5949.79913594748	0.00578733357090962	cA_3atcell_3	0.000605905666398972	Other
C3	Se	cA_3atcell	0.00118314696802448	cA	cA	3	C	atcell	bhis	0.00128883111985237	2.14020445010357e-06	0.00214020445010357	2.14020445010357	2140.20445010357	0.0019720659634427	cA_3atcell_3	0.000217950551596822	Other
C3	Cd	cA_3atcell	0.00122052260170109	cA	cA	3	C	atcell	bhis	0.00132954531775718	2.20781354659113e-06	0.00220781354659113	2.20781354659113	2207.81354659113	0.00220259060674649	cA_3atcell_3	0.000224835613382257	Other
C4	Na	cA_3atcell	25.70296007187	cA	cA	4	C	atcell	bhis	27.9988671806863	0.0464942995361779	46.4942995361779	46494.2995361779	46494299.5361779	-82.9752540200361	cA_3atcell_4	4.78809897710506	Na
C4	Mg	cA_3atcell	27.8780059791229	cA	cA	4	C	atcell	bhis	30.3681982343387	0.0504287582768825	50.4287582768825	50428.7582768825	50428758.2768825	49.4863021131773	cA_3atcell_4	5.19327935533984	Mg
C4	P	cA_3atcell	232.024754713011	cA	cA	4	C	atcell	bhis	252.750277465153	0.419711520201185	419.711520201185	419711.520201185	419711520.201185	394.692337401671	cA_3atcell_4	43.2229395990962	P
C4	S	cA_3atcell	48.3677371880089	cA	cA	4	C	atcell	bhis	52.6881668714693	0.087492804502606	87.492804502606	87492.804502606	87492804.502606	74.3258247073622	cA_3atcell_4	9.01022731651241	S
C4	K	cA_3atcell	197.365215955026	cA	cA	4	C	atcell	bhis	214.994788622033	0.357015590538082	357.015590538082	357015.590538082	357015590.538082	324.261832578947	cA_3atcell_4	36.7663563258076	K
C4	Ca	cA_3atcell	2.51305014816638	cA	cA	4	C	atcell	bhis	2.73752739451675	0.00454587744024701	4.54587744024701	4545.87744024701	4545877.44024701	4.16839468553521	cA_3atcell_4	0.468145801503153	Other
C4	V	cA_3atcell	0.00105372127019748	cA	cA	4	C	atcell	bhis	0.00114784452091228	1.90608522237178e-06	0.00190608522237178	1.90608522237178	1906.08522237178	-0.00235598535820378	cA_3atcell_4	0.000196293412193723	Other
C4	Cr	cA_3atcell	0.0211970457379262	cA	cA	4	C	atcell	bhis	0.0230904637668042	3.83435133955566e-05	0.0383435133955566	38.3435133955566	38343.5133955566	0.0379890498998231	cA_3atcell_4	0.0039487106828015	Other
C4	Mn	cA_3atcell	0.026181031635516	cA	cA	4	C	atcell	bhis	0.0285196423044837	4.73590871877843e-05	0.0473590871877843	47.3590871877843	47359.0871877843	0.046100475498427	cA_3atcell_4	0.00487715696725389	Other
C4	Fe	cA_3atcell	2.29871254768006	cA	cA	4	C	atcell	bhis	2.50404416958613	0.00415816036131871	4.15816036131871	4158.16036131871	4158160.36131871	4.14076504977352	cA_3atcell_4	0.428217729297694	Other
C4	Co	cA_3atcell	0.00677855170398485	cA	cA	4	C	atcell	bhis	0.00738404325052815	1.22617788949322e-05	0.0122617788949322	12.2617788949322	12261.7788949322	0.0116421866701307	cA_3atcell_4	0.0012627485857407	Other
C4	Ni	cA_3atcell	0.00645915952844979	cA	cA	4	C	atcell	bhis	0.00703612149068604	1.16840277161841e-05	0.0116840277161841	11.6840277161841	11684.0277161841	0.0115089569213991	cA_3atcell_4	0.00120325032776969	Other
C4	Cu	cA_3atcell	0.465416368798857	cA	cA	4	C	atcell	bhis	0.506989508495487	0.000841895563758697	0.841895563758697	841.895563758697	841895.563758697	0.841571528220029	cA_3atcell_4	0.0867005058227764	Other
C4	Zn	cA_3atcell	0.124348070392435	cA	cA	4	C	atcell	bhis	0.135455414370845	0.000224934264979815	0.224934264979815	224.934264979815	224934.264979815	0.185998420818623	cA_3atcell_4	0.0231642918553423	Other
C4	As	cA_3atcell	0.00131974342023458	cA	cA	4	C	atcell	bhis	0.00143762899807689	2.38729491543821e-06	0.00238729491543821	2.38729491543821	2387.29491543821	0.00225263349470736	cA_3atcell_4	0.000245849587082465	Other
C4	Mo	cA_3atcell	0.00363429313876686	cA	cA	4	C	atcell	bhis	0.00395892498776346	6.57410326762448e-06	0.00657410326762448	6.57410326762448	6574.10326762448	0.00641163770258662	cA_3atcell_4	0.000677017557961115	Other
C4	Se	cA_3atcell	0.00119345939609179	cA	cA	4	C	atcell	bhis	0.00130006470162504	2.15885868752083e-06	0.00215885868752083	2.15885868752083	2158.85868752083	0.00199072020085996	cA_3atcell_4	0.000222324654345843	Other
C4	Cd	cA_3atcell	0.00127087390083701	cA	cA	4	C	atcell	bhis	0.0013843942274913	2.29889443289821e-06	0.00229889443289821	2.29889443289821	2298.89443289821	0.00229367149305357	cA_3atcell_4	0.000236745884816857	Other
A1	Na	cA_comp_1mp	0.0919224166487386	cAcomp	cAcomp	1	A	mp	bhis	NA	0.000156558289091687	0.156558289091687	156.558289091687	156558.289091687	-129.312995267122	cA_comp_1mp_1	0	Other
A1	Mg	cA_comp_1mp	0.132712757636496	cAcomp	cAcomp	1	A	mp	bhis	NA	0.000226030635765434	0.226030635765434	226.030635765434	226030.635765434	-0.716425527939812	cA_comp_1mp_1	0	Other
A1	P	cA_comp_1mp	1	cAcomp	cAcomp	1	A	mp	bhis	NA	0.0017031568011309	1.7031568011309	1703.1568011309	1703156.8011309	-23.3160259983832	cA_comp_1mp_1	0	Other
A1	S	cA_comp_1mp	0.173014046216067	cAcomp	cAcomp	1	A	mp	bhis	NA	0.000294670049504069	0.294670049504069	294.670049504069	294670.049504069	-12.8723097457397	cA_comp_1mp_1	0	Other
A1	K	cA_comp_1mp	0.768378670445465	cAcomp	cAcomp	1	A	mp	bhis	NA	0.00130866935841311	1.30866935841311	1308.66935841311	1308669.35841311	-31.4450886007221	cA_comp_1mp_1	0	Other
A1	Ca	cA_comp_1mp	0.00548781623746834	cAcomp	cAcomp	1	A	mp	bhis	NA	9.34661154820077e-06	0.00934661154820077	9.34661154820077	9346.61154820077	-0.368136143163601	cA_comp_1mp_1	0	Other
A1	V	cA_comp_1mp	4.64043726306602e-06	cAcomp	cAcomp	1	A	mp	bhis	NA	7.90339228481214e-09	7.90339228481214e-06	0.00790339228481214	7.90339228481214	-0.00425416718829075	cA_comp_1mp_1	0	Other
A1	Cr	cA_comp_1mp	3.6122625087844e-06	cAcomp	cAcomp	1	A	mp	bhis	NA	6.15224945930631e-09	6.15224945930631e-06	0.00615224945930631	6.15224945930631	-0.000348311246274148	cA_comp_1mp_1	0	Other
A1	Mn	cA_comp_1mp	8.93486910115156e-05	cAcomp	cAcomp	1	A	mp	bhis	NA	1.52174830768406e-07	0.000152174830768406	0.152174830768406	152.174830768406	-0.00110643685858892	cA_comp_1mp_1	0	Other
A1	Fe	cA_comp_1mp	0.00735370578357966	cAcomp	cAcomp	1	A	mp	bhis	NA	1.25245140188193e-05	0.0125245140188193	12.5245140188193	12524.5140188193	-0.00487079752637181	cA_comp_1mp_1	0	Other
A1	Co	cA_comp_1mp	3.2249520245958e-05	cAcomp	cAcomp	1	A	mp	bhis	NA	5.49259897401119e-08	5.49259897401119e-05	0.0549259897401119	54.9259897401119	-0.000564666235061395	cA_comp_1mp_1	0	Other
A1	Ni	cA_comp_1mp	1.21095013741405e-06	cAcomp	cAcomp	1	A	mp	bhis	NA	2.06243796236714e-09	2.06243796236714e-06	0.00206243796236714	2.06243796236714	-0.000173008356822623	cA_comp_1mp_1	0	Other
A1	Cu	cA_comp_1mp	0.00109099585311028	cAcomp	cAcomp	1	A	mp	bhis	NA	1.85813700723037e-06	0.00185813700723037	1.85813700723037	1858.13700723037	0.00153410146856258	cA_comp_1mp_1	0	Other
A1	Zn	cA_comp_1mp	0.0004801106563801	cAcomp	cAcomp	1	A	mp	bhis	NA	8.17703729709186e-07	0.000817703729709186	0.817703729709186	817.703729709186	-0.0381181404314827	cA_comp_1mp_1	0	Other
A1	As	cA_comp_1mp	5.37347969144763e-06	cAcomp	cAcomp	1	A	mp	bhis	NA	9.15187848222778e-09	9.15187848222778e-06	0.00915187848222778	9.15187848222778	-0.000125509542248621	cA_comp_1mp_1	0	Other
A1	Mo	cA_comp_1mp	8.61681044018515e-06	cAcomp	cAcomp	1	A	mp	bhis	NA	1.4675779305257e-08	1.4675779305257e-05	0.014675779305257	14.675779305257	-0.000147789785732605	cA_comp_1mp_1	0	Other
A1	Se	cA_comp_1mp	2.4473891135098e-06	cAcomp	cAcomp	1	A	mp	bhis	NA	4.16828741368794e-09	4.16828741368794e-06	0.00416828741368794	4.16828741368794	-0.000163970199247183	cA_comp_1mp_1	0	Other
A1	Cd	cA_comp_1mp	2.0474035602689e-06	cAcomp	cAcomp	1	A	mp	bhis	NA	3.48704929833158e-09	3.48704929833158e-06	0.00348704929833158	3.48704929833158	-1.73589054630431e-06	cA_comp_1mp_1	0	Other
A2	Na	cA_comp_1mp	0.116549835086044	cAcomp	cAcomp	2	A	mp	bhis	NA	0.00019850264429748	0.19850264429748	198.50264429748	198502.64429748	-129.271050911916	cA_comp_1mp_2	0	Other
A2	Mg	cA_comp_1mp	0.135210248932302	cAcomp	cAcomp	2	A	mp	bhis	NA	0.000230284255051652	0.230284255051652	230.284255051652	230284.255051652	-0.712171908653594	cA_comp_1mp_2	0	Other
A2	P	cA_comp_1mp	1	cAcomp	cAcomp	2	A	mp	bhis	NA	0.0017031568011309	1.7031568011309	1703.1568011309	1703156.8011309	-23.3160259983832	cA_comp_1mp_2	0	Other
A2	S	cA_comp_1mp	0.169169012366268	cAcomp	cAcomp	2	A	mp	bhis	NA	0.000288121353952206	0.288121353952206	288.121353952206	288121.353952206	-12.8788584412916	cA_comp_1mp_2	0	Other
A2	K	cA_comp_1mp	0.772554430039477	cAcomp	cAcomp	2	A	mp	bhis	NA	0.00131578133176554	1.31578133176554	1315.78133176554	1315781.33176554	-31.4379766273696	cA_comp_1mp_2	0	Other
A2	Ca	cA_comp_1mp	0.0056775320639011	cAcomp	cAcomp	2	A	mp	bhis	NA	9.66972734827189e-06	0.00966972734827189	9.66972734827189	9669.72734827189	-0.36781302736353	cA_comp_1mp_2	0	Other
A2	V	cA_comp_1mp	5.27913403348328e-06	cAcomp	cAcomp	2	A	mp	bhis	NA	8.99119303320862e-09	8.99119303320862e-06	0.00899119303320862	8.99119303320862	-0.00425307938754235	cA_comp_1mp_2	0	Other
A2	Cr	cA_comp_1mp	3.79643585667254e-06	cAcomp	cAcomp	2	A	mp	bhis	NA	6.46592554934903e-09	6.46592554934903e-06	0.00646592554934903	6.46592554934903	-0.000347997570184105	cA_comp_1mp_2	0	Other
A2	Mn	cA_comp_1mp	8.41287850994115e-05	cAcomp	cAcomp	2	A	mp	bhis	NA	1.43284512512942e-07	0.000143284512512942	0.143284512512942	143.284512512942	-0.00111532717684439	cA_comp_1mp_2	0	Other
A2	Fe	cA_comp_1mp	0.00745222794626009	cAcomp	cAcomp	2	A	mp	bhis	NA	1.26923127102506e-05	0.0126923127102506	12.6923127102506	12692.3127102506	-0.00470299883494051	cA_comp_1mp_2	0	Other
A2	Co	cA_comp_1mp	3.04814807750972e-05	cAcomp	cAcomp	2	A	mp	bhis	NA	5.19147412906475e-08	5.19147412906475e-05	0.0519147412906475	51.9147412906475	-0.00056767748351086	cA_comp_1mp_2	0	Other
A2	Ni	cA_comp_1mp	1.79453106830167e-06	cAcomp	cAcomp	2	A	mp	bhis	NA	3.05636779381868e-09	3.05636779381868e-06	0.00305636779381868	3.05636779381868	-0.000172014426991172	cA_comp_1mp_2	0	Other
A2	Cu	cA_comp_1mp	0.00100412238523621	cAcomp	cAcomp	2	A	mp	bhis	NA	1.71017786958284e-06	0.00171017786958284	1.71017786958284	1710.17786958284	0.00138614233091505	cA_comp_1mp_2	0	Other
A2	Zn	cA_comp_1mp	0.000429579813361955	cAcomp	cAcomp	2	A	mp	bhis	NA	7.31641780755955e-07	0.000731641780755955	0.731641780755955	731.641780755955	-0.0382042023804359	cA_comp_1mp_2	0	Other
A2	As	cA_comp_1mp	5.35913245876962e-06	cAcomp	cAcomp	2	A	mp	bhis	NA	9.12744289531482e-09	9.12744289531482e-06	0.00912744289531482	9.12744289531482	-0.000125533977835534	cA_comp_1mp_2	0	Other
A2	Mo	cA_comp_1mp	8.6786850046932e-06	cAcomp	cAcomp	2	A	mp	bhis	NA	1.4781161390616e-08	1.4781161390616e-05	0.014781161390616	14.781161390616	-0.000147684403647246	cA_comp_1mp_2	0	Other
A2	Se	cA_comp_1mp	3.08710793261104e-06	cAcomp	cAcomp	2	A	mp	bhis	NA	5.25782887125162e-09	5.25782887125162e-06	0.00525782887125162	5.25782887125162	-0.00016288065778962	cA_comp_1mp_2	0	Other
A2	Cd	cA_comp_1mp	2.3460073138489e-06	cAcomp	cAcomp	2	A	mp	bhis	NA	3.99561831208458e-09	3.99561831208458e-06	0.00399561831208458	3.99561831208458	-1.22732153255131e-06	cA_comp_1mp_2	0	Other
A3	Na	cA_comp_1mp	0.113569542410258	cAcomp	cAcomp	3	A	mp	bhis	NA	0.000193426738557354	0.193426738557354	193.426738557354	193426.738557354	-129.276126817657	cA_comp_1mp_3	0	Other
A3	Mg	cA_comp_1mp	0.134554784419792	cAcomp	cAcomp	3	A	mp	bhis	NA	0.00022916789620927	0.22916789620927	229.16789620927	229167.89620927	-0.713288267495976	cA_comp_1mp_3	0	Other
A3	P	cA_comp_1mp	1	cAcomp	cAcomp	3	A	mp	bhis	NA	0.0017031568011309	1.7031568011309	1703.1568011309	1703156.8011309	-23.3160259983832	cA_comp_1mp_3	0	Other
A3	S	cA_comp_1mp	0.174440524129824	cAcomp	cAcomp	3	A	mp	bhis	NA	0.000297099565064548	0.297099565064548	297.099565064548	297099.565064548	-12.8698802301792	cA_comp_1mp_3	0	Other
A3	K	cA_comp_1mp	0.776231313456831	cAcomp	cAcomp	3	A	mp	bhis	NA	0.00132204364076477	1.32204364076477	1322.04364076477	1322043.64076477	-31.4317143183704	cA_comp_1mp_3	0	Other
A3	Ca	cA_comp_1mp	0.00495424038179668	cAcomp	cAcomp	3	A	mp	bhis	NA	8.43784820069435e-06	0.00843784820069435	8.43784820069435	8437.84820069435	-0.369044906511107	cA_comp_1mp_3	0	Other
A3	V	cA_comp_1mp	4.40970956653362e-06	cAcomp	cAcomp	3	A	mp	bhis	NA	7.51042683925371e-09	7.51042683925371e-06	0.00751042683925371	7.51042683925371	-0.00425456015373631	cA_comp_1mp_3	0	Other
A3	Cr	cA_comp_1mp	3.32723582430851e-06	cAcomp	cAcomp	3	A	mp	bhis	NA	5.66680432313741e-09	5.66680432313741e-06	0.00566680432313741	5.66680432313741	-0.000348796691410316	cA_comp_1mp_3	0	Other
A3	Mn	cA_comp_1mp	7.18468398300081e-05	cAcomp	cAcomp	3	A	mp	bhis	NA	1.2236643389624e-07	0.00012236643389624	0.12236643389624	122.36643389624	-0.00113624525546109	cA_comp_1mp_3	0	Other
A3	Fe	cA_comp_1mp	0.00689921340817694	cAcomp	cAcomp	3	A	mp	bhis	NA	1.175044223859e-05	0.01175044223859	11.75044223859	11750.44223859	-0.00564486930660111	cA_comp_1mp_3	0	Other
A3	Co	cA_comp_1mp	2.80693924050953e-05	cAcomp	cAcomp	3	A	mp	bhis	NA	4.780657657835e-08	4.780657657835e-05	0.04780657657835	47.80657657835	-0.000571785648223157	cA_comp_1mp_3	0	Other
A3	Ni	cA_comp_1mp	6.72430160638198e-07	cAcomp	cAcomp	3	A	mp	bhis	NA	1.14525400137649e-09	1.14525400137649e-06	0.00114525400137649	1.14525400137649	-0.000173925540783614	cA_comp_1mp_3	0	Other
A3	Cu	cA_comp_1mp	0.000816819024434573	cAcomp	cAcomp	3	A	mp	bhis	NA	1.39117087675885e-06	0.00139117087675885	1.39117087675885	1391.17087675885	0.00106713533809106	cA_comp_1mp_3	0	Other
A3	Zn	cA_comp_1mp	0.000429235923006978	cAcomp	cAcomp	3	A	mp	bhis	NA	7.31056081559032e-07	0.000731056081559032	0.731056081559032	731.056081559032	-0.0382047880796329	cA_comp_1mp_3	0	Other
A3	As	cA_comp_1mp	5.26334226965839e-06	cAcomp	cAcomp	3	A	mp	bhis	NA	8.9642971832484e-09	8.9642971832484e-06	0.0089642971832484	8.9642971832484	-0.0001256971235476	cA_comp_1mp_3	0	Other
A3	Mo	cA_comp_1mp	7.81239160803625e-06	cAcomp	cAcomp	3	A	mp	bhis	NA	1.33057279003249e-08	1.33057279003249e-05	0.0133057279003249	13.3057279003249	-0.000149159837137537	cA_comp_1mp_3	0	Other
A3	Se	cA_comp_1mp	2.53355715345483e-06	cAcomp	cAcomp	3	A	mp	bhis	NA	4.31504509696043e-09	4.31504509696043e-06	0.00431504509696043	4.31504509696043	-0.000163823441563911	cA_comp_1mp_3	0	Other
A3	Cd	cA_comp_1mp	2.07692233714193e-06	cAcomp	cAcomp	3	A	mp	bhis	NA	3.53732440392396e-09	3.53732440392396e-06	0.00353732440392396	3.53732440392396	-1.68561544071193e-06	cA_comp_1mp_3	0	Other
A1	Na	cA_comp_1atcell	29.7342865600869	cAcomp	cAcomp	1	A	atcell	bhis	30.4967041641917	0.0506421523815871	50.6421523815871	50642.1523815871	50642152.3815871	-78.8274011746269	cA_comp_1atcell_1	4.21548360071176	Na
A1	Mg	cA_comp_1atcell	42.9288013697699	cAcomp	cAcomp	1	A	atcell	bhis	44.0295398664307	0.073114480017321	73.114480017321	73114.480017321	73114480.017321	72.1720238536158	cA_comp_1atcell_1	6.0860938367155	Mg
A1	P	cA_comp_1atcell	323.471549640715	cAcomp	cAcomp	1	A	atcell	bhis	331.765691939195	0.550922769742934	550.922769742934	550922.769742934	550922769.742934	525.90358694342	cA_comp_1atcell_1	45.8591468153009	P
A1	S	cA_comp_1atcell	55.9651216391214	cAcomp	cAcomp	1	A	atcell	bhis	57.4001247580732	0.0953173775457874	95.3173775457874	95317.3775457874	95317377.5457874	82.1503977505436	cA_comp_1atcell_1	7.93427654653185	S
A1	K	cA_comp_1atcell	248.548639239867	cAcomp	cAcomp	1	A	atcell	bhis	254.921681271658	0.423317305333209	423.317305333209	423317.305333209	423317305.333209	390.563547374074	cA_comp_1atcell_1	35.2371902577043	K
A1	Ca	cA_comp_1atcell	1.77515242247736	cAcomp	cAcomp	1	A	atcell	bhis	1.82066915125883	0.00302336292138631	3.02336292138631	3023.36292138631	3023362.92138631	2.64588016667451	cA_comp_1atcell_1	0.251666570529453	Other
A1	V	cA_comp_1atcell	0.00150104943249449	cAcomp	cAcomp	1	A	atcell	bhis	0.00153953787948152	2.55652254978666e-06	0.00255652254978666	2.55652254978666	2556.52254978666	-0.0017055480307889	cA_comp_1atcell_1	0.000212806493734138	Other
A1	Cr	cA_comp_1atcell	0.00116846415142555	cAcomp	cAcomp	1	A	atcell	bhis	0.00119842477069287	1.99007766637806e-06	0.00199007766637806	1.99007766637806	1990.07766637806	0.00163561417064461	cA_comp_1atcell_1	0.000165655276725751	Other
A1	Mn	cA_comp_1atcell	0.0289017595398644	cAcomp	cAcomp	1	A	atcell	bhis	0.0296428302972968	4.92242283249698e-05	0.0492242283249698	49.2242283249698	49224.2283249698	0.0479656166356125	cA_comp_1atcell_1	0.00409745473885205	Other
A1	Fe	cA_comp_1atcell	2.3787146054164	cAcomp	cAcomp	1	A	atcell	bhis	2.43970728760657	0.00405132395816434	4.05132395816434	4051.32395816434	4051323.95816434	4.03392864661915	cA_comp_1atcell_1	0.337234673165707	Other
A1	Co	cA_comp_1atcell	0.0104318022891297	cAcomp	cAcomp	1	A	atcell	bhis	0.0106992843991073	1.7766995016784e-05	0.017766995016784	17.766995016784	17766.995016784	0.0171474027919825	cA_comp_1atcell_1	0.0014789354836824	Other
A1	Ni	cA_comp_1atcell	0.00039170791748696	cAcomp	cAcomp	1	A	atcell	bhis	0.000401751710243036	6.67140003724736e-07	0.000667140003724736	0.667140003724736	667.140003724736	0.000492069208939746	cA_comp_1atcell_1	5.55331401376798e-05	Other
A1	Cu	cA_comp_1atcell	0.352906119257175	cAcomp	cAcomp	1	A	atcell	bhis	0.361954994109923	0.000601054457173569	0.601054457173569	601.054457173569	601054.457173569	0.600730421634901	cA_comp_1atcell_1	0.0500321390026686	Other
A1	Zn	cA_comp_1atcell	0.155302138018292	cAcomp	cAcomp	1	A	atcell	bhis	0.159284244121325	0.000264503892596023	0.264503892596023	264.503892596023	264503.892596023	0.225568048434831	cA_comp_1atcell_1	0.0220174650785255	Other
A1	As	cA_comp_1atcell	0.00173816780275548	cAcomp	cAcomp	1	A	atcell	bhis	0.00178273620795433	2.96037231476974e-06	0.00296037231476974	2.96037231476974	2960.37231476974	0.00282571089403889	cA_comp_1atcell_1	0.000246423194079135	Other
A1	Mo	cA_comp_1atcell	0.00278729302604698	cAcomp	cAcomp	1	A	atcell	bhis	0.00285876207799691	4.74719707405663e-06	0.00474719707405663	4.74719707405663	4747.19707405663	0.00458473150901877	cA_comp_1atcell_1	0.000395159575056068	Other
A1	Se	cA_comp_1atcell	0.000791660749120832	cAcomp	cAcomp	1	A	atcell	bhis	0.000811959742688033	1.34832238905353e-06	0.00134832238905353	1.34832238905353	1348.32238905353	0.00118018390239266	cA_comp_1atcell_1	0.000112235176670616	Other
A1	Cd	cA_comp_1atcell	0.000662276802380097	cAcomp	cAcomp	1	A	atcell	bhis	0.000679258258851382	1.12796124020488e-06	0.00112796124020488	1.12796124020488	1127.96124020488	0.00112273830036024	cA_comp_1atcell_1	9.38921804605406e-05	Other
A2	Na	cA_comp_1atcell	36.8922692304162	cAcomp	cAcomp	2	A	atcell	bhis	37.8382248517089	0.0628333192489354	62.8333192489354	62833.3192489354	62833319.2489354	-66.6362343072786	cA_comp_1atcell_2	5.27806632106501	Na
A2	Mg	cA_comp_1atcell	42.7989700941189	cAcomp	cAcomp	2	A	atcell	bhis	43.8963795837117	0.0728933569971964	72.8933569971964	72893.3569971964	72893356.9971964	71.9509008334912	cA_comp_1atcell_2	6.12312029978887	Mg
A2	P	cA_comp_1atcell	316.53643442035	cAcomp	cAcomp	2	A	atcell	bhis	324.652753251641	0.539111181088744	539.111181088744	539111.181088744	539111181.088744	514.09199828923	cA_comp_1atcell_2	45.2859183984983	P
A2	S	cA_comp_1atcell	53.5481559888306	cAcomp	cAcomp	2	A	atcell	bhis	54.9211856295698	0.0912009060603949	91.2009060603949	91200.9060603949	91200906.0603949	78.0339262651511	cA_comp_1atcell_2	7.66097408957335	S
A2	K	cA_comp_1atcell	244.541624680342	cAcomp	cAcomp	2	A	atcell	bhis	250.811922749069	0.416492731233924	416.492731233924	416492.731233924	416492731.233924	383.738973274789	cA_comp_1atcell_2	34.9858368771661	K
A2	Ca	cA_comp_1atcell	1.79714575581447	cAcomp	cAcomp	2	A	atcell	bhis	1.84322641621997	0.00306082101663893	3.06082101663893	3060.82101663893	3060821.01663893	2.68333826192713	cA_comp_1atcell_2	0.257112253750682	Other
A2	V	cA_comp_1atcell	0.00167103826378592	cAcomp	cAcomp	2	A	atcell	bhis	0.00171388539875479	2.84604018391695e-06	0.00284604018391695	2.84604018391695	2846.04018391695	-0.00141603039665861	cA_comp_1atcell_2	0.000239070433055058	Other
A2	Cr	cA_comp_1atcell	0.00120171026957669	cAcomp	cAcomp	2	A	atcell	bhis	0.00123252335341199	2.04670101861839e-06	0.00204670101861839	2.04670101861839	2046.70101861839	0.00169223752288494	cA_comp_1atcell_2	0.000171925084410406	Other
A2	Mn	cA_comp_1atcell	0.0266298256674836	cAcomp	cAcomp	2	A	atcell	bhis	0.0273126417102396	4.53547686985049e-05	0.0453547686985049	45.3547686985049	45354.7686985049	0.0440961570091476	cA_comp_1atcell_2	0.00380984929697675	Other
A2	Fe	cA_comp_1atcell	2.35890166259686	cAcomp	cAcomp	2	A	atcell	bhis	2.41938632061216	0.00401757940985082	4.01757940985082	4017.57940985082	4017579.40985082	4.00018409830563	cA_comp_1atcell_2	0.337480986661343	Other
A2	Co	cA_comp_1atcell	0.00964849924040174	cAcomp	cAcomp	2	A	atcell	bhis	0.00989589665682229	1.64329071019965e-05	0.0164329071019965	16.4329071019965	16432.9071019965	0.015813314877195	cA_comp_1atcell_2	0.00138038185104645	Other
A2	Ni	cA_comp_1atcell	0.000568034465816752	cAcomp	cAcomp	2	A	atcell	bhis	0.000582599452119746	9.67451763732557e-07	0.000967451763732557	0.967451763732557	967.451763732557	0.000792380968947567	cA_comp_1atcell_2	8.12669875226792e-05	Other
A2	Cu	cA_comp_1atcell	0.317841319544329	cAcomp	cAcomp	2	A	atcell	bhis	0.325991096968542	0.000541333605062342	0.541333605062342	541.333605062342	541333.605062342	0.541009569523674	cA_comp_1atcell_2	0.0454726043999126	Other
A2	Zn	cA_comp_1atcell	0.135977662420553	cAcomp	cAcomp	2	A	atcell	bhis	0.139464269149285	0.000231591280553446	0.231591280553446	231.591280553446	231591.280553446	0.192655436392254	cA_comp_1atcell_2	0.0194539163735516	Other
A2	As	cA_comp_1atcell	0.0016963606800853	cAcomp	cAcomp	2	A	atcell	bhis	0.0017398571077798	2.88916822945831e-06	0.00288916822945831	2.88916822945831	2889.16822945831	0.00275450680872746	cA_comp_1atcell_2	0.000242693235214584	Other
A2	Mo	cA_comp_1atcell	0.00274712000684295	cAcomp	cAcomp	2	A	atcell	bhis	0.00281755898137738	4.67877612317732e-06	0.00467877612317732	4.67877612317732	4678.77612317732	0.00451631055813946	cA_comp_1atcell_2	0.000393022220928807	Other
A2	Se	cA_comp_1atcell	0.000977182137659476	cAcomp	cAcomp	2	A	atcell	bhis	0.00100223808990716	1.66429440369836e-06	0.00166429440369836	1.66429440369836	1664.29440369836	0.00149615591703749	cA_comp_1atcell_2	0.00013980251792358	Other
A2	Cd	cA_comp_1atcell	0.000742596790249796	cAcomp	cAcomp	2	A	atcell	bhis	0.000761637733589534	1.26475877381191e-06	0.00126475877381191	1.26475877381191	1264.75877381191	0.00125953583396727	cA_comp_1atcell_2	0.000106241095777241	Other
A3	Na	cA_comp_1atcell	38.228333189736	cAcomp	cAcomp	3	A	atcell	bhis	39.2085468612677	0.0651088456679969	65.1088456679969	65108.8456679969	65108845.6679969	-64.360707888217	cA_comp_1atcell_3	5.13419661216058	Na
A3	Mg	cA_comp_1atcell	45.2921181322671	cAcomp	cAcomp	3	A	atcell	bhis	46.4534544946329	0.0771395790345946	77.1395790345946	77139.5790345946	77139579.0345946	76.1971228708894	cA_comp_1atcell_3	6.08288722184458	Mg
A3	P	cA_comp_1atcell	336.607266159797	cAcomp	cAcomp	3	A	atcell	bhis	345.238221702356	0.573294954670136	573.294954670136	573294.954670136	573294954.670136	548.275771870622	cA_comp_1atcell_3	45.2075134159988	P
A3	S	cA_comp_1atcell	58.7179479348221	cAcomp	cAcomp	3	A	atcell	bhis	60.2235363434073	0.100005872373642	100.005872373642	100005.872373642	100005872.373642	86.8388925783982	cA_comp_1atcell_3	7.88602233489286	S
A3	K	cA_comp_1atcell	261.285100330332	cAcomp	cAcomp	3	A	atcell	bhis	267.98471828752	0.445009495661774	445.009495661774	445009.495661774	445009495.661774	412.255737702639	cA_comp_1atcell_3	35.0914875170181	K
A3	Ca	cA_comp_1atcell	1.66763331081505	cAcomp	cAcomp	3	A	atcell	bhis	1.71039313929749	0.00284024101510709	2.84024101510709	2840.24101510709	2840241.01510709	2.46275826039529	cA_comp_1atcell_3	0.223968888526157	Other
A3	V	cA_comp_1atcell	0.00148434028174959	cAcomp	cAcomp	3	A	atcell	bhis	0.00152240028897393	2.52806424605436e-06	0.00252806424605436	2.52806424605436	2528.06424605436	-0.0017340063345212	cA_comp_1atcell_3	0.000199352004389727	Other
A3	Cr	cA_comp_1atcell	0.00111997175468943	cAcomp	cAcomp	3	A	atcell	bhis	0.00114868897916864	1.9074875110738e-06	0.0019074875110738	1.9074875110738	1907.4875110738	0.00155302401534035	cA_comp_1atcell_3	0.000150416058165619	Other
A3	Mn	cA_comp_1atcell	0.0241841683373999	cAcomp	cAcomp	3	A	atcell	bhis	0.024804275217846	4.1189430783537e-05	0.041189430783537	41.189430783537	41189.430783537	0.0399308190941797	cA_comp_1atcell_3	0.00324801697551221	Other
A3	Fe	cA_comp_1atcell	2.32232536397945	cAcomp	cAcomp	3	A	atcell	bhis	2.38187216818406	0.00395528423810039	3.95528423810039	3955.28423810039	3955284.23810039	3.9378889265552	cA_comp_1atcell_3	0.311896282709998	Other
A3	Co	cA_comp_1atcell	0.00944836144024571	cAcomp	cAcomp	3	A	atcell	bhis	0.00969062711820073	1.60920410464974e-05	0.0160920410464974	16.0920410464974	16092.0410464974	0.0154724488216959	cA_comp_1atcell_3	0.00126894743373228	Other
A3	Ni	cA_comp_1atcell	0.000226344878055817	cAcomp	cAcomp	3	A	atcell	bhis	0.000232148592877761	3.85500818461908e-07	0.000385500818461908	0.385500818461908	385.500818461908	0.000210430023676918	cA_comp_1atcell_3	3.03988955083736e-05	Other
A3	Cu	cA_comp_1atcell	0.274947218762234	cAcomp	cAcomp	3	A	atcell	bhis	0.281997147448445	0.000468278225586923	0.468278225586923	468.278225586923	468278.225586923	0.467954190048255	cA_comp_1atcell_3	0.036926357005569	Other
A3	Zn	cA_comp_1atcell	0.144483930580956	cAcomp	cAcomp	3	A	atcell	bhis	0.148188646749698	0.000246078789023079	0.246078789023079	246.078789023079	246078.789023079	0.207142944861887	cA_comp_1atcell_3	0.0194046887479666	Other
A3	As	cA_comp_1atcell	0.00177167925225301	cAcomp	cAcomp	3	A	atcell	bhis	0.0018171069253877	3.01744756789722e-06	0.00301744756789722	3.01744756789722	3017.44756789722	0.00288278614716637	cA_comp_1atcell_3	0.000237942616268575	Other
A3	Mo	cA_comp_1atcell	0.00262970778135082	cAcomp	cAcomp	3	A	atcell	bhis	0.00269713618600085	4.4788046927945e-06	0.0044788046927945	4.4788046927945	4478.8046927945	0.00431633912775664	cA_comp_1atcell_3	0.000353178798431336	Other
A3	Se	cA_comp_1atcell	0.000852813747084029	cAcomp	cAcomp	3	A	atcell	bhis	0.00087468076624003	1.45247553344409e-06	0.00145247553344409	1.45247553344409	1452.47553344409	0.00128433704678322	cA_comp_1atcell_3	0.000114535819005009	Other
A3	Cd	cA_comp_1atcell	0.000699107149931563	cAcomp	cAcomp	3	A	atcell	bhis	0.000717032974288783	1.19068909712518e-06	0.00119068909712518	1.19068909712518	1190.68909712518	0.00118546615728054	cA_comp_1atcell_3	9.38924944203317e-05	Other
B1	Na	cA_comp_2mp	0.140316131147615	cAcomp	cAcomp	1	B	mp	bhis	NA	0.000238980373072435	0.238980373072435	238.980373072435	238980.373072435	-129.230573183142	cA_comp_2mp_1	0	Other
B1	Mg	cA_comp_2mp	0.12873519377099	cAcomp	cAcomp	1	B	mp	bhis	NA	0.000219256220815965	0.219256220815965	219.256220815965	219256.220815965	-0.723199942889281	cA_comp_2mp_1	0	Other
B1	P	cA_comp_2mp	1	cAcomp	cAcomp	1	B	mp	bhis	NA	0.0017031568011309	1.7031568011309	1703.1568011309	1703156.8011309	-23.3160259983832	cA_comp_2mp_1	0	Other
B1	S	cA_comp_2mp	0.173617275551961	cAcomp	cAcomp	1	B	mp	bhis	NA	0.000295697443650139	0.295697443650139	295.697443650139	295697.443650139	-12.8712823515936	cA_comp_2mp_1	0	Other
B1	K	cA_comp_2mp	0.773395250485147	cAcomp	cAcomp	1	B	mp	bhis	NA	0.00131721338082611	1.31721338082611	1317.21338082611	1317213.38082611	-31.4365445783091	cA_comp_2mp_1	0	Other
B1	Ca	cA_comp_2mp	0.00729910112113528	cAcomp	cAcomp	1	B	mp	bhis	NA	1.24315137166037e-05	0.0124315137166037	12.4315137166037	12431.5137166037	-0.365051240995198	cA_comp_2mp_1	0	Other
B1	V	cA_comp_2mp	6.79140079761495e-06	cAcomp	cAcomp	1	B	mp	bhis	NA	1.15668204576637e-08	1.15668204576637e-05	0.0115668204576637	11.5668204576637	-0.0042505037601179	cA_comp_2mp_1	0	Other
B1	Cr	cA_comp_2mp	4.21773868903476e-06	cAcomp	cAcomp	1	B	mp	bhis	NA	7.18347033362246e-09	7.18347033362246e-06	0.00718347033362246	7.18347033362246	-0.000347280025399831	cA_comp_2mp_1	0	Other
B1	Mn	cA_comp_2mp	9.38829464557574e-05	cAcomp	cAcomp	1	B	mp	bhis	NA	1.59897378766331e-07	0.000159897378766331	0.159897378766331	159.897378766331	-0.001098714310591	cA_comp_2mp_1	0	Other
B1	Fe	cA_comp_2mp	0.00736281561167147	cAcomp	cAcomp	1	B	mp	bhis	NA	1.2540029484491e-05	0.012540029484491	12.540029484491	12540.029484491	-0.00485528206070011	cA_comp_2mp_1	0	Other
B1	Co	cA_comp_2mp	2.57550683337075e-05	cAcomp	cAcomp	1	B	mp	bhis	NA	4.38649197961448e-08	4.38649197961448e-05	0.0438649197961448	43.8649197961448	-0.000575727305005362	cA_comp_2mp_1	0	Other
B1	Ni	cA_comp_2mp	9.90883962095609e-07	cAcomp	cAcomp	1	B	mp	bhis	NA	1.68763075917467e-09	1.68763075917467e-06	0.00168763075917467	1.68763075917467	-0.000173383164025816	cA_comp_2mp_1	0	Other
B1	Cu	cA_comp_2mp	0.00107819113128374	cAcomp	cAcomp	1	B	mp	bhis	NA	1.83632855816492e-06	0.00183632855816492	1.83632855816492	1836.32855816492	0.00151229301949713	cA_comp_2mp_1	0	Other
B1	Zn	cA_comp_2mp	0.000446241476179121	cAcomp	cAcomp	1	B	mp	bhis	NA	7.60019205101161e-07	0.000760019205101161	0.760019205101161	760.019205101161	-0.0381758249560907	cA_comp_2mp_1	0	Other
B1	As	cA_comp_2mp	1.24066847624513e-05	cAcomp	cAcomp	1	B	mp	bhis	NA	2.11305295326559e-08	2.11305295326559e-05	0.0211305295326559	21.1305295326559	-0.000113530891198192	cA_comp_2mp_1	0	Other
B1	Mo	cA_comp_2mp	8.06183495129221e-06	cAcomp	cAcomp	1	B	mp	bhis	NA	1.37305690268881e-08	1.37305690268881e-05	0.0137305690268881	13.7305690268881	-0.000148734996010974	cA_comp_2mp_1	0	Other
B1	Se	cA_comp_2mp	2.43552707263668e-06	cAcomp	cAcomp	1	B	mp	bhis	NA	4.14808449809959e-09	4.14808449809959e-06	0.00414808449809959	4.14808449809959	-0.000163990402162772	cA_comp_2mp_1	0	Other
B1	Cd	cA_comp_2mp	3.2662241677261e-06	cAcomp	cAcomp	1	B	mp	bhis	NA	5.56289190528081e-09	5.56289190528081e-06	0.00556289190528081	5.56289190528081	3.39952060644921e-07	cA_comp_2mp_1	0	Other
B2	Na	cA_comp_2mp	0.102599025304926	cAcomp	cAcomp	2	B	mp	bhis	NA	0.000174742227737485	0.174742227737485	174.742227737485	174742.227737485	-129.294811328476	cA_comp_2mp_2	0	Other
B2	Mg	cA_comp_2mp	0.131957486757161	cAcomp	cAcomp	2	B	mp	bhis	NA	0.000224744291030599	0.224744291030599	224.744291030599	224744.291030599	-0.717711872674647	cA_comp_2mp_2	0	Other
B2	P	cA_comp_2mp	1	cAcomp	cAcomp	2	B	mp	bhis	NA	0.0017031568011309	1.7031568011309	1703.1568011309	1703156.8011309	-23.3160259983832	cA_comp_2mp_2	0	Other
B2	S	cA_comp_2mp	0.174655787212772	cAcomp	cAcomp	2	B	mp	bhis	NA	0.000297466191848303	0.297466191848303	297.466191848303	297466.191848303	-12.8695136033955	cA_comp_2mp_2	0	Other
B2	K	cA_comp_2mp	0.803006273706814	cAcomp	cAcomp	2	B	mp	bhis	NA	0.00136764559641454	1.36764559641454	1367.64559641454	1367645.59641454	-31.3861123627206	cA_comp_2mp_2	0	Other
B2	Ca	cA_comp_2mp	0.00760053069313337	cAcomp	cAcomp	2	B	mp	bhis	NA	1.29448955422142e-05	0.0129448955422142	12.9448955422142	12944.8955422142	-0.364537859169587	cA_comp_2mp_2	0	Other
B2	V	cA_comp_2mp	7.46817079864553e-06	cAcomp	cAcomp	2	B	mp	bhis	NA	1.27194658877203e-08	1.27194658877203e-05	0.0127194658877203	12.7194658877203	-0.00424935111468784	cA_comp_2mp_2	0	Other
B2	Cr	cA_comp_2mp	5.87814021790526e-06	cAcomp	cAcomp	2	B	mp	bhis	NA	1.00113944901264e-08	1.00113944901264e-05	0.0100113944901264	10.0113944901264	-0.000344452101243327	cA_comp_2mp_2	0	Other
B2	Mn	cA_comp_2mp	0.000118463978936806	cAcomp	cAcomp	2	B	mp	bhis	NA	2.01762731415248e-07	0.000201762731415248	0.201762731415248	201.762731415248	-0.00105684895794208	cA_comp_2mp_2	0	Other
B2	Fe	cA_comp_2mp	0.0084693726021328	cAcomp	cAcomp	2	B	mp	bhis	NA	1.44246695486342e-05	0.0144246695486342	14.4246695486342	14424.6695486342	-0.00297064199655691	cA_comp_2mp_2	0	Other
B2	Co	cA_comp_2mp	2.72055434754056e-05	cAcomp	cAcomp	2	B	mp	bhis	NA	4.63353063985992e-08	4.63353063985992e-05	0.0463353063985992	46.3353063985992	-0.000573256918402908	cA_comp_2mp_2	0	Other
B2	Ni	cA_comp_2mp	1.9743199406698e-06	cAcomp	cAcomp	2	B	mp	bhis	NA	3.36257643456013e-09	3.36257643456013e-06	0.00336257643456013	3.36257643456013	-0.00017170821835043	cA_comp_2mp_2	0	Other
B2	Cu	cA_comp_2mp	0.00127676998013802	cAcomp	cAcomp	2	B	mp	bhis	NA	2.17453947515183e-06	0.00217453947515183	2.17453947515183	2174.53947515183	0.00185050393648404	cA_comp_2mp_2	0	Other
B2	Zn	cA_comp_2mp	0.000543393376003124	cAcomp	cAcomp	2	B	mp	bhis	NA	9.254841240292e-07	0.0009254841240292	0.9254841240292	925.4841240292	-0.0380103600371627	cA_comp_2mp_2	0	Other
B2	As	cA_comp_2mp	1.39981120840431e-05	cAcomp	cAcomp	2	B	mp	bhis	NA	2.38409797989306e-08	2.38409797989306e-05	0.0238409797989306	23.8409797989306	-0.000110820440931918	cA_comp_2mp_2	0	Other
B2	Mo	cA_comp_2mp	9.60782447249835e-06	cAcomp	cAcomp	2	B	mp	bhis	NA	1.63636315944074e-08	1.63636315944074e-05	0.0163636315944074	16.3636315944074	-0.000146101933443455	cA_comp_2mp_2	0	Other
B2	Se	cA_comp_2mp	3.10551812004211e-06	cAcomp	cAcomp	2	B	mp	bhis	NA	5.28918430718495e-09	5.28918430718495e-06	0.00528918430718495	5.28918430718495	-0.000162849302353686	cA_comp_2mp_2	0	Other
B2	Cd	cA_comp_2mp	3.50526890935207e-06	cAcomp	cAcomp	2	B	mp	bhis	NA	5.97002258275566e-09	5.97002258275566e-06	0.00597002258275566	5.97002258275566	7.47082738119772e-07	cA_comp_2mp_2	0	Other
B3	Na	cA_comp_2mp	0.0582132514089092	cAcomp	cAcomp	3	B	mp	bhis	NA	9.91462950530264e-05	0.0991462950530264	99.1462950530264	99146.2950530264	-129.370407261161	cA_comp_2mp_3	0	Other
B3	Mg	cA_comp_2mp	0.139614289375812	cAcomp	cAcomp	3	B	mp	bhis	NA	0.000237785026485471	0.237785026485471	237.785026485471	237785.026485471	-0.704671137219774	cA_comp_2mp_3	0	Other
B3	P	cA_comp_2mp	1	cAcomp	cAcomp	3	B	mp	bhis	NA	0.0017031568011309	1.7031568011309	1703.1568011309	1703156.8011309	-23.3160259983832	cA_comp_2mp_3	0	Other
B3	S	cA_comp_2mp	0.17396226324304	cAcomp	cAcomp	3	B	mp	bhis	NA	0.000296285011782506	0.296285011782506	296.285011782506	296285.011782506	-12.8706947834612	cA_comp_2mp_3	0	Other
B3	K	cA_comp_2mp	0.833628853501427	cAcomp	cAcomp	3	B	mp	bhis	NA	0.00141980065145991	1.41980065145991	1419.80065145991	1419800.65145991	-31.3339573076753	cA_comp_2mp_3	0	Other
B3	Ca	cA_comp_2mp	0.00657293187405522	cAcomp	cAcomp	3	B	mp	bhis	NA	1.11947336246672e-05	0.0111947336246672	11.1947336246672	11194.7336246672	-0.366288021087134	cA_comp_2mp_3	0	Other
B3	V	cA_comp_2mp	5.97273001242712e-06	cAcomp	cAcomp	3	B	mp	bhis	NA	1.01724957419839e-08	1.01724957419839e-05	0.0101724957419839	10.1724957419839	-0.00425189808483358	cA_comp_2mp_3	0	Other
B3	Cr	cA_comp_2mp	4.80011280876031e-06	cAcomp	cAcomp	3	B	mp	bhis	NA	8.17534477643566e-09	8.17534477643566e-06	0.00817534477643566	8.17534477643566	-0.000346288150957018	cA_comp_2mp_3	0	Other
B3	Mn	cA_comp_2mp	0.000126428490177258	cAcomp	cAcomp	3	B	mp	bhis	NA	2.15327542902107e-07	0.000215327542902107	0.215327542902107	215.327542902107	-0.00104328414645522	cA_comp_2mp_3	0	Other
B3	Fe	cA_comp_2mp	0.00834852122229847	cAcomp	cAcomp	3	B	mp	bhis	NA	1.42188406991433e-05	0.0142188406991433	14.2188406991433	14218.8406991433	-0.00317647084604781	cA_comp_2mp_3	0	Other
B3	Co	cA_comp_2mp	2.72876726197752e-05	cAcomp	cAcomp	3	B	mp	bhis	NA	4.64751852094035e-08	4.64751852094035e-05	0.0464751852094035	46.4751852094035	-0.000573117039592104	cA_comp_2mp_3	0	Other
B3	Ni	cA_comp_2mp	9.65897277207861e-07	cAcomp	cAcomp	3	B	mp	bhis	NA	1.64507451687038e-09	1.64507451687038e-06	0.00164507451687038	1.64507451687038	-0.00017342572026812	cA_comp_2mp_3	0	Other
B3	Cu	cA_comp_2mp	0.00131314912738412	cAcomp	cAcomp	3	B	mp	bhis	NA	2.23649886720337e-06	0.00223649886720337	2.23649886720337	2236.49886720337	0.00191246332853558	cA_comp_2mp_3	0	Other
B3	Zn	cA_comp_2mp	0.00047429884202554	cAcomp	cAcomp	3	B	mp	bhis	NA	8.07805298564306e-07	0.000807805298564306	0.807805298564306	807.805298564306	-0.0381280388626276	cA_comp_2mp_3	0	Other
B3	As	cA_comp_2mp	1.62142364967583e-05	cAcomp	cAcomp	3	B	mp	bhis	NA	2.76153871645986e-08	2.76153871645986e-05	0.0276153871645986	27.6153871645986	-0.00010704603356625	cA_comp_2mp_3	0	Other
B3	Mo	cA_comp_2mp	9.34198761422821e-06	cAcomp	cAcomp	3	B	mp	bhis	NA	1.59108697412534e-08	1.59108697412534e-05	0.0159108697412534	15.9108697412534	-0.000146554695296609	cA_comp_2mp_3	0	Other
B3	Se	cA_comp_2mp	3.22706813496972e-06	cAcomp	cAcomp	3	B	mp	bhis	NA	5.49620304178647e-09	5.49620304178647e-06	0.00549620304178647	5.49620304178647	-0.000162642283619085	cA_comp_2mp_3	0	Other
B3	Cd	cA_comp_2mp	3.60198937637338e-06	cAcomp	cAcomp	3	B	mp	bhis	NA	6.13475270397156e-09	6.13475270397156e-06	0.00613475270397156	6.13475270397156	9.11812859335672e-07	cA_comp_2mp_3	0	Other
B1	Na	cA_comp_2atcell	42.9714878759439	cAcomp	cAcomp	1	B	atcell	bhis	44.073320898404	0.0731871818306278	73.1871818306278	73187.1818306278	73187181.8306278	-56.2823717255861	cA_comp_2atcell_1	6.28541604432273	Na
B1	Mg	cA_comp_2atcell	39.4248528169415	cAcomp	cAcomp	1	B	atcell	bhis	40.4357464789143	0.0671467062087584	67.1467062087584	67146.7062087584	67146706.2087584	66.2042500450532	cA_comp_2atcell_1	5.76665167275692	Mg
B1	P	cA_comp_2atcell	306.247667495459	cAcomp	cAcomp	1	B	atcell	bhis	314.100171790214	0.521587797725363	521.587797725363	521587.797725363	521587797.725363	496.568614925849	cA_comp_2atcell_1	44.7946789361684	P
B1	S	cA_comp_2atcell	53.1698856747042	cAcomp	cAcomp	1	B	atcell	bhis	54.5332160766197	0.0905566524022247	90.5566524022247	90556.6524022247	90556652.4022247	77.3896726069809	cA_comp_2atcell_1	7.77713011612237	S
B1	K	cA_comp_2atcell	236.850491513142	cAcomp	cAcomp	1	B	atcell	bhis	242.92358103912	0.403393525471804	403.393525471804	403393.525471804	403393525.471804	370.639767512669	cA_comp_2atcell_1	34.6439919362398	K
B1	Ca	cA_comp_2atcell	2.23533269316117	cAcomp	cAcomp	1	B	atcell	bhis	2.29264891606274	0.00380712207914768	3.80712207914768	3807.12207914768	3807122.07914768	3.42963932443588	cA_comp_2atcell_1	0.326960891243882	Other
B1	V	cA_comp_2atcell	0.00207985065329637	cAcomp	cAcomp	1	B	atcell	bhis	0.00213318015722705	3.54231178549826e-06	0.00354231178549826	3.54231178549826	3542.31178549826	-0.000719758795077302	cA_comp_2atcell_1	0.000304218618256	Other
B1	Cr	cA_comp_2atcell	0.00129167263562225	cAcomp	cAcomp	1	B	atcell	bhis	0.00132479244679205	2.1999210341947e-06	0.0021999210341947	2.1999210341947	2199.9210341947	0.00184545753846125	cA_comp_2atcell_1	0.000188932250411968	Other
B1	Mn	cA_comp_2atcell	0.0287514333696767	cAcomp	cAcomp	1	B	atcell	bhis	0.0294886496099249	4.89681992858267e-05	0.0489681992858267	48.9681992858267	48968.1992858267	0.0477095875964694	cA_comp_2atcell_1	0.00420545644406715	Other
B1	Fe	cA_comp_2atcell	2.25484510727354	cAcomp	cAcomp	1	B	atcell	bhis	2.31266164848568	0.00384035477994965	3.84035477994965	3840.35477994965	3840354.77994965	3.82295946840446	cA_comp_2atcell_1	0.329814961391033	Other
B1	Co	cA_comp_2atcell	0.00788742960338405	cAcomp	cAcomp	1	B	atcell	bhis	0.00808967138808621	1.34335293724447e-05	0.0134335293724447	13.4335293724447	13433.5293724447	0.0128139371476432	cA_comp_2atcell_1	0.0011536900169875	Other
B1	Ni	cA_comp_2atcell	0.000303455902150439	cAcomp	cAcomp	1	B	atcell	bhis	0.000311236822718399	5.16832983590831e-07	0.000516832983590831	0.516832983590831	516.832983590831	0.000341762188805841	cA_comp_2atcell_1	4.43863289450713e-05	Other
B1	Cu	cA_comp_2atcell	0.330193519069936	cAcomp	cAcomp	1	B	atcell	bhis	0.338660019558909	0.000562371337693306	0.562371337693306	562.371337693306	562371.337693306	0.562047302154638	cA_comp_2atcell_1	0.0482972255576796	Other
B1	Zn	cA_comp_2atcell	0.136660411219586	cAcomp	cAcomp	1	B	atcell	bhis	0.140164524327781	0.000232754108813983	0.232754108813983	232.754108813983	232754.108813983	0.193818264652791	cA_comp_2atcell_1	0.0199892436534456	Other
B1	As	cA_comp_2atcell	0.00379951826985214	cAcomp	cAcomp	1	B	atcell	bhis	0.00389694181523297	6.47117538231978e-06	0.00647117538231978	6.47117538231978	6471.17538231978	0.00633651396158893	cA_comp_2atcell_1	0.000555753460596258	Other
B1	Mo	cA_comp_2atcell	0.0024689181495666	cAcomp	cAcomp	1	B	atcell	bhis	0.00253222374314523	4.20495473786987e-06	0.00420495473786987	4.20495473786987	4204.95473786987	0.00404248917283201	cA_comp_2atcell_1	0.000361127308279516	Other
B1	Se	cA_comp_2atcell	0.000745874485117026	cAcomp	cAcomp	1	B	atcell	bhis	0.000764999471914898	1.27034120211707e-06	0.00127034120211707	1.27034120211707	1270.34120211707	0.0011022027154562	cA_comp_2atcell_1	0.000109098653259107	Other
B1	Cd	cA_comp_2atcell	0.00100027353288341	cAcomp	cAcomp	1	B	atcell	bhis	0.00102592157218812	1.70362267052162e-06	0.00170362267052162	1.70362267052162	1703.62267052162	0.00169839973067698	cA_comp_2atcell_1	0.000146309462926845	Other
B2	Na	cA_comp_2atcell	28.7437393275353	cAcomp	cAcomp	2	B	atcell	bhis	29.4807582846516	0.0489550951256253	48.9550951256253	48955.0951256253	48955095.1256253	-80.5144584305887	cA_comp_2atcell_2	4.60023460367772	Na
B2	Mg	cA_comp_2atcell	36.968690398294	cAcomp	cAcomp	2	B	atcell	bhis	37.9166055367117	0.0629634764807568	62.9634764807568	62963.4764807568	62963476.4807568	62.0210203170516	cA_comp_2atcell_2	5.91658054246148	Mg
B2	P	cA_comp_2atcell	280.156066220985	cAcomp	cAcomp	2	B	atcell	bhis	287.339555098446	0.477149709562348	477.149709562348	477149.709562348	477149709.562348	452.130526762834	cA_comp_2atcell_2	44.837020527298	P
B2	S	cA_comp_2atcell	48.9308782882596	cAcomp	cAcomp	2	B	atcell	bhis	50.1855161930868	0.0833369581419575	83.3369581419575	83336.9581419575	83336958.1419575	70.1699783467137	cA_comp_2atcell_2	7.83104511647045	S
B2	K	cA_comp_2atcell	224.967078792473	cAcomp	cAcomp	2	B	atcell	bhis	230.735465428177	0.38315421027595	383.15421027595	383154.21027595	383154210.27595	350.400452316815	cA_comp_2atcell_2	36.0044087777415	K
B2	Ca	cA_comp_2atcell	2.1293347801801	cAcomp	cAcomp	2	B	atcell	bhis	2.18393310787703	0.0036265910127483	3.6265910127483	3626.5910127483	3626591.0127483	3.2491082580365	cA_comp_2atcell_2	0.340785150706379	Other
B2	V	cA_comp_2atcell	0.00209225335281496	cAcomp	cAcomp	2	B	atcell	bhis	0.00214590087468201	3.56343552753573e-06	0.00356343552753573	3.56343552753573	3563.43552753573	-0.000698635053039832	cA_comp_2atcell_2	0.000334850527400238	Other
B2	Cr	cA_comp_2atcell	0.0016467966401437	cAcomp	cAcomp	2	B	atcell	bhis	0.00168902219501918	2.80475289774025e-06	0.00280475289774025	2.80475289774025	2804.75289774025	0.0024502894020068	cA_comp_2atcell_2	0.000263558293612554	Other
B2	Mn	cA_comp_2atcell	0.0331884023278212	cAcomp	cAcomp	2	B	atcell	bhis	0.0340393870028935	5.65250531432971e-05	0.0565250531432971	56.5250531432971	56525.0531432971	0.0552664414539398	cA_comp_2atcell_2	0.00531157185533497	Other
B2	Fe	cA_comp_2atcell	2.37274611157331	cAcomp	cAcomp	2	B	atcell	bhis	2.43358575545981	0.00404115867728297	4.04115867728297	4041.15867728297	4041158.67728297	4.02376336573778	cA_comp_2atcell_2	0.379741433215163	Other
B2	Co	cA_comp_2atcell	0.0076217980394736	cAcomp	cAcomp	2	B	atcell	bhis	0.00781722875843447	1.29811171677756e-05	0.0129811171677756	12.9811171677756	12981.1171677756	0.0123615249429741	cA_comp_2atcell_2	0.00121981551126306	Other
B2	Ni	cA_comp_2atcell	0.000553117708039701	cAcomp	cAcomp	2	B	atcell	bhis	0.000567300213374052	9.4204618627375e-07	0.00094204618627375	0.94204618627375	942.04618627375	0.00076697539148876	cA_comp_2atcell_2	8.85226237072658e-05	Other
B2	Cu	cA_comp_2atcell	0.357694855104514	cAcomp	cAcomp	2	B	atcell	bhis	0.366866518055911	0.000609210425200783	0.609210425200783	609.210425200783	609210.425200783	0.608886389662115	cA_comp_2atcell_2	0.0572465618080864	Other
B2	Zn	cA_comp_2atcell	0.152234950631576	cAcomp	cAcomp	2	B	atcell	bhis	0.15613841090418	0.000259279991537995	0.259279991537995	259.279991537995	259279.991537995	0.220344147376803	cA_comp_2atcell_2	0.0243641399542499	Other
B2	As	cA_comp_2atcell	0.00392165601598595	cAcomp	cAcomp	2	B	atcell	bhis	0.00402221129844713	6.67919511532237e-06	0.00667919511532237	6.67919511532237	6679.19511532237	0.00654453369459152	cA_comp_2atcell_2	0.000627633638855659	Other
B2	Mo	cA_comp_2atcell	0.00269169030915685	cAcomp	cAcomp	2	B	atcell	bhis	0.00276070800939164	4.58437065657861e-06	0.00458437065657861	4.58437065657861	4584.37065657861	0.00442190509154075	cA_comp_2atcell_2	0.000430786223096085	Other
B2	Se	cA_comp_2atcell	0.000870029740088985	cAcomp	cAcomp	2	B	atcell	bhis	0.000892338194963062	1.4817970690187e-06	0.0014817970690187	1.4817970690187	1481.7970690187	0.00131365858235783	cA_comp_2atcell_2	0.000139242179696224	Other
B2	Cd	cA_comp_2atcell	0.000982022348690799	cAcomp	cAcomp	2	B	atcell	bhis	0.00100720240891364	1.67253804203527e-06	0.00167253804203527	1.67253804203527	1672.53804203527	0.00166731510219063	cA_comp_2atcell_2	0.000157165814042318	Other
B3	Na	cA_comp_2atcell	20.7210156042628	cAcomp	cAcomp	3	B	atcell	bhis	21.2523236966797	0.0352911386527395	35.2911386527395	35291.1386527395	35291138.6527395	-94.1784149034744	cA_comp_2atcell_3	2.61947469262965	Na
B3	Mg	cA_comp_2atcell	49.695727325265	cAcomp	cAcomp	3	B	atcell	bhis	50.9699767438616	0.0846396159811716	84.6396159811716	84639.6159811716	84639615.9811716	83.6971598174664	cA_comp_2atcell_3	6.28235133578952	Mg
B3	P	cA_comp_2atcell	355.950150571585	cAcomp	cAcomp	3	B	atcell	bhis	365.077077509318	0.606238919809561	606.238919809561	606238.919809561	606238919.809561	581.219737010047	cA_comp_2atcell_3	44.9979107717175	P
B3	S	cA_comp_2atcell	61.9218937951336	cAcomp	cAcomp	3	B	atcell	bhis	63.5096346616755	0.105462694556087	105.462694556087	105462.694556087	105462694.556087	92.2957147608432	cA_comp_2atcell_3	7.82793839905634	S
B3	K	cA_comp_2atcell	296.730315924651	cAcomp	cAcomp	3	B	atcell	bhis	304.338785563744	0.505378255668788	505.378255668788	505378.255668788	505378255.668788	472.624497709653	cA_comp_2atcell_3	37.5115567665864	K
B3	Ca	cA_comp_2atcell	2.33963609026672	cAcomp	cAcomp	3	B	atcell	bhis	2.39962675924792	0.00398476711930907	3.98476711930907	3984.76711930907	3984767.11930907	3.60728436459727	cA_comp_2atcell_3	0.295768201977314	Other
B3	V	cA_comp_2atcell	0.00212599414724686	cAcomp	cAcomp	3	B	atcell	bhis	0.00218050681768908	3.62090139104797e-06	0.00362090139104797	3.62090139104797	3620.90139104797	-0.000641169189527592	cA_comp_2atcell_3	0.000268760372162755	Other
B3	Cr	cA_comp_2atcell	0.00170860087703883	cAcomp	cAcomp	3	B	atcell	bhis	0.00175241115593726	2.91001520414689e-06	0.00291001520414689	2.91001520414689	2910.01520414689	0.00255555170841344	cA_comp_2atcell_3	0.000215995047862775	Other
B3	Mn	cA_comp_2atcell	0.0450022401151331	cAcomp	cAcomp	3	B	atcell	bhis	0.0461561437078288	7.66458713182145e-05	0.0766458713182145	76.6458713182145	76645.8713182145	0.0753872596288572	cA_comp_2atcell_3	0.00568901791999921	Other
B3	Fe	cA_comp_2atcell	2.97165738612721	cAcomp	cAcomp	3	B	atcell	bhis	3.04785372936124	0.00506119848781342	5.06119848781342	5061.19848781342	5061198.48781342	5.04380317626823	cA_comp_2atcell_3	0.375666013036776	Other
B3	Co	cA_comp_2atcell	0.00971305117775711	cAcomp	cAcomp	3	B	atcell	bhis	0.00996210377205857	1.65428491731295e-05	0.0165428491731295	16.5428491731295	16542.8491731295	0.015923256948328	cA_comp_2atcell_3	0.00122788825771249	Other
B3	Ni	cA_comp_2atcell	0.000343811281258822	cAcomp	cAcomp	3	B	atcell	bhis	0.000352626955137253	5.8556452198149e-07	0.00058556452198149	0.58556452198149	585.56452198149	0.0004104937271965	cA_comp_2atcell_3	4.34633594944442e-05	Other
B3	Cu	cA_comp_2atcell	0.467415629615324	cAcomp	cAcomp	3	B	atcell	bhis	0.479400645759307	0.000796082108534219	0.796082108534219	796.082108534219	796082.108534219	0.795758072995551	cA_comp_2atcell_3	0.0590889672639895	Other
B3	Zn	cA_comp_2atcell	0.168826744234919	cAcomp	cAcomp	3	B	atcell	bhis	0.173155635112738	0.000287538417656489	0.287538417656489	287.538417656489	287538.417656489	0.248602573495297	cA_comp_2atcell_3	0.0213424569725942	Other
B3	As	cA_comp_2atcell	0.00577145992242439	cAcomp	cAcomp	3	B	atcell	bhis	0.00591944607428143	9.8297012193315e-06	0.0098297012193315	9.8297012193315	9829.7012193315	0.00969503979860065	cA_comp_2atcell_3	0.000729606767112654	Other
B3	Mo	cA_comp_2atcell	0.00332528189792241	cAcomp	cAcomp	3	B	atcell	bhis	0.00341054553633068	5.66347648012401e-06	0.00566347648012401	5.66347648012401	5663.47648012401	0.00550101091508615	cA_comp_2atcell_3	0.000420369925095531	Other
B3	Se	cA_comp_2atcell	0.00114867538854723	cAcomp	cAcomp	3	B	atcell	bhis	0.00117812860363819	1.9563743002959e-06	0.0019563743002959	1.9563743002959	1956.3743002959	0.00178823581363503	cA_comp_2atcell_3	0.00014521132399162	Other
B3	Cd	cA_comp_2atcell	0.00128212866087735	cAcomp	cAcomp	3	B	atcell	bhis	0.001315003754746	2.18366614869812e-06	0.00218366614869812	2.18366614869812	2183.66614869812	0.00217844320885348	cA_comp_2atcell_3	0.000162081996558724	Other
A1	Na	cB_1mp	0.100942246745316	cB	cB	1	A	mp	bhis	NA	0.000170175088542208	0.170175088542208	170.175088542208	170175.088542208	-129.299378467672	cB_1mp_1	0	Other
A1	Mg	cB_1mp	0.130437238222436	cB	cB	1	A	mp	bhis	NA	0.000219899687984052	0.219899687984052	219.899687984052	219899.687984052	-0.722556475721194	cB_1mp_1	0	Other
A1	P	cB_1mp	1	cB	cB	1	A	mp	bhis	NA	0.00168586586913972	1.68586586913972	1685.86586913972	1685865.86913972	-23.3333169303744	cB_1mp_1	0	Other
A1	S	cB_1mp	0.176341002709667	cB	cB	1	A	mp	bhis	NA	0.000297287277798102	0.297287277798102	297.287277798102	297287.277798102	-12.8696925174457	cB_1mp_1	0	Other
A1	K	cB_1mp	0.767515082227364	cB	cB	1	A	mp	bhis	NA	0.00129392748117708	1.29392748117708	1293.92748117708	1293927.48117708	-31.4598304779581	cB_1mp_1	0	Other
A1	Ca	cB_1mp	0.00441165540658652	cB	cB	1	A	mp	bhis	NA	7.43745927636992e-06	0.00743745927636992	7.43745927636992	7437.45927636992	-0.370045295435432	cB_1mp_1	0	Other
A1	V	cB_1mp	4.92520244295684e-06	cB	cB	1	A	mp	bhis	NA	8.3032306971845e-09	8.3032306971845e-06	0.0083032306971845	8.3032306971845	-0.00425376734987838	cB_1mp_1	0	Other
A1	Cr	cB_1mp	3.46444458727175e-06	cB	cB	1	A	mp	bhis	NA	5.84058888520729e-09	5.84058888520729e-06	0.00584058888520729	5.84058888520729	-0.000348622906848247	cB_1mp_1	0	Other
A1	Mn	cB_1mp	7.61958708015814e-05	cB	cB	1	A	mp	bhis	NA	1.28456017953766e-07	0.000128456017953766	0.128456017953766	128.456017953766	-0.00113015567140356	cB_1mp_1	0	Other
A1	Fe	cB_1mp	0.00757998417051456	cB	cB	1	A	mp	bhis	NA	1.27788366016898e-05	0.0127788366016898	12.7788366016898	12778.8366016898	-0.00461647494350131	cB_1mp_1	0	Other
A1	Co	cB_1mp	2.92525342778274e-05	cB	cB	1	A	mp	bhis	NA	4.93158491248289e-08	4.93158491248289e-05	0.0493158491248289	49.3158491248289	-0.000570276375676678	cB_1mp_1	0	Other
A1	Ni	cB_1mp	1.51158548124339e-06	cB	cB	1	A	mp	bhis	NA	2.54833037111536e-09	2.54833037111536e-06	0.00254833037111536	2.54833037111536	-0.000172522464413875	cB_1mp_1	0	Other
A1	Cu	cB_1mp	0.00105758050717619	cB	cB	1	A	mp	bhis	NA	1.7829388809158e-06	0.0017829388809158	1.7829388809158	1782.9388809158	0.00145890334224801	cB_1mp_1	0	Other
A1	Zn	cB_1mp	0.000436564775448705	cB	cB	1	A	mp	bhis	NA	7.35989654597618e-07	0.000735989654597618	0.735989654597618	735.989654597618	-0.0381998545065943	cB_1mp_1	0	Other
A1	As	cB_1mp	5.343139306832e-06	cB	cB	1	A	mp	bhis	NA	9.00781619144693e-09	9.00781619144693e-06	0.00900781619144693	9.00781619144693	-0.000125653604539401	cB_1mp_1	0	Other
A1	Mo	cB_1mp	9.59915694566957e-06	cB	cB	1	A	mp	bhis	NA	1.61828910672198e-08	1.61828910672198e-05	0.0161828910672198	16.1828910672198	-0.000146282673970643	cB_1mp_1	0	Other
A1	Se	cB_1mp	2.06027075043127e-06	cB	cB	1	A	mp	bhis	NA	3.47334013933895e-09	3.47334013933895e-06	0.00347334013933895	3.47334013933895	-0.000164665146521532	cB_1mp_1	0	Other
A1	Cd	cB_1mp	2.23956240350033e-06	cB	cB	1	A	mp	bhis	NA	3.77560181786973e-09	3.77560181786973e-06	0.00377560181786973	3.77560181786973	-1.44733802676616e-06	cB_1mp_1	0	Other
A2	Na	cB_1mp	0.0997024217376688	cB	cB	2	A	mp	bhis	NA	0.00016808490987811	0.16808490987811	168.08490987811	168084.90987811	-129.301468646336	cB_1mp_2	0	Other
A2	Mg	cB_1mp	0.130954778129838	cB	cB	2	A	mp	bhis	NA	0.000220772190849859	0.220772190849859	220.772190849859	220772.190849859	-0.721683972855387	cB_1mp_2	0	Other
A2	P	cB_1mp	1	cB	cB	2	A	mp	bhis	NA	0.00168586586913972	1.68586586913972	1685.86586913972	1685865.86913972	-23.3333169303744	cB_1mp_2	0	Other
A2	S	cB_1mp	0.177496839448001	cB	cB	2	A	mp	bhis	NA	0.000299235863505557	0.299235863505557	299.235863505557	299235.863505557	-12.8677439317382	cB_1mp_2	0	Other
A2	K	cB_1mp	0.762571444311288	cB	cB	2	A	mp	bhis	NA	0.00128559317074498	1.28559317074498	1285.59317074498	1285593.17074498	-31.4681647883902	cB_1mp_2	0	Other
A2	Ca	cB_1mp	0.0048706256910784	cB	cB	2	A	mp	bhis	NA	8.21122161394413e-06	0.00821122161394413	8.21122161394413	8211.22161394413	-0.369271533097857	cB_1mp_2	0	Other
A2	V	cB_1mp	6.19394080161744e-06	cB	cB	2	A	mp	bhis	NA	1.04421533929188e-08	1.04421533929188e-05	0.0104421533929188	10.4421533929188	-0.00425162842718264	cB_1mp_2	0	Other
A2	Cr	cB_1mp	3.21568628793568e-06	cB	cB	2	A	mp	bhis	NA	5.42121575869135e-09	5.42121575869135e-06	0.00542121575869135	5.42121575869135	-0.000349042279974763	cB_1mp_2	0	Other
A2	Mn	cB_1mp	6.87574620955181e-05	cB	cB	2	A	mp	bhis	NA	1.15915858595502e-07	0.000115915858595502	0.115915858595502	115.915858595502	-0.00114269583076183	cB_1mp_2	0	Other
A2	Fe	cB_1mp	0.00735903898849881	cB	cB	2	A	mp	bhis	NA	1.24063526603786e-05	0.0124063526603786	12.4063526603786	12406.3526603786	-0.00498895888481251	cB_1mp_2	0	Other
A2	Co	cB_1mp	2.76301661785169e-05	cB	cB	2	A	mp	bhis	NA	4.65807541190203e-08	4.65807541190203e-05	0.0465807541190203	46.5807541190203	-0.000573011470682487	cB_1mp_2	0	Other
A2	Ni	cB_1mp	6.21135982243869e-07	cB	cB	2	A	mp	bhis	NA	1.04715195255951e-09	1.04715195255951e-06	0.00104715195255951	1.04715195255951	-0.000174023642832431	cB_1mp_2	0	Other
A2	Cu	cB_1mp	0.00096939332837042	cB	cB	2	A	mp	bhis	NA	1.63426712607144e-06	0.00163426712607144	1.63426712607144	1634.26712607144	0.00131023158740365	cB_1mp_2	0	Other
A2	Zn	cB_1mp	0.000425637711784532	cB	cB	2	A	mp	bhis	NA	7.17568090916272e-07	0.000717568090916272	0.717568090916272	717.568090916272	-0.0382182760702756	cB_1mp_2	0	Other
A2	As	cB_1mp	5.74903664707405e-06	cB	cB	2	A	mp	bhis	NA	9.69210466373559e-09	9.69210466373559e-06	0.00969210466373559	9.69210466373559	-0.000124969316067113	cB_1mp_2	0	Other
A2	Mo	cB_1mp	9.30599145120881e-06	cB	cB	2	A	mp	bhis	NA	1.56886533660989e-08	1.56886533660989e-05	0.0156886533660989	15.6886533660989	-0.000146776911671763	cB_1mp_2	0	Other
A2	Se	cB_1mp	2.66339499946911e-06	cB	cB	2	A	mp	bhis	NA	4.49012672564238e-09	4.49012672564238e-06	0.00449012672564238	4.49012672564238	-0.000163648359935229	cB_1mp_2	0	Other
A2	Cd	cB_1mp	2.26442951317524e-06	cB	cB	2	A	mp	bhis	NA	3.81752442933481e-09	3.81752442933481e-06	0.00381752442933481	3.81752442933481	-1.40541541530108e-06	cB_1mp_2	0	Other
A3	Na	cB_1mp	0.0949064172358333	cB	cB	3	A	mp	bhis	NA	0.000159999489580225	0.159999489580225	159.999489580225	159999.489580225	-129.309554066634	cB_1mp_3	0	Other
A3	Mg	cB_1mp	0.133984460859557	cB	cB	3	A	mp	bhis	NA	0.000225879829558214	0.225879829558214	225.879829558214	225879.829558214	-0.716576334147032	cB_1mp_3	0	Other
A3	P	cB_1mp	1	cB	cB	3	A	mp	bhis	NA	0.00168586586913972	1.68586586913972	1685.86586913972	1685865.86913972	-23.3333169303744	cB_1mp_3	0	Other
A3	S	cB_1mp	0.178338607672655	cB	cB	3	A	mp	bhis	NA	0.000300654971825228	0.300654971825228	300.654971825228	300654.971825228	-12.8663248234185	cB_1mp_3	0	Other
A3	K	cB_1mp	0.79027719001482	cB	cB	3	A	mp	bhis	NA	0.00133230134180563	1.33230134180563	1332.30134180563	1332301.34180563	-31.4214566173295	cB_1mp_3	0	Other
A3	Ca	cB_1mp	0.00415077983487669	cB	cB	3	A	mp	bhis	NA	6.99765805393201e-06	0.00699765805393201	6.99765805393201	6997.65805393201	-0.370485096657869	cB_1mp_3	0	Other
A3	V	cB_1mp	4.70684385266337e-06	cB	cB	3	A	mp	bhis	NA	7.93510740257527e-09	7.93510740257527e-06	0.00793510740257527	7.93510740257527	-0.00425413547317299	cB_1mp_3	0	Other
A3	Cr	cB_1mp	1.74524526686718e-06	cB	cB	3	A	mp	bhis	NA	2.94224942868902e-09	2.94224942868902e-06	0.00294224942868902	2.94224942868902	-0.000351521246304765	cB_1mp_3	0	Other
A3	Mn	cB_1mp	6.45461197828647e-05	cB	cB	3	A	mp	bhis	NA	1.08816100327336e-07	0.000108816100327336	0.108816100327336	108.816100327336	-0.00114979558902999	cB_1mp_3	0	Other
A3	Fe	cB_1mp	0.00735883736215988	cB	cB	3	A	mp	bhis	NA	1.24060127454155e-05	0.0124060127454155	12.4060127454155	12406.0127454155	-0.00498929879977562	cB_1mp_3	0	Other
A3	Co	cB_1mp	2.55937454598119e-05	cB	cB	3	A	mp	bhis	NA	4.31476219341465e-08	4.31476219341465e-05	0.0431476219341465	43.1476219341465	-0.000576444602867361	cB_1mp_3	0	Other
A3	Ni	cB_1mp	9.95583067103413e-07	cB	cB	3	A	mp	bhis	NA	1.67841951272308e-09	1.67841951272308e-06	0.00167841951272308	1.67841951272308	-0.000173392375272267	cB_1mp_3	0	Other
A3	Cu	cB_1mp	0.000885278721624037	cB	cB	3	A	mp	bhis	NA	1.49246118146161e-06	0.00149246118146161	1.49246118146161	1492.46118146161	0.00116842564279382	cB_1mp_3	0	Other
A3	Zn	cB_1mp	0.000420827782204831	cB	cB	3	A	mp	bhis	NA	7.09459194804888e-07	0.000709459194804888	0.709459194804888	709.459194804888	-0.038226384966387	cB_1mp_3	0	Other
A3	As	cB_1mp	4.95860247606709e-06	cB	cB	3	A	mp	bhis	NA	8.35953867303321e-09	8.35953867303321e-06	0.00835953867303321	8.35953867303321	-0.000126301882057815	cB_1mp_3	0	Other
A3	Mo	cB_1mp	8.99185133208768e-06	cB	cB	3	A	mp	bhis	NA	1.51590552611451e-08	1.51590552611451e-05	0.0151590552611451	15.1590552611451	-0.000147306509776717	cB_1mp_3	0	Other
A3	Se	cB_1mp	2.48299129054022e-06	cB	cB	3	A	mp	bhis	NA	4.18599027009295e-09	4.18599027009295e-06	0.00418599027009295	4.18599027009295	-0.000163952496390778	cB_1mp_3	0	Other
A3	Cd	cB_1mp	2.25787240050918e-06	cB	cB	3	A	mp	bhis	NA	3.806470016891e-09	3.806470016891e-06	0.003806470016891	3.806470016891	-1.41646982774489e-06	cB_1mp_3	0	Other
A1	Na	cB_1atcell	25.9364987962811	cB	cB	1	A	atcell	bhis	26.3314708591686	0.0437254580856337	43.7254580856337	43725.4580856337	43725458.0856337	-85.7440954705802	cB_1atcell_1	4.61164412876372	Na
A1	Mg	cB_1atcell	33.5150581766047	cB	cB	1	A	atcell	bhis	34.0254397732027	0.0565018926821699	56.5018926821699	56501.8926821699	56501892.6821699	55.5594365184647	cB_1atcell_1	5.95915132876281	Mg
A1	P	cB_1atcell	256.943942031731	cB	cB	1	A	atcell	bhis	260.856793940844	0.43317302215351	433.17302215351	433173.02215351	433173022.15351	408.153839353996	cB_1atcell_1	45.6859667528425	P
A1	S	cB_1atcell	45.3097523780499	cB	cB	1	A	atcell	bhis	45.9997486071573	0.0763861650733266	76.3861650733266	76386.1650733266	76386165.0733266	63.2191852780828	cB_1atcell_1	8.05630918695674	S
A1	K	cB_1atcell	197.208350796307	cB	cB	1	A	atcell	bhis	200.211523651073	0.332466827716827	332.466827716827	332466.827716827	332466827.716827	299.713069757692	cB_1atcell_1	35.0646685289446	K
A1	Ca	cB_1atcell	1.13354813105394	cB	cB	1	A	atcell	bhis	1.15081028533395	0.00191101010517095	1.91101010517095	1911.01010517095	1911010.10517095	1.53352735045915	cB_1atcell_1	0.201550742230309	Other
A1	V	cB_1atcell	0.00126550093099764	cB	cB	1	A	atcell	bhis	0.00128477251877933	2.13346482693346e-06	0.00213346482693346	2.13346482693346	2133.46482693346	-0.0021286057536421	cB_1atcell_1	0.000225012635059944	Other
A1	Cr	cB_1atcell	0.000890168049204097	cB	cB	1	A	atcell	bhis	0.000903723907821418	1.50070393195187e-06	0.00150070393195187	1.50070393195187	1500.70393195187	0.00114624043621842	cB_1atcell_1	0.000158276500231162	Other
A1	Mn	cB_1atcell	0.0195780674102988	cB	cB	1	A	atcell	bhis	0.0198762105688313	3.30059956307394e-05	0.0330059956307394	33.0059956307394	33005.9956307394	0.0317473839413821	cB_1atcell_1	0.00348108202014493	Other
A1	Fe	cB_1atcell	1.94763101331013	cB	cB	1	A	atcell	bhis	1.97729036884277	0.00328344465101756	3.28344465101756	3283.44465101756	3283444.65101756	3.26604933947237	cB_1atcell_1	0.346298904801201	Other
A1	Co	cB_1atcell	0.0075162614717633	cB	cB	1	A	atcell	bhis	0.00763072230635868	1.26714086787756e-05	0.0126714086787756	12.6714086787756	12671.4086787756	0.0120518164539741	cB_1atcell_1	0.0013364303084532	Other
A1	Ni	cB_1atcell	0.000388392732268607	cB	cB	1	A	atcell	bhis	0.000394307342404677	6.54778051153565e-07	0.000654778051153565	0.654778051153565	654.778051153565	0.000479707256368575	cB_1atcell_1	6.90582440401648e-05	Other
A1	Cu	cB_1atcell	0.271738904529766	cB	cB	1	A	atcell	bhis	0.275877060436311	0.00045811534446415	0.45811534446415	458.11534446415	458115.34446415	0.457791308925482	cB_1atcell_1	0.0483165878893055	Other
A1	Zn	cB_1atcell	0.112172674355988	cB	cB	1	A	atcell	bhis	0.113880887671054	0.000189108083146884	0.189108083146884	189.108083146884	189108.083146884	0.150172238985692	cB_1atcell_1	0.0199448838166117	Other
A1	As	cB_1atcell	0.0013728872763221	cB	cB	1	A	atcell	bhis	0.0013937941891595	2.31450380132763e-06	0.00231450380132763	2.31450380132763	2314.50380132763	0.00217984238059678	cB_1atcell_1	0.000244106484727733	Other
A1	Mo	cB_1atcell	0.00246644522580161	cB	cB	1	A	atcell	bhis	0.00250400530538234	4.15809582428154e-06	0.00415809582428154	4.15809582428154	4158.09582428154	0.00399563025924368	cB_1atcell_1	0.000438546765075177	Other
A1	Se	cB_1atcell	0.000529374088268482	cB	cB	1	A	atcell	bhis	0.000537435622607596	8.92453707418791e-07	0.000892453707418791	0.892453707418791	892.453707418791	0.00072431522075792	cB_1atcell_1	9.41254610060567e-05	Other
A1	Cd	cB_1atcell	0.000575441992381434	cB	cB	1	A	atcell	bhis	0.000584205068407547	9.70118014625617e-07	0.000970118014625617	0.970118014625617	970.118014625617	0.000964895074780981	cB_1atcell_1	0.000102316573507232	Other
A2	Na	cB_1atcell	23.7429430327614	cB	cB	2	A	atcell	bhis	24.1045106931588	0.0400274172918611	40.0274172918611	40027.4172918611	40027417.2918611	-89.4421362643529	cB_1atcell_2	4.56413324013382	Na
A2	Mg	cB_1atcell	31.1853191007289	cB	cB	2	A	atcell	bhis	31.6602224372882	0.0525742650901499	52.5742650901499	52574.2650901499	52574265.0901499	51.6318089264447	cB_1atcell_2	5.99478974933392	Mg
A2	P	cB_1atcell	238.138077480529	cB	cB	2	A	atcell	bhis	241.764545665512	0.401468856966974	401.468856966974	401468.856966974	401468856.966974	376.44967416746	cB_1atcell_2	45.7775564583847	P
A2	S	cB_1atcell	42.2687561050171	cB	cB	2	A	atcell	bhis	42.9124427462102	0.0712594532484394	71.2594532484394	71259.4532484394	71259453.2484394	58.0924734531956	cB_1atcell_2	8.1253715890157	S
A2	K	cB_1atcell	181.597297689841	cB	cB	2	A	atcell	bhis	184.362738771412	0.306148686103307	306.148686103307	306148.686103307	306148686.103307	273.394928144172	cB_1atcell_2	34.9086573455119	K
A2	Ca	cB_1atcell	1.15988143820069	cB	cB	2	A	atcell	bhis	1.17754460731034	0.00195540452891123	1.95540452891123	1955.40452891123	1955404.52891123	1.57792177419943	cB_1atcell_2	0.222965342561001	Other
A2	V	cB_1atcell	0.00147501315452539	cB	cB	2	A	atcell	bhis	0.00149747528378212	2.48667433374646e-06	0.00248667433374646	2.48667433374646	2486.67433374646	-0.0017753962468291	cB_1atcell_2	0.000283543474745935	Other
A2	Cr	cB_1atcell	0.000765777350389502	cB	cB	2	A	atcell	bhis	0.000777438934405585	1.29099789838191e-06	0.00129099789838191	1.29099789838191	1290.99789838191	0.000936534402648456	cB_1atcell_2	0.000147206260598429	Other
A2	Mn	cB_1atcell	0.016373769835867	cB	cB	2	A	atcell	bhis	0.0166231165846366	2.76039797154377e-05	0.0276039797154377	27.6039797154377	27603.9797154377	0.0263453680260804	cB_1atcell_2	0.00314754860301283	Other
A2	Fe	cB_1atcell	1.75246739682536	cB	cB	2	A	atcell	bhis	1.7791547175892	0.00295442497108801	2.95442497108801	2954.42497108801	2954424.97108801	2.93702965954282	cB_1atcell_2	0.336878822775458	Other
A2	Co	cB_1atcell	0.00657979465421956	cB	cB	2	A	atcell	bhis	0.00667999457281173	1.10926512334967e-05	0.0110926512334967	11.0926512334967	11092.6512334967	0.0104730590086952	cB_1atcell_2	0.00126484149219161	Other
A2	Ni	cB_1atcell	0.000147916128665535	cB	cB	2	A	atcell	bhis	0.000150168658543691	2.49366752812505e-07	0.000249366752812505	0.249366752812505	249.366752812505	7.42959580275147e-05	cB_1atcell_2	2.8434087495503e-05	Other
A2	Cu	cB_1atcell	0.230849463540583	cB	cB	2	A	atcell	bhis	0.234364937604653	0.000389181231492283	0.389181231492283	389.181231492283	389181.231492283	0.388857195953615	cB_1atcell_2	0.0443764578198583	Other
A2	Zn	cB_1atcell	0.10136054638758	cB	cB	2	A	atcell	bhis	0.102904108007696	0.000170880285632175	0.170880285632175	170.880285632175	170880.285632175	0.131944441470983	cB_1atcell_2	0.0194846543820342	Other
A2	As	cB_1atcell	0.00136906453449932	cB	cB	2	A	atcell	bhis	0.00138991323299424	2.30805917136207e-06	0.00230805917136207	2.30805917136207	2308.05917136207	0.00217339775063122	cB_1atcell_2	0.000263176849692756	Other
A2	Mo	cB_1atcell	0.00221611091324111	cB	cB	2	A	atcell	bhis	0.00224985879516864	3.73606575086124e-06	0.00373606575086124	3.73606575086124	3736.06575086124	0.00357360018582338	cB_1atcell_2	0.000426005549058957	Other
A2	Se	cB_1atcell	0.00063425576474483	cB	cB	2	A	atcell	bhis	0.000643914481974447	1.06927014608842e-06	0.00106927014608842	1.06927014608842	1069.27014608842	0.000901131659427549	cB_1atcell_2	0.000121923714959177	Other
A2	Cd	cB_1atcell	0.000539246890857723	cB	cB	2	A	atcell	bhis	0.000547458772444389	9.09097928336746e-07	0.000909097928336746	0.909097928336746	909.097928336746	0.00090387498849211	cB_1atcell_2	0.000103660049885412	Other
A3	Na	cB_1atcell	29.5201887835807	cB	cB	3	A	atcell	bhis	29.9697348056657	0.0497670787207999	49.7670787207999	49767.0787207999	49767078.7207999	-79.7024748354141	cB_1atcell_3	4.29355576184379	Na
A3	Mg	cB_1atcell	41.6752280176377	cB	cB	3	A	atcell	bhis	42.3098761600383	0.0702588445035507	70.2588445035507	70258.8445035507	70258844.5035507	69.3163883398455	cB_1atcell_3	6.06144210977426	Mg
A3	P	cB_1atcell	311.04523427774	cB	cB	3	A	atcell	bhis	315.781963733747	0.524380544227411	524.380544227411	524380.544227411	524380544.227411	499.361361427897	cB_1atcell_3	45.2398887967156	P
A3	S	cB_1atcell	55.471374004307	cB	cB	3	A	atcell	bhis	56.3161157404132	0.0935172961481454	93.5172961481454	93517.2961481454	93517296.1481454	80.3503163529016	cB_1atcell_3	8.068018779272	S
A3	K	cB_1atcell	245.811953712514	cB	cB	3	A	atcell	bhis	249.555282956867	0.41440598299048	414.40598299048	414405.98299048	414405982.99048	381.652225031345	cB_1atcell_3	35.7520521948513	K
A3	Ca	cB_1atcell	1.29108028617454	cB	cB	3	A	atcell	bhis	1.3107414072838	0.0021765881887808	2.1765881887808	2176.5881887808	2176588.1887808	1.799105434069	cB_1atcell_3	0.187780818149471	Other
A3	V	cB_1atcell	0.00146404134886042	cB	cB	3	A	atcell	bhis	0.00148633639478215	2.46817734105306e-06	0.00246817734105306	2.46817734105306	2468.17734105306	-0.0017938932395225	cB_1atcell_3	0.000212937092477995	Other
A3	Cr	cB_1atcell	0.00054285022290482	cB	cB	3	A	atcell	bhis	0.000551116977568346	9.15172662850125e-07	0.000915172662850125	0.915172662850125	915.172662850125	0.000560709167116671	cB_1atcell_3	7.89547017960656e-05	Other
A3	Mn	cB_1atcell	0.0200767629495802	cB	cB	3	A	atcell	bhis	0.0203825004564266	3.38467294195062e-05	0.0338467294195062	33.8467294195062	33846.7294195062	0.0325881177301489	cB_1atcell_3	0.00292005928123628	Other
A3	Fe	cB_1atcell	2.28893129132481	cB	cB	3	A	atcell	bhis	2.32378811302011	0.0038588311408504	3.8588311408504	3858.8311408504	3858831.1408504	3.84143582930521	cB_1atcell_3	0.332912983937229	Other
A3	Co	cB_1atcell	0.00796081255259204	cB	cB	3	A	atcell	bhis	0.00808204320060106	1.3420862173034e-05	0.013420862173034	13.420862173034	13420.862173034	0.0128012699482325	cB_1atcell_3	0.00115785819849334	Other
A3	Ni	cB_1atcell	0.000309671368350133	cB	cB	3	A	atcell	bhis	0.000314387175989982	5.22064390551282e-07	0.000522064390551282	0.522064390551282	522.064390551282	0.000346993595766292	cB_1atcell_3	4.50400672436514e-05	Other
A3	Cu	cB_1atcell	0.275361727368647	cB	cB	3	A	atcell	bhis	0.279555053166139	0.000464222937838159	0.464222937838159	464.222937838159	464222.937838159	0.463898902299491	cB_1atcell_3	0.04004991092037	Other
A3	Zn	cB_1atcell	0.130896476106484	cB	cB	3	A	atcell	bhis	0.132889823458359	0.000220673901458583	0.220673901458583	220.673901458583	220673.901458583	0.181738057297391	cB_1atcell_3	0.019038202069515	Other
A3	As	cB_1atcell	0.00154234966885847	cB	cB	3	A	atcell	bhis	0.00156583722726748	2.60019466500745e-06	0.00260019466500745	2.60019466500745	2600.19466500745	0.0024655332442766	cB_1atcell_3	0.000224326624604394	Other
A3	Mo	cB_1atcell	0.00279687250417982	cB	cB	3	A	atcell	bhis	0.00283946447124855	4.7151518951321e-06	0.0047151518951321	4.7151518951321	4715.1518951321	0.00455268633009424	cB_1atcell_3	0.000406790354340245	Other
A3	Se	cB_1atcell	0.000772322607675673	cB	cB	3	A	atcell	bhis	0.000784083865660582	1.3020323242454e-06	0.0013020323242454	1.3020323242454	1302.0323242454	0.00113389383758453	cB_1atcell_3	0.000112330249867253	Other
A3	Cd	cB_1atcell	0.000702300449785623	cB	cB	3	A	atcell	bhis	0.000712995380493018	1.18398435817506e-06	0.00118398435817506	1.18398435817506	1183.98435817506	0.00117876141833042	cB_1atcell_3	0.000102145896316209	Other
B1	Na	cB_2mp	0.141498624071284	cB	cB	1	B	mp	bhis	NA	0.000238547700852009	0.238547700852009	238.547700852009	238547.700852009	-129.231005855362	cB_2mp_1	0	Other
B1	Mg	cB_2mp	0.131570846365466	cB	cB	1	B	mp	bhis	NA	0.000221810799261364	0.221810799261364	221.810799261364	221810.799261364	-0.720645364443881	cB_2mp_1	0	Other
B1	P	cB_2mp	1	cB	cB	1	B	mp	bhis	NA	0.00168586586913972	1.68586586913972	1685.86586913972	1685865.86913972	-23.3333169303744	cB_2mp_1	0	Other
B1	S	cB_2mp	0.176072770376144	cB	cB	1	B	mp	bhis	NA	0.000296835074062017	0.296835074062017	296.835074062017	296835.074062017	-12.8701447211817	cB_2mp_1	0	Other
B1	K	cB_2mp	0.826336586374277	cB	cB	1	B	mp	bhis	NA	0.00139309264738982	1.39309264738982	1393.09264738982	1393092.64738982	-31.3606653117453	cB_2mp_1	0	Other
B1	Ca	cB_2mp	0.00750732261878166	cB	cB	1	B	mp	bhis	NA	1.26563389716246e-05	0.0126563389716246	12.6563389716246	12656.3389716246	-0.364826415740177	cB_2mp_1	0	Other
B1	V	cB_2mp	8.41371970018696e-06	cB	cB	1	B	mp	bhis	NA	1.41844028750537e-08	1.41844028750537e-05	0.0141844028750537	14.1844028750537	-0.00424788617770051	cB_2mp_1	0	Other
B1	Cr	cB_2mp	5.94586086705315e-06	cB	cB	1	B	mp	bhis	NA	1.00239238984184e-08	1.00239238984184e-05	0.0100239238984184	10.0239238984184	-0.000344439571835036	cB_2mp_1	0	Other
B1	Mn	cB_2mp	0.000122358395880231	cB	cB	1	B	mp	bhis	NA	2.06279843417168e-07	0.000206279843417168	0.206279843417168	206.279843417168	-0.00105233184594016	cB_2mp_1	0	Other
B1	Fe	cB_2mp	0.00849684773532872	cB	cB	1	B	mp	bhis	NA	1.43245455922678e-05	0.0143245455922678	14.3245455922678	14324.5455922678	-0.00307076595292331	cB_2mp_1	0	Other
B1	Co	cB_2mp	2.31648003359791e-05	cB	cB	1	B	mp	bhis	NA	3.90527462518635e-08	3.90527462518635e-05	0.0390527462518635	39.0527462518635	-0.000580539478549644	cB_2mp_1	0	Other
B1	Ni	cB_2mp	9.80187839384801e-07	cB	cB	1	B	mp	bhis	NA	1.65246522376464e-09	1.65246522376464e-06	0.00165246522376464	1.65246522376464	-0.000173418329561226	cB_2mp_1	0	Other
B1	Cu	cB_2mp	0.0013210971056777	cB	cB	1	B	mp	bhis	NA	2.22719252028131e-06	0.00222719252028131	2.22719252028131	2227.19252028131	0.00190315698161352	cB_2mp_1	0	Other
B1	Zn	cB_2mp	0.000492168249314547	cB	cB	1	B	mp	bhis	NA	8.29729653393643e-07	0.000829729653393643	0.829729653393643	829.729653393643	-0.0381061145077983	cB_2mp_1	0	Other
B1	As	cB_2mp	1.33032977849357e-05	cB	cB	1	B	mp	bhis	NA	2.24275756826251e-08	2.24275756826251e-05	0.0224275756826251	22.4275756826251	-0.000112233845048223	cB_2mp_1	0	Other
B1	Mo	cB_2mp	1.088579554835e-05	cB	cB	1	B	mp	bhis	NA	1.83519911733964e-08	1.83519911733964e-05	0.0183519911733964	18.3519911733964	-0.000144113573864466	cB_2mp_1	0	Other
B1	Se	cB_2mp	3.53407061889774e-06	cB	cB	1	B	mp	bhis	NA	5.95796903552919e-09	5.95796903552919e-06	0.00595796903552919	5.95796903552919	-0.000162180517625342	cB_2mp_1	0	Other
B1	Cd	cB_2mp	3.5428808351206e-06	cB	cB	1	B	mp	bhis	NA	5.97282187835904e-09	5.97282187835904e-06	0.00597282187835904	5.97282187835904	7.49882033723152e-07	cB_2mp_1	0	Other
B2	Na	cB_2mp	0.185834899259307	cB	cB	2	B	mp	bhis	NA	0.000313292713956284	0.313292713956284	313.292713956284	313292.713956284	-129.156260842258	cB_2mp_2	0	Other
B2	Mg	cB_2mp	0.126056359434448	cB	cB	2	B	mp	bhis	NA	0.000212514113958545	0.212514113958545	212.514113958545	212514.113958545	-0.729942049746701	cB_2mp_2	0	Other
B2	P	cB_2mp	1	cB	cB	2	B	mp	bhis	NA	0.00168586586913972	1.68586586913972	1685.86586913972	1685865.86913972	-23.3333169303744	cB_2mp_2	0	Other
B2	S	cB_2mp	0.181647761391566	cB	cB	2	B	mp	bhis	NA	0.000306233761135677	0.306233761135677	306.233761135677	306233.761135677	-12.8607460341081	cB_2mp_2	0	Other
B2	K	cB_2mp	0.756749901432774	cB	cB	2	B	mp	bhis	NA	0.00127577883030036	1.27577883030036	1275.77883030036	1275778.83030036	-31.4779791288348	cB_2mp_2	0	Other
B2	Ca	cB_2mp	0.00558465076895537	cB	cB	2	B	mp	bhis	NA	9.41497212244675e-06	0.00941497212244675	9.41497212244675	9414.97212244675	-0.368067782589355	cB_2mp_2	0	Other
B2	V	cB_2mp	9.89137741511702e-06	cB	cB	2	B	mp	bhis	NA	1.66755355829252e-08	1.66755355829252e-05	0.0166755355829252	16.6755355829252	-0.00424539504499264	cB_2mp_2	0	Other
B2	Cr	cB_2mp	5.25192776364516e-06	cB	cB	2	B	mp	bhis	NA	8.85404576391667e-09	8.85404576391667e-06	0.00885404576391667	8.85404576391667	-0.000345609449969537	cB_2mp_2	0	Other
B2	Mn	cB_2mp	0.00013742122887799	cB	cB	2	B	mp	bhis	NA	2.31673759460641e-07	0.000231673759460641	0.231673759460641	231.673759460641	-0.00102693792989669	cB_2mp_2	0	Other
B2	Fe	cB_2mp	0.00883221391455408	cB	cB	2	B	mp	bhis	NA	1.48899279874876e-05	0.0148899279874876	14.8899279874876	14889.9279874876	-0.00250538355770352	cB_2mp_2	0	Other
B2	Co	cB_2mp	2.3383768030355e-05	cB	cB	2	B	mp	bhis	NA	3.9421896414256e-08	3.9421896414256e-05	0.039421896414256	39.421896414256	-0.000580170328387251	cB_2mp_2	0	Other
B2	Ni	cB_2mp	5.47632537446389e-07	cB	cB	2	B	mp	bhis	NA	9.23235003711247e-10	9.23235003711247e-07	0.000923235003711247	0.923235003711247	-0.000174147559781279	cB_2mp_2	0	Other
B2	Cu	cB_2mp	0.00143257944703831	cB	cB	2	B	mp	bhis	NA	2.41513679459294e-06	0.00241513679459294	2.41513679459294	2415.13679459294	0.00209110125592515	cB_2mp_2	0	Other
B2	Zn	cB_2mp	0.000502531485653234	cB	cB	2	B	mp	bhis	NA	8.47200679830864e-07	0.000847200679830864	0.847200679830864	847.200679830864	-0.038088643481361	cB_2mp_2	0	Other
B2	As	cB_2mp	1.38183983979165e-05	cB	cB	2	B	mp	bhis	NA	2.32959662252224e-08	2.32959662252224e-05	0.0232959662252224	23.2959662252224	-0.000111365454505626	cB_2mp_2	0	Other
B2	Mo	cB_2mp	1.14664446624924e-05	cB	cB	2	B	mp	bhis	NA	1.93308876968752e-08	1.93308876968752e-05	0.0193308876968752	19.3308876968752	-0.000143134677340987	cB_2mp_2	0	Other
B2	Se	cB_2mp	2.89929223404815e-06	cB	cB	2	B	mp	bhis	NA	4.88781782204362e-09	4.88781782204362e-06	0.00488781782204362	4.88781782204362	-0.000163250668838828	cB_2mp_2	0	Other
B2	Cd	cB_2mp	3.65949729791749e-06	cB	cB	2	B	mp	bhis	NA	6.16942159276812e-09	6.16942159276812e-06	0.00616942159276812	6.16942159276812	9.46481748132231e-07	cB_2mp_2	0	Other
B3	Na	cB_2mp	0.215057338160783	cB	cB	3	B	mp	bhis	NA	0.000362557826313302	0.362557826313302	362.557826313302	362557.826313302	-129.106995729901	cB_2mp_3	0	Other
B3	Mg	cB_2mp	0.128289385799684	cB	cB	3	B	mp	bhis	NA	0.000216278696892585	0.216278696892585	216.278696892585	216278.696892585	-0.72617746681266	cB_2mp_3	0	Other
B3	P	cB_2mp	1	cB	cB	3	B	mp	bhis	NA	0.00168586586913972	1.68586586913972	1685.86586913972	1685865.86913972	-23.3333169303744	cB_2mp_3	0	Other
B3	S	cB_2mp	0.188668613435526	cB	cB	3	B	mp	bhis	NA	0.000318069975968869	0.318069975968869	318.069975968869	318069.975968869	-12.8489098192749	cB_2mp_3	0	Other
B3	K	cB_2mp	0.792707619643007	cB	cB	3	B	mp	bhis	NA	0.00133639872016314	1.33639872016314	1336.39872016314	1336398.72016314	-31.417359238972	cB_2mp_3	0	Other
B3	Ca	cB_2mp	0.00571553029659485	cB	cB	3	B	mp	bhis	NA	9.63561745106328e-06	0.00963561745106328	9.63561745106328	9635.61745106328	-0.367847137260738	cB_2mp_3	0	Other
B3	V	cB_2mp	1.02919683089641e-05	cB	cB	3	B	mp	bhis	NA	1.73508780983502e-08	1.73508780983502e-05	0.0173508780983502	17.3508780983502	-0.00424471970247721	cB_2mp_3	0	Other
B3	Cr	cB_2mp	6.73634408375672e-06	cB	cB	3	B	mp	bhis	NA	1.13565725735867e-08	1.13565725735867e-05	0.0113565725735867	11.3565725735867	-0.000343106923159867	cB_2mp_3	0	Other
B3	Mn	cB_2mp	0.000131644421093987	cB	cB	3	B	mp	bhis	NA	2.2193483638501e-07	0.00022193483638501	0.22193483638501	221.93483638501	-0.00103667685297232	cB_2mp_3	0	Other
B3	Fe	cB_2mp	0.00848921664415768	cB	cB	3	B	mp	bhis	NA	1.43116805961183e-05	0.0143116805961183	14.3116805961183	14311.6805961183	-0.00308363094907282	cB_2mp_3	0	Other
B3	Co	cB_2mp	2.30754688474464e-05	cB	cB	3	B	mp	bhis	NA	3.89021453443068e-08	3.89021453443068e-05	0.0389021453443068	38.9021453443068	-0.0005806900794572	cB_2mp_3	0	Other
B3	Ni	cB_2mp	1.4102091473416e-06	cB	cB	3	B	mp	bhis	NA	2.37742346985184e-09	2.37742346985184e-06	0.00237742346985184	2.37742346985184	-0.000172693371315138	cB_2mp_3	0	Other
B3	Cu	cB_2mp	0.00126661522435207	cB	cB	3	B	mp	bhis	NA	2.1353433760679e-06	0.0021353433760679	2.1353433760679	2135.3433760679	0.00181130783740011	cB_2mp_3	0	Other
B3	Zn	cB_2mp	0.000496532851089423	cB	cB	3	B	mp	bhis	NA	8.37087786558293e-07	0.000837087786558293	0.837087786558293	837.087786558293	-0.0380987563746336	cB_2mp_3	0	Other
B3	As	cB_2mp	1.47814322314791e-05	cB	cB	3	B	mp	bhis	NA	2.49195120960524e-08	2.49195120960524e-05	0.0249195120960524	24.9195120960524	-0.000109741908634796	cB_2mp_3	0	Other
B3	Mo	cB_2mp	1.05746759927248e-05	cB	cB	3	B	mp	bhis	NA	1.78274853333458e-08	1.78274853333458e-05	0.0178274853333458	17.8274853333458	-0.000144638079704517	cB_2mp_3	0	Other
B3	Se	cB_2mp	3.81730762456943e-06	cB	cB	3	B	mp	bhis	NA	6.43546863626842e-09	6.43546863626842e-06	0.00643546863626842	6.43546863626842	-0.000161703018024603	cB_2mp_3	0	Other
B3	Cd	cB_2mp	3.75782102797157e-06	cB	cB	3	B	mp	bhis	NA	6.33518221339281e-09	6.33518221339281e-06	0.00633518221339281	6.33518221339281	1.11224236875692e-06	cB_2mp_3	0	Other
B1	Na	cB_2atcell	38.3440584922015	cB	cB	1	B	atcell	bhis	38.9279781646716	0.0646429394962995	64.6429394962995	64642.9394962995	64642939.4962995	-64.8266140599144	cB_2atcell_1	6.16958100030804	Na
B1	Mg	cB_2atcell	35.6537758725084	cB	cB	1	B	atcell	bhis	36.1967267741202	0.0601074838494192	60.1074838494192	60107.4838494192	60107483.8494192	59.165027685714	cB_2atcell_1	5.73671298402091	Mg
B1	P	cB_2atcell	270.985380556667	cB	cB	1	B	atcell	bhis	275.112061478849	0.456845004116323	456.845004116323	456845.004116323	456845004.116323	431.825821316809	cB_2atcell_1	43.601703131756	P
B1	S	cB_2atcell	47.7131466860461	cB	cB	1	B	atcell	bhis	48.4397428284732	0.080437965507262	80.437965507262	80437.965507262	80437965.507262	67.2709857120182	cB_2atcell_1	7.67707266352648	S
B1	K	cB_2atcell	223.92513432653	cB	cB	1	B	atcell	bhis	227.335161752823	0.377507741203624	377.507741203624	377507.741203624	377507741.203624	344.753983244489	cB_2atcell_1	36.0296825259998	K
B1	Ca	cB_2atcell	2.03437467681222	cB	cB	1	B	atcell	bhis	2.06535500183982	0.00342968283267987	3.42968283267987	3429.68283267987	3429682.83267987	3.05220007796807	cB_2atcell_1	0.327332052138435	Other
B1	V	cB_2atcell	0.00227999503485229	cB	cB	1	B	atcell	bhis	0.00231471577142364	3.8437658110655e-06	0.0038437658110655	3.8437658110655	3843.7658110655	-0.000418304769510062	cB_2atcell_1	0.000366852508601359	Other
B1	Cr	cB_2atcell	0.00161124136979539	cB	cB	1	B	atcell	bhis	0.00163577804040141	2.71633683228398e-06	0.00271633683228398	2.71633683228398	2716.33683228398	0.00236187333655053	cB_2atcell_1	0.000259249660387977	Other
B1	Mn	cB_2atcell	0.0331573364719078	cB	cB	1	B	atcell	bhis	0.0336622705298556	5.58988218695709e-05	0.0558988218695709	55.8988218695709	55898.8218695709	0.0546402101802136	cB_2atcell_1	0.00533503445284772	Other
B1	Fe	cB_2atcell	2.30252151709011	cB	cB	1	B	atcell	bhis	2.33758529653818	0.00388174243862202	3.88174243862202	3881.74243862202	3881742.43862202	3.86434712707683	cB_2atcell_1	0.370477032511536	Other
B1	Co	cB_2atcell	0.0062773222345645	cB	cB	1	B	atcell	bhis	0.00637291597417716	1.05827233048442e-05	0.0105827233048442	10.5827233048442	10582.7233048442	0.00996313108004269	cB_2atcell_1	0.00101002474735577	Other
B1	Ni	cB_2atcell	0.000265616574672707	cB	cB	1	B	atcell	bhis	0.000269661497129652	4.47793917518519e-07	0.000447793917518519	0.447793917518519	447.793917518519	0.000272723122733529	cB_2atcell_1	4.27378591862134e-05	Other
B1	Cu	cB_2atcell	0.357998001934384	cB	cB	1	B	atcell	bhis	0.363449748156735	0.000603536612681392	0.603536612681392	603.536612681392	603536.612681392	0.603212577142724	cB_2atcell_1	0.0576020838099812	Other
B1	Zn	cB_2atcell	0.133370400338411	cB	cB	1	B	atcell	bhis	0.135401421663361	0.000224844605884027	0.224844605884027	224.844605884027	224844.605884027	0.185908761722835	cB_2atcell_1	0.0214593738974889	Other
B1	As	cB_2atcell	0.00360499921290945	cB	cB	1	B	atcell	bhis	0.00365989767808066	6.07754513131959e-06	0.00607754513131959	6.07754513131959	6077.54513131959	0.00594288371058874	cB_2atcell_1	0.000580046440692111	Other
B1	Mo	cB_2atcell	0.0029498914493317	cB	cB	1	B	atcell	bhis	0.00299481365414386	4.97312131209542e-06	0.00497312131209542	4.97312131209542	4973.12131209542	0.00481065574705756	cB_2atcell_1	0.000474639225852149	Other
B1	Se	cB_2atcell	0.00095768147157614	cB	cB	1	B	atcell	bhis	0.000972265453376791	1.61452250643771e-06	0.00161452250643771	1.61452250643771	1614.52250643771	0.00144638401977684	cB_2atcell_1	0.00015409149797184	Other
B1	Cd	cB_2atcell	0.000960068911372076	cB	cB	1	B	atcell	bhis	0.000974689250123935	1.61854740970431e-06	0.00161854740970431	1.61854740970431	1618.54740970431	0.00161332446985967	cB_2atcell_1	0.000154475638404116	Other
B2	Na	cB_2atcell	55.3325107543375	cB	cB	2	B	atcell	bhis	56.1751378216624	0.093283191334544	93.283191334544	93283.191334544	93283191.334544	-36.18636222167	cB_2atcell_2	8.19793818885436	Na
B2	Mg	cB_2atcell	37.5333959975223	cB	cB	2	B	atcell	bhis	38.1049705558602	0.0632762712651282	63.2762712651282	63276.2712651282	63276271.2651282	62.333815101423	cB_2atcell_2	5.560862072057	Mg
B2	P	cB_2atcell	297.750912099286	cB	cB	2	B	atcell	bhis	302.285189948513	0.501968100213406	501.968100213406	501968.100213406	501968100.213406	476.948917413892	cB_2atcell_2	44.1140938625057	P
B2	S	cB_2atcell	54.0857866351323	cB	cB	2	B	atcell	bhis	54.9094280559719	0.0911813816937427	91.1813816937427	91181.3816937427	91181381.6937427	78.0144018984989	cB_2atcell_2	8.0132263959416	S
B2	K	cB_2atcell	225.322973382653	cB	cB	2	B	atcell	bhis	228.754287698125	0.379864310358892	379.864310358892	379864.310358892	379864310.358892	347.110552399757	cB_2atcell_2	33.3833361822473	K
B2	Ca	cB_2atcell	1.66283486021244	cB	cB	2	B	atcell	bhis	1.68815721848979	0.00280331653684787	2.80331653684787	2803.31653684787	2803316.53684787	2.42583378213607	cB_2atcell_2	0.246361808211012	Other
B2	V	cB_2atcell	0.00294516664726937	cB	cB	2	B	atcell	bhis	0.00299001690078108	4.96515592956008e-06	0.00496515592956008	4.96515592956008	4965.15592956008	0.000703085348984518	cB_2atcell_2	0.000436349151719941	Other
B2	Cr	cB_2atcell	0.00156376628190491	cB	cB	2	B	atcell	bhis	0.00158757998162935	2.636300201975e-06	0.002636300201975	2.636300201975	2636.300201975	0.00228183670624155	cB_2atcell_2	0.000231684034324542	Other
B2	Mn	cB_2atcell	0.0409172962402262	cB	cB	2	B	atcell	bhis	0.0415404022743413	6.89810731888763e-05	0.0689810731888763	68.9810731888763	68981.0731888763	0.067722461499519	cB_2atcell_2	0.00606221298942453	Other
B2	Fe	cB_2atcell	2.62979974891448	cB	cB	2	B	atcell	bhis	2.66984746082688	0.00443348963936712	4.43348963936712	4433.48963936712	4433489.63936712	4.41609432782193	cB_2atcell_2	0.389625113640368	Other
B2	Co	cB_2atcell	0.00696253825935632	cB	cB	2	B	atcell	bhis	0.00706856676076783	1.17379056140283e-05	0.0117379056140283	11.7379056140283	11737.9056140283	0.0111183133892268	cB_2atcell_2	0.00103155373775014	Other
B2	Ni	cB_2atcell	0.000163058087519909	cB	cB	2	B	atcell	bhis	0.000165541205603968	2.74894064437011e-07	0.000274894064437011	0.274894064437011	274.894064437011	9.98232696520207e-05	cB_2atcell_2	2.41583131590722e-05	Other
B2	Cu	cB_2atcell	0.426551837010346	cB	cB	2	B	atcell	bhis	0.433047550264311	0.000719109183434592	0.719109183434592	719.109183434592	719109.183434592	0.718785147895924	cB_2atcell_2	0.0631969441921445	Other
B2	Zn	cB_2atcell	0.14962920821186	cB	cB	2	B	atcell	bhis	0.151907825595796	0.000252254775150775	0.252254775150775	252.254775150775	252254.775150775	0.213318930989583	cB_2atcell_2	0.0221687211269713	Other
B2	As	cB_2atcell	0.00411444072673094	cB	cB	2	B	atcell	bhis	0.00417709718449841	6.93639519179411e-06	0.00693639519179411	6.93639519179411	6936.39519179411	0.00680173377106326	cB_2atcell_2	0.000609586123955186	Other
B2	Mo	cB_2atcell	0.00341414435679309	cB	cB	2	B	atcell	bhis	0.00346613640283563	5.75578944343345e-06	0.00575578944343345	5.75578944343345	5755.78944343345	0.00559332387839559	cB_2atcell_2	0.000505831816110417	Other
B2	Se	cB_2atcell	0.000863266907130211	cB	cB	2	B	atcell	bhis	0.000876413103685493	1.45535221468863e-06	0.00145535221468863	1.45535221468863	1455.35221468863	0.00128721372802776	cB_2atcell_2	0.000127899649747634	Other
B2	Cd	cB_2atcell	0.0010896186582798	cB	cB	2	B	atcell	bhis	0.00110621183581706	1.83695090637174e-06	0.00183695090637174	1.83695090637174	1836.95090637174	0.0018317279665271	cB_2atcell_2	0.000161435407289919	Other
B3	Na	cB_2atcell	63.0743952298793	cB	cB	3	B	atcell	bhis	64.0349190151059	0.106334970134683	106.334970134683	106334.970134683	106334970.134683	-23.1345834215309	cB_2atcell_3	9.18696309647356	Na
B3	Mg	cB_2atcell	37.6261302819535	cB	cB	3	B	atcell	bhis	38.1991170375162	0.0634326088301498	63.4326088301498	63432.6088301498	63432608.8301498	62.4901526664446	cB_2atcell_3	5.48035171964142	Mg
B3	P	cB_2atcell	293.291062603607	cB	cB	3	B	atcell	bhis	297.757423963053	0.494449392167142	494.449392167142	494449.392167142	494449392.167142	469.430209367628	cB_2atcell_3	42.7186683097747	P
B3	S	cB_2atcell	55.3348181144546	cB	cB	3	B	atcell	bhis	56.1774803192433	0.0932870812342133	93.2870812342133	93287.0812342133	93287081.2342133	80.1201014389695	cB_2atcell_3	8.05967191781733	S
B3	K	cB_2atcell	232.494060099074	cB	cB	3	B	atcell	bhis	236.034578780785	0.391953800698747	391.953800698747	391953.800698747	391953800.698747	359.200042739612	cB_2atcell_3	33.8634138701606	K
B3	Ca	cB_2atcell	1.67631395403141	cB	cB	3	B	atcell	bhis	1.70184157769687	0.00282604048106421	2.82604048106421	2826.04048106421	2826040.48106421	2.44855772635241	cB_2atcell_3	0.244159842954703	Other
B3	V	cB_2atcell	0.00301854232161873	cB	cB	3	B	atcell	bhis	0.00306450997118653	5.08885747457079e-06	0.00508885747457079	5.08885747457079	5088.85747457079	0.000826786893995228	cB_2atcell_3	0.00043965918044535	Other
B3	Cr	cB_2atcell	0.00197570951438853	cB	cB	3	B	atcell	bhis	0.00200579646130816	3.33078123764224e-06	0.00333078123764224	3.33078123764224	3330.78123764224	0.00297631774190879	cB_2atcell_3	0.000287767648534517	Other
B3	Mn	cB_2atcell	0.0386101321484922	cB	cB	3	B	atcell	bhis	0.039198103704053	6.50915039921172e-05	0.0650915039921172	65.0915039921172	65091.5039921172	0.0638328923027599	cB_2atcell_3	0.00562367435954633	Other
B3	Fe	cB_2atcell	2.48981137023724	cB	cB	3	B	atcell	bhis	2.52772727942867	0.00419748800967895	4.19748800967895	4197.48800967895	4197488.00967895	4.18009269813376	cB_2atcell_3	0.36264803003159	Other
B3	Co	cB_2atcell	0.006767828778344	cB	cB	3	B	atcell	bhis	0.00687089216075533	1.14096515455917e-05	0.0114096515455917	11.4096515455917	11409.6515455917	0.0107900593207902	cB_2atcell_3	0.000985753299786601	Other
B3	Ni	cB_2atcell	0.000413601739317146	cB	cB	3	B	atcell	bhis	0.00041990024296157	6.972770557316e-07	0.0006972770557316	0.6972770557316	697.2770557316	0.00052220626094661	cB_2atcell_3	6.02422568126961e-05	Other
B3	Cu	cB_2atcell	0.371486925060124	cB	cB	3	B	atcell	bhis	0.377144086355456	0.000626277127790528	0.626277127790528	626.277127790528	626277.127790528	0.62595309225186	cB_2atcell_3	0.0541081156452068	Other
B3	Zn	cB_2atcell	0.145628647513616	cB	cB	3	B	atcell	bhis	0.147846342653417	0.000245510366412183	0.245510366412183	245.510366412183	245510.366412183	0.206574522250991	cB_2atcell_3	0.0212112221705958	Other
B3	As	cB_2atcell	0.00433526196597371	cB	cB	3	B	atcell	bhis	0.00440128118372966	7.30867018221464e-06	0.00730867018221464	7.30867018221464	7308.67018221464	0.00717400876148379	cB_2atcell_3	0.000631443100639968	Other
B3	Mo	cB_2atcell	0.0031014579585951	cB	cB	3	B	atcell	bhis	0.00314868828283766	5.22864211696723e-06	0.00522864211696723	5.22864211696723	5228.64211696723	0.00506617655192937	cB_2atcell_3	0.000451736076216546	Other
B3	Se	cB_2atcell	0.00111958220949482	cB	cB	3	B	atcell	bhis	0.00113663168476632	1.88746543468335e-06	0.00188746543468335	1.88746543468335	1887.46543468335	0.00171932694802248	cB_2atcell_3	0.000163070298250355	Other
B3	Cd	cB_2atcell	0.00110213532236796	cB	cB	3	B	atcell	bhis	0.00111891910900301	1.85805232315345e-06	0.00185805232315345	1.85805232315345	1858.05232315345	0.00185282938330881	cB_2atcell_3	0.000160529110061414	Other
C1	Na	cB_3mp	0.110530010413678	cB	cB	1	C	mp	bhis	NA	0.000186338772072077	0.186338772072077	186.338772072077	186338.772072077	-129.283214784142	cB_3mp_1	0	Other
C1	Mg	cB_3mp	0.111154566236691	cB	cB	1	C	mp	bhis	NA	0.000187391689417468	0.187391689417468	187.391689417468	187391.689417468	-0.755064474287778	cB_3mp_1	0	Other
C1	P	cB_3mp	1	cB	cB	1	C	mp	bhis	NA	0.00168586586913972	1.68586586913972	1685.86586913972	1685865.86913972	-23.3333169303744	cB_3mp_1	0	Other
C1	S	cB_3mp	0.188349088034711	cB	cB	1	C	mp	bhis	NA	0.000317531299001312	0.317531299001312	317.531299001312	317531.299001312	-12.8494484962424	cB_3mp_1	0	Other
C1	K	cB_3mp	0.850819876854027	cB	cB	1	C	mp	bhis	NA	0.00143436819117386	1.43436819117386	1434.36819117386	1434368.19117386	-31.3193897679613	cB_3mp_1	0	Other
C1	Ca	cB_3mp	0.0123710327082925	cB	cB	1	C	mp	bhis	NA	2.08559018089214e-05	0.0208559018089214	20.8559018089214	20855.9018089214	-0.35662685290288	cB_3mp_1	0	Other
C1	V	cB_3mp	2.84514127593158e-06	cB	cB	1	C	mp	bhis	NA	4.79652656997369e-09	4.79652656997369e-06	0.00479652656997369	4.79652656997369	-0.00425727405400559	cB_3mp_1	0	Other
C1	Cr	cB_3mp	4.45876359503569e-05	cB	cB	1	C	mp	bhis	NA	7.51687736343338e-08	7.51687736343338e-05	0.0751687736343338	75.1687736343338	-0.00027929472209912	cB_3mp_1	0	Other
C1	Mn	cB_3mp	0.000110568474820285	cB	cB	1	C	mp	bhis	NA	1.86403617902353e-07	0.000186403617902353	0.186403617902353	186.403617902353	-0.00107220807145497	cB_3mp_1	0	Other
C1	Fe	cB_3mp	0.0094469768672845	cB	cB	1	C	mp	bhis	NA	1.59263358671074e-05	0.0159263358671074	15.9263358671074	15926.3358671074	-0.00146897567808372	cB_3mp_1	0	Other
C1	Co	cB_3mp	2.40436039210723e-05	cB	cB	1	C	mp	bhis	NA	4.05342912216497e-08	4.05342912216497e-05	0.0405342912216497	40.5342912216497	-0.000579057933579858	cB_3mp_1	0	Other
C1	Ni	cB_3mp	2.37316854664958e-05	cB	cB	1	C	mp	bhis	NA	4.00084385451244e-08	4.00084385451244e-05	0.0400084385451244	40.0084385451244	-0.000135062356239866	cB_3mp_1	0	Other
C1	Cu	cB_3mp	0.00198018672874961	cB	cB	1	C	mp	bhis	NA	3.33832922052239e-06	0.00333832922052239	3.33832922052239	3338.32922052239	0.0030142936818546	cB_3mp_1	0	Other
C1	Zn	cB_3mp	0.000509555596038081	cB	cB	1	C	mp	bhis	NA	8.59042387789747e-07	0.000859042387789747	0.859042387789747	859.042387789747	-0.0380768017734022	cB_3mp_1	0	Other
C1	As	cB_3mp	5.82430922068326e-06	cB	cB	1	C	mp	bhis	NA	9.81900412646566e-09	9.81900412646566e-06	0.00981900412646566	9.81900412646566	-0.000124842416604383	cB_3mp_1	0	Other
C1	Mo	cB_3mp	1.66568297217368e-05	cB	cB	1	C	mp	bhis	NA	2.80811807159481e-08	2.80811807159481e-05	0.0280811807159481	28.0811807159481	-0.000134384384321914	cB_3mp_1	0	Other
C1	Se	cB_3mp	5.30149933759258e-06	cB	cB	1	C	mp	bhis	NA	8.93761678851416e-09	8.93761678851416e-06	0.00893761678851416	8.93761678851416	-0.000159200869872357	cB_3mp_1	0	Other
C1	Cd	cB_3mp	5.31304143356181e-06	cB	cB	1	C	mp	bhis	NA	8.95707521416703e-09	8.95707521416703e-06	0.00895707521416703	8.95707521416703	3.73413536953114e-06	cB_3mp_1	0	Other
C2	Mg	cB_3mp	0.116348379091064	cB	cB	2	C	mp	bhis	NA	0.000196147761239354	0.196147761239354	196.147761239354	196147.761239354	-0.746308402465891	cB_3mp_2	0	Other
C2	P	cB_3mp	1	cB	cB	2	C	mp	bhis	NA	0.00168586586913972	1.68586586913972	1685.86586913972	1685865.86913972	-23.3333169303744	cB_3mp_2	0	Other
C2	S	cB_3mp	0.177529601741676	cB	cB	2	C	mp	bhis	NA	0.000299291096338258	0.299291096338258	299.291096338258	299291.096338258	-12.8676886989055	cB_3mp_2	0	Other
C2	K	cB_3mp	0.845287282759452	cB	cB	2	C	mp	bhis	NA	0.00142504097962201	1.42504097962201	1425.04097962201	1425040.97962201	-31.3287169795132	cB_3mp_2	0	Other
C2	Ca	cB_3mp	0.0103575040709378	cB	cB	2	C	mp	bhis	NA	1.74613626026697e-05	0.0174613626026697	17.4613626026697	17461.3626026697	-0.360021392109132	cB_3mp_2	0	Other
C2	Cr	cB_3mp	6.14518505766731e-06	cB	cB	2	C	mp	bhis	NA	1.03599577482687e-08	1.03599577482687e-05	0.0103599577482687	10.3599577482687	-0.000344103537985185	cB_3mp_2	0	Other
C2	Mn	cB_3mp	9.29933897041509e-05	cB	cB	2	C	mp	bhis	NA	1.56774381757837e-07	0.000156774381757837	0.156774381757837	156.774381757837	-0.00110183730759949	cB_3mp_2	0	Other
C2	Fe	cB_3mp	0.0097198366633783	cB	cB	2	C	mp	bhis	NA	1.63863408844024e-05	0.0163863408844024	16.3863408844024	16386.3408844024	-0.00100897066078871	cB_3mp_2	0	Other
C2	Co	cB_3mp	2.41070243014302e-05	cB	cB	2	C	mp	bhis	NA	4.0641209476303e-08	4.0641209476303e-05	0.040641209476303	40.641209476303	-0.000578951015325204	cB_3mp_2	0	Other
C2	Ni	cB_3mp	3.20575447680299e-06	cB	cB	2	C	mp	bhis	NA	5.40447205728401e-09	5.40447205728401e-06	0.00540447205728401	5.40447205728401	-0.000169666322727706	cB_3mp_2	0	Other
C2	Cu	cB_3mp	0.00205891592979428	cB	cB	2	C	mp	bhis	NA	3.47105609346825e-06	0.00347105609346825	3.47105609346825	3471.05609346825	0.00314702055480046	cB_3mp_2	0	Other
C2	Zn	cB_3mp	0.000481564553597148	cB	cB	2	C	mp	bhis	NA	8.11853244696937e-07	0.000811853244696937	0.811853244696937	811.853244696937	-0.038123990916495	cB_3mp_2	0	Other
C2	As	cB_3mp	6.03407259068038e-06	cB	cB	2	C	mp	bhis	NA	1.01726370325395e-08	1.01726370325395e-05	0.0101726370325395	10.1726370325395	-0.000124488783698309	cB_3mp_2	0	Other
C2	Mo	cB_3mp	1.68565966594696e-05	cB	cB	2	C	mp	bhis	NA	2.84179609780544e-08	2.84179609780544e-05	0.0284179609780544	28.4179609780544	-0.000134047604059808	cB_3mp_2	0	Other
C2	Se	cB_3mp	4.76098074891355e-06	cB	cB	2	C	mp	bhis	NA	8.02637494822462e-09	8.02637494822462e-06	0.00802637494822462	8.02637494822462	-0.000160112111712647	cB_3mp_2	0	Other
C2	Cd	cB_3mp	5.47365967683023e-06	cB	cB	2	C	mp	bhis	NA	9.22785602845442e-09	9.22785602845442e-06	0.00922785602845442	9.22785602845442	4.00491618381853e-06	cB_3mp_2	0	Other
C3	Mg	cB_3mp	0.116289069621343	cB	cB	3	C	mp	bhis	NA	0.000196047773428635	0.196047773428635	196.047773428635	196047.773428635	-0.746408390276611	cB_3mp_3	0	Other
C3	P	cB_3mp	1	cB	cB	3	C	mp	bhis	NA	0.00168586586913972	1.68586586913972	1685.86586913972	1685865.86913972	-23.3333169303744	cB_3mp_3	0	Other
C3	S	cB_3mp	0.174847575062688	cB	cB	3	C	mp	bhis	NA	0.000294769559100031	0.294769559100031	294.769559100031	294769.559100031	-12.8722102361437	cB_3mp_3	0	Other
C3	K	cB_3mp	0.801970237437912	cB	cB	3	C	mp	bhis	NA	0.00135201425136245	1.35201425136245	1352.01425136245	1352014.25136245	-31.4017437077727	cB_3mp_3	0	Other
C3	Ca	cB_3mp	0.0104662417559274	cB	cB	3	C	mp	bhis	NA	1.7644679754483e-05	0.017644679754483	17.644679754483	17644.679754483	-0.359838074957318	cB_3mp_3	0	Other
C3	Cr	cB_3mp	3.82232942141036e-05	cB	cB	3	C	mp	bhis	NA	6.4439347121643e-08	6.4439347121643e-05	0.064439347121643	64.439347121643	-0.000290024148611811	cB_3mp_3	0	Other
C3	Mn	cB_3mp	9.14431951585139e-05	cB	cB	3	C	mp	bhis	NA	1.54160961682821e-07	0.000154160961682821	0.154160961682821	154.160961682821	-0.00110445072767451	cB_3mp_3	0	Other
C3	Fe	cB_3mp	0.00979944884035781	cB	cB	3	C	mp	bhis	NA	1.652055633634e-05	0.01652055633634	16.52055633634	16520.55633634	-0.000874755208851115	cB_3mp_3	0	Other
C3	Co	cB_3mp	2.41254362225261e-05	cB	cB	3	C	mp	bhis	NA	4.06722495056638e-08	4.06722495056638e-05	0.0406722495056638	40.6722495056638	-0.000578919975295843	cB_3mp_3	0	Other
C3	Ni	cB_3mp	9.12770152696065e-06	cB	cB	3	C	mp	bhis	NA	1.53880804679975e-08	1.53880804679975e-05	0.0153880804679975	15.3880804679975	-0.000159682714316993	cB_3mp_3	0	Other
C3	Cu	cB_3mp	0.00206847324714877	cB	cB	3	C	mp	bhis	NA	3.48716844859671e-06	0.00348716844859671	3.48716844859671	3487.16844859671	0.00316313290992892	cB_3mp_3	0	Other
C3	Zn	cB_3mp	0.000464745830316965	cB	cB	3	C	mp	bhis	NA	7.83499133156371e-07	0.000783499133156371	0.783499133156371	783.499133156371	-0.0381523450280355	cB_3mp_3	0	Other
C3	As	cB_3mp	5.95606050963298e-06	cB	cB	3	C	mp	bhis	NA	1.00411191277212e-08	1.00411191277212e-05	0.0100411191277212	10.0411191277212	-0.000124620301603127	cB_3mp_3	0	Other
C3	Mo	cB_3mp	1.84429701574913e-05	cB	cB	3	C	mp	bhis	NA	3.10923739140769e-08	3.10923739140769e-05	0.0310923739140769	31.0923739140769	-0.000131373191123785	cB_3mp_3	0	Other
C3	Se	cB_3mp	4.94943900395409e-06	cB	cB	3	C	mp	bhis	NA	8.34409028815509e-09	8.34409028815509e-06	0.00834409028815509	8.34409028815509	-0.000159794396372716	cB_3mp_3	0	Other
C3	Cd	cB_3mp	5.56428935841207e-06	cB	cB	3	C	mp	bhis	NA	9.38064551536426e-09	9.38064551536426e-06	0.00938064551536426	9.38064551536426	4.15770567072837e-06	cB_3mp_3	0	Other
C4	Mg	cB_3mp	0.116423311132937	cB	cB	4	C	mp	bhis	NA	0.000196274086611252	0.196274086611252	196.274086611252	196274.086611252	-0.746182077093994	cB_3mp_4	0	Other
C4	P	cB_3mp	1	cB	cB	4	C	mp	bhis	NA	0.00168586586913972	1.68586586913972	1685.86586913972	1685865.86913972	-23.3333169303744	cB_3mp_4	0	Other
C4	S	cB_3mp	0.16962017115711	cB	cB	4	C	mp	bhis	NA	0.000285956857271409	0.285956857271409	285.956857271409	285956.857271409	-12.8810229379723	cB_3mp_4	0	Other
C4	K	cB_3mp	0.797139440250755	cB	cB	4	C	mp	bhis	NA	0.00134387017526389	1.34387017526389	1343.87017526389	1343870.17526389	-31.4098877838713	cB_3mp_4	0	Other
C4	Ca	cB_3mp	0.00835513854219954	cB	cB	4	C	mp	bhis	NA	1.4085642900228e-05	0.014085642900228	14.085642900228	14085.642900228	-0.363397111811573	cB_3mp_4	0	Other
C4	Cr	cB_3mp	7.54507313645328e-06	cB	cB	4	C	mp	bhis	NA	1.27199812809095e-08	1.27199812809095e-05	0.0127199812809095	12.7199812809095	-0.000341743514452544	cB_3mp_4	0	Other
C4	Mn	cB_3mp	9.20905614581715e-05	cB	cB	4	C	mp	bhis	NA	1.55252334432245e-07	0.000155252334432245	0.155252334432245	155.252334432245	-0.00110335935492508	cB_3mp_4	0	Other
C4	Fe	cB_3mp	0.00973076351845683	cB	cB	4	C	mp	bhis	NA	1.64047620964363e-05	0.0164047620964363	16.4047620964363	16404.7620964363	-0.000990549448754815	cB_3mp_4	0	Other
C4	Co	cB_3mp	2.41838773616601e-05	cB	cB	4	C	mp	bhis	NA	4.07707734274835e-08	4.07707734274835e-05	0.0407707734274835	40.7707734274835	-0.000578821451374024	cB_3mp_4	0	Other
C4	Ni	cB_3mp	4.47081742181293e-06	cB	cB	4	C	mp	bhis	NA	7.53719849858965e-09	7.53719849858965e-06	0.00753719849858965	7.53719849858965	-0.000167533596286401	cB_3mp_4	0	Other
C4	Cu	cB_3mp	0.00208958701386989	cB	cB	4	C	mp	bhis	NA	3.52276342728083e-06	0.00352276342728083	3.52276342728083	3522.76342728083	0.00319872788861304	cB_3mp_4	0	Other
C4	Zn	cB_3mp	0.000441201922742205	cB	cB	4	C	mp	bhis	NA	7.43807262949903e-07	0.000743807262949903	0.743807262949903	743.807262949903	-0.038192036898242	cB_3mp_4	0	Other
C4	As	cB_3mp	5.91719493414518e-06	cB	cB	4	C	mp	bhis	NA	9.97559698052181e-09	9.97559698052181e-06	0.00997559698052181	9.97559698052181	-0.000124685823750327	cB_3mp_4	0	Other
C4	Mo	cB_3mp	1.70062338980796e-05	cB	cB	4	C	mp	bhis	NA	2.86702292913793e-08	2.86702292913793e-05	0.0286702292913793	28.6702292913793	-0.000133795335746483	cB_3mp_4	0	Other
C4	Se	cB_3mp	4.79900628890777e-06	cB	cB	4	C	mp	bhis	NA	8.09048090825648e-09	8.09048090825648e-06	0.00809048090825648	8.09048090825648	-0.000160048005752615	cB_3mp_4	0	Other
C4	Cd	cB_3mp	5.62602495056723e-06	cB	cB	4	C	mp	bhis	NA	9.48472344308977e-09	9.48472344308977e-06	0.00948472344308977	9.48472344308977	4.26178359845388e-06	cB_3mp_4	0	Other
C1	Na	cB_3atcell	24.5361640972005	cB	cB	1	C	atcell	bhis	24.9098112661934	0.0413646816110816	41.3646816110816	41364.6816110816	41364681.6110816	-88.1048719451323	cB_3atcell_1	4.83635260355937	Na
C1	Mg	cB_3atcell	24.6748070241664	cB	cB	1	C	atcell	bhis	25.0505655067679	0.0415984149896512	41.5984149896512	41598.4149896512	41598414.9896512	40.655958825946	cB_3atcell_1	4.86368067644562	Mg
C1	P	cB_3atcell	221.986445177827	cB	cB	1	C	atcell	bhis	225.366949419113	0.374239371336953	374.239371336953	374239.371336953	374239371.336953	349.220188537439	cB_3atcell_1	43.7560132805424	P
C1	S	cB_3atcell	41.8109445053111	cB	cB	1	C	atcell	bhis	42.4476593962549	0.0704876442979989	70.4876442979989	70487.6442979989	70487644.2979989	57.3206645027552	cB_3atcell_1	8.2414051974249	S
C1	K	cB_3atcell	188.870479949462	cB	cB	1	C	atcell	bhis	191.746680151738	0.318410295834835	318.410295834835	318410.295834835	318410295.834835	285.6565378757	cB_3atcell_1	37.2284858309743	K
C1	Ca	cB_3atcell	2.74620157409248	cB	cB	1	C	atcell	bhis	2.78802190263195	0.00462972750354028	4.62972750354028	4629.72750354028	4629727.50354028	4.25224474882848	cB_3atcell_1	0.541307071478073	Other
C1	V	cB_3atcell	0.000631582797872759	cB	cB	1	C	atcell	bhis	0.000641200810023105	1.06476388246945e-06	0.00106476388246945	1.06476388246945	1064.76388246945	-0.00319730669810611	cB_3atcell_1	0.000124492039454682	Other
C1	Cr	cB_3atcell	0.00989785080350279	cB	cB	1	C	atcell	bhis	0.0100485794959419	1.66864488474625e-05	0.0166864488474625	16.6864488474625	16686.4488474625	0.016331985351729	cB_3atcell_1	0.00195097719079181	Other
C1	Mn	cB_3atcell	0.0245447026740891	cB	cB	1	C	atcell	bhis	0.0249184798721717	4.13790765064293e-05	0.0413790765064293	41.3790765064293	41379.0765064293	0.040120464817072	cB_3atcell_1	0.00483803565264573	Other
C1	Fe	cB_3atcell	2.09710081244565	cB	cB	1	C	atcell	bhis	2.12903635781284	0.00353543068384729	3.53543068384729	3535.43068384729	3535430.68384729	3.5180353723021	cB_3atcell_1	0.413362045265878	Other
C1	Co	cB_3atcell	0.00533735416370249	cB	cB	1	C	atcell	bhis	0.00541863366873349	8.9980632160968e-06	0.0089980632160968	8.9980632160968	8998.0632160968	0.00837847099129529	cB_3atcell_1	0.00105205225248254	Other
C1	Ni	cB_3atcell	0.0052681124947857	cB	cB	1	C	atcell	bhis	0.00534833755815807	8.88133104974771e-06	0.00888133104974771	8.88133104974771	8881.33104974771	0.00870626025496272	cB_3atcell_1	0.00103840394444165	Other
C1	Cu	cB_3atcell	0.439574612703434	cB	cB	1	C	atcell	bhis	0.446268642338512	0.000741063836497031	0.741063836497031	741.063836497031	741063.836497031	0.740739800958363	cB_3atcell_1	0.0866450768011218	Other
C1	Zn	cB_3atcell	0.113114435384962	cB	cB	1	C	atcell	bhis	0.11483699023854	0.000190695765922518	0.190695765922518	190.695765922518	190695.765922518	0.151759921761326	cB_3atcell_1	0.022296121427417	Other
C1	As	cB_3atcell	0.00129291769951592	cB	cB	1	C	atcell	bhis	0.001312606801539	2.17968582122052e-06	0.00217968582122052	2.17968582122052	2179.68582122052	0.00204502440048967	cB_3atcell_1	0.000254848551610202	Other
C1	Mo	cB_3atcell	0.00369759041786072	cB	cB	1	C	atcell	bhis	0.00375389890138145	6.23364148352947e-06	0.00623364148352947	6.23364148352947	6233.64148352947	0.00607117591849161	cB_3atcell_1	0.000728836462516051	Other
C1	Se	cB_3atcell	0.00117686099206478	cB	cB	1	C	atcell	bhis	0.00119478273306069	1.98402977924392e-06	0.00198402977924392	1.98402977924392	1984.02977924392	0.00181589129258305	cB_3atcell_1	0.000231972475422488	Other
C1	Cd	cB_3atcell	0.00117942318091889	cB	cB	1	C	atcell	bhis	0.00119738394001918	1.98834928598336e-06	0.00198834928598336	1.98834928598336	1988.34928598336	0.00198312634613872	cB_3atcell_1	0.000232477511527003	Other
C2	Mg	cB_3atcell	21.774814256404	cB	cB	2	C	atcell	bhis	22.1064104125929	0.0367094161617285	36.7094161617285	36709.4161617285	36709416.1617285	35.7669599980233	cB_3atcell_2	5.38165887395856	Mg
C2	P	cB_3atcell	187.151848839779	cB	cB	2	C	atcell	bhis	190.001876994699	0.315512914305379	315.512914305379	315512.914305379	315512914.305379	290.493731505865	cB_3atcell_2	46.2546957336332	P
C2	S	cB_3atcell	33.2249931897442	cB	cB	2	C	atcell	bhis	33.7309575530398	0.0560128820209894	56.0128820209894	56012.8820209894	56012882.0209894	42.8459022257456	cB_3atcell_2	8.21157771227429	S
C2	K	cB_3atcell	158.197077769184	cB	cB	2	C	atcell	bhis	160.606170324045	0.266699054008709	266.699054008709	266699.054008709	266699054.008709	233.945296049574	cB_3atcell_2	39.0985060715479	K
C2	Ca	cB_3atcell	1.93842603624154	cB	cB	2	C	atcell	bhis	1.96794521445842	0.00326792629435141	3.26792629435141	3267.92629435141	3267926.29435141	2.89044353963961	cB_3atcell_2	0.479083199361095	Other
C2	Cr	cB_3atcell	0.00115008274500502	cB	cB	2	C	atcell	bhis	0.00116759669543657	1.93888524649048e-06	0.00193888524649048	1.93888524649048	1938.88524649048	0.00158442175075703	cB_3atcell_2	0.00028424366506927	Other
C2	Mn	cB_3atcell	0.0174038848130099	cB	cB	2	C	atcell	bhis	0.0176689185918882	2.93406153966925e-05	0.0293406153966925	29.3406153966925	29340.6153966925	0.0280820037073352	cB_3atcell_2	0.00430138094600468	Other
C2	Fe	cB_3atcell	1.81908540197192	cB	cB	2	C	atcell	bhis	1.84678721012377	0.00306673399223476	3.06673399223476	3066.73399223476	3066733.99223476	3.04933868068957	cB_3atcell_2	0.449588087445176	Other
C2	Co	cB_3atcell	0.00451167416803814	cB	cB	2	C	atcell	bhis	0.00458037986602857	7.60607749257484e-06	0.00760607749257484	7.60607749257484	7606.07749257484	0.00698648526777333	cB_3atcell_2	0.00111506307410596	Other
C2	Ni	cB_3atcell	0.000599962877260076	cB	cB	2	C	atcell	bhis	0.000609099367776727	1.01145693752363e-06	0.00101145693752363	1.01145693752363	1011.45693752363	0.00083638614273864	cB_3atcell_2	0.000148281197921255	Other
C2	Cu	cB_3atcell	0.385329922866672	cB	cB	2	C	atcell	bhis	0.3911978912352	0.000649614565319163	0.649614565319163	649.614565319163	649614.565319163	0.649290529780495	cB_3atcell_2	0.095234529873765	Other
C2	Zn	cB_3atcell	0.090125696541409	cB	cB	2	C	atcell	bhis	0.0914981690775726	0.000151939835731605	0.151939835731605	151.939835731605	151939.835731605	0.113003991570413	cB_3atcell_2	0.022274621902739	Other
C2	As	cB_3atcell	0.00112928784137927	cB	cB	2	C	atcell	bhis	0.00114648511815154	1.90382782821577e-06	0.00190382782821577	1.90382782821577	1903.82782821577	0.00176916640748492	cB_3atcell_2	0.000279104191716576	Other
C2	Mo	cB_3atcell	0.00315474322996618	cB	cB	2	C	atcell	bhis	0.00320278500504181	5.31847393729958e-06	0.00531847393729958	5.31847393729958	5318.47393729958	0.00515600837226172	cB_3atcell_2	0.000779696749588346	Other
C2	Se	cB_3atcell	0.000891026349449766	cB	cB	2	C	atcell	bhis	0.000904595278629204	1.50215091104152e-06	0.00150215091104152	1.50215091104152	1502.15091104152	0.00133401242438065	cB_3atcell_2	0.000220217715934681	Other
C2	Cd	cB_3atcell	0.00102440552843852	cB	cB	2	C	atcell	bhis	0.00104000561262794	1.72701031655254e-06	0.00172701031655254	1.72701031655254	1727.01031655254	0.0017217873767079	cB_3atcell_2	0.000253182462901239	Other
C3	Mg	cB_3atcell	25.1847162799801	cB	cB	3	C	atcell	bhis	25.5682398781524	0.0424580536003858	42.4580536003858	42458.0536003858	42458053.6003858	41.5155974366806	cB_3atcell_3	5.49543360223222	Mg
C3	P	cB_3atcell	216.569935265505	cB	cB	3	C	atcell	bhis	219.867954584269	0.365107862145913	365.107862145913	365107.862145913	365107862.145913	340.088679346399	cB_3atcell_3	47.2566649653857	P
C3	S	cB_3atcell	37.866728012657	cB	cB	3	C	atcell	bhis	38.4433786930528	0.0638382243325353	63.8382243325353	63838.2243325353	63838224.3325353	50.6712445372915	cB_3atcell_3	8.26271327474761	S
C3	K	cB_3atcell	173.68264240679	cB	cB	3	C	atcell	bhis	176.327555742934	0.292805638895606	292.805638895606	292805.638895606	292805638.895606	260.051880936471	cB_3atcell_3	37.8984388228142	K
C3	Ca	cB_3atcell	2.26667329955433	cB	cB	3	C	atcell	bhis	2.30119116706023	0.00382130715220895	3.82130715220895	3821.30715220895	3821307.15220895	3.44382439749715	cB_3atcell_3	0.494599680106593	Other
C3	Cr	cB_3atcell	0.00827801635358277	cB	cB	3	C	atcell	bhis	0.00840407751632768	1.39556252346856e-05	0.0139556252346856	13.9556252346856	13955.6252346856	0.0136011617389521	cB_3atcell_3	0.00180630540854926	Other
C3	Mn	cB_3atcell	0.0198038468559503	cB	cB	3	C	atcell	bhis	0.0201054282801526	3.33866294921166e-05	0.0333866294921166	33.3866294921166	33386.6294921166	0.0321280178027593	cB_3atcell_3	0.00432130043697028	Other
C3	Fe	cB_3atcell	2.12226600099392	cB	cB	3	C	atcell	bhis	2.15458477258266	0.00357785581631129	3.57785581631129	3577.85581631129	3577855.81631129	3.5604605047661	cB_3atcell_3	0.463089270694227	Other
C3	Co	cB_3atcell	0.00522484416096454	cB	cB	3	C	atcell	bhis	0.00530441031570004	8.80838644254408e-06	0.00880838644254408	8.80838644254408	8808.38644254408	0.00818879421774257	cB_3atcell_3	0.0011400876567117	Other
C3	Ni	cB_3atcell	0.00197678572881672	cB	cB	3	C	atcell	bhis	0.00200688906478855	3.33259559081459e-06	0.00333259559081459	3.33259559081459	3332.59559081459	0.0031575247960296	cB_3atcell_3	0.000431344732963619	Other
C3	Cu	cB_3atcell	0.447969117233437	cB	cB	3	C	atcell	bhis	0.45479098196288	0.000755215845172501	0.755215845172501	755.215845172501	755215.845172501	0.754891809633833	cB_3atcell_3	0.0977491472303728	Other
C3	Zn	cB_3atcell	0.100649974386658	cB	cB	3	C	atcell	bhis	0.102182715113359	0.000169682356548254	0.169682356548254	169.682356548254	169682.356548254	0.130746512387062	cB_3atcell_3	0.0219623379973488	Other
C3	As	cB_3atcell	0.00128990363900864	cB	cB	3	C	atcell	bhis	0.00130954684163314	2.17460451948379e-06	0.00217460451948379	2.17460451948379	2174.60451948379	0.00203994309875294	cB_3atcell_3	0.00028146355601729	Other
C3	Mo	cB_3atcell	0.00399419285311152	cB	cB	3	C	atcell	bhis	0.00405501812498632	6.73367340582251e-06	0.00673367340582251	6.73367340582251	6733.67340582251	0.00657120784078465	cB_3atcell_3	0.000871553261699172	Other
C3	Se	cB_3atcell	0.0010718996846869	cB	cB	3	C	atcell	bhis	0.00108822303013899	1.80707909355528e-06	0.00180707909355528	1.80707909355528	1807.07909355528	0.00163894060689441	cB_3atcell_3	0.000233893980776472	Other
C3	Cd	cB_3atcell	0.00120505778614984	cB	cB	3	C	atcell	bhis	0.00122340891994908	2.03156579201109e-06	0.00203156579201109	2.03156579201109	2031.56579201109	0.00202634285216645	cB_3atcell_3	0.000262949757980941	Other
C4	Mg	cB_3atcell	24.3959647088503	cB	cB	4	C	atcell	bhis	24.767476861777	0.0411283242473879	41.1283242473879	41128.3242473879	41128324.2473879	40.1858680836827	cB_3atcell_4	5.53352924176444	Mg
C4	P	cB_3atcell	209.545360559228	cB	cB	4	C	atcell	bhis	212.736406659114	0.353265371403378	353.265371403378	353265.371403378	353265371.403378	328.246188603864	cB_3atcell_4	47.5293924207845	P
C4	S	cB_3atcell	35.5431199232346	cB	cB	4	C	atcell	bhis	36.0843857088676	0.0599209327613211	59.9209327613211	59920.9327613211	59920932.7613211	46.7539529660773	cB_3atcell_4	8.06194367740693	S
C4	K	cB_3atcell	167.036871423325	cB	cB	4	C	atcell	bhis	169.580580125203	0.281601760420464	281.601760420464	281601.760420464	281601760.420464	248.848002461329	cB_3atcell_4	37.8875532697627	K
C4	Ca	cB_3atcell	1.7507805183475	cB	cB	4	C	atcell	bhis	1.7774421506066	0.0029515811202368	2.9515811202368	2951.5811202368	2951581.1202368	2.574098365525	cB_3atcell_4	0.397114658502224	Other
C4	Cr	cB_3atcell	0.00158103507082384	cB	cB	4	C	atcell	bhis	0.00160511174702928	2.66541306381482e-06	0.00266541306381482	2.66541306381482	2665.41306381482	0.00231094956808137	cB_3atcell_4	0.000358612741946008	Other
C4	Mn	cB_3atcell	0.0192971499048543	cB	cB	4	C	atcell	bhis	0.0195910151318317	3.25324063962666e-05	0.0325324063962666	32.5324063962666	32532.4063962666	0.0312737947069093	cB_3atcell_4	0.00437700843379582	Other
C4	Fe	cB_3atcell	2.03903634999162	cB	cB	4	C	atcell	bhis	2.07008766496611	0.0034375417883861	3.4375417883861	3437.5417883861	3437541.7883861	3.42014647684091	cB_3atcell_4	0.46249727782259	Other
C4	Co	cB_3atcell	0.00506761930146922	cB	cB	4	C	atcell	bhis	0.00514479116900428	8.54332641814062e-06	0.00854332641814062	8.54332641814062	8543.32641814062	0.00792373419333911	cB_3atcell_4	0.00114944499737847	Other
C4	Ni	cB_3atcell	0.000936839048648267	cB	cB	4	C	atcell	bhis	0.000951105633145448	1.57938497699344e-06	0.00157938497699344	1.57938497699344	1579.38497699344	0.00140431418220845	cB_3atcell_4	0.000212495235683027	Other
C4	Cu	cB_3atcell	0.437863264241246	cB	cB	4	C	atcell	bhis	0.444531232732229	0.000738178732534423	0.738178732534423	738.178732534423	738178.732534423	0.737854696995755	cB_3atcell_4	0.0993168011795975	Other
C4	Zn	cB_3atcell	0.0924518159804399	cB	cB	4	C	atcell	bhis	0.093859711655269	0.00015586136110141	0.15586136110141	155.86136110141	155861.36110141	0.116925516940218	cB_3atcell_4	0.020970059322819	Other
C4	As	cB_3atcell	0.00123992074597469	cB	cB	4	C	atcell	bhis	0.00125880278779156	2.09034006607699e-06	0.00209034006607699	2.09034006607699	2090.34006607699	0.00195567864534614	cB_3atcell_4	0.000281240680055265	Other
C4	Mo	cB_3atcell	0.00356357741392765	cB	cB	4	C	atcell	bhis	0.00361784509028188	6.00771353417781e-06	0.00600771353417781	6.00771353417781	6007.71353417781	0.00584524796913995	cB_3atcell_4	0.000808295964541474	Other
C4	Se	cB_3atcell	0.00100560950313518	cB	cB	4	C	atcell	bhis	0.00102092335343673	1.69532273901815e-06	0.00169532273901815	1.69532273901815	1695.32273901815	0.00152718425235728	cB_3atcell_4	0.00022809385313531	Other
C4	Cd	cB_3atcell	0.00117890742678182	cB	cB	4	C	atcell	bhis	0.00119686033175819	1.98747979368681e-06	0.00198747979368681	1.98747979368681	1987.47979368681	0.00198225685384217	cB_3atcell_4	0.000267401547644636	Other
A1	Na	cB_comp_1mp	0.117595245497352	cBcomp	cBcomp	1	A	mp	bhis	NA	0.000202778882238562	0.202778882238562	202.778882238562	202778.882238562	-129.266774673975	cB_comp_1mp_1	0	Other
A1	Mg	cB_comp_1mp	0.135972854418884	cBcomp	cBcomp	1	A	mp	bhis	NA	0.000234468862386693	0.234468862386693	234.468862386693	234468.862386693	-0.707987301318552	cB_comp_1mp_1	0	Other
A1	P	cB_comp_1mp	1	cBcomp	cBcomp	1	A	mp	bhis	NA	0.00172437993883969	1.72437993883969	1724.37993883969	1724379.93883969	-23.2948028606744	cB_comp_1mp_1	0	Other
A1	S	cB_comp_1mp	0.171379156403736	cBcomp	cBcomp	1	A	mp	bhis	NA	0.000295522779237873	0.295522779237873	295.522779237873	295522.779237873	-12.8714570160059	cB_comp_1mp_1	0	Other
A1	K	cB_comp_1mp	0.787870400338772	cBcomp	cBcomp	1	A	mp	bhis	NA	0.00135858791274978	1.35858791274978	1358.58791274978	1358587.91274978	-31.3951700463854	cB_comp_1mp_1	0	Other
A1	Ca	cB_comp_1mp	0.00475840560807897	cBcomp	cBcomp	1	A	mp	bhis	NA	8.20529917143366e-06	0.00820529917143366	8.20529917143366	8205.29917143366	-0.369277455540368	cB_comp_1mp_1	0	Other
A1	V	cB_comp_1mp	5.36363744556326e-06	cBcomp	cBcomp	1	A	mp	bhis	NA	9.24894881033865e-09	9.24894881033865e-06	0.00924894881033865	9.24894881033865	-0.00425282163176522	cB_comp_1mp_1	0	Other
A1	Cr	cB_comp_1mp	3.17972908582379e-06	cBcomp	cBcomp	1	A	mp	bhis	NA	5.48306104653962e-09	5.48306104653962e-06	0.00548306104653962	5.48306104653962	-0.000348980434686914	cB_comp_1mp_1	0	Other
A1	Mn	cB_comp_1mp	7.15435676535832e-05	cBcomp	cBcomp	1	A	mp	bhis	NA	1.23368292814859e-07	0.000123368292814859	0.123368292814859	123.368292814859	-0.00113524339654247	cB_comp_1mp_1	0	Other
A1	Fe	cB_comp_1mp	0.0069732868331942	cBcomp	cBcomp	1	A	mp	bhis	NA	1.2024595922935e-05	0.012024595922935	12.024595922935	12024.595922935	-0.00537071562225611	cB_comp_1mp_1	0	Other
A1	Co	cB_comp_1mp	2.93623206403686e-05	cBcomp	cBcomp	1	A	mp	bhis	NA	5.06317966700303e-08	5.06317966700303e-05	0.0506317966700303	50.6317966700303	-0.000568960428131477	cB_comp_1mp_1	0	Other
A1	Ni	cB_comp_1mp	6.58923669605706e-07	cBcomp	cBcomp	1	A	mp	bhis	NA	1.13623475709471e-09	1.13623475709471e-06	0.00113623475709471	1.13623475709471	-0.000173934560027896	cB_comp_1mp_1	0	Other
A1	Cu	cB_comp_1mp	0.000882777647540525	cBcomp	cBcomp	1	A	mp	bhis	NA	1.52224406587498e-06	0.00152224406587498	1.52224406587498	1522.24406587498	0.00119820852720719	cB_comp_1mp_1	0	Other
A1	Zn	cB_comp_1mp	0.000425002633995413	cBcomp	cBcomp	1	A	mp	bhis	NA	7.32866016015719e-07	0.000732866016015719	0.732866016015719	732.866016015719	-0.0382029781451762	cB_comp_1mp_1	0	Other
A1	As	cB_comp_1mp	4.6707839668926e-06	cBcomp	cBcomp	1	A	mp	bhis	NA	8.05420617116367e-09	8.05420617116367e-06	0.00805420617116367	8.05420617116367	-0.000126607214559685	cB_comp_1mp_1	0	Other
A1	Mo	cB_comp_1mp	7.60715949474513e-06	cBcomp	cBcomp	1	A	mp	bhis	NA	1.31176332242924e-08	1.31176332242924e-05	0.0131176332242924	13.1176332242924	-0.00014934793181357	cB_comp_1mp_1	0	Other
A1	Se	cB_comp_1mp	2.7056073198234e-06	cBcomp	cBcomp	1	A	mp	bhis	NA	4.6654949846813e-09	4.6654949846813e-06	0.0046654949846813	4.6654949846813	-0.00016347299167619	cB_comp_1mp_1	0	Other
A1	Cd	cB_comp_1mp	2.00639852073886e-06	cBcomp	cBcomp	1	A	mp	bhis	NA	3.45979335847973e-09	3.45979335847973e-06	0.00345979335847973	3.45979335847973	-1.76314648615616e-06	cB_comp_1mp_1	0	Other
A2	Na	cB_comp_1mp	0.107761725947516	cBcomp	cBcomp	2	A	mp	bhis	NA	0.000185822158398638	0.185822158398638	185.822158398638	185822.158398638	-129.283731397815	cB_comp_1mp_2	0	Other
A2	Mg	cB_comp_1mp	0.13885014537864	cBcomp	cBcomp	2	A	mp	bhis	NA	0.000239430405195902	0.239430405195902	239.430405195902	239430.405195902	-0.703025758509344	cB_comp_1mp_2	0	Other
A2	P	cB_comp_1mp	1	cBcomp	cBcomp	2	A	mp	bhis	NA	0.00172437993883969	1.72437993883969	1724.37993883969	1724379.93883969	-23.2948028606744	cB_comp_1mp_2	0	Other
A2	S	cB_comp_1mp	0.167067254887277	cBcomp	cBcomp	2	A	mp	bhis	NA	0.000288087422764638	0.288087422764638	288.087422764638	288087.422764638	-12.8788923724791	cB_comp_1mp_2	0	Other
A2	K	cB_comp_1mp	0.804327851486599	cBcomp	cBcomp	2	A	mp	bhis	NA	0.00138696681135352	1.38696681135352	1386.96681135352	1386966.81135352	-31.3667911477816	cB_comp_1mp_2	0	Other
A2	Ca	cB_comp_1mp	0.00466027912285011	cBcomp	cBcomp	2	A	mp	bhis	NA	8.03609182883617e-06	0.00803609182883617	8.03609182883617	8036.09182883617	-0.369446662882965	cB_comp_1mp_2	0	Other
A2	V	cB_comp_1mp	4.11775252608997e-06	cBcomp	cBcomp	2	A	mp	bhis	NA	7.10056984909601e-09	7.10056984909601e-06	0.00710056984909601	7.10056984909601	-0.00425497001072647	cB_comp_1mp_2	0	Other
A2	Cr	cB_comp_1mp	5.56023186770796e-06	cBcomp	cBcomp	2	A	mp	bhis	NA	9.58795228797276e-09	9.58795228797276e-06	0.00958795228797276	9.58795228797276	-0.000344875543445481	cB_comp_1mp_2	0	Other
A2	Mn	cB_comp_1mp	6.59254227091692e-05	cBcomp	cBcomp	2	A	mp	bhis	NA	1.13680476379218e-07	0.000113680476379218	0.113680476379218	113.680476379218	-0.00114493121297811	cB_comp_1mp_2	0	Other
A2	Fe	cB_comp_1mp	0.00685092509451693	cBcomp	cBcomp	2	A	mp	bhis	NA	1.18135977954784e-05	0.0118135977954784	11.8135977954784	11813.5977954784	-0.00558171374971271	cB_comp_1mp_2	0	Other
A2	Co	cB_comp_1mp	2.63889850894806e-05	cBcomp	cBcomp	2	A	mp	bhis	NA	4.550463649464e-08	4.550463649464e-05	0.04550463649464	45.50463649464	-0.000574087588306867	cB_comp_1mp_2	0	Other
A2	Ni	cB_comp_1mp	1.84410895115398e-06	cBcomp	cBcomp	2	A	mp	bhis	NA	3.17994448040462e-09	3.17994448040462e-06	0.00317994448040462	3.17994448040462	-0.000171890850304586	cB_comp_1mp_2	0	Other
A2	Cu	cB_comp_1mp	0.000890885809631286	cBcomp	cBcomp	2	A	mp	bhis	NA	1.53622561792515e-06	0.00153622561792515	1.53622561792515	1536.22561792515	0.00121219007925736	cB_comp_1mp_2	0	Other
A2	Zn	cB_comp_1mp	0.000398345559131402	cBcomp	cBcomp	2	A	mp	bhis	NA	6.8689909089207e-07	0.00068689909089207	0.68689909089207	686.89909089207	-0.0382489450702998	cB_comp_1mp_2	0	Other
A2	As	cB_comp_1mp	4.99537551365899e-06	cBcomp	cBcomp	2	A	mp	bhis	NA	8.61392532272458e-09	8.61392532272458e-06	0.00861392532272458	8.61392532272458	-0.000126047495408124	cB_comp_1mp_2	0	Other
A2	Mo	cB_comp_1mp	7.35928059564332e-06	cBcomp	cBcomp	2	A	mp	bhis	NA	1.26901958234196e-08	1.26901958234196e-05	0.0126901958234196	12.6901958234196	-0.000149775369214443	cB_comp_1mp_2	0	Other
A2	Se	cB_comp_1mp	3.21926599849321e-06	cBcomp	cBcomp	2	A	mp	bhis	NA	5.55123770559043e-09	5.55123770559043e-06	0.00555123770559043	5.55123770559043	-0.000162587248955281	cB_comp_1mp_2	0	Other
A2	Cd	cB_comp_1mp	2.19726015537888e-06	cBcomp	cBcomp	2	A	mp	bhis	NA	3.78891133234713e-09	3.78891133234713e-06	0.00378891133234713	3.78891133234713	-1.43402851228876e-06	cB_comp_1mp_2	0	Other
A3	Na	cB_comp_1mp	0.131303687791051	cBcomp	cBcomp	3	A	mp	bhis	NA	0.000226417445122558	0.226417445122558	226.417445122558	226417.445122558	-129.243136111091	cB_comp_1mp_3	0	Other
A3	Mg	cB_comp_1mp	0.13525322205485	cBcomp	cBcomp	3	A	mp	bhis	NA	0.000233227942774814	0.233227942774814	233.227942774814	233227.942774814	-0.709228220930432	cB_comp_1mp_3	0	Other
A3	P	cB_comp_1mp	1	cBcomp	cBcomp	3	A	mp	bhis	NA	0.00172437993883969	1.72437993883969	1724.37993883969	1724379.93883969	-23.2948028606744	cB_comp_1mp_3	0	Other
A3	S	cB_comp_1mp	0.175961333302403	cBcomp	cBcomp	3	A	mp	bhis	NA	0.000303424193158148	0.303424193158148	303.424193158148	303424.193158148	-12.8635556020856	cB_comp_1mp_3	0	Other
A3	K	cB_comp_1mp	0.781128710558407	cBcomp	cBcomp	3	A	mp	bhis	NA	0.00134696267813863	1.34696267813863	1346.96267813863	1346962.67813863	-31.4067952809965	cB_comp_1mp_3	0	Other
A3	Ca	cB_comp_1mp	0.00393894788499101	cBcomp	cBcomp	3	A	mp	bhis	NA	6.79224271301354e-06	0.00679224271301354	6.79224271301354	6792.24271301354	-0.370690511998788	cB_comp_1mp_3	0	Other
A3	V	cB_comp_1mp	4.61711802430806e-06	cBcomp	cBcomp	3	A	mp	bhis	NA	7.96166569637198e-09	7.96166569637198e-06	0.00796166569637198	7.96166569637198	-0.00425410891487919	cB_comp_1mp_3	0	Other
A3	Cr	cB_comp_1mp	3.08500553522157e-06	cBcomp	cBcomp	3	A	mp	bhis	NA	5.31972165614548e-09	5.31972165614548e-06	0.00531972165614548	5.31972165614548	-0.000349143774077308	cB_comp_1mp_3	0	Other
A3	Mn	cB_comp_1mp	6.06260768163294e-05	cBcomp	cBcomp	3	A	mp	bhis	NA	1.04542390632633e-07	0.000104542390632633	0.104542390632633	104.542390632633	-0.00115406929872469	cB_comp_1mp_3	0	Other
A3	Fe	cB_comp_1mp	0.00637710928356425	cBcomp	cBcomp	3	A	mp	bhis	NA	1.09965593163666e-05	0.0109965593163666	10.9965593163666	10996.5593163666	-0.00639875222882452	cB_comp_1mp_3	0	Other
A3	Co	cB_comp_1mp	2.38490399609987e-05	cBcomp	cBcomp	3	A	mp	bhis	NA	4.11248060693322e-08	4.11248060693322e-05	0.0411248060693322	41.1248060693322	-0.000578467418732175	cB_comp_1mp_3	0	Other
A3	Ni	cB_comp_1mp	4.84549247374734e-07	cBcomp	cBcomp	3	A	mp	bhis	NA	8.35547001552863e-10	8.35547001552863e-07	0.000835547001552863	0.835547001552863	-0.000174235247783437	cB_comp_1mp_3	0	Other
A3	Cu	cB_comp_1mp	0.000657160112939101	cBcomp	cBcomp	3	A	mp	bhis	NA	1.13319371535781e-06	0.00113319371535781	1.13319371535781	1133.19371535781	0.00080915817669002	cB_comp_1mp_3	0	Other
A3	Zn	cB_comp_1mp	0.000408876028668891	cBcomp	cBcomp	3	A	mp	bhis	NA	7.05057621309078e-07	0.000705057621309078	0.705057621309078	705.057621309078	-0.0382307865398828	cB_comp_1mp_3	0	Other
A3	As	cB_comp_1mp	4.32985093963362e-06	cBcomp	cBcomp	3	A	mp	bhis	NA	7.4663080984704e-09	7.4663080984704e-06	0.0074663080984704	7.4663080984704	-0.000127195112632378	cB_comp_1mp_3	0	Other
A3	Mo	cB_comp_1mp	6.82496561490426e-06	cBcomp	cBcomp	3	A	mp	bhis	NA	1.17688337896116e-08	1.17688337896116e-05	0.0117688337896116	11.7688337896116	-0.000150696731248251	cB_comp_1mp_3	0	Other
A3	Se	cB_comp_1mp	2.62081584698312e-06	cBcomp	cBcomp	3	A	mp	bhis	NA	4.51928226993084e-09	4.51928226993084e-06	0.00451928226993084	4.51928226993084	-0.00016361920439094	cB_comp_1mp_3	0	Other
A3	Cd	cB_comp_1mp	1.95012178662951e-06	cBcomp	cBcomp	3	A	mp	bhis	NA	3.36275088715814e-09	3.36275088715814e-06	0.00336275088715814	3.36275088715814	-1.86018895747775e-06	cB_comp_1mp_3	0	Other
A1	Na	cB_comp_1atcell	37.775108284043	cBcomp	cBcomp	1	A	atcell	bhis	39.226488353108	0.0651386389125008	65.1386389125008	65138.6389125008	65138638.9125008	-64.3309146437132	cB_comp_1atcell_1	5.28284271038743	Na
A1	Mg	cB_comp_1atcell	43.6785456558226	cBcomp	cBcomp	1	A	atcell	bhis	45.356745229307	0.0753184078865941	75.3184078865941	75318.4078865941	75318407.8865941	74.3759517228888	cB_comp_1atcell_1	6.10843746053957	Mg
A1	P	cB_comp_1atcell	321.229894323353	cBcomp	cBcomp	1	A	atcell	bhis	333.572060564229	0.553922385526784	553.922385526784	553922.385526784	553922385.526784	528.90320272727	cB_comp_1atcell_1	44.9239481413082	P
A1	S	cB_comp_1atcell	55.0521083007976	cBcomp	cBcomp	1	A	atcell	bhis	57.1672983393537	0.0949307511447254	94.9307511447254	94930.7511447254	94930751.1447254	81.7637713494816	cB_comp_1atcell_1	7.69902833478259	S
A1	K	cB_comp_1atcell	253.087525441321	cBcomp	cBcomp	1	A	atcell	bhis	262.811552898568	0.436419051641595	436.419051641595	436419.051641595	436419051.641595	403.66529368246	cB_comp_1atcell_1	35.3942490068907	K
A1	Ca	cB_comp_1atcell	1.52854213063086	cBcomp	cBcomp	1	A	atcell	bhis	1.58727116368729	0.00263578738573113	2.63578738573113	2635.78738573113	2635787.38573113	2.25830463101933	cB_comp_1atcell_1	0.21376636677265	Other
A1	V	cB_comp_1atcell	0.00172296068982706	cBcomp	cBcomp	1	A	atcell	bhis	0.00178915959483599	2.97103884894718e-06	0.00297103884894718	2.97103884894718	2971.03884894718	-0.00129103173162838	cB_comp_1atcell_1	0.000240955770453262	Other
A1	Cr	cB_comp_1atcell	0.00102142403821607	cBcomp	cBcomp	1	A	atcell	bhis	0.00106066878319426	1.76132312054841e-06	0.00176132312054841	1.76132312054841	1761.32312054841	0.00140685962481496	cB_comp_1atcell_1	0.000142845984554957	Other
A1	Mn	cB_comp_1atcell	0.0229819326768762	cBcomp	cBcomp	1	A	atcell	bhis	0.0238649352823221	3.96295836637696e-05	0.0396295836637696	39.6295836637696	39629.5836637696	0.0383709719744123	cB_comp_1atcell_1	0.00321401952311374	Other
A1	Fe	cB_comp_1atcell	2.2400281925134	cBcomp	cBcomp	1	A	atcell	bhis	2.326093657854	0.00386265967760544	3.86265967760544	3862.65967760544	3862659.67760544	3.84526436606025	cB_comp_1atcell_1	0.313267576068883	Other
A1	Co	cB_comp_1atcell	0.00943205515639401	cBcomp	cBcomp	1	A	atcell	bhis	0.00979444979895536	1.62644466937153e-05	0.0162644466937153	16.2644466937153	16264.4466937153	0.0156448544689138	cB_comp_1atcell_1	0.00131907136975638	Other
A1	Ni	cB_comp_1atcell	0.000211665980754597	cBcomp	cBcomp	1	A	atcell	bhis	0.000219798526224919	3.64992570948055e-07	0.000364992570948055	0.364992570948055	364.992570948055	0.000189921776163065	cB_comp_1atcell_1	2.96014527624472e-05	Other
A1	Cu	cB_comp_1atcell	0.283574570430461	cBcomp	cBcomp	1	A	atcell	bhis	0.294469958910136	0.00048899030041537	0.48899030041537	488.99030041537	488990.30041537	0.488666264876702	cB_comp_1atcell_1	0.0396578572584166	Other
A1	Zn	cB_comp_1atcell	0.136523551205493	cBcomp	cBcomp	1	A	atcell	bhis	0.141769004367075	0.000235418472877906	0.235418472877906	235.418472877906	235418.472877906	0.196482628716714	cB_comp_1atcell_1	0.0190927962895293	Other
A1	As	cB_comp_1atcell	0.00150039544009212	cBcomp	cBcomp	1	A	atcell	bhis	0.00155804303228673	2.5872517972214e-06	0.0025872517972214	2.5872517972214	2587.2517972214	0.00245259037649055	cB_comp_1atcell_1	0.000209830056707937	Other
A1	Mo	cB_comp_1atcell	0.00244364704059787	cBcomp	cBcomp	1	A	atcell	bhis	0.00253753586770287	4.21377593441194e-06	0.00421377593441194	4.21377593441194	4213.77593441194	0.00405131036937408	cB_comp_1atcell_1	0.00034174363864459	Other
A1	Se	cB_comp_1atcell	0.000869121953427361	cBcomp	cBcomp	1	A	atcell	bhis	0.000902515008751153	1.49869646089531e-06	0.00149869646089531	1.49869646089531	1498.69646089531	0.00133055797423444	cB_comp_1atcell_1	0.000121546562926491	Other
A1	Cd	cB_comp_1atcell	0.000644515184787477	cBcomp	cBcomp	1	A	atcell	bhis	0.000669278488875884	1.11138905492508e-06	0.00111138905492508	1.11138905492508	1111.38905492508	0.00110616611508044	cB_comp_1atcell_1	9.013534309647e-05	Other
A2	Na	cB_comp_1atcell	34.193384697229	cBcomp	cBcomp	2	A	atcell	bhis	35.5071492183063	0.0589623866129298	58.9623866129298	58962.3866129298	58962386.6129298	-70.5071669432841	cB_comp_1atcell_2	4.83035206116431	Na
A2	Mg	cB_comp_1atcell	44.0579101202438	cBcomp	cBcomp	2	A	atcell	bhis	45.7506854831192	0.0759725763585506	75.9725763585506	75972.5763585506	75972576.3585506	75.0301201948454	cB_comp_1atcell_2	6.22387104535919	Mg
A2	P	cB_comp_1atcell	317.305466264361	cBcomp	cBcomp	2	A	atcell	bhis	329.496849703386	0.547155180510439	547.155180510439	547155.180510439	547155180.510439	522.135997710925	cB_comp_1atcell_2	44.8243754328587	P
A2	S	cB_comp_1atcell	53.0113532095143	cBcomp	cBcomp	2	A	atcell	bhis	55.0481341739505	0.0914117140052317	91.4117140052317	91411.7140052317	91411714.0052317	78.2447342099879	cB_comp_1atcell_2	7.48868535560442	S
A2	K	cB_comp_1atcell	255.217623945367	cBcomp	cBcomp	2	A	atcell	bhis	265.023493193528	0.440092150769724	440.092150769724	440092.150769724	440092150.769724	407.338392810589	cB_comp_1atcell_2	36.05349358614	K
A2	Ca	cB_comp_1atcell	1.47873203999802	cBcomp	cBcomp	2	A	atcell	bhis	1.53554728971757	0.00254989586469208	2.54989586469208	2549.89586469208	2549895.86469208	2.17241310998028	cB_comp_1atcell_2	0.208894101024547	Other
A2	V	cB_comp_1atcell	0.00130658538525223	cBcomp	cBcomp	2	A	atcell	bhis	0.00135678648520481	2.25304962671007e-06	0.00225304962671007	2.25304962671007	2253.04962671007	-0.00200902095386549	cB_comp_1atcell_2	0.000184575685169059	Other
A2	Cr	cB_comp_1atcell	0.00176429196532103	cBcomp	cBcomp	2	A	atcell	bhis	0.00183207888403015	3.04230967125564e-06	0.00304230967125564	3.04230967125564	3042.30967125564	0.00268784617552219	cB_comp_1atcell_2	0.000249233920731887	Other
A2	Mn	cB_comp_1atcell	0.020918496991408	cBcomp	cBcomp	2	A	atcell	bhis	0.0217222190980353	3.60714365626624e-05	0.0360714365626624	36.0714365626624	36071.4365626624	0.0348128248733051	cB_comp_1atcell_2	0.00295506589808571	Other
A2	Fe	cB_comp_1atcell	2.17383598145791	cBcomp	cBcomp	2	A	atcell	bhis	2.2573582361972	0.00374851915675391	3.74851915675391	3748.51915675391	3748519.15675391	3.73112384520872	cB_comp_1atcell_2	0.30708843849902	Other
A2	Co	cB_comp_1atcell	0.0083733692180609	cBcomp	cBcomp	2	A	atcell	bhis	0.00869508745385348	1.4438869900122e-05	0.014438869900122	14.438869900122	14438.869900122	0.0138192776753205	cB_comp_1atcell_2	0.00118286977494299	Other
A2	Ni	cB_comp_1atcell	0.000585145850588195	cBcomp	cBcomp	2	A	atcell	bhis	0.000607628089915051	1.00901376604957e-06	0.00100901376604957	1.00901376604957	1009.01376604957	0.00083394297126458	cB_comp_1atcell_2	8.26610319656212e-05	Other
A2	Cu	cB_comp_1atcell	0.282682937213358	cBcomp	cBcomp	2	A	atcell	bhis	0.293544067718959	0.000487452785982995	0.487452785982995	487.452785982995	487452.785982995	0.487128750444327	cB_comp_1atcell_2	0.0399333999987191	Other
A2	Zn	cB_comp_1atcell	0.126397223374527	cBcomp	cBcomp	2	A	atcell	bhis	0.131253606827131	0.000217956836312074	0.217956836312074	217.956836312074	217956.836312074	0.179020992150882	cB_comp_1atcell_2	0.017855590894518	Other
A2	As	cB_comp_1atcell	0.00158505995652714	cBcomp	cBcomp	2	A	atcell	bhis	0.00164596049483607	2.73324559089351e-06	0.00273324559089351	2.73324559089351	2733.24559089351	0.00259858417016266	cB_comp_1atcell_2	0.00022391458745236	Other
A2	Mo	cB_comp_1atcell	0.00233513996077087	cBcomp	cBcomp	2	A	atcell	bhis	0.00242485977234774	4.02666850273619e-06	0.00402666850273619	4.02666850273619	4026.66850273619	0.00386420293769833	cB_comp_1atcell_2	0.000329875156334868	Other
A2	Se	cB_comp_1atcell	0.00102149069868089	cBcomp	cBcomp	2	A	atcell	bhis	0.00106073800486074	1.76143806851667e-06	0.00176143806851667	1.76143806851667	1761.43806851667	0.0015932995818558	cB_comp_1atcell_2	0.000144301587734696	Other
A2	Cd	cB_comp_1atcell	0.000697202658106599	cBcomp	cBcomp	2	A	atcell	bhis	0.000723990299176115	1.20224227694473e-06	0.00120224227694473	1.20224227694473	1202.24227694473	0.00119701933710009	cB_comp_1atcell_2	9.84908141283648e-05	Other
A3	Na	cB_comp_1atcell	56.8215951256955	cBcomp	cBcomp	3	A	atcell	bhis	59.0047716777732	0.0979820187276206	97.9820187276206	97982.0187276206	97982018.7276206	-31.4875348285933	cB_comp_1atcell_3	5.87452412369714	Na
A3	Mg	cB_comp_1atcell	58.5307537993636	cBcomp	cBcomp	3	A	atcell	bhis	60.7795989609176	0.100929257656788	100.929257656788	100929.257656788	100929257.656788	99.9868014930828	cB_comp_1atcell_3	6.05122620038964	Mg
A3	P	cB_comp_1atcell	432.749422972173	cBcomp	cBcomp	3	A	atcell	bhis	449.37634784234	0.746224423517668	746.224423517668	746224.423517668	746224423.517668	721.205240718154	cB_comp_1atcell_3	44.739978156939	P
A3	S	cB_comp_1atcell	76.1471654520292	cBcomp	cBcomp	3	A	atcell	bhis	79.0728613209025	0.131306644504986	131.306644504986	131306.644504986	131306644.504986	118.139664709742	cB_comp_1atcell_3	7.87250620841538	S
A3	K	cB_comp_1atcell	338.032998761148	cBcomp	cBcomp	3	A	atcell	bhis	351.020767145533	0.582897321729546	582.897321729546	582897.321729546	582897321.729546	550.143563770411	cB_comp_1atcell_3	34.947681448141	K
A3	Ca	cB_comp_1atcell	1.70457742434732	cBcomp	cBcomp	3	A	atcell	bhis	1.77007001489857	0.00293933911474356	2.93933911474356	2939.33911474356	2939339.11474356	2.56185636003176	cB_comp_1atcell_3	0.176228442335819	Other
A3	V	cB_comp_1atcell	0.00199805516081373	cBcomp	cBcomp	3	A	atcell	bhis	0.0020748236353206	3.44540623600232e-06	0.00344540623600232	3.44540623600232	3445.40623600232	-0.000816664344573242	cB_comp_1atcell_3	0.000206569759555552	Other
A3	Cr	cB_comp_1atcell	0.00133503436523309	cBcomp	cBcomp	3	A	atcell	bhis	0.00138632852049127	2.30210647706953e-06	0.00230210647706953	2.30210647706953	2302.10647706953	0.00194764298133608	cB_comp_1atcell_3	0.000138023080259849	Other
A3	Mn	cB_comp_1atcell	0.0262358997593332	cBcomp	cBcomp	3	A	atcell	bhis	0.0272439249837312	4.52406592224032e-05	0.0452406592224032	45.2406592224032	45240.6592224032	0.0439820475330459	cB_comp_1atcell_3	0.00271240935250348	Other
A3	Fe	cB_comp_1atcell	2.75969036269292	cBcomp	cBcomp	3	A	atcell	bhis	2.86572207963958	0.0047587546988369	4.7587546988369	4758.7546988369	4758754.6988369	4.74135938729171	cB_comp_1atcell_3	0.285311730051077	Other
A3	Co	cB_comp_1atcell	0.0103206582815625	cBcomp	cBcomp	3	A	atcell	bhis	0.0107171944772196	1.7796736096346e-05	0.017796736096346	17.796736096346	17796.736096346	0.0171771438715445	cB_comp_1atcell_3	0.00106700552691904	Other
A3	Ni	cB_comp_1atcell	0.000209688407203017	cBcomp	cBcomp	3	A	atcell	bhis	0.000217744971135012	3.61582482788131e-07	0.000361582482788131	0.361582482788131	361.582482788131	0.000186511688003141	cB_comp_1atcell_3	2.16787227435068e-05	Other
A3	Cu	cB_comp_1atcell	0.284385659674724	cBcomp	cBcomp	3	A	atcell	bhis	0.295312211500233	0.000490388926436786	0.490388926436786	490.388926436786	490388.926436786	0.490064890898118	cB_comp_1atcell_3	0.0294013290985069	Other
A3	Zn	cB_comp_1atcell	0.176940865473616	cBcomp	cBcomp	3	A	atcell	bhis	0.183739216483506	0.000305113278783636	0.305113278783636	305.113278783636	305113.278783636	0.266177434622444	cB_comp_1atcell_3	0.0182931045915421	Other
A3	As	cB_comp_1atcell	0.00187374049568197	cBcomp	cBcomp	3	A	atcell	bhis	0.00194573260195428	3.23104052134553e-06	0.00323104052134553	3.23104052134553	3231.04052134553	0.00309637910061468	cB_comp_1atcell_3	0.00019371743646201	Other
A3	Mo	cB_comp_1atcell	0.00295349993165474	cBcomp	cBcomp	3	A	atcell	bhis	0.00306697812217523	5.09295603150984e-06	0.00509295603150984	5.09295603150984	5092.95603150984	0.00493049046647198	cB_comp_1atcell_3	0.000305348812532676	Other
A3	Se	cB_comp_1atcell	0.00113415654549827	cBcomp	cBcomp	3	A	atcell	bhis	0.0011777326536846	1.95571679456095e-06	0.00195571679456095	1.95571679456095	1955.71679456095	0.00178757830790008	cB_comp_1atcell_3	0.000117255243747385	Other
A3	Cd	cB_comp_1atcell	0.000843914077889383	cBcomp	cBcomp	3	A	atcell	bhis	0.000876338606323347	1.45522850601685e-06	0.00145522850601685	1.45522850601685	1455.22850601685	0.00145000556617221	cB_comp_1atcell_3	8.72484061371751e-05	Other
B1	Na	cB_comp_2mp	0.106267406925197	cBcomp	cBcomp	1	B	mp	bhis	NA	0.000183245384654324	0.183245384654324	183.245384654324	183245.384654324	-129.28630817156	cB_comp_2mp_1	0	Other
B1	Mg	cB_comp_2mp	0.12633228559537	cBcomp	cBcomp	1	B	mp	bhis	NA	0.000217844858908422	0.217844858908422	217.844858908422	217844.858908422	-0.724611304796824	cB_comp_2mp_1	0	Other
B1	P	cB_comp_2mp	1	cBcomp	cBcomp	1	B	mp	bhis	NA	0.00172437993883969	1.72437993883969	1724.37993883969	1724379.93883969	-23.2948028606744	cB_comp_2mp_1	0	Other
B1	S	cB_comp_2mp	0.173479039839229	cBcomp	cBcomp	1	B	mp	bhis	NA	0.000299143776107938	0.299143776107938	299.143776107938	299143.776107938	-12.8678360191358	cB_comp_2mp_1	0	Other
B1	K	cB_comp_2mp	0.736457280844588	cBcomp	cBcomp	1	B	mp	bhis	NA	0.00126993216090084	1.26993216090084	1269.93216090084	1269932.16090084	-31.4838257982343	cB_comp_2mp_1	0	Other
B1	Ca	cB_comp_2mp	0.00550782466279551	cBcomp	cBcomp	1	B	mp	bhis	NA	9.49758235517108e-06	0.00949758235517108	9.49758235517108	9497.58235517108	-0.36798517235663	cB_comp_2mp_1	0	Other
B1	V	cB_comp_2mp	7.51312833179447e-06	cBcomp	cBcomp	1	B	mp	bhis	NA	1.29554877732745e-08	1.29554877732745e-05	0.0129554877732745	12.9554877732745	-0.00424911509280229	cB_comp_2mp_1	0	Other
B1	Cr	cB_comp_2mp	1.12601514350486e-05	cBcomp	cBcomp	1	B	mp	bhis	NA	1.94167792428947e-08	1.94167792428947e-05	0.0194167792428947	19.4167792428947	-0.000335046716490559	cB_comp_2mp_1	0	Other
B1	Mn	cB_comp_2mp	0.000113564736962222	cBcomp	cBcomp	1	B	mp	bhis	NA	1.95828754177262e-07	0.000195828754177262	0.195828754177262	195.828754177262	-0.00106278293518007	cB_comp_2mp_1	0	Other
B1	Fe	cB_comp_2mp	0.00759762008338686	cBcomp	cBcomp	1	B	mp	bhis	NA	1.31011836547178e-05	0.0131011836547178	13.1011836547178	13101.1836547178	-0.00429412789047331	cB_comp_2mp_1	0	Other
B1	Co	cB_comp_2mp	2.87211675787788e-05	cBcomp	cBcomp	1	B	mp	bhis	NA	4.95262051928991e-08	4.95262051928991e-05	0.0495262051928991	49.5262051928991	-0.000570066019608608	cB_comp_2mp_1	0	Other
B1	Ni	cB_comp_2mp	3.7865057353364e-06	cBcomp	cBcomp	1	B	mp	bhis	NA	6.52937452831552e-09	6.52937452831552e-06	0.00652937452831552	6.52937452831552	-0.000168541420256675	cB_comp_2mp_1	0	Other
B1	Cu	cB_comp_2mp	0.00130650200930129	cBcomp	cBcomp	1	B	mp	bhis	NA	2.25290585489289e-06	0.00225290585489289	2.25290585489289	2252.90585489289	0.0019288703162251	cB_comp_2mp_1	0	Other
B1	Zn	cB_comp_2mp	0.000440788958213671	cBcomp	cBcomp	1	B	mp	bhis	NA	7.60087636805701e-07	0.000760087636805701	0.760087636805701	760.087636805701	-0.0381757565243862	cB_comp_2mp_1	0	Other
B1	As	cB_comp_2mp	1.31909392724229e-05	cBcomp	cBcomp	1	B	mp	bhis	NA	2.27461910558187e-08	2.27461910558187e-05	0.0227461910558187	22.7461910558187	-0.00011191522967503	cB_comp_2mp_1	0	Other
B1	Mo	cB_comp_2mp	9.03024710926995e-06	cBcomp	cBcomp	1	B	mp	bhis	NA	1.55715769579902e-08	1.55715769579902e-05	0.0155715769579902	15.5715769579902	-0.000146893988079872	cB_comp_2mp_1	0	Other
B1	Se	cB_comp_2mp	2.92781322878745e-06	cBcomp	cBcomp	1	B	mp	bhis	NA	5.04866239639055e-09	5.04866239639055e-06	0.00504866239639055	5.04866239639055	-0.000163089824264481	cB_comp_2mp_1	0	Other
B1	Cd	cB_comp_2mp	3.18754028804359e-06	cBcomp	cBcomp	1	B	mp	bhis	NA	5.49653052694566e-09	5.49653052694566e-06	0.00549653052694566	5.49653052694566	2.73590682309772e-07	cB_comp_2mp_1	0	Other
B2	Na	cB_comp_2mp	0.0881473213316669	cBcomp	cBcomp	2	B	mp	bhis	NA	0.000151999472566783	0.151999472566783	151.999472566783	151999.472566783	-129.317554083647	cB_comp_2mp_2	0	Other
B2	Mg	cB_comp_2mp	0.160691174784059	cBcomp	cBcomp	2	B	mp	bhis	NA	0.000277092638146214	0.277092638146214	277.092638146214	277092.638146214	-0.665363525559032	cB_comp_2mp_2	0	Other
B2	P	cB_comp_2mp	1	cBcomp	cBcomp	2	B	mp	bhis	NA	0.00172437993883969	1.72437993883969	1724.37993883969	1724379.93883969	-23.2948028606744	cB_comp_2mp_2	0	Other
B2	S	cB_comp_2mp	0.160847479516134	cBcomp	cBcomp	2	B	mp	bhis	NA	0.00027736216689055	0.27736216689055	277.36216689055	277362.16689055	-12.8896176283532	cB_comp_2mp_2	0	Other
B2	K	cB_comp_2mp	0.869004485066267	cBcomp	cBcomp	2	B	mp	bhis	NA	0.00149849390080999	1.49849390080999	1498.49390080999	1498493.90080999	-31.2552640583252	cB_comp_2mp_2	0	Other
B2	Ca	cB_comp_2mp	0.00615072761870128	cBcomp	cBcomp	2	B	mp	bhis	NA	1.06061913149557e-05	0.0106061913149557	10.6061913149557	10606.1913149557	-0.366876563396846	cB_comp_2mp_2	0	Other
B2	V	cB_comp_2mp	6.04073901049659e-06	cBcomp	cBcomp	2	B	mp	bhis	NA	1.04165291654666e-08	1.04165291654666e-05	0.0104165291654666	10.4165291654666	-0.0042516540514101	cB_comp_2mp_2	0	Other
B2	Cr	cB_comp_2mp	7.75827857630193e-06	cBcomp	cBcomp	2	B	mp	bhis	NA	1.33782199369048e-08	1.33782199369048e-05	0.0133782199369048	13.3782199369048	-0.000341085275796549	cB_comp_2mp_2	0	Other
B2	Mn	cB_comp_2mp	0.00013009485622119	cBcomp	cBcomp	2	B	mp	bhis	NA	2.24332960214054e-07	0.000224332960214054	0.224332960214054	224.332960214054	-0.00103427872914327	cB_comp_2mp_2	0	Other
B2	Fe	cB_comp_2mp	0.00780526492074683	cBcomp	cBcomp	2	B	mp	bhis	NA	1.3459242246665e-05	0.013459242246665	13.459242246665	13459.242246665	-0.00393606929852612	cB_comp_2mp_2	0	Other
B2	Co	cB_comp_2mp	2.91241442388131e-05	cBcomp	cBcomp	2	B	mp	bhis	NA	5.02210900612829e-08	5.02210900612829e-05	0.0502210900612829	50.2210900612829	-0.000569371134740224	cB_comp_2mp_2	0	Other
B2	Ni	cB_comp_2mp	1.79149396052786e-06	cBcomp	cBcomp	2	B	mp	bhis	NA	3.08921624608671e-09	3.08921624608671e-06	0.00308921624608671	3.08921624608671	-0.000171981578538904	cB_comp_2mp_2	0	Other
B2	Cu	cB_comp_2mp	0.00136168481336336	cBcomp	cBcomp	2	B	mp	bhis	NA	2.34806197518645e-06	0.00234806197518645	2.34806197518645	2348.06197518645	0.00202402643651866	cB_comp_2mp_2	0	Other
B2	Zn	cB_comp_2mp	0.000431190414709286	cBcomp	cBcomp	2	B	mp	bhis	NA	7.4353610094466e-07	0.00074353610094466	0.74353610094466	743.53610094466	-0.0381923080602472	cB_comp_2mp_2	0	Other
B2	As	cB_comp_2mp	1.27989817092322e-05	cBcomp	cBcomp	2	B	mp	bhis	NA	2.20703072969762e-08	2.20703072969762e-05	0.0220703072969762	22.0703072969762	-0.000112591113433872	cB_comp_2mp_2	0	Other
B2	Mo	cB_comp_2mp	9.44533504522737e-06	cBcomp	cBcomp	2	B	mp	bhis	NA	1.62873462676096e-08	1.62873462676096e-05	0.0162873462676096	16.2873462676096	-0.000146178218770253	cB_comp_2mp_2	0	Other
B2	Se	cB_comp_2mp	2.92961861576255e-06	cBcomp	cBcomp	2	B	mp	bhis	NA	5.05177556947224e-09	5.05177556947224e-06	0.00505177556947224	5.05177556947224	-0.000163086711091399	cB_comp_2mp_2	0	Other
B2	Cd	cB_comp_2mp	3.38383243276434e-06	cBcomp	cBcomp	2	B	mp	bhis	NA	5.83501276345394e-09	5.83501276345394e-06	0.00583501276345394	5.83501276345394	6.12072918818052e-07	cB_comp_2mp_2	0	Other
B3	Na	cB_comp_2mp	0.0841651474672621	cBcomp	cBcomp	3	B	mp	bhis	NA	0.000145132691842031	0.145132691842031	145.132691842031	145132.691842031	-129.324420864372	cB_comp_2mp_3	0	Other
B3	Mg	cB_comp_2mp	0.122964529814653	cBcomp	cBcomp	3	B	mp	bhis	NA	0.000212037568401242	0.212037568401242	212.037568401242	212037.568401242	-0.730418595304004	cB_comp_2mp_3	0	Other
B3	P	cB_comp_2mp	1	cBcomp	cBcomp	3	B	mp	bhis	NA	0.00172437993883969	1.72437993883969	1724.37993883969	1724379.93883969	-23.2948028606744	cB_comp_2mp_3	0	Other
B3	S	cB_comp_2mp	0.181161024460762	cBcomp	cBcomp	3	B	mp	bhis	NA	0.000312390436279784	0.312390436279784	312.390436279784	312390.436279784	-12.854589358964	cB_comp_2mp_3	0	Other
B3	K	cB_comp_2mp	0.711434232848091	cBcomp	cBcomp	3	B	mp	bhis	NA	0.00122678291892705	1.22678291892705	1226.78291892705	1226782.91892705	-31.5269750402081	cB_comp_2mp_3	0	Other
B3	Ca	cB_comp_2mp	0.00527697116160211	cBcomp	cBcomp	3	B	mp	bhis	NA	9.09950320890226e-06	0.00909950320890226	9.09950320890226	9099.50320890226	-0.368383251502899	cB_comp_2mp_3	0	Other
B3	V	cB_comp_2mp	6.07440258633814e-06	cBcomp	cBcomp	3	B	mp	bhis	NA	1.04745779603174e-08	1.04745779603174e-05	0.0104745779603174	10.4745779603174	-0.00425159600261524	cB_comp_2mp_3	0	Other
B3	Cr	cB_comp_2mp	9.64589780793153e-06	cBcomp	cBcomp	3	B	mp	bhis	NA	1.66331926720949e-08	1.66331926720949e-05	0.0166331926720949	16.6331926720949	-0.000337830303061359	cB_comp_2mp_3	0	Other
B3	Mn	cB_comp_2mp	0.000130076173158654	cBcomp	cBcomp	3	B	mp	bhis	NA	2.24300743515821e-07	0.000224300743515821	0.224300743515821	224.300743515821	-0.00103431094584151	cB_comp_2mp_3	0	Other
B3	Fe	cB_comp_2mp	0.0072138426102521	cBcomp	cBcomp	3	B	mp	bhis	NA	1.24394054790657e-05	0.0124394054790657	12.4394054790657	12439.4054790657	-0.00495590606612542	cB_comp_2mp_3	0	Other
B3	Co	cB_comp_2mp	2.63416463933618e-05	cBcomp	cBcomp	3	B	mp	bhis	NA	4.5423006596722e-08	4.5423006596722e-05	0.045423006596722	45.423006596722	-0.000574169218204785	cB_comp_2mp_3	0	Other
B3	Ni	cB_comp_2mp	3.79906205043492e-06	cBcomp	cBcomp	3	B	mp	bhis	NA	6.55102638617716e-09	6.55102638617716e-06	0.00655102638617716	6.55102638617716	-0.000168519768398813	cB_comp_2mp_3	0	Other
B3	Cu	cB_comp_2mp	0.00118166178447616	cBcomp	cBcomp	3	B	mp	bhis	NA	2.03763387564421e-06	0.00203763387564421	2.03763387564421	2037.63387564421	0.00171359833697642	cB_comp_2mp_3	0	Other
B3	Zn	cB_comp_2mp	0.000411251282151514	cBcomp	cBcomp	3	B	mp	bhis	NA	7.09153460764172e-07	0.000709153460764172	0.709153460764172	709.153460764172	-0.0382266907004277	cB_comp_2mp_3	0	Other
B3	As	cB_comp_2mp	1.1727071157119e-05	cBcomp	cBcomp	3	B	mp	bhis	NA	2.02219262446815e-08	2.02219262446815e-05	0.0202219262446815	20.2219262446815	-0.000114439494486167	cB_comp_2mp_3	0	Other
B3	Mo	cB_comp_2mp	8.52533122733787e-06	cBcomp	cBcomp	3	B	mp	bhis	NA	1.4700910140385e-08	1.4700910140385e-05	0.014700910140385	14.700910140385	-0.000147764654897477	cB_comp_2mp_3	0	Other
B3	Se	cB_comp_2mp	2.44598280033172e-06	cBcomp	cBcomp	3	B	mp	bhis	NA	4.21780367163895e-09	4.21780367163895e-06	0.00421780367163895	4.21780367163895	-0.000163920682989232	cB_comp_2mp_3	0	Other
B3	Cd	cB_comp_2mp	3.30319204376846e-06	cBcomp	cBcomp	3	B	mp	bhis	NA	5.69595809440922e-09	5.69595809440922e-06	0.00569595809440922	5.69595809440922	4.73018249773332e-07	cB_comp_2mp_3	0	Other
B1	Na	cB_comp_2atcell	31.50790785986	cBcomp	cBcomp	1	B	atcell	bhis	32.7184920663136	0.0543316042283521	54.3316042283521	54331.6042283521	54331604.2283521	-75.1379493278619	cB_comp_2atcell_1	4.92530111561759	Na
B1	Mg	cB_comp_2atcell	37.4570729580927	cBcomp	cBcomp	1	B	atcell	bhis	38.8962336013424	0.0645902251765897	64.5902251765897	64590.2251765897	64590225.1765897	63.6477690128845	cB_comp_2atcell_1	5.8552717638004	Mg
B1	P	cB_comp_2atcell	296.496440174162	cBcomp	cBcomp	1	B	atcell	bhis	307.888307553647	0.511272513373708	511.272513373708	511272.513373708	511272513.373708	486.253330574194	cB_comp_2atcell_1	46.3481819885242	P
B1	S	cB_comp_2atcell	51.4359177571631	cBcomp	cBcomp	1	B	atcell	bhis	53.412167972132	0.0886950647162603	88.6950647162603	88695.0647162603	88695064.7162603	75.5280849210165	cB_comp_2atcell_1	8.04043810966303	S
B1	K	cB_comp_2atcell	218.356962110764	cBcomp	cBcomp	1	B	atcell	bhis	226.746585784801	0.376530364969779	376.530364969779	376530.364969779	376530364.969779	343.776607010644	cB_comp_2atcell_1	34.1334560793586	K
B1	Ca	cB_comp_2atcell	1.63305040562233	cBcomp	cBcomp	1	B	atcell	bhis	1.69579481373035	0.00281599935856916	2.81599935856916	2815.99935856916	2815999.35856916	2.43851660385736	cB_comp_2atcell_1	0.255277659832129	Other
B1	V	cB_comp_2atcell	0.0022276158049487	cBcomp	cBcomp	1	B	atcell	bhis	0.00231320436650956	3.84125600549578e-06	0.00384125600549578	3.84125600549578	3841.25600549578	-0.000420814575079783	cB_comp_2atcell_1	0.000348219839225148	Other
B1	Cr	cB_comp_2atcell	0.00333859481631388	cBcomp	cBcomp	1	B	atcell	bhis	0.00346686896813487	5.75700592516585e-06	0.00575700592516585	5.75700592516585	5757.00592516585	0.0054025424294324	cB_comp_2atcell_1	0.000521887547929973	Other
B1	Mn	cB_comp_2atcell	0.033671540238614	cBcomp	cBcomp	1	B	atcell	bhis	0.0349652546610737	5.80625284972994e-05	0.0580625284972994	58.0625284972994	58062.5284972994	0.0568039168079421	cB_comp_2atcell_1	0.00526351909620395	Other
B1	Fe	cB_comp_2atcell	2.25266730851993	cBcomp	cBcomp	1	B	atcell	bhis	2.33921838890958	0.00388445431569176	3.88445431569176	3884.45431569176	3884454.31569176	3.86705900414657	cB_comp_2atcell_1	0.35213587830448	Other
B1	Co	cB_comp_2atcell	0.00851572394475347	cBcomp	cBcomp	1	B	atcell	bhis	0.00884291167679488	1.46843435350297e-05	0.0146843435350297	14.6843435350297	14684.3435350297	0.0140647513102282	cB_comp_2atcell_1	0.00133117390186414	Other
B1	Ni	cB_comp_2atcell	0.00112268547122629	cBcomp	cBcomp	1	B	atcell	bhis	0.0011658208423949	1.9359363042094e-06	0.0019359363042094	1.9359363042094	1935.9363042094	0.00176086550942441	cB_comp_2atcell_1	0.000175497656921962	Other
B1	Cu	cB_comp_2atcell	0.387373194838223	cBcomp	cBcomp	1	B	atcell	bhis	0.402256692459214	0.000667978566023271	0.667978566023271	667.978566023271	667978.566023271	0.667654530484603	cB_comp_2atcell_1	0.0605539928954688	Other
B1	Zn	cB_comp_2atcell	0.130692356978431	cBcomp	cBcomp	1	B	atcell	bhis	0.135713766332742	0.000225363278533282	0.225363278533282	225.363278533282	225363.278533282	0.18642743437209	cB_comp_2atcell_1	0.0204297668538192	Other
B1	As	cB_comp_2atcell	0.00391106653682694	cBcomp	cBcomp	1	B	atcell	bhis	0.00406133596762923	6.74416467557161e-06	0.00674416467557161	6.74416467557161	6744.16467557161	0.00660950325484076	cB_comp_2atcell_1	0.000611376053997828	Other
B1	Mo	cB_comp_2atcell	0.00267743612179156	cBcomp	cBcomp	1	B	atcell	bhis	0.00278030749926434	4.61691713594211e-06	0.00461691713594211	4.61691713594211	4616.91713594211	0.00445445157090425	cB_comp_2atcell_1	0.000418535536421788	Other
B1	Se	cB_comp_2atcell	0.0008680861998303	cBcomp	cBcomp	1	B	atcell	bhis	0.000901439459844548	1.49691042817095e-06	0.00149691042817095	1.49691042817095	1496.91042817095	0.00132877194151008	cB_comp_2atcell_1	0.000135698820356249	Other
B1	Cd	cB_comp_2atcell	0.000945094348316648	cBcomp	cBcomp	1	B	atcell	bhis	0.000981406384544806	1.629701734548e-06	0.001629701734548	1.629701734548	1629.701734548	0.00162447879470336	cB_comp_2atcell_1	0.000147736697365997	Other
B2	Na	cB_comp_2atcell	26.9557200685449	cBcomp	cBcomp	2	B	atcell	bhis	27.9914019403374	0.0464819029231773	46.4819029231773	46481.9029231773	46481902.9231773	-82.9876506330367	cB_comp_2atcell_2	3.84143995468674	Na
B2	Mg	cB_comp_2atcell	49.1398520060145	cBcomp	cBcomp	2	B	atcell	bhis	51.0278837030264	0.0847357749967227	84.7357749967227	84735.7749967227	84735774.9967227	83.7933188330175	cB_comp_2atcell_2	7.00288437419907	Mg
B2	P	cB_comp_2atcell	305.803054038592	cBcomp	cBcomp	2	B	atcell	bhis	317.552496405599	0.527320651620058	527.320651620058	527320.651620058	527320651.620058	502.301468820544	cB_comp_2atcell_2	43.5797696022182	P
B2	S	cB_comp_2atcell	49.1876504704438	cBcomp	cBcomp	2	B	atcell	bhis	51.0775186608969	0.084818197709892	84.818197709892	84818.197709892	84818197.709892	71.6512179146482	cB_comp_2atcell_2	7.00969609841066	S
B2	K	cB_comp_2atcell	265.744225506499	cBcomp	cBcomp	2	B	atcell	bhis	275.954543620455	0.458244011325897	458.244011325897	458244.011325897	458244011.325897	425.490253366762	cB_comp_2atcell_2	37.8710152424822	K
B2	Ca	cB_comp_2atcell	1.88091129035837	cBcomp	cBcomp	2	B	atcell	bhis	1.95317891002946	0.00324340569583105	3.24340569583105	3243.40569583105	3243405.69583105	2.86592294111925	cB_comp_2atcell_2	0.268047292509002	Other
B2	V	cB_comp_2atcell	0.00184727643805992	cBcomp	cBcomp	2	B	atcell	bhis	0.00191825175291788	3.18540643128177e-06	0.00318540643128177	3.18540643128177	3185.40643128177	-0.00107666414929379	cB_comp_2atcell_2	0.000263254014304573	Other
B2	Cr	cB_comp_2atcell	0.00237250528271531	cBcomp	cBcomp	2	B	atcell	bhis	0.00246366072971476	4.09110051430547e-06	0.00409110051430547	4.09110051430547	4091.10051430547	0.00373663701857202	cB_comp_2atcell_2	0.000338103992865064	Other
B2	Mn	cB_comp_2atcell	0.0397834043471514	cBcomp	cBcomp	2	B	atcell	bhis	0.0413119463625664	6.86017043549757e-05	0.0686017043549757	68.6017043549757	68601.7043549757	0.0673430926656184	cB_comp_2atcell_2	0.00566950386055317	Other
B2	Fe	cB_comp_2atcell	2.38687385034467	cBcomp	cBcomp	2	B	atcell	bhis	2.47858136069021	0.0041158773840754	4.1158773840754	4115.8773840754	4115877.3840754	4.09848207253021	cB_comp_2atcell_2	0.340151646930423	Other
B2	Co	cB_comp_2atcell	0.00890625225448952	cBcomp	cBcomp	2	B	atcell	bhis	0.00924844470871186	1.53577627178875e-05	0.0153577627178875	15.3577627178875	15357.7627178875	0.014738170493086	cB_comp_2atcell_2	0.00126922349578925	Other
B2	Ni	cB_comp_2atcell	0.000547844324421112	cBcomp	cBcomp	2	B	atcell	bhis	0.000568893379461175	9.44691762638949e-07	0.000944691762638949	0.944691762638949	944.691762638949	0.000769620967853959	cB_comp_2atcell_2	7.80728940435695e-05	Other
B2	Cu	cB_comp_2atcell	0.416407374564486	cBcomp	cBcomp	2	B	atcell	bhis	0.432406411801127	0.000718044523083905	0.718044523083905	718.044523083905	718044.523083905	0.717720487545237	cB_comp_2atcell_2	0.0593419104372148	Other
B2	Zn	cB_comp_2atcell	0.131859345690267	cBcomp	cBcomp	2	B	atcell	bhis	0.136925592617099	0.000227375610456824	0.227375610456824	227.375610456824	227375.610456824	0.188439766295632	cB_comp_2atcell_2	0.0187911789277156	Other
B2	As	cB_comp_2atcell	0.00391396769526729	cBcomp	cBcomp	2	B	atcell	bhis	0.00406434859321629	6.74916737498553e-06	0.00674916737498553	6.74916737498553	6749.16737498553	0.00661450595425468	cB_comp_2atcell_2	0.000557776674031344	Other
B2	Mo	cB_comp_2atcell	0.00288841230324827	cBcomp	cBcomp	2	B	atcell	bhis	0.00299938972299924	4.98072023081907e-06	0.00498072023081907	4.98072023081907	4980.72023081907	0.00481825466578121	cB_comp_2atcell_2	0.000411625525086766	Other
B2	Se	cB_comp_2atcell	0.000895886319868499	cBcomp	cBcomp	2	B	atcell	bhis	0.000930307704951712	1.54484839746216e-06	0.00154484839746216	1.54484839746216	1544.84839746216	0.00137670991080129	cB_comp_2atcell_2	0.000127672104297301	Other
B2	Cd	cB_comp_2atcell	0.00103478629229417	cBcomp	cBcomp	2	B	atcell	bhis	0.00107454443644255	1.78436472341838e-06	0.00178436472341838	1.78436472341838	1784.36472341838	0.00177914178357374	cB_comp_2atcell_2	0.000147466637792384	Other
B3	Na	cB_comp_2atcell	25.5647026683312	cBcomp	cBcomp	3	B	atcell	bhis	26.5469394271352	0.0440832604236719	44.0832604236719	44083.2604236719	44083260.4236719	-85.3862931325421	cB_comp_2atcell_3	3.98130205495461	Na
B3	Mg	cB_comp_2atcell	37.3498025971558	cBcomp	cBcomp	3	B	atcell	bhis	38.7848417415948	0.0644052503181581	64.4052503181581	64405.2503181581	64405250.3181581	63.4627941544529	cB_comp_2atcell_3	5.81664679466082	Mg
B3	P	cB_comp_2atcell	303.744524160374	cBcomp	cBcomp	3	B	atcell	bhis	315.414874517522	0.523770963994557	523.770963994557	523770.963994557	523770963.994557	498.751781195043	cB_comp_2atcell_3	47.3034524950275	P
B3	S	cB_comp_2atcell	55.0266691712399	cBcomp	cBcomp	3	B	atcell	bhis	57.1408817977569	0.0948868844200546	94.8868844200546	94886.8844200546	94886884.4200546	81.7199046248109	cB_comp_2atcell_3	8.56954191453015	S
B3	K	cB_comp_2atcell	216.094252527844	cBcomp	cBcomp	3	B	atcell	bhis	224.39693928125	0.372628593957572	372.628593957572	372628.593957572	372628593.957572	339.874835998437	cB_comp_2atcell_3	33.6532954368659	K
B3	Ca	cB_comp_2atcell	1.60285109448885	cBcomp	cBcomp	3	B	atcell	bhis	1.66443519676931	0.00276392427228381	2.76392427228381	2763.92427228381	2763924.27228381	2.38644151757201	cB_comp_2atcell_3	0.249618954660475	Other
B3	V	cB_comp_2atcell	0.00184506652314582	cBcomp	cBcomp	3	B	atcell	bhis	0.00191595692953876	3.18159569833736e-06	0.00318159569833736	3.18159569833736	3181.59569833736	-0.0010804748822382	cB_comp_2atcell_3	0.000287340214178519	Other
B3	Cr	cB_comp_2atcell	0.00292988863976976	cBcomp	cBcomp	3	B	atcell	bhis	0.00304245964669757	5.05224119345328e-06	0.00505224119345328	5.05224119345328	5052.24119345328	0.00469777769771983	cB_comp_2atcell_3	0.000456284268729379	Other
B3	Mn	cB_comp_2atcell	0.0395099253206777	cBcomp	cBcomp	3	B	atcell	bhis	0.0410279598345563	6.8130122608031e-05	0.068130122608031	68.130122608031	68130.122608031	0.0668715109186737	cB_comp_2atcell_3	0.00615305207774535	Other
B3	Fe	cB_comp_2atcell	2.19116519101885	cBcomp	cBcomp	3	B	atcell	bhis	2.27535326170182	0.00377840129807675	3.77840129807675	3778.40129807675	3778401.29807675	3.76100598653156	cB_comp_2atcell_3	0.341239661220665	Other
B3	Co	cB_comp_2atcell	0.00800113084935251	cBcomp	cBcomp	3	B	atcell	bhis	0.00830854709174716	1.37969895246549e-05	0.0137969895246549	13.7969895246549	13796.9895246549	0.0131773972998534	cB_comp_2atcell_3	0.00124605081880921	Other
B3	Ni	cB_comp_2atcell	0.00115394429476509	cBcomp	cBcomp	3	B	atcell	bhis	0.00119828067992221	1.98983839243144e-06	0.00198983839243144	1.98983839243144	1989.83839243144	0.00181476759764645	cB_comp_2atcell_3	0.00017970875122841	Other
B3	Cu	cB_comp_2atcell	0.35892329644421	cBcomp	cBcomp	3	B	atcell	bhis	0.3727137034727	0.000618920131970608	0.618920131970608	618.920131970608	618920.131970608	0.61859609643194	cB_comp_2atcell_3	0.0558966820871575	Other
B3	Zn	cB_comp_2atcell	0.124915325007455	cBcomp	cBcomp	3	B	atcell	bhis	0.12971477155499	0.000215401480496496	0.215401480496496	215.401480496496	215401.480496496	0.176465636335304	cB_comp_2atcell_3	0.0194536054887733	Other
B3	As	cB_comp_2atcell	0.00356203364841395	cBcomp	cBcomp	3	B	atcell	bhis	0.00369889267748074	6.14229936479697e-06	0.00614229936479697	6.14229936479697	6142.29936479697	0.00600763794406612	cB_comp_2atcell_3	0.000554730953386584	Other
B3	Mo	cB_comp_2atcell	0.00258952267695732	cBcomp	cBcomp	3	B	atcell	bhis	0.00268901627929109	4.46532095531566e-06	0.00446532095531566	4.46532095531566	4465.32095531566	0.0043028553902778	cB_comp_2atcell_3	0.000403277600716752	Other
B3	Se	cB_comp_2atcell	0.000742953881791217	cBcomp	cBcomp	3	B	atcell	bhis	0.000771499358038647	1.28113476924385e-06	0.00128113476924385	1.28113476924385	1281.13476924385	0.00111299628258298	cB_comp_2atcell_3	0.000115703431199146	Other
B3	Cd	cB_comp_2atcell	0.00100332649554478	cBcomp	cBcomp	3	B	atcell	bhis	0.00104187590399251	1.73011608102376e-06	0.00173011608102376	1.73011608102376	1730.11608102376	0.00172489314117912	cB_comp_2atcell_3	0.000156252387924354	Other
A1	Na	cAB_1mp	0.104755595972453	cAB	cAB	1	A	mp	bhis	NA	0.000199718513884706	0.199718513884706	199.718513884706	199718.513884706	-129.269835042329	cAB_1mp_1	0	Other
A1	Mg	cAB_1mp	0.131342003448816	cAB	cAB	1	A	mp	bhis	NA	0.000250405999755234	0.250405999755234	250.405999755234	250405.999755234	-0.692050163950012	cAB_1mp_1	0	Other
A1	P	cAB_1mp	1	cAB	cAB	1	A	mp	bhis	NA	0.00190651880723608	1.90651880723608	1906.51880723608	1906518.80723608	-23.112663992278	cAB_1mp_1	0	Other
A1	S	cAB_1mp	0.17607755933288	cAB	cAB	1	A	mp	bhis	NA	0.000335695178400362	0.335695178400362	335.695178400362	335695.178400362	-12.8312846168434	cAB_1mp_1	0	Other
A1	K	cAB_1mp	0.782906778828024	cAB	cAB	1	A	mp	bhis	NA	0.00149262649814824	1.49262649814824	1492.62649814824	1492626.49814824	-31.2611314609869	cAB_1mp_1	0	Other
A1	Ca	cAB_1mp	0.00573586902287845	cAB	cAB	1	A	mp	bhis	NA	1.09355421679606e-05	0.0109355421679606	10.9355421679606	10935.5421679606	-0.366547212543841	cAB_1mp_1	0	Other
A1	V	cAB_1mp	5.35054408820266e-06	cAB	cAB	1	A	mp	bhis	NA	1.02009129331042e-08	1.02009129331042e-05	0.0102009129331042	10.2009129331042	-0.00425186966764246	cAB_1mp_1	0	Other
A1	Cr	cAB_1mp	3.77669694259997e-06	cAB	cAB	1	A	mp	bhis	NA	7.20034375029783e-09	7.20034375029783e-06	0.00720034375029783	7.20034375029783	-0.000347263151983156	cAB_1mp_1	0	Other
A1	Mn	cAB_1mp	7.39737430957777e-05	cAB	cAB	1	A	mp	bhis	NA	1.4103233245375e-07	0.00014103233245375	0.14103233245375	141.03233245375	-0.00111757935690358	cAB_1mp_1	0	Other
A1	Fe	cAB_1mp	0.00740384304186564	cAB	cAB	1	A	mp	bhis	NA	1.41155660051408e-05	0.0141155660051408	14.1155660051408	14115.5660051408	-0.00327974554005031	cAB_1mp_1	0	Other
A1	Co	cAB_1mp	2.57996077227655e-05	cAB	cAB	1	A	mp	bhis	NA	4.91874373427655e-08	4.91874373427655e-05	0.0491874373427655	49.1874373427655	-0.000570404787458742	cAB_1mp_1	0	Other
A1	Ni	cAB_1mp	8.67766688595933e-07	cAB	cAB	1	A	mp	bhis	NA	1.65441351210112e-09	1.65441351210112e-06	0.00165441351210112	1.65441351210112	-0.000173416381272889	cAB_1mp_1	0	Other
A1	Cu	cAB_1mp	0.00103659224541572	cAB	cAB	1	A	mp	bhis	NA	1.97628261132014e-06	0.00197628261132014	1.97628261132014	1976.28261132014	0.00165224707265235	cAB_1mp_1	0	Other
A1	Zn	cAB_1mp	0.000410438094599244	cAB	cAB	1	A	mp	bhis	NA	7.82507946559599e-07	0.000782507946559599	0.782507946559599	782.507946559599	-0.0381533362146323	cAB_1mp_1	0	Other
A1	As	cAB_1mp	5.37038459959432e-06	cAB	cAB	1	A	mp	bhis	NA	1.02387392412176e-08	1.02387392412176e-05	0.0102387392412176	10.2387392412176	-0.000124422681489631	cAB_1mp_1	0	Other
A1	Mo	cAB_1mp	9.04009385981806e-06	cAB	cAB	1	A	mp	bhis	NA	1.72351089629225e-08	1.72351089629225e-05	0.0172351089629225	17.2351089629225	-0.00014523045607494	cAB_1mp_1	0	Other
A1	Se	cAB_1mp	2.60919828984744e-06	cAB	cAB	1	A	mp	bhis	NA	4.97448561140236e-09	4.97448561140236e-06	0.00497448561140236	4.97448561140236	-0.000163164001049469	cAB_1mp_1	0	Other
A1	Cd	cAB_1mp	2.34830855835391e-06	cAB	cAB	1	A	mp	bhis	NA	4.47709443169516e-09	4.47709443169516e-06	0.00447709443169516	4.47709443169516	-7.45845412940728e-07	cAB_1mp_1	0	Other
A2	Na	cAB_1mp	0.186723688704681	cAB	cAB	2	A	mp	bhis	NA	0.00035599222427197	0.35599222427197	355.99222427197	355992.22427197	-129.113561331942	cAB_1mp_2	0	Other
A2	Mg	cAB_1mp	0.130034729734074	cAB	cAB	2	A	mp	bhis	NA	0.000247913657831873	0.247913657831873	247.913657831873	247913.657831873	-0.694542505873373	cAB_1mp_2	0	Other
A2	P	cAB_1mp	1	cAB	cAB	2	A	mp	bhis	NA	0.00190651880723608	1.90651880723608	1906.51880723608	1906518.80723608	-23.112663992278	cAB_1mp_2	0	Other
A2	S	cAB_1mp	0.176204782031426	cAB	cAB	2	A	mp	bhis	NA	0.000335937730867847	0.335937730867847	335.937730867847	335937.730867847	-12.8310420643759	cAB_1mp_2	0	Other
A2	K	cAB_1mp	0.785661551226869	cAB	cAB	2	A	mp	bhis	NA	0.0014978785235363	1.4978785235363	1497.8785235363	1497878.5235363	-31.2558794355989	cAB_1mp_2	0	Other
A2	Ca	cAB_1mp	0.00513464634715841	cAB	cAB	2	A	mp	bhis	NA	9.78929982936353e-06	0.00978929982936353	9.78929982936353	9789.29982936353	-0.367693454882438	cAB_1mp_2	0	Other
A2	V	cAB_1mp	6.5736143460743e-06	cAB	cAB	2	A	mp	bhis	NA	1.25327193823075e-08	1.25327193823075e-05	0.0125327193823075	12.5327193823075	-0.00424953786119326	cAB_1mp_2	0	Other
A2	Cr	cAB_1mp	5.7014699931536e-06	cAB	cAB	2	A	mp	bhis	NA	1.08699597708395e-08	1.08699597708395e-05	0.0108699597708395	10.8699597708395	-0.000343593535962614	cAB_1mp_2	0	Other
A2	Mn	cAB_1mp	6.85736402859383e-05	cAB	cAB	2	A	mp	bhis	NA	1.30736934885783e-07	0.000130736934885783	0.130736934885783	130.736934885783	-0.00112787475447154	cAB_1mp_2	0	Other
A2	Fe	cAB_1mp	0.0070039173236737	cAB	cAB	2	A	mp	bhis	NA	1.33531001019105e-05	0.0133531001019105	13.3531001019105	13353.1001019105	-0.00404221144328061	cAB_1mp_2	0	Other
A2	Co	cAB_1mp	2.41463259238957e-05	cAB	cAB	2	A	mp	bhis	NA	4.60354244995592e-08	4.60354244995592e-05	0.0460354244995592	46.0354244995592	-0.000573556800301948	cAB_1mp_2	0	Other
A2	Ni	cAB_1mp	7.71769382628814e-07	cAB	cAB	2	A	mp	bhis	NA	1.47139284283081e-09	1.47139284283081e-06	0.00147139284283081	1.47139284283081	-0.000173599401942159	cAB_1mp_2	0	Other
A2	Cu	cAB_1mp	0.000863786632330115	cAB	cAB	2	A	mp	bhis	NA	1.64682545997648e-06	0.00164682545997648	1.64682545997648	1646.82545997648	0.00132278992130869	cAB_1mp_2	0	Other
A2	Zn	cAB_1mp	0.000411662811608951	cAB	cAB	2	A	mp	bhis	NA	7.84842892572148e-07	0.000784842892572148	0.784842892572148	784.842892572148	-0.0381510012686198	cAB_1mp_2	0	Other
A2	As	cAB_1mp	5.33787400595487e-06	cAB	cAB	2	A	mp	bhis	NA	1.01767571830095e-08	1.01767571830095e-05	0.0101767571830095	10.1767571830095	-0.000124484663547839	cAB_1mp_2	0	Other
A2	Mo	cAB_1mp	8.07221122764449e-06	cAB	cAB	2	A	mp	bhis	NA	1.53898225214864e-08	1.53898225214864e-05	0.0153898225214864	15.3898225214864	-0.000147075742516376	cAB_1mp_2	0	Other
A2	Se	cAB_1mp	2.46953266044256e-06	cAB	cAB	2	A	mp	bhis	NA	4.70821046221748e-09	4.70821046221748e-06	0.00470821046221748	4.70821046221748	-0.000163430276198654	cAB_1mp_2	0	Other
A2	Cd	cAB_1mp	2.22014546190991e-06	cAB	cAB	2	A	mp	bhis	NA	4.23274907793106e-09	4.23274907793106e-06	0.00423274907793106	4.23274907793106	-9.90190766704828e-07	cAB_1mp_2	0	Other
A3	Na	cAB_1mp	0.115811485710232	cAB	cAB	3	A	mp	bhis	NA	0.000220796775600509	0.220796775600509	220.796775600509	220796.775600509	-129.248756780613	cAB_1mp_3	0	Other
A3	Mg	cAB_1mp	0.133428981926244	cAB	cAB	3	A	mp	bhis	NA	0.000254384863472746	0.254384863472746	254.384863472746	254384.863472746	-0.6880713002325	cAB_1mp_3	0	Other
A3	P	cAB_1mp	1	cAB	cAB	3	A	mp	bhis	NA	0.00190651880723608	1.90651880723608	1906.51880723608	1906518.80723608	-23.112663992278	cAB_1mp_3	0	Other
A3	S	cAB_1mp	0.17589892952641	cAB	cAB	3	A	mp	bhis	NA	0.000335354617314795	0.335354617314795	335.354617314795	335354.617314795	-12.831625177929	cAB_1mp_3	0	Other
A3	K	cAB_1mp	0.810831377054335	cAB	cAB	3	A	mp	bhis	NA	0.00154586526985122	1.54586526985122	1545.86526985122	1545865.26985122	-31.2078926892839	cAB_1mp_3	0	Other
A3	Ca	cAB_1mp	0.0045591949871026	cAB	cAB	3	A	mp	bhis	NA	8.69219098876756e-06	0.00869219098876756	8.69219098876756	8692.19098876756	-0.368790563723034	cAB_1mp_3	0	Other
A3	V	cAB_1mp	5.02656116037264e-06	cAB	cAB	3	A	mp	bhis	NA	9.58323338797283e-09	9.58323338797283e-06	0.00958323338797283	9.58323338797283	-0.00425248734718759	cAB_1mp_3	0	Other
A3	Cr	cAB_1mp	9.91170850492911e-06	cAB	cAB	3	A	mp	bhis	NA	1.88968586764891e-08	1.88968586764891e-05	0.0188968586764891	18.8968586764891	-0.000335566637056965	cAB_1mp_3	0	Other
A3	Mn	cAB_1mp	6.68017728707608e-05	cAB	cAB	3	A	mp	bhis	NA	1.27358836334818e-07	0.000127358836334818	0.127358836334818	127.358836334818	-0.00113125285302251	cAB_1mp_3	0	Other
A3	Fe	cAB_1mp	0.00695610762094032	cAB	cAB	3	A	mp	bhis	NA	1.32619500044809e-05	0.0132619500044809	13.2619500044809	13261.9500044809	-0.00413336154071021	cAB_1mp_3	0	Other
A3	Co	cAB_1mp	2.36620012137932e-05	cAB	cAB	3	A	mp	bhis	NA	4.51120503309397e-08	4.51120503309397e-05	0.0451120503309397	45.1120503309397	-0.000574480174470568	cAB_1mp_3	0	Other
A3	Ni	cAB_1mp	7.03277063366245e-07	cAB	cAB	3	A	mp	bhis	NA	1.3408109480055e-09	1.3408109480055e-06	0.0013408109480055	1.3408109480055	-0.000173729983836985	cAB_1mp_3	0	Other
A3	Cu	cAB_1mp	0.000803298678960115	cAB	cAB	3	A	mp	bhis	NA	1.53150403926535e-06	0.00153150403926535	1.53150403926535	1531.50403926535	0.00120746850059756	cAB_1mp_3	0	Other
A3	Zn	cAB_1mp	0.000404899282273614	cAB	cAB	3	A	mp	bhis	NA	7.71948096691034e-07	0.000771948096691034	0.771948096691034	771.948096691034	-0.0381638960645009	cAB_1mp_3	0	Other
A3	As	cAB_1mp	4.67308832172305e-06	cAB	cAB	3	A	mp	bhis	NA	8.90933077324027e-09	8.90933077324027e-06	0.00890933077324027	8.90933077324027	-0.000125752089957608	cAB_1mp_3	0	Other
A3	Mo	cAB_1mp	8.51307913668314e-06	cAB	cAB	3	A	mp	bhis	NA	1.62303454815755e-08	1.62303454815755e-05	0.0162303454815755	16.2303454815755	-0.000146235219556287	cAB_1mp_3	0	Other
A3	Se	cAB_1mp	2.66719213784183e-06	cAB	cAB	3	A	mp	bhis	NA	5.08505197330766e-09	5.08505197330766e-06	0.00508505197330766	5.08505197330766	-0.000163053434687564	cAB_1mp_3	0	Other
A3	Cd	cAB_1mp	2.20443817477796e-06	cAB	cAB	3	A	mp	bhis	NA	4.20280283960336e-09	4.20280283960336e-06	0.00420280283960336	4.20280283960336	-1.02013700503253e-06	cAB_1mp_3	0	Other
A1	Na	cAB_1atcell	40.9724555263738	cAB	cAB	1	A	atcell	bhis	47.0407066892925	0.0781147570396753	78.1147570396753	78114.7570396753	78114757.0396753	-51.3547965165387	cAB_1atcell_1	4.74050590503311	Na
A1	Mg	cAB_1atcell	51.3710446214879	cAB	cAB	1	A	atcell	bhis	58.9793853289184	0.0979398627182304	97.9398627182304	97939.8627182304	97939862.7182304	96.9974065545252	cAB_1atcell_1	5.94362083617681	Mg
A1	P	cAB_1atcell	391.124265448768	cAB	cAB	1	A	atcell	bhis	449.051969516382	0.745685768044473	745.685768044473	745685.768044473	745685768.044473	720.666585244959	cAB_1atcell_1	45.2530087870407	P
A1	S	cAB_1atcell	68.8682060560846	cAB	cAB	1	A	atcell	bhis	79.0679748060673	0.131298530066535	131.298530066535	131298.530066535	131298530.066535	118.131550271291	cAB_1atcell_1	7.9680393396915	S
A1	K	cAB_1atcell	306.213838783972	cAB	cAB	1	A	atcell	bhis	351.56583098045	0.583802442677599	583.802442677599	583802.442677599	583802442.677599	551.048684718464	cAB_1atcell_1	35.4288873417383	K
A1	Ca	cAB_1atcell	2.24343755828368	cAB	cAB	1	A	atcell	bhis	2.57570328161157	0.00427715589772761	4.27715589772761	4277.15589772761	4277155.89772761	3.89967314301581	cAB_1atcell_1	0.259565331293633	Other
A1	V	cAB_1atcell	0.00209272762624952	cAB	cAB	1	A	atcell	bhis	0.00240267236079164	3.98982457786721e-06	0.00398982457786721	3.98982457786721	3989.82457786721	-0.000272246002708352	cAB_1atcell_1	0.000242128218638883	Other
A1	Cr	cAB_1atcell	0.00147715781749702	cAB	cAB	1	A	atcell	bhis	0.00169593320034101	2.81622916031387e-06	0.00281622916031387	2.81622916031387	2816.22916031387	0.00246176566458042	cAB_1atcell_1	0.000170906899929466	Other
A1	Mn	cAB_1atcell	0.028932925930832	cAB	cAB	1	A	atcell	bhis	0.0332180550296578	5.51611674354995e-05	0.0551611674354995	55.1611674354995	55161.1674354995	0.0539025557461422	cAB_1atcell_1	0.00334753444632352	Other
A1	Fe	cAB_1atcell	2.89582267124767	cAB	cAB	1	A	atcell	bhis	3.32471029993992	0.0055209403851543	5.5209403851543	5520.9403851543	5520940.3851543	5.50354507360911	cAB_1atcell_1	0.335046174231415	Other
A1	Co	cAB_1atcell	0.010090852619433	cAB	cAB	1	A	atcell	bhis	0.0115853646606579	1.92384002999965e-05	0.0192384002999965	19.2384002999965	19238.4002999965	0.018618808075195	cAB_1atcell_1	0.00116750987498051	Other
A1	Ni	cAB_1atcell	0.000339404608657994	cAB	cAB	1	A	atcell	bhis	0.000389672340594712	6.47081269669067e-07	0.000647081269669067	0.647081269669067	647.081269669067	0.000472010474884077	cAB_1atcell_1	3.92690535841329e-05	Other
A1	Cu	cAB_1atcell	0.405436380558112	cAB	cAB	1	A	atcell	bhis	0.465483789389336	0.000772972084671764	0.772972084671764	772.972084671764	772972.084671764	0.772648049133096	cAB_1atcell_1	0.0469089179903757	Other
A1	Zn	cAB_1atcell	0.160532298262321	cAB	cAB	1	A	atcell	bhis	0.184308034744341	0.000306057845805947	0.306057845805947	306.057845805947	306057.845805947	0.267122001644755	cAB_1atcell_1	0.0185735587014358	Other
A1	As	cAB_1atcell	0.00210048773169371	cAB	cAB	1	A	atcell	bhis	0.00241158178150827	4.0046193648427e-06	0.0040046193648427	4.0046193648427	4004.6193648427	0.00386995794411185	cAB_1atcell_1	0.00024302606147523	Other
A1	Mo	cAB_1atcell	0.00353580007050926	cAB	cAB	1	A	atcell	bhis	0.00405947195236425	6.74106933305255e-06	0.00674106933305255	6.74106933305255	6741.06933305255	0.00657860376801469	cAB_1atcell_1	0.000409091446874019	Other
A1	Se	cAB_1atcell	0.00102052076452676	cAB	cAB	1	A	atcell	bhis	0.00117166563091477	1.94564203074521e-06	0.00194564203074521	1.94564203074521	1945.64203074521	0.00177750354408434	cAB_1atcell_1	0.000118074073137598	Other
A1	Cd	cAB_1atcell	0.000918480459933228	cAB	cAB	1	A	atcell	bhis	0.001054512583161	1.75110027094154e-06	0.00175110027094154	1.75110027094154	1751.10027094154	0.0017458773310969	cAB_1atcell_1	0.000106268027825872	Other
A2	Na	cAB_1atcell	69.1256042382208	cAB	cAB	2	A	atcell	bhis	79.3634951070274	0.131789264541726	131.789264541726	131789.264541726	131789264.541726	2.31971098551205	cAB_1atcell_2	8.14617977569215	Na
A2	Mg	cAB_1atcell	48.1392014434657	cAB	cAB	2	A	atcell	bhis	55.2688879947941	0.0917782929172934	91.7782929172934	91778.2929172934	91778292.9172934	90.8358367535882	cAB_1atcell_2	5.67301499261113	Mg
A2	P	cAB_1atcell	370.202649260794	cAB	cAB	2	A	atcell	bhis	425.031744271865	0.705798313304325	705.798313304325	705798.313304325	705798313.304325	680.779130504811	cAB_1atcell_2	43.6269218555124	P
A2	S	cAB_1atcell	65.2314771204547	cAB	cAB	2	A	atcell	bhis	74.8926258558607	0.124365037953937	124.365037953937	124365.037953937	124365037.953937	111.198058158693	cAB_1atcell_2	7.68727225625263	S
A2	K	cAB_1atcell	290.853987686532	cAB	cAB	2	A	atcell	bhis	333.931099525295	0.554518597683983	554.518597683983	554518.597683983	554518597.683983	521.764839724848	cAB_1atcell_2	34.2759951002552	K
A2	Ca	cAB_1atcell	1.9008596807353	cAB	cAB	2	A	atcell	bhis	2.1823876931519	0.00362402473123862	3.62402473123862	3624.02473123862	3624024.73123862	3.24654197652682	cAB_1atcell_2	0.224008814943172	Other
A2	V	cAB_1atcell	0.00243356944613547	cAB	cAB	2	A	atcell	bhis	0.00279399477168251	4.63964591777236e-06	0.00463964591777236	4.63964591777236	4639.64591777236	0.000377575337196798	cAB_1atcell_2	0.000286786559384459	Other
A2	Cr	cAB_1atcell	0.00211069929614639	cAB	cAB	2	A	atcell	bhis	0.00242330573610377	4.02408790452303e-06	0.00402408790452303	4.02408790452303	4024.08790452303	0.00366962440878958	cAB_1atcell_2	0.000248737585852861	Other
A2	Mn	cAB_1atcell	0.0253861433033111	cAB	cAB	2	A	atcell	bhis	0.0291459739418037	4.83991596509527e-05	0.0483991596509527	48.3991596509527	48399.1596509527	0.0471405479615954	cAB_1atcell_2	0.00299165684610264	Other
A2	Fe	cAB_1atcell	2.59286874842757	cAB	cAB	2	A	atcell	bhis	2.97688719681696	0.00494335303357184	4.94335303357184	4943.35303357184	4943353.03357184	4.92595772202665	cAB_1atcell_2	0.305559353762382	Other
A2	Co	cAB_1atcell	0.00893903382694077	cAB	cAB	2	A	atcell	bhis	0.0102629550251903	1.70424361095821e-05	0.0170424361095821	17.0424361095821	17042.4361095821	0.0164228438847806	cAB_1atcell_2	0.00105342987417953	Other
A2	Ni	cAB_1atcell	0.000285711070067554	cAB	cAB	2	A	atcell	bhis	0.000328026486874345	5.44713528519337e-07	0.000544713528519337	0.544713528519337	544.713528519337	0.000369642733734347	cAB_1atcell_2	3.36699225464243e-05	Other
A2	Cu	cAB_1atcell	0.319776099684668	cAB	cAB	2	A	atcell	bhis	0.367136739017989	0.000609659148153419	0.609659148153419	609.659148153419	609659.148153419	0.609335112614751	cAB_1atcell_2	0.0376843519085022	Other
A2	Zn	cAB_1atcell	0.152398663459781	cAB	cAB	2	A	atcell	bhis	0.174969762870013	0.000290550918083714	0.290550918083714	290.550918083714	290550.918083714	0.251615073922522	cAB_1atcell_2	0.0179595813128842	Other
A2	As	cAB_1atcell	0.00197609509842482	cAB	cAB	2	A	atcell	bhis	0.00226876589945444	3.76746247003395e-06	0.00376746247003395	3.76746247003395	3767.46247003395	0.0036328010493031	cAB_1atcell_2	0.000232875012132364	Other
A2	Mo	cAB_1atcell	0.00298835398186672	cAB	cAB	2	A	atcell	bhis	0.00343094601821667	5.69735306910772e-06	0.00569735306910772	5.69735306910772	5697.35306910772	0.00553488750406986	cAB_1atcell_2	0.000352165728429636	Other
A2	Se	cAB_1atcell	0.000914227533331892	cAB	cAB	2	A	atcell	bhis	0.00104962977420424	1.7429919863903e-06	0.0017429919863903	1.7429919863903	1742.9919863903	0.00157485349972943	cAB_1atcell_2	0.000107738108396763	Other
A2	Cd	cAB_1atcell	0.000821903731743377	cAB	cAB	2	A	atcell	bhis	0.000943632298212832	1.56697492230626e-06	0.00156697492230626	1.56697492230626	1566.97492230626	0.00156175198246162	cAB_1atcell_2	9.68581125746137e-05	Other
A3	Na	cAB_1atcell	47.9253437816346	cAB	cAB	3	A	atcell	bhis	55.023356810143	0.0913705692629409	91.3705692629409	91370.5692629409	91370569.2629409	-38.098984293273	cAB_1atcell_3	5.14988154482215	Na
A3	Mg	cAB_1atcell	55.2158517787133	cAB	cAB	3	A	atcell	bhis	63.393630055928	0.105270059873677	105.270059873677	105270.059873677	105270059.873677	104.327603709972	cAB_1atcell_3	5.93329277620748	Mg
A3	P	cAB_1atcell	413.822027130773	cAB	cAB	3	A	atcell	bhis	475.111397394687	0.788959477573376	788.959477573376	788959.477573376	788959477.573376	763.940294773862	cAB_1atcell_3	44.4677962055293	P
A3	S	cAB_1atcell	72.7908515867521	cAB	cAB	3	A	atcell	bhis	83.5715862075225	0.138777127544873	138.777127544873	138777.127544873	138777127.544873	125.610147749629	cAB_1atcell_3	7.82183775095119	S
A3	K	cAB_1atcell	335.539884113861	cAB	cAB	3	A	atcell	bhis	385.235228603744	0.63971309964089	639.71309964089	639713.09964089	639713099.64089	606.959341681755	cAB_1atcell_3	36.0558844319009	K
A3	Ca	cAB_1atcell	1.88669531164726	cAB	cAB	3	A	atcell	bhis	2.16612550131717	0.00359702009517963	3.59702009517963	3597.02009517963	3597020.09517963	3.21953734046783	cAB_1atcell_3	0.20273735354775	Other
A3	V	cAB_1atcell	0.00208010172888221	cAB	cAB	3	A	atcell	bhis	0.0023881764969945	3.96575306707822e-06	0.00396575306707822	3.96575306707822	3965.75306707822	-0.000296317513497343	cAB_1atcell_3	0.000223520097294079	Other
A3	Cr	cAB_1atcell	0.00410168330583908	cAB	cAB	3	A	atcell	bhis	0.00470916567834568	7.81993636390846e-06	0.00781993636390846	7.81993636390846	7819.93636390846	0.00746547286817501	cAB_1atcell_3	0.000440751833845799	Other
A3	Mn	cAB_1atcell	0.0276440450653077	cAB	cAB	3	A	atcell	bhis	0.0317382836570697	5.27038918250908e-05	0.0527038918250908	52.7038918250908	52703.8918250908	0.0514452801357335	cAB_1atcell_3	0.00297052762218505	Other
A3	Fe	cAB_1atcell	2.87859055663734	cAB	cAB	3	A	atcell	bhis	3.30492601221279	0.00548808703456126	5.48808703456126	5488.08703456126	5488087.03456126	5.47069172301607	cAB_1atcell_3	0.309322776071704	Other
A3	Co	cAB_1atcell	0.00979185730826272	cAB	cAB	3	A	atcell	bhis	0.0112420864618401	1.86683601159749e-05	0.0186683601159749	18.6683601159749	18668.3601159749	0.0180487678911734	cAB_1atcell_3	0.00105219704778994	Other
A3	Ni	cAB_1atcell	0.000291031539996796	cAB	cAB	3	A	atcell	bhis	0.000334134948331569	5.54857104502771e-07	0.000554857104502771	0.554857104502771	554.857104502771	0.000379786309717781	cAB_1atcell_3	3.12731811297933e-05	Other
A3	Cu	cAB_1atcell	0.332422687718746	cAB	cAB	3	A	atcell	bhis	0.381656357886046	0.000633770106087755	0.633770106087755	633.770106087755	633770.106087755	0.633446070549087	cAB_1atcell_3	0.0357209219481693	Other
A3	Zn	cAB_1atcell	0.167556241774262	cAB	cAB	3	A	atcell	bhis	0.192372263805123	0.000319449126212425	0.319449126212425	319.449126212425	319449.126212425	0.280513282051233	cAB_1atcell_3	0.0180049787679081	Other
A3	As	cAB_1atcell	0.00193382688225657	cAB	cAB	3	A	atcell	bhis	0.00222023752268263	3.68687732096086e-06	0.00368687732096086	3.68687732096086	3686.87732096086	0.00355221590023001	cAB_1atcell_3	0.000207801939140819	Other
A3	Mo	cAB_1atcell	0.0035228996654669	cAB	cAB	3	A	atcell	bhis	0.00404466092476108	6.71647446821834e-06	0.00671647446821834	6.71647446821834	6716.47446821834	0.00655400890318048	cAB_1atcell_3	0.000378557868131569	Other
A3	Se	cAB_1atcell	0.00110374285722897	cAB	cAB	3	A	atcell	bhis	0.00126721338373016	2.10430651565951e-06	0.00210430651565951	2.10430651565951	2104.30651565951	0.00193616802899864	cAB_1atcell_3	0.000118604156426541	Other
A3	Cd	cAB_1atcell	0.000912245074171078	cAB	cAB	3	A	atcell	bhis	0.00104735370168895	1.73921239071563e-06	0.00173921239071563	1.73921239071563	1739.21239071563	0.00173398945087099	cAB_1atcell_3	9.80265075037156e-05	Other
B1	Na	cAB_2mp	0.127146843503225	cAB	cAB	1	B	mp	bhis	NA	0.000242407848419601	0.242407848419601	242.407848419601	242407.848419601	-129.227145707794	cAB_2mp_1	0	Other
B1	Mg	cAB_2mp	0.123783553737579	cAB	cAB	1	B	mp	bhis	NA	0.000235995673227212	0.235995673227212	235.995673227212	235995.673227212	-0.706460490478033	cAB_2mp_1	0	Other
B1	P	cAB_2mp	1	cAB	cAB	1	B	mp	bhis	NA	0.00190651880723608	1.90651880723608	1906.51880723608	1906518.80723608	-23.112663992278	cAB_2mp_1	0	Other
B1	S	cAB_2mp	0.173994603958954	cAB	cAB	1	B	mp	bhis	NA	0.000331723984805338	0.331723984805338	331.723984805338	331723.984805338	-12.8352558104384	cAB_2mp_1	0	Other
B1	K	cAB_2mp	0.754490676288916	cAB	cAB	1	B	mp	bhis	NA	0.00143845066422909	1.43845066422909	1438.45066422909	1438450.66422909	-31.3153072949061	cAB_2mp_1	0	Other
B1	Ca	cAB_2mp	0.00720107838195687	cAB	cAB	1	B	mp	bhis	NA	1.37289913675819e-05	0.0137289913675819	13.7289913675819	13728.9913675819	-0.36375376334422	cAB_2mp_1	0	Other
B1	V	cAB_2mp	8.45235837347582e-06	cAB	cAB	1	B	mp	bhis	NA	1.6114580204531e-08	1.6114580204531e-05	0.016114580204531	16.114580204531	-0.00424595600037103	cAB_2mp_1	0	Other
B1	Cr	cAB_2mp	5.29483059702714e-06	cAB	cAB	1	B	mp	bhis	NA	1.00946941143613e-08	1.00946941143613e-05	0.0100946941143613	10.0946941143613	-0.000344368801619093	cAB_2mp_1	0	Other
B1	Mn	cAB_2mp	0.000128306609272104	cAB	cAB	1	B	mp	bhis	NA	2.44618963669957e-07	0.000244618963669957	0.244618963669957	244.618963669957	-0.00101399272568737	cAB_2mp_1	0	Other
B1	Fe	cAB_2mp	0.00812256865980353	cAB	cAB	1	B	mp	bhis	NA	1.54858299129818e-05	0.0154858299129818	15.4858299129818	15485.8299129818	-0.00190948163220931	cAB_2mp_1	0	Other
B1	Co	cAB_2mp	2.44906015932274e-05	cAB	cAB	1	B	mp	bhis	NA	4.66917925380138e-08	4.66917925380138e-05	0.0466917925380138	46.6917925380138	-0.000572900432263493	cAB_2mp_1	0	Other
B1	Ni	cAB_2mp	1.35808984644136e-06	cAB	cAB	1	B	mp	bhis	NA	2.5892238341568e-09	2.5892238341568e-06	0.0025892238341568	2.5892238341568	-0.000172481570950833	cAB_2mp_1	0	Other
B1	Cu	cAB_2mp	0.00137284647735171	cAB	cAB	1	B	mp	bhis	NA	2.61735762851884e-06	0.00261735762851884	2.61735762851884	2617.35762851884	0.00229332208985105	cAB_2mp_1	0	Other
B1	Zn	cAB_2mp	0.000459805723431954	cAB	cAB	1	B	mp	bhis	NA	8.7662825939781e-07	0.00087662825939781	0.87662825939781	876.62825939781	-0.0380592159017941	cAB_2mp_1	0	Other
B1	As	cAB_2mp	1.3192292989113e-05	cAB	cAB	1	B	mp	bhis	NA	2.51513546943125e-08	2.51513546943125e-05	0.0251513546943125	25.1513546943125	-0.000109510066036536	cAB_2mp_1	0	Other
B1	Mo	cAB_2mp	1.03005980906236e-05	cAB	cAB	1	B	mp	bhis	NA	1.96382839855539e-08	1.96382839855539e-05	0.0196382839855539	19.6382839855539	-0.000142827281052308	cAB_2mp_1	0	Other
B1	Se	cAB_2mp	2.35974640844776e-06	cAB	cAB	1	B	mp	bhis	NA	4.49890090801344e-09	4.49890090801344e-06	0.00449890090801344	4.49890090801344	-0.000163639585752858	cAB_2mp_1	0	Other
B1	Cd	cAB_2mp	3.37656076531163e-06	cAB	cAB	1	B	mp	bhis	NA	6.43747660284206e-09	6.43747660284206e-06	0.00643747660284206	6.43747660284206	1.21453675820617e-06	cAB_2mp_1	0	Other
B2	Na	cAB_2mp	0.0750661863111296	cAB	cAB	2	B	mp	bhis	NA	0.000143115095989656	0.143115095989656	143.115095989656	143115.095989656	-129.326438460224	cAB_2mp_2	0	Other
B2	Mg	cAB_2mp	0.129287730502136	cAB	cAB	2	B	mp	bhis	NA	0.000246489489747192	0.246489489747192	246.489489747192	246489.489747192	-0.695966673958054	cAB_2mp_2	0	Other
B2	P	cAB_2mp	1	cAB	cAB	2	B	mp	bhis	NA	0.00190651880723608	1.90651880723608	1906.51880723608	1906518.80723608	-23.112663992278	cAB_2mp_2	0	Other
B2	S	cAB_2mp	0.169467031392984	cAB	cAB	2	B	mp	bhis	NA	0.000323092082557192	0.323092082557192	323.092082557192	323092.082557192	-12.8438877126866	cAB_2mp_2	0	Other
B2	K	cAB_2mp	0.746255992353027	cAB	cAB	2	B	mp	bhis	NA	0.00142275108443367	1.42275108443367	1422.75108443367	1422751.08443367	-31.3310068747015	cAB_2mp_2	0	Other
B2	Ca	cAB_2mp	0.0080520389374502	cAB	cAB	2	B	mp	bhis	NA	1.5351363670846e-05	0.015351363670846	15.351363670846	15351.363670846	-0.362131391040955	cAB_2mp_2	0	Other
B2	V	cAB_2mp	6.57293665648176e-06	cAB	cAB	2	B	mp	bhis	NA	1.25314273543539e-08	1.25314273543539e-05	0.0125314273543539	12.5314273543539	-0.00424953915322121	cAB_2mp_2	0	Other
B2	Cr	cAB_2mp	6.35111027986729e-06	cAB	cAB	2	B	mp	bhis	NA	1.21085111953974e-08	1.21085111953974e-05	0.0121085111953974	12.1085111953974	-0.000342354984538057	cAB_2mp_2	0	Other
B2	Mn	cAB_2mp	0.000159101753560691	cAB	cAB	2	B	mp	bhis	NA	3.03330485427697e-07	0.000303330485427697	0.303330485427697	303.330485427697	-0.000955281203929631	cAB_2mp_2	0	Other
B2	Fe	cAB_2mp	0.00848917465347956	cAB	cAB	2	B	mp	bhis	NA	1.61847711347706e-05	0.0161847711347706	16.1847711347706	16184.7711347706	-0.00121054041042051	cAB_2mp_2	0	Other
B2	Co	cAB_2mp	2.51280088122541e-05	cAB	cAB	2	B	mp	bhis	NA	4.79070213889563e-08	4.79070213889563e-05	0.0479070213889563	47.9070213889563	-0.000571685203412551	cAB_2mp_2	0	Other
B2	Ni	cAB_2mp	5.3323084904338e-06	cAB	cAB	2	B	mp	bhis	NA	1.01661464229967e-08	1.01661464229967e-05	0.0101661464229967	10.1661464229967	-0.000164904648361994	cAB_2mp_2	0	Other
B2	Cu	cAB_2mp	0.0014820762669585	cAB	cAB	2	B	mp	bhis	NA	2.82560627671462e-06	0.00282560627671462	2.82560627671462	2825.60627671462	0.00250157073804683	cAB_2mp_2	0	Other
B2	Zn	cAB_2mp	0.000459730478017417	cAB	cAB	2	B	mp	bhis	NA	8.76484802599838e-07	0.000876484802599838	0.876484802599838	876.484802599838	-0.0380593593585921	cAB_2mp_2	0	Other
B2	As	cAB_2mp	1.29701740069813e-05	cAB	cAB	2	B	mp	bhis	NA	2.47278806774343e-08	2.47278806774343e-05	0.0247278806774343	24.7278806774343	-0.000109933540053414	cAB_2mp_2	0	Other
B2	Mo	cAB_2mp	1.14170202501809e-05	cAB	cAB	2	B	mp	bhis	NA	2.1766763829565e-08	2.1766763829565e-05	0.021766763829565	21.766763829565	-0.000140698801208297	cAB_2mp_2	0	Other
B2	Se	cAB_2mp	2.78251366922232e-06	cAB	cAB	2	B	mp	bhis	NA	5.30491464176382e-09	5.30491464176382e-06	0.00530491464176382	5.30491464176382	-0.000162833572019107	cAB_2mp_2	0	Other
B2	Cd	cAB_2mp	3.51995481650063e-06	cAB	cAB	2	B	mp	bhis	NA	6.71086005827967e-09	6.71086005827967e-06	0.00671086005827967	6.71086005827967	1.48792021364378e-06	cAB_2mp_2	0	Other
B3	Na	cAB_2mp	0.0816698112021421	cAB	cAB	3	B	mp	bhis	NA	0.000155705031040304	0.155705031040304	155.705031040304	155705.031040304	-129.313848525174	cAB_2mp_3	0	Other
B3	Mg	cAB_2mp	0.129151439880866	cAB	cAB	3	B	mp	bhis	NA	0.00024622964911449	0.24622964911449	246.22964911449	246229.64911449	-0.696226514590756	cAB_2mp_3	0	Other
B3	P	cAB_2mp	1	cAB	cAB	3	B	mp	bhis	NA	0.00190651880723608	1.90651880723608	1906.51880723608	1906518.80723608	-23.112663992278	cAB_2mp_3	0	Other
B3	S	cAB_2mp	0.164539739482403	cAB	cAB	3	B	mp	bhis	NA	0.000313698107860926	0.313698107860926	313.698107860926	313698.107860926	-12.8532816873828	cAB_2mp_3	0	Other
B3	K	cAB_2mp	0.754552913543816	cAB	cAB	3	B	mp	bhis	NA	0.00143856932072606	1.43856932072606	1438.56932072606	1438569.32072606	-31.3151886384091	cAB_2mp_3	0	Other
B3	Ca	cAB_2mp	0.00722467014604548	cAB	cAB	3	B	mp	bhis	NA	1.37739695095127e-05	0.0137739695095127	13.7739695095127	13773.9695095127	-0.363708785202289	cAB_2mp_3	0	Other
B3	V	cAB_2mp	5.79082583061109e-06	cAB	cAB	3	B	mp	bhis	NA	1.10403183554885e-08	1.10403183554885e-05	0.0110403183554885	11.0403183554885	-0.00425103026222007	cAB_2mp_3	0	Other
B3	Cr	cAB_2mp	6.01380120542029e-06	cAB	cAB	3	B	mp	bhis	NA	1.14654251011128e-08	1.14654251011128e-05	0.0114654251011128	11.4654251011128	-0.000342998070632341	cAB_2mp_3	0	Other
B3	Mn	cAB_2mp	0.00015055740034595	cAB	cAB	3	B	mp	bhis	NA	2.87040515328125e-07	0.000287040515328125	0.287040515328125	287.040515328125	-0.000971571174029203	cAB_2mp_3	0	Other
B3	Fe	cAB_2mp	0.00817178426109493	cAB	cAB	3	B	mp	bhis	NA	1.55796603824533e-05	0.0155796603824533	15.5796603824533	15579.6603824533	-0.00181565116273782	cAB_2mp_3	0	Other
B3	Co	cAB_2mp	2.46399786186162e-05	cAB	cAB	3	B	mp	bhis	NA	4.69765826462866e-08	4.69765826462866e-05	0.0469765826462866	46.9765826462866	-0.000572615642155221	cAB_2mp_3	0	Other
B3	Ni	cAB_2mp	1.78501617804717e-06	cAB	cAB	3	B	mp	bhis	NA	3.40316691466759e-09	3.40316691466759e-06	0.00340316691466759	3.40316691466759	-0.000171667627870323	cAB_2mp_3	0	Other
B3	Cu	cAB_2mp	0.00126578885686848	cAB	cAB	3	B	mp	bhis	NA	2.41325026160962e-06	0.00241325026160962	2.41325026160962	2413.25026160962	0.00208921472294183	cAB_2mp_3	0	Other
[truncated: 527 more rows]
