# Supplementary material for: Non-redundant cardiolipin synthases shape membrane composition and support stress resilience in Bacteroides fragilis
Source: bioRxiv. 2025 May 19:2025.05.12.653583. Preprint. [Version 3] doi: 10.1101/2025.05.12.653583 (PMC12132519; doi:10.1101/2025.05.12.653583)
Supplement: Supplement 6 [file media-6.xlsx]

## Sheet: raw data
Bucket label	RT	m/z	Name	Formula	241104_UM2114B_pos_P2A2_1_10803	241104_UM2114B_pos_P2A2_1_10807	241104_UM2114B_pos_P2A2_1_10822	241104_UM2115B_pos_P2A3_1_10811	241104_UM2115B_pos_P2A3_1_10812	241104_UM2115B_pos_P2A3_1_10819	241104_UM2117B_pos_P2A5_1_10806	241104_UM2117B_pos_P2A5_1_10816	241104_UM2117B_pos_P2A5_1_10821	241104_UM2118B_pos_P2A6_1_10802	241104_UM2118B_pos_P2A6_1_10808	241104_UM2118B_pos_P2A6_1_10817	241104_UM2119B_pos_P2A7_1_10804	241104_UM2119B_pos_P2A7_1_10805	241104_UM2119B_pos_P2A7_1_10820
sample_code					UM2114B	UM2114B	UM2114B	UM2115B	UM2115B	UM2115B	UM2117B	UM2117B	UM2117B	UM2118B	UM2118B	UM2118B	UM2119B	UM2119B	UM2119B
sample_name					WT	WT	WT	media	media	media	clsA	clsA	clsA	clsB	clsB	clsB	clsAclsB	clsAclsB	clsAclsB
597.99468 Da 49.68 s	0.83	599.002		C14H7N12O14P	0	17198.5	0	0	0	28145.9	109892	119047	117682	34794.3	39053	37639.1	0	0	0
665.98270 Da 49.85 s	0.83	666.99		C17H22N2O18P4	0	0	0	0	0	0	112578	110880	93642.3	27821.5	0	0	0	0	0
530.00693 Da 49.85 s	0.83	531.014		C15H11N6O14P	26829.9	28949.4	0	44617.8	51742.6	53711.2	184404	173733	158133	67216.3	53750.4	60964.6	0	0	0
199.03354 Da 50.96 s	0.85	200.041			50107.8	58044.1	54732.9	118270	91224.2	99978	359299	322751	344400	144645	114596	133023	0	0	0
180.01891 Da 52.18 s	0.87	181.026			0	0	0	0	0	0	0	0	0	72038	58563.2	0	109320	107899	123527
234.02929 Da 53.96 s	0.9	235.037		C9H11ClO5	117723	109108	109027	0	0	0	0	0	0	88936.5	73633.2	60138	258148	249535	185822
536.18820 Da 55.15 s	0.92	537.195	LMPK12140634	C26H32O12	0	0	0	0	25759	0	110658	93260.5	113626	27752.3	0	0	0	0	0
445.26279 Da 56.36 s	0.94	446.27	Protophomine	C29H35NO3	30687	0	0	0	0	0	144238	139055	148243	53332.7	0	42657.6	0	0	0
191.08099 Da 59.81 s	1	192.088		C8H9N5O	238226	260222	126562	0	0	0	0	0	108910	0	52209.8	190592	334245	189505	136971
219.00758 Da 60.47 s	1.01	220.015		C10H6NO3P	115500	118360	97450.4	0	0	21153.4	0	49190	25892.9	62442	45567.9	66029.1	114480	106335	97814.3
331.02301 Da 61.22 s	1.02	332.03			84136.8	103198	103954	33636.1	29801.4	0	53019.1	38365.2	28063.3	40600.2	40938.6	57948.1	87077.5	122867	64518.2
615.11216 Da 61.40 s	1.02	616.119	Lysolipin X	C29H26ClNO12	150796	146259	139898	38732.5	31096.8	29464	48839.5	51712.7	45790	133768	130096	132366	169058	157531	101477
247.15909 Da 62.97 s	1.05	248.166			0	0	0	0	0	0	106246	97042	90657.4	52550.2	49881.4	80616.2	0	0	0
235.07072 Da 63.34 s	1.06	236.078			191846	188781	146757	0	0	0	92335.6	87433.6	92519.1	90997.5	104045	96037.2	286024	264258	171239
479.27193 Da 63.35 s	1.06	480.279		C19H33N11O4	232374	246165	255196	0	0	0	151873	143054	126189	347183	338649	394981	264847	256191	253216
478.27516 Da 63.47 s	1.06	479.282		C15H43ClN10OS2	116832	122492	120631	0	0	0	69836.7	69825	75143.7	186173	166187	186221	130836	126260	138446
334.21549 Da 63.61 s	1.06	335.223		C14H36Cl2N2O2	574419	537855	543726	141195	121922	146605	361883	379341	374353	723455	679477	790421	587330	588146	542660
384.94059 Da 63.66 s	1.06	385.948			69717.3	71407.6	58680.7	50660.3	43844.1	57974.2	57165.2	52391.6	53448.6	174036	187485	181109	115626	103651	82240.1
390.29099 Da 64.04 s	1.07	391.298	20:1(5Z)(11Me,15Me,19Me)	C23H44O2	149055	152465	141399	0	0	0	68915	62254.4	58002.3	101068	141568	145440	122943	113420	118012
342.19049 Da 64.81 s	1.08	343.198	Val Pro Gln	C15H26N4O5	75894.3	79139.4	59728	0	0	0	215793	227365	222856	108468	116530	122926	0	0	0
524.33206 Da 64.97 s	1.08	525.339		C19H45N10O5P	0	0	0	0	0	0	141746	184243	141592	0	0	30863.8	0	0	0
292.96157 Da 88.93 s	1.48	293.969		C9H9Cl2N3S2	291888	294287	262742	0	0	0	179750	188204	234684	99956.9	75041	90032.3	290416	295267	105999
388.99040 Da 89.05 s	1.48	389.998		C20H8NO4PS	159488	161007	137488	0	0	0	77820.6	80738.3	0	184936	161381	199229	196535	160825	103253
221.07852 Da 89.27 s	1.49	222.086			88375.3	68715.4	90945.1	0	0	0	104843	106586	127837	86966.2	67846.4	80072.7	58189.5	76312.9	90978.4
198.94422 Da 89.29 s	1.49	199.951			158038	180386	192370	0	55600	0	108393	150369	157221	57048.6	78474.9	80179.2	131812	156286	95282
278.98190 Da 89.29 s	1.49	279.989			479146	557946	508640	0	0	0	383569	410131	414461	144810	152722	185958	448670	501576	237891
112.02754 Da 89.35 s	1.49	113.035	Cellocidin	C4H4N2O2	370745	460719	381575	0	0	0	316112	160619	368219	427761	363834	386633	187940	398974	172267
204.02238 Da 89.40 s	1.49	205.03			80574.3	99672.6	61116.4	0	0	0	103672	121758	118846	0	0	0	66072.4	67834.6	0
244.02862 Da 89.40 s	1.49	245.036	Pulicatin G_SIDERITE	C10H10N2O2S	87661.7	89553.1	72976.3	0	0	0	105621	117486	156799	0	0	0	75206.8	62782.3	0
458.12687 Da 89.46 s	1.49	459.134	4'-ketoascochlorin	C23H29ClO5	344248	337189	336353	0	81918.8	0	83278.6	83670.8	93734.1	64350	41236	59539.7	426421	445496	270724
376.09325 Da 89.47 s	1.49	377.101	7-isopropenylbicyclo[4.2.0]octa-1,3,5-triene-2,5-diol,5-Œ≤-D-glucopyranoside	C17H22O7	187889	166784	156924	0	0	0	62569.8	58283.4	88390	62276	44495.2	46361.4	165358	169478	97564.9
210.98094 Da 89.93 s	1.5	211.988			133874	137578	136906	0	0	0	133032	166299	189516	0	0	0	130277	158576	71627.2
318.98835 Da 90.45 s	1.51	319.996		C13H6NO7P	229152	298174	301570	0	0	0	208451	211220	211950	103527	87608.6	113017	290770	316978	158991
365.16859 Da 90.64 s	1.51	366.176		C10H24N9O4P	52764.8	59471.2	0	0	0	0	81681.9	82108.1	93566.5	163806	125386	136604	150504	127622	72877.9
646.08152 Da 90.85 s	1.51	324.048			116649	153465	116372	0	0	0	0	0	0	273467	238374	405376	217302	150824	149536
316.97286 Da 90.91 s	1.52	317.98		C15H4KNO5	151625	220987	158867	0	0	0	80143.2	67121.4	89187.5	233548	249877	253306	202387	214649	0
630.11682 Da 90.93 s	1.52	631.124	Luteolin 7-glucuronide-4'-rhamnoside	C27H28O16	274684	268849	279622	0	0	0	174916	218568	213123	407239	437932	482033	330912	332462	292876
950.14910 Da 90.94 s	1.52	476.082			0	0	0	0	0	0	0	0	0	181010	196147	229832	114860	0	98853.4
494.04829 Da 91.00 s	1.52	248.031			194998	212550	233893	0	0	0	77275.6	0	0	401050	361943	0	163869	189801	99280.8
358.99499 Da 91.24 s	1.52	360.002	3-(3-chlorophenyl)-5-[(4-thiophen-2-yl-1,3-thiazol-2-yl)methyl]-1,2,4-oxadiazole	C16H10ClN3OS2	145739	158577	155541	0	0	0	98447.7	97641.3	81269.3	39124.5	57582.5	75431.3	168985	183538	112913
402.98439 Da 91.44 s	1.52	403.992		C15H6N3O9P	184150	164369	165116	0	0	0	93478	102279	76659.8	301266	306394	429650	250967	237522	130674
354.19064 Da 94.70 s	1.58	355.198	Nevaltophin B	C19H28N2O3	0	0	0	0	0	0	140241	159705	158941	48464.6	45099.2	57134.8	0	0	0
339.19107 Da 96.33 s	1.61	340.198	Ile His Ala	C15H25N5O4	0	0	0	0	0	0	130626	127981	111468	0	0	0	0	0	0
342.19043 Da 96.69 s	1.61	343.198	Val Pro Gln	C15H26N4O5	154345	129987	138929	68557.2	85109	0	567992	536656	520347	274727	261392	260618	0	0	0
433.18222 Da 102.97 s	1.72	434.19		C18H27N9S2	70163.5	61936.7	60276.9	0	0	0	216648	219837	198058	161440	136185	158775	0	0	0
418.16273 Da 104.20 s	1.74	419.17	Cladoquinazoline	C23H22N4O4	0	0	0	27685.4	0	0	132880	138315	125160	0	0	16839.6	0	0	0
288.96507 Da 104.63 s	1.74	289.972		C11H5K2N3O2	177562	154758	170862	0	0	0	116548	133993	124497	61740.3	68055.1	66739.6	272212	245935	222499
294.05502 Da 116.73 s	1.95	295.062		C13H21K3	174415	205879	210395	0	61082.8	0	110304	104201	102879	133714	159585	174693	214098	211253	156529
205.09658 Da 130.19 s	2.17	206.104		C9H11N5O	207821	239293	176351	0	0	0	205659	187509	164468	182350	120543	170374	233121	223909	197872
319.08936 Da 143.75 s	2.4	320.097		C17H13N5S	129098	133693	144517	44064.6	0	0	242200	205206	219435	134930	110914	177346	118848	105226	81757.2
280.06739 Da 153.19 s	2.55	281.075		C11H21BrO3	579113	619009	600470	181444	193509	167144	542778	576492	530481	237033	54042.2	98702.6	611753	557750	399646
200.11625 Da 153.67 s	2.56	201.124	Cyclo-(Ile-Ser)	C9H16N2O3	54899.8	71233.9	62532.9	0	80609.9	59047.6	252085	271979	278558	0	42692.8	0	0	0	0
151.04978 Da 159.23 s	2.65	152.057	guanine	C5H5N5O	261310	278533	258830	44209.4	0	61176.8	298644	279472	342460	0	0	0	256650	253200	237014
388.19627 Da 168.01 s	2.8	389.204	Gln Leu Glu	C16H28N4O7	65314.7	57679.3	73186.2	0	0	0	287477	275108	301093	42144.7	35218.1	45921.4	0	0	0
342.19069 Da 174.34 s	2.91	343.198	Ile Pro Asn	C15H26N4O5	125680	0	0	0	0	0	922388	672919	734790	0	428939	529901	0	0	0
323.06229 Da 176.05 s	2.93	162.538		C13H19ClKN3S	313521	360245	391299	0	0	0	0	0	0	143214	131727	157410	469903	385547	319632
406.18595 Da 178.88 s	2.98	407.193	Javanicunine D	C22H28N2O4	114604	112105	103764	0	0	0	496906	468050	523736	127023	112482	132675	0	0	0
202.09582 Da 185.83 s	3.1	203.103	(4E)-2,7-diaminooct-4-enedioic acid	C8H14N2O4	89028.1	84959.5	81351.8	44220	80673.9	62919.3	418530	332404	391850	0	0	0	0	0	0
436.19598 Da 186.27 s	3.1	437.203	Heronapyrrole A	C20H34N2O6	277576	219356	231360	192133	317069	294246	1.061e+06	1.05016e+06	1.04186e+06	92308.1	206596	106791	55101.5	19493.5	0
485.25019 Da 188.85 s	3.15	486.257		C19H40N3O9P	81363.5	74866	76722.4	116052	149516	175029	335700	339054	590444	46897.1	45312	56443.4	0	0	0
365.20653 Da 189.39 s	3.16	366.214	WF-14865B	C17H27N5O4	919095	906399	911098	0	0	0	3.67844e+06	4.48095e+06	4.39659e+06	1.2708e+06	1733455	1.78477e+06	160299	174692	166747
317.14155 Da 189.59 s	3.16	318.149	Pro Met Ala	C13H23N3O4S1	48584.9	0	52579.5	0	0	56784	255106	228011	258020	74423.9	57763.8	68281.1	0	0	0
535.31185 Da 190.66 s	3.18	268.663		C33H45NO3S	0	0	0	0	0	0	135759	166373	158925	0	0	0	0	0	0
619.26530 Da 191.02 s	3.18	310.64	N-[(2S)-2-[[(1Z)-1-Methyl-3-oxo-3-[4-(trifluoromethyl)phenyl]-1-propen-1-yl]amino]-3-[4-[2-(5-methyl-2-phenyl-4-oxazolyl)ethoxy]phenyl]propyl]propanamide	C35H36F3N3O4	54627.8	55916.1	0	68324.7	86386.1	0	234233	251770	264558	0	86217.8	76144.5	0	0	0
179.08095 Da 194.21 s	3.24	180.088	2-Dimethylamino-6-hydroxypurine	C7H9N5O	120366	150686	118855	0	0	0	112988	134069	131668	109338	120339	152205	115044	111340	132848
383.10756 Da 195.32 s	3.26	384.115		C14H17N5O8	53147.1	0	76721.6	96980.6	128774	123394	135929	157372	181771	106596	84159.7	1.58808e+06	0	0	0
331.21097 Da 196.21 s	3.27	332.218	Val Ile Thr	C15H29N3O5	136857	56035.9	113453	0	0	0	523696	610172	643311	114790	114514	98165.3	35092.4	14702.4	0
441.25919 Da 196.95 s	3.28	442.266		C21H31N9O2	330533	304047	347551	368032	462528	448464	1.24705e+06	1.58626e+06	1.6042e+06	154779	167960	193938	25445.7	39571.1	47994.3
229.10635 Da 197.11 s	3.29	230.114	Not named	C9H15N3O4	101775	86900.9	81388.5	99990.1	147517	113837	347111	456264	434188	66088.8	49287.6	54914.8	0	0	0
201.07920 Da 201.94 s	3.37	202.086			0	136593	142386	0	0	0	99828.7	108433	96328.5	0	86943.5	95864.7	143070	147291	152228
229.04116 Da 203.17 s	3.39	230.048		C9H11NO4S	0	0	0	60986	84655.8	87847.9	0	0	0	330406	317895	326168	0	0	0
1281.63018 Da 206.22 s	3.44	428.217			0	0	0	162091	150526	117447	352022	337091	552942	0	0	0	0	0	0
163.08614 Da 209.79 s	3.5	164.093	6-Dimethylaminopurine	C7H9N5	233368	256657	240385	0	0	0	151966	261682	184054	209114	320919	307707	247875	234840	281602
407.07621 Da 209.93 s	3.5	408.083		C12H19N5O7P2	196142	141926	250044	0	0	0	165178	154603	204191	77730.9	63420.5	75642.8	247368	157273	232997
140.04758 Da 210.45 s	3.51	141.055	Not named	C7H8O3	436190	506953	442096	0	0	0	373034	421831	431307	124509	148632	124560	398430	457984	410552
614.27519 Da 210.57 s	3.51	615.282	Teraspiridole D	C34H44N2O6	0	0	0	323879	278600	236665	831599	1.03867e+06	959935	264882	266176	280614	0	0	0
590.16658 Da 211.28 s	3.52	591.174		C22H28N10O6P2	114815	135873	107328	0	0	0	62154.4	0	83232.8	50797.7	52000	23905.3	89463.9	118559	123258
1040.54148 Da 213.52 s	3.56	521.278	[D-Met1,D-Asp3]MC-LR	C50H76N10O12S	59462.6	0	0	0	0	97998.5	209829	285119	334634	41516.8	51411.7	0	0	0	0
694.41183 Da 220.28 s	3.67	348.213		C19H56N18O6P2	0	0	0	0	0	0	113042	144249	111523	63586	70715.1	87565.6	0	0	0
384.04865 Da 221.54 s	3.69	385.056			136462	126211	157609	0	0	0	129209	113486	120880	226831	260357	227863	179983	144714	170709
305.09972 Da 223.74 s	3.73	306.107			133684	121293	135245	0	0	0	80543.8	104162	89276.3	137954	134813	126951	132419	127813	134157
697.30618 Da 226.68 s	3.78	349.66		C28H40N15O5P	0	0	0	0	0	0	135732	114262	131779	0	0	0	0	0	0
727.26369 Da 227.04 s	3.78	364.639	Squalestatin S4	C35H47NO13	0	0	0	0	0	0	121763	134689	133114	0	0	0	0	0	0
235.12135 Da 228.29 s	3.8	236.129			0	225327	208469	0	0	0	209118	180065	169832	489209	127309	100039	0	0	0
779.49241 Da 228.76 s	3.81	390.753	Aspercryptin A2	C37H71N7O8	0	74010.4	138630	158230	138939	164826	586822	573424	589139	0	0	0	0	0	0
573.19404 Da 229.09 s	3.82	287.604			147692	122775	154899	0	0	0	124301	0	58038.2	0	0	0	142646	109036	183498
747.35929 Da 229.11 s	3.82	374.687	Respirantin	C37H53N3O13	0	0	0	184026	200388	156883	0	0	857125	0	0	0	0	0	0
576.25288 Da 229.28 s	3.82	577.26		C22H37KN10O6	147571	99269	151036	0	0	0	0	0	0	257608	236944	282549	74456.6	74943.9	115536
610.23635 Da 229.46 s	3.82	611.244	Myrothecine G	C31H40O11	119942	82671.8	0	0	0	0	93614.2	0	140121	209399	232602	199508	104372	70937.5	0
391.17502 Da 230.59 s	3.84	392.182	Neocarazostatin A	C22H27NO4	0	463128	0	0	0	0	2.46335e+06	2.50159e+06	2.51333e+06	885412	862101	0	0	0	84751.9
996.50583 Da 230.77 s	3.85	499.26	Myxochromide B3	C51H74N8O10	0	0	0	0	0	0	318567	331554	314086	144959	155277	111161	0	0	0
247.10389 Da 231.92 s	3.87	248.111		C14H17NOS	93285.5	129443	0	0	0	0	234927	232790	288722	141226	0	0	0	92422	0
648.23798 Da 231.94 s	3.87	649.245		C38H37N2O6P	107027	54182.1	0	0	0	0	0	122702	78578.9	305797	264433	329382	63918.5	81486.8	0
595.22949 Da 232.34 s	3.87	596.237		C25H41NO13S	872920	627678	851687	0	0	0	527632	512922	478112	948756	886180	942195	1.01625e+06	884822	1.13534e+06
697.40106 Da 234.86 s	3.91	698.408	Mycinamicin IX	C36H59NO12	0	0	0	0	0	0	534674	684578	593301	0	0	0	0	0	0
605.22384 Da 235.77 s	3.93	606.231			0	553585	658408	0	0	0	602481	409155	1.06467e+06	0	0	327006	732482	552767	649246
689.34382 Da 245.35 s	4.09	345.679	Not named	C40H49N3O6	0	0	0	0	0	0	604815	634535	657725	0	0	0	0	0	0
419.13633 Da 245.89 s	4.1	420.144			0	191322	0	0	0	0	635970	654953	711480	201142	0	222822	0	0	0
339.07234 Da 245.89 s	4.1	340.08	Aspergispone C	C13H19NO7	401337	450530	214044	0	0	0	268800	221094	300178	299806	237218	0	0	276236	382498
812.42836 Da 246.24 s	4.1	813.436	Isobutyryl hexapeptide	C41H60N6O11	0	0	0	0	0	0	685987	638875	762877	0	0	0	0	0	0
606.37449 Da 246.60 s	4.11	607.382	Fusahexin	C30H50N6O7	0	0	0	0	0	0	657745	717733	739558	79149.3	0	0	0	0	0
596.27906 Da 247.31 s	4.12	597.286		C23H32N16O4	0	0	0	0	0	55587.7	303996	207819	265194	0	0	0	0	0	0
356.17363 Da 247.92 s	4.13	357.181			76011.5	0	110975	0	0	0	0	0	138568	236794	193697	176617	0	0	0
149.07033 Da 251.13 s	4.19	150.078	3-Methyladenine	C6H7N5	236633	178291	185507	0	0	0	169660	171380	142077	0	76762.9	84411.9	181911	199328	222427
283.12449 Da 251.95 s	4.2	284.132	2-ethyl-N-methyl-N-(oxolan-3-ylmethyl)benzenesulfonamide	C14H21NO3S	0	0	193024	0	0	0	0	0	219635	273589	259970	302876	0	0	0
703.25426 Da 252.01 s	4.2	704.262	RCTR1	C32H47N3O10S	84653.3	72993.2	87159.7	0	0	0	52620.2	0	59449.3	128563	128540	140674	102110	102508	113251
539.33225 Da 253.18 s	4.22	540.34	Iso-isariin D	C26H45N5O7	201083	193668	309780	0	0	0	1368056	1.52666e+06	1.32438e+06	99063	133395	93454.8	76190.6	60909.8	0
653.37555 Da 253.18 s	4.22	654.383		C30H51N7O9	309107	412822	0	0	0	0	1341805	1.42862e+06	1.41342e+06	0	0	0	38261.2	0	0
792.33420 Da 254.25 s	4.24	397.174	Topostatin	C36H58N4O11S	0	0	0	0	0	0	256250	268511	268509	0	0	0	0	0	0
150.04007 Da 254.26 s	4.24	151.047			221023	233318	0	0	0	0	118138	145044	114460	100942	116688	166388	144755	0	237464
417.13695 Da 254.65 s	4.24	418.144		C13H15N13O4	178929	158950	161153	0	0	0	140328	177427	70973.8	133331	143791	182334	221089	319926	363739
601.36048 Da 255.67 s	4.26	602.368		C22H53N9O6P2	0	0	0	0	0	0	135985	213984	155824	0	0	0	0	0	0
725.24966 Da 255.93 s	4.27	726.257		C34H35N11O6S	168539	308057	242964	0	0	0	116935	175128	201627	187882	328983	309357	268815	148329	216647
619.20694 Da 256.11 s	4.27	620.214		C27H29N11O5S	317258	333679	419248	0	0	0	255229	283963	330073	250279	347140	314328	251926	298845	331258
680.22036 Da 256.29 s	4.27	681.228		C30H32N8O11	0	114992	0	0	0	0	70770.5	51732.5	54578.3	99436.3	99666.7	225135	91302	126121	105814
464.09510 Da 256.44 s	4.27	465.102	Polyoxin I	C17H22N4O9	161193	127981	158950	0	0	0	83986.7	0	76968.1	125309	102194	105257	84412.2	0	150305
617.17439 Da 256.64 s	4.28	618.182		C40H28NO4P	359695	404965	473805	0	0	0	259508	349890	379486	304205	485394	532444	252038	380148	409866
437.06118 Da 256.79 s	4.28	438.068		C16H8KN13O	159959	139899	131226	0	0	0	0	183200	0	158127	166682	209064	114892	184408	121743
236.00052 Da 256.80 s	4.28	237.008			0	0	0	0	0	0	0	0	0	269318	217162	227219	117645	0	205207
479.05801 Da 256.86 s	4.28	480.065		C19H13N9O3S2	325337	414134	497418	0	0	0	333347	450260	409288	456810	577526	623880	282705	325298	456225
366.12514 Da 257.17 s	4.29	367.132	Marianin A	C20H24O4	297295	416485	1093290	0	0	0	0	174771	123785	565382	389908	0	257836	216641	262612
576.22676 Da 259.22 s	4.32	577.234	Pantethine	C22H42N4O8S2	0	337494	0	0	0	0	0	141602	0	365513	457860	385138	384404	518263	517834
687.24843 Da 261.06 s	4.35	688.256			0	166322	0	0	0	0	0	0	0	379498	337048	459869	0	0	0
696.25935 Da 261.21 s	4.35	697.267		C21H29N24O3P	745093	822055	888113	0	0	0	465016	481638	437531	0	298872	304851	608802	870471	948355
717.25928 Da 262.66 s	4.38	718.267		C25H23N27O	0	0	0	0	0	0	0	0	0	454442	442659	461452	0	0	102982
120.05804 Da 265.50 s	4.42	121.065	Lentialexin	C8H8O	502671	415116	472733	0	0	0	0	0	0	479733	756788	528072	262193	569162	663388
251.15231 Da 265.66 s	4.43	252.16	Fusaricate I	C14H21NO3	330206	296389	371690	0	0	0	190440	272423	0	323520	460997	424057	165637	335075	348251
712.25487 Da 265.74 s	4.43	713.262		C21H29N24O4P	203024	309552	266202	0	0	0	202031	183859	228640	220560	355980	279899	178803	302418	261881
728.25137 Da 266.49 s	4.44	729.259		C22H42N12O12P2	0	0	0	0	0	0	0	0	0	223495	229101	201680	146084	178532	0
429.13885 Da 267.06 s	4.45	430.146			239347	211881	172256	0	0	0	155237	162528	0	0	137216	180014	183538	167363	0
426.05935 Da 269.50 s	4.49	427.067		C11H23O13PS	209969	245547	217069	0	0	0	137519	128008	154913	305269	185104	332053	163931	209435	160717
706.19536 Da 269.79 s	4.5	707.203			180500	177774	155752	0	0	0	86438.5	86827.8	93949.9	140775	126090	142998	87865.9	120348	125681
1051.61994 Da 269.87 s	4.5	526.817		C52H77N17O7	359485	363378	343138	643558	641801	786513	2.70291e+06	2599216	2.70629e+06	219383	245303	227403	0	0	0
1073.60019 Da 270.08 s	4.5	537.807	Variobactin A	C47H83N11O17	0	0	0	0	0	0	263256	206741	268879	0	0	0	0	0	0
988.48945 Da 270.43 s	4.51	495.252	Rivulariapeptolide 988	C50H68N8O13	0	0	0	0	0	0	201770	291323	270133	0	0	0	0	0	0
977.55495 Da 270.79 s	4.51	489.785			0	0	0	0	0	0	287384	277189	442800	0	0	0	0	0	0
664.28974 Da 271.50 s	4.53	333.152	Muracein A	C26H44N6O14	0	0	0	0	0	0	235507	251365	229238	0	105687	0	0	0	0
1150.68595 Da 272.75 s	4.55	576.35		C46H82N30O4S	0	0	0	0	0	0	124506	166095	141495	0	0	0	0	0	0
623.16588 Da 273.98 s	4.57	624.173			143964	105991	129645	0	0	0	64291.6	0	57309	125112	192676	191010	0	99987.5	83187.6
680.18715 Da 274.19 s	4.57	341.101	IB-00208	C36H34O12	0	0	0	0	0	0	0	0	0	345892	394729	299583	0	0	0
84.05727 Da 275.08 s	4.58	85.0645	3E-pentene-2-one	C5H8O	0	0	0	0	0	0	0	0	0	326218	310082	476241	0	0	0
637.18184 Da 275.25 s	4.59	638.189		C26H27N11O7S	571891	536013	594247	0	0	0	308074	314459	537994	925538	1.27523e+06	1811984	323328	1.15424e+06	1.15275e+06
677.25345 Da 275.44 s	4.59	678.261			0	0	0	0	0	0	0	0	0	273672	477339	329146	0	0	0
709.16808 Da 275.44 s	4.59	710.175		C36H28KN7O7	0	0	0	0	0	0	0	0	0	375136	804511	844276	0	0	120036
678.22638 Da 275.61 s	4.59	340.12			0	0	0	0	0	0	0	0	0	417543	553554	632075	0	0	323747
904.33985 Da 275.97 s	4.6	453.177			0	0	0	0	0	0	0	0	0	512197	606668	533018	0	0	0
673.12871 Da 276.51 s	4.61	674.136		C41H24NO7P	199768	181499	112488	0	0	0	0	0	133396	269152	339258	346478	106604	150983	0
183.03757 Da 276.64 s	4.61	184.045			104070	298738	228067	0	0	0	232154	0	225677	408679	471540	0	210334	184325	439458
282.01708 Da 277.03 s	4.62	283.024			0	0	0	0	0	0	0	0	0	212312	231511	333515	123443	0	0
691.26879 Da 277.08 s	4.62	692.276		C30H38N13O3PS	1.3457e+06	1.32169e+06	1.31698e+06	0	0	0	790561	765292	726924	2.45568e+06	2609479	2.8609e+06	1.28928e+06	1.55153e+06	1.68288e+06
1121.55606 Da 277.37 s	4.62	561.785	Muraymycin B2	C48H81N11O18	0	0	0	0	0	0	680854	444947	612450	0	0	0	0	0	0
1062.50882 Da 277.55 s	4.63	532.262	Aquachelin A	C44H74N10O20	0	0	0	0	0	0	359740	333953	366538	0	0	0	0	0	0
1099.57116 Da 277.77 s	4.63	550.793	Muraymycin B2	C48H81N11O18	542962	382018	330942	916641	896915	896653	2527369	2.64783e+06	2.79084e+06	0	0	0	0	0	0
1046.54338 Da 278.26 s	4.64	524.279	L-Phe-D-MeAsp(Œ≤)-L-Arg-Adda-D-Glu(Œ≥)-Mdha-D-Ala-OH	C52H74N10O13	0	0	0	0	0	0	754846	549162	595732	0	0	0	0	0	0
734.40131 Da 286.76 s	4.78	735.409	4'-Deoleandrosyl-6,8a-seco-6,8a-deoxy-5-	C41H60O10	259641	262798	254707	0	0	0	711664	569473	616095	260918	216591	343510	240912	413917	404010
858.38162 Da 288.94 s	4.82	430.198	Diasteltoxin B	C46H60O14	0	0	0	0	0	0	491436	410792	438637	0	0	0	0	0	0
574.33874 Da 289.03 s	4.82	575.346			0	237397	227592	0	0	0	243343	142588	192258	0	0	133335	85095.7	144687	148581
432.16593 Da 290.97 s	4.85	433.173			196270	0	0	0	0	0	168670	207738	388886	204211	191102	0	0	179632	227460
594.37453 Da 291.42 s	4.86	595.382	IC-202-A	C27H52N6O7	0	0	0	0	0	0	0	0	0	242398	204504	306914	0	0	0
656.20111 Da 292.03 s	4.87	657.208	Capoamycin	C35H38O10	302188	308400	320044	0	0	0	210696	247953	231523	491876	440176	312033	263765	0	350981
706.23308 Da 292.12 s	4.87	707.24	Thiomarinol E	C32H48N2O9S2	366144	256553	275020	0	0	0	0	0	0	986869	1.22643e+06	1239426	267377	173563	316106
854.31874 Da 292.46 s	4.87	428.167	Argyrin G	C41H46N10O9S	998080	1.06821e+06	1.04535e+06	0	0	0	879609	766603	819618	1.16809e+06	1.2096e+06	989524	711451	1.23237e+06	1.21165e+06
734.22670 Da 292.49 s	4.87	735.234	LMPK12120481	C44H40O8	0	0	0	0	0	0	0	0	55762.5	2.05142e+06	2.14306e+06	1987531	0	0	0
136.03856 Da 292.66 s	4.88	137.046	hypoxanthine	C5H4N4O	0	0	0	0	0	0	0	0	0	1.19583e+06	1.23436e+06	1.12316e+06	0	204314	0
642.21436 Da 292.75 s	4.88	643.222	Triphyllin B	C29H38O16	0	192400	354204	0	0	0	0	0	199026	239916	474969	267624	139151	264531	282799
882.31502 Da 292.84 s	4.88	442.165			0	0	0	0	0	0	0	0	0	1.59815e+06	1.24315e+06	1.29812e+06	0	0	0
373.14877 Da 292.84 s	4.88	374.156	Demethyl-harzianic acid	C18H25NO6	0	0	0	0	0	0	0	0	0	833147	846732	896411	0	0	0
638.19175 Da 293.20 s	4.89	320.103	Chrokaramine B	C33H33ClN4O6	0	0	0	0	0	0	0	0	0	801050	715519	770569	0	0	0
542.15894 Da 293.35 s	4.89	543.166	Berkeleylactone B	C23H36O10S	0	248760	0	0	0	0	0	0	0	261588	383388	296987	0	0	353204
414.19035 Da 296.88 s	4.95	415.198			258387	302422	188950	0	0	0	272637	239909	226963	0	0	108399	207656	291118	230067
1487.81663 Da 296.94 s	4.95	744.916			0	0	0	0	0	0	294040	293671	393923	0	0	0	0	0	0
165.06507 Da 298.88 s	4.98	166.072	1-Methylguanine	C6H7N5O	0	0	0	0	0	0	0	0	0	1.00408e+06	1.01589e+06	964323	0	0	98416.7
473.22763 Da 298.95 s	4.98	474.235			0	194781	242376	0	0	0	132563	142859	138355	114604	97851.9	123064	165625	161941	158590
972.53473 Da 300.31 s	5.01	487.275			152049	145149	123987	0	0	0	87364.6	97530	71485	86665.7	82979.9	78438	0	0	0
282.15818 Da 302.50 s	5.04	283.165		C14H22N2O4	260324	197915	295481	0	0	0	157560	122950	0	335410	244890	222869	135712	230783	228858
200.10496 Da 303.07 s	5.05	201.112	Murranoic acid A	C10H16O4	169247	180743	171615	0	0	0	139760	132803	123286	245608	233725	231870	140657	168471	160724
503.18477 Da 307.29 s	5.12	504.192	N-(3-methyl-2-butenyl)-2-aza-2-deoxychaetoviridin E	C28H32ClNO4	227284	300428	327470	0	0	0	182511	246182	208604	216560	331806	360731	144909	234111	262039
197.01416 Da 307.75 s	5.13	198.021			74583.1	93959.9	115042	0	0	0	68716.9	90409.4	126762	150075	163451	157770	0	79576.3	91266.3
303.12647 Da 311.04 s	5.18	304.134		C13H17N7S	0	0	0	218923	123736	154619	56984.8	0	446355	0	0	0	104398	848542	0
768.31918 Da 314.33 s	5.24	769.326	Pargamicin D	C34H50N8O10	138274	153744	147603	0	0	0	78496.7	103283	114575	115954	117971	141100	252412	188041	161936
773.28691 Da 314.66 s	5.24	774.294	Vacidobactin B	C29H49N7O15	144985	133527	0	0	0	0	0	0	0	238667	314838	233789	118983	143255	183392
757.29172 Da 315.71 s	5.26	758.299		C20H50N13O12P3	205659	0	167935	0	0	0	108305	74553.1	0	248204	157730	246641	134850	227909	129745
370.09012 Da 315.81 s	5.26	371.097		C11H29BrClKN4	226792	66465.1	1.42997e+06	0	224557	229630	173704	274883	0	148452	0	394058	124041	0	264906
762.25935 Da 315.94 s	5.27	763.267		C21H45N14O11P3	258818	193276	205611	0	0	0	0	0	0	337375	328703	400785	214842	0	0
707.24725 Da 316.08 s	5.27	354.631			316423	326580	0	0	0	0	0	0	0	297223	263140	269521	225018	0	288081
145.05310 Da 316.30 s	5.27	146.06	4-formyl Indole	C9H7NO	858306	987398	780033	256613	291666	260124	640981	721339	647099	204893	204869	239061	648766	1.04694e+06	1.04479e+06
408.08491 Da 316.39 s	5.27	205.05	Hapalindole F	C21H23ClN2S	369625	0	304223	0	0	0	241821	222375	188252	640356	570564	531050	0	213966	0
117.05805 Da 316.47 s	5.27	118.065	Indole	C8H7N	813064	834294	876821	163677	190273	157544	660103	643502	596008	0	0	0	597743	1.15186e+06	984134
217.07186 Da 316.97 s	5.28	218.079	N-salicyloyl-2-aminopropan-1-ol	C10H13NO3	237794	328500	236615	76769.4	91481.6	0	215298	213915	155161	98464	116657	87087.3	180708	210464	281074
557.28479 Da 317.75 s	5.3	558.292			93742.6	94297.2	105895	0	33097.4	0	175175	150088	156977	0	0	0	0	77337.2	72518.4
690.33469 Da 318.81 s	5.31	691.342		C29H34N22	0	45743.1	60759.1	50683.6	0	0	166021	166779	134338	0	0	0	82943.5	65682.6	81425.1
315.24125 Da 318.90 s	5.31	316.249		C17H33NO4	242912	269343	241033	0	0	0	78356	94438.7	105614	0	0	0	125037	129415	128611
404.12395 Da 323.71 s	5.4	405.131			314763	0	371665	0	0	0	299116	189102	251214	189492	180772	145344	394013	315341	370115
576.02964 Da 324.61 s	5.41	577.037	Purpuromycin	C26H18O13	0	0	0	0	0	0	115351	122871	102108	185318	207550	188232	0	0	0
462.19006 Da 324.96 s	5.42	463.197	15-hydroxy-5‚Ä≤-O-methylmelledonal	C24H30O9	203454	212463	590579	0	0	0	0	0	112927	0	0	0	258576	0	0
709.07360 Da 324.97 s	5.42	710.081		C45H15N3O5S	0	0	175502	0	0	0	141324	176223	166203	192872	240259	267790	120780	0	0
281.02660 Da 325.14 s	5.42	282.034	Glucosamine 6-phosphate	C6H14NO8P	795122	993729	956370	0	0	0	931027	998297	1.0224e+06	892247	1.6402e+06	1.55508e+06	576813	910655	984048
556.21594 Da 325.14 s	5.42	557.223	Manumycin E	C30H34N2O7	306840	347380	356174	0	0	0	359566	326794	361289	309603	347380	325364	315713	326787	399929
585.16909 Da 325.19 s	5.42	586.176		C38H23N3O4	875923	1.19683e+06	1.17031e+06	0	0	0	964472	1.08982e+06	1.02589e+06	784704	1301148	1.38681e+06	872936	1.02652e+06	1.18794e+06
175.98872 Da 325.23 s	5.42	176.996		C4H4N2O4S	686395	576239	504677	0	0	0	469987	532650	492065	577638	683945	669482	517704	528615	534103
147.98248 Da 325.23 s	5.42	148.99			410788	471520	391037	0	0	0	348781	329851	314480	508912	547771	387113	334141	386518	371261
522.23119 Da 325.27 s	5.42	523.238		C21H49K2O5PS	398369	450291	430145	0	0	0	336384	273285	334813	272784	0	445215	292376	374634	483479
460.16663 Da 325.28 s	5.42	461.174	Tersaphilone A	C25H29ClO6	397080	258634	356994	0	0	0	214166	0	0	200893	144929	0	204510	429777	275537
173.99964 Da 325.31 s	5.42	175.007			272448	0	241045	0	0	0	0	0	173659	268542	293424	268255	0	0	0
721.29129 Da 325.47 s	5.42	722.299		C29H31N21O3	243330	249542	352185	0	0	0	239047	264833	311686	0	167270	198613	265684	309324	302280
459.16737 Da 325.70 s	5.43	460.175		C23H34KNO2S2	538036	564887	527151	0	0	0	341634	468963	389655	393473	581806	429820	431147	519422	553825
777.35485 Da 325.75 s	5.43	778.362		C33H39N21O3	268947	308637	266513	0	0	0	197657	231609	213675	140283	171068	256489	229788	278661	366603
675.28720 Da 326.62 s	5.44	676.294		C25H61Cl4NO8S	251671	329053	276322	0	0	0	212888	245164	185944	219938	243452	249327	255245	403759	0
555.15216 Da 326.99 s	5.45	556.159			232118	191684	182155	0	0	0	171517	235651	136300	0	0	0	194400	0	226603
247.04264 Da 327.01 s	5.45	248.05			366756	388429	360810	0	0	0	340312	309957	409269	221838	345018	373805	333776	310418	345342
531.10829 Da 327.57 s	5.46	532.116		C31H13N7O3	125243	0	134508	0	0	0	88352.9	110616	71477.9	405515	552384	670513	127986	127500	126670
84.05758 Da 327.80 s	5.46	85.0649	3E-pentene-2-one	C5H8O	0	123588	0	0	0	0	0	0	0	224374	224006	270440	0	0	0
442.06684 Da 327.80 s	5.46	443.074	Thiocladospolide D	C16H28O7S	0	0	0	0	0	0	0	0	0	166100	165632	192414	0	132481	0
640.24307 Da 328.51 s	5.48	321.129			0	0	0	0	0	0	0	0	0	300467	356887	321803	0	0	0
309.16903 Da 328.52 s	5.48	310.176			266413	223303	236047	0	0	0	234243	216590	191950	0	0	0	206981	327187	220396
468.29549 Da 328.71 s	5.48	469.303		C15H46N6O6P2	241854	370315	250607	0	0	0	228620	223284	145608	0	0	0	159467	346306	232901
542.20390 Da 330.28 s	5.5	543.211	Physalolactone C	C28H37ClO7	457229	100202	132254	0	0	0	0	0	0	424023	395122	453865	225105	625194	529218
536.18709 Da 331.04 s	5.52	537.194		C16H34KN8O8P	171510	134706	121307	0	0	0	65599.8	0	72025.2	340865	376460	358231	82623.3	87180.9	501906
501.24880 Da 331.85 s	5.53	502.256		C24H40NO8P	498122	491531	424957	0	0	0	394335	319656	413564	675878	492253	508207	478246	456291	432480
229.20424 Da 332.12 s	5.54	230.212	11-methyl-11-hydroxyldodecanoic acid amide	C13H27NO2	735357	780819	689112	0	0	0	546504	510269	472276	654271	606679	631240	621523	696329	741306
461.10462 Da 332.23 s	5.54	462.112	3-methyl-6-[5-[3-[(4-methylphenyl)sulfonylmethyl]phenyl]-1,2,4-oxadiazol-3-yl]-1,3-benzoxazol-2-one	C24H19N3O5S	107789	86181.4	88963.4	0	0	0	0	0	58010.1	149847	268886	265460	0	0	97857.4
400.13527 Da 332.60 s	5.54	201.075		C15H24N6O3S2	625931	538495	594821	0	0	0	270195	248586	259319	1.35062e+06	1.3545e+06	1.25518e+06	388015	440437	419733
762.32372 Da 332.61 s	5.54	382.169	Swalpamycin	C37H56O14	218359	273446	224678	0	0	0	0	0	0	793022	949762	825372	168582	165019	164590
207.03562 Da 332.91 s	5.55	208.043	Aeruginol_SIDERITE	C10H9NO2S	315456	366020	304648	0	0	0	306358	226849	252333	0	0	0	263322	332843	299867
239.11665 Da 335.75 s	5.6	240.124			183367	156447	122755	0	0	0	94281.4	115120	87679.9	161194	164879	194527	88609.6	130602	121507
463.12737 Da 337.20 s	5.62	232.571		C17H27N3O8P2	115534	122726	124815	0	0	0	0	0	68084.3	578132	604819	598788	55959	98434.9	90319.5
785.33450 Da 337.38 s	5.62	786.342	Frankobactin B2	C33H49N9O12	0	0	0	0	0	0	0	0	0	120634	148201	198955	0	0	0
627.37399 Da 337.52 s	5.63	628.381		C24H55N9O6P2	76153.8	96563.1	86102.7	0	0	0	0	0	0	262158	342372	277929	71526.2	97454.9	108894
806.25543 Da 337.56 s	5.63	404.135			0	0	0	0	0	0	0	0	0	538830	650300	557054	0	0	0
824.23009 Da 337.73 s	5.63	413.122		C26H49KN12O8S4	0	0	0	0	0	0	0	0	0	247956	274293	258069	0	0	0
422.10069 Da 337.76 s	5.63	212.058	Inonotusin B	C23H18O8	370928	284487	278043	0	0	0	170360	162419	142772	1.34501e+06	1124545	1.18031e+06	149508	246374	212486
440.11173 Da 337.91 s	5.63	221.063	Tryptoquivaline H	C22H18N4O5	105987	110135	91068.4	0	0	0	0	49535.2	64097.5	389097	435490	425392	0	64087.2	66777.6
1484.87154 Da 340.57 s	5.68	743.443		C74H114N22O7P2	0	0	0	0	0	0	0	0	0	214225	193805	182541	0	0	0
251.12742 Da 343.92 s	5.73	252.135		C12H17N3O3	190342	178747	199416	38185.5	30935.4	39185.9	180256	165550	137491	77911.2	89318	91569.5	144314	191784	169934
566.20633 Da 344.45 s	5.74	284.11		C26H30N8O5S	184840	166619	164379	0	0	0	168798	156789	163420	0	0	0	113539	183750	163202
696.42136 Da 346.11 s	5.77	697.429	Acyl-desferrioxamine 3_SIDERITE	C32H62N6O8	334814	345231	346100	0	0	0	438398	489934	505009	81535.3	91393.4	74313.7	295016	417534	399966
341.29366 Da 347.17 s	5.79	342.301	N-stearoyl glycine	C20H39NO3	333655	303306	181225	0	0	0	101353	116963	101327	105259	64078.4	134546	60158.5	71035.1	82262.4
398.18338 Da 348.70 s	5.81	399.191			143982	243081	180141	0	0	0	0	135928	219108	0	0	0	145806	464433	151149
424.21197 Da 349.15 s	5.82	425.219			153258	143836	148863	0	0	0	114939	130945	108349	76746	60074.6	59592.4	112675	132452	155554
350.12778 Da 349.24 s	5.82	351.135	Nocazine F	C20H18N2O4	263432	253513	248651	0	0	0	183784	156262	159356	0	147462	0	215090	332626	323211
1512.90062 Da 349.27 s	5.82	757.458		C72H129N12O18PS	0	0	0	0	0	0	0	0	0	170190	156717	130687	0	0	0
358.31983 Da 349.58 s	5.83	359.327		C20H42N2O3	222097	214957	209404	0	0	0	102327	98699	75494.3	152788	159662	148824	96465.8	154755	148069
264.09656 Da 350.68 s	5.84	265.104	Dendrodolide H	C12H18O5	0	0	0	0	0	0	0	0	0	151299	152080	170592	0	68732.7	71560.3
625.32385 Da 351.14 s	5.85	626.331	Rhizoxin	C35H47NO9	250069	248859	285303	76419.4	76750.7	64015.6	232310	191283	202932	18412.9	0	0	146133	192795	194463
237.13401 Da 351.65 s	5.86	238.141			123383	170317	170476	0	0	0	132542	110162	120619	0	63550.4	0	114570	139005	94032.6
437.19237 Da 352.46 s	5.87	438.2	Heterobactin B	C19H27N5O7	0	0	0	0	0	0	0	0	0	313357	535981	315743	0	0	0
425.15480 Da 353.11 s	5.89	426.162			0	0	0	0	0	0	0	0	0	0	0	0	176931	235765	271641
181.04260 Da 359.75 s	6	182.05	6-Methylthioguanine	C6H7N5S	108948	101933	84639.9	0	0	0	74022.1	82156.3	90473.7	143093	153355	155231	122481	156980	214927
587.47679 Da 360.97 s	6.02	588.484		C34H61N5O3	301182	418659	351261	0	0	0	233375	226505	247351	67744.6	93490	75913.7	163555	248674	263918
557.46640 Da 364.70 s	6.08	558.474		C33H59N5O2	201745	234734	206805	0	0	0	117949	88503.3	89968.8	98979.6	134324	117161	201565	288168	317368
168.07875 Da 365.11 s	6.09	169.086	Nemanifuranone D	C9H12O3	0	124708	109559	0	0	0	87669.3	68092.7	84349	239303	194953	198316	89178.7	166536	113155
553.22133 Da 365.23 s	6.09	554.229	Jomthonic acid D	C27H37N3O7	137774	90442.6	105867	0	0	0	39927.3	0	165796	0	0	0	91899.8	133473	133746
336.20226 Da 365.23 s	6.09	337.21		C14H24N8O2	388514	295299	315736	0	0	0	360107	317660	637470	176693	153890	124743	535726	481825	402132
658.23209 Da 366.01 s	6.1	330.123	Malleobactin C_SIDERITE	C23H40N8O12	143535	104294	117600	0	0	0	148355	122140	127164	0	69150.9	0	123806	191430	175602
272.02595 Da 367.81 s	6.13	273.033	Indolokine A5	C13H8N2O3S	485399	475606	480201	80773.5	88850.4	104831	361663	400799	376866	161529	148207	158006	374277	534419	545800
301.21570 Da 369.54 s	6.16	302.223	N-[(6-piperidin-1-ylpyridin-3-yl)methyl]cyclohexanecarboxamide	C18H27N3O	625054	670412	625489	0	0	0	322728	295084	313738	143194	172038	165014	368430	414879	394897
567.23672 Da 369.59 s	6.16	568.244		C25H39N5O6P2	137699	164376	137680	27684.4	49508.3	0	47336.4	0	39750.9	0	0	0	122236	173877	141443
300.15737 Da 371.11 s	6.19	301.165	Syringolide 2	C15H24O6	90241.6	86728.6	99017	0	0	0	34440.3	0	0	514019	508533	501167	40784.5	60141.8	48639.5
428.30419 Da 371.63 s	6.19	429.311	5,9,17-hexacosatrienoic acid	C26H46O2	214616	203055	197830	0	0	0	388262	383408	410648	114623	107508	98184.8	81281.2	45000.8	65558.2
463.29716 Da 375.12 s	6.25	464.304		C27H42KN3O	1.37458e+06	1.39933e+06	1.38268e+06	0	0	0	502406	492312	484392	175355	182789	174118	446575	456066	438048
738.40881 Da 376.12 s	6.27	370.212	Phepropeptin B	C40H56N6O6	181715	187565	183953	0	0	0	150456	149782	154397	0	0	0	116261	170766	154251
448.11412 Da 376.97 s	6.28	449.121	Penochrochlactone C	C20H26O9	86434.4	109236	95712.3	0	0	0	57614.1	55005.3	82228.4	396572	384840	371697	111132	123374	122482
446.16888 Da 378.39 s	6.31	447.176	Colletobredin D	C21H31ClO8	0	85449.1	136963	0	0	0	0	0	0	157158	195920	205467	0	0	0
444.21993 Da 379.45 s	6.32	223.117		C23H32N4O3S	128369	139544	114693	0	0	0	93346.4	84545.8	81682.7	95001.5	97771.4	85596.5	110013	134742	120537
239.05215 Da 379.62 s	6.33	240.059		C13H9N3S	210292	201544	191320	0	0	0	176519	180339	190282	65077.9	66268.2	55805.9	260247	229233	236652
650.34405 Da 380.07 s	6.33	651.351	VM48641	C36H52O9	150849	132961	144871	31685.3	31241.5	40080	110349	100822	107457	40748.7	36346.5	44464.2	155492	138912	132500
250.24094 Da 380.42 s	6.34	251.248		C16H30N2	172665	182722	168097	0	0	0	148375	134877	143650	47497.1	56476.4	66470.1	71983.9	70209.6	69499.5
405.24517 Da 381.57 s	6.36	406.252		C22H35N3O2S	95083.1	85015.2	86000.5	0	0	0	57683.4	57610.7	65859.2	114733	105234	93860.2	384425	341532	337678
421.25227 Da 382.10 s	6.37	422.26		C29H31N3	0	0	0	0	0	0	0	0	0	0	0	0	294263	257175	252343
308.24679 Da 383.36 s	6.39	309.254		C18H32N2O2	262065	271857	585888	0	0	0	165177	163926	547525	59372.8	0	77780.1	0	39136	60437.2
398.32552 Da 383.54 s	6.39	399.333		C21H42N4O3	0	0	0	0	0	0	0	0	0	424010	435447	442624	0	0	0
464.32602 Da 384.24 s	6.4	465.333		C24H49O6P	115911	100604	130590	0	0	0	82114.7	93228.5	96624.4	0	0	0	119899	112106	117407
355.11678 Da 385.02 s	6.42	356.124			318757	312692	279417	0	0	0	214799	249069	216477	0	0	0	306260	325006	296331
342.27880 Da 386.84 s	6.45	343.286		C21H34N4	0	202354	0	0	0	0	345532	398473	378871	638967	607961	612938	523848	0	117720
165.07919 Da 387.75 s	6.46	166.086	4-methoxyacetanilide	C9H11NO2	2.11142e+06	2.03295e+06	2054460	46146.3	58248.2	57789.7	1.41689e+06	1.43326e+06	1.41084e+06	335017	358307	344963	986223	879378	816746
452.32486 Da 396.66 s	6.61	453.332	1alpha,25-dihydroxy-8(14)a-homovitamin D3 / 1alpha,25-dihydroxy-8(14)a-homocholecalciferol	C28H46O3	153312	225752	217582	0	0	0	213587	295407	355128	0	76866.6	106775	0	0	0
733.36931 Da 398.28 s	6.64	734.377		C39H51N5O9	174995	178336	176680	0	0	0	174520	158866	188865	82101.4	87665.7	79767.7	247948	278418	251586
322.26228 Da 399.70 s	6.66	323.27	cyclopentyl-[9-[(dimethylamino)methyl]-9-hydroxy-3-azaspiro[5.5]undecan-3-yl]methanone	C19H34N2O2	226520	178887	249675	0	0	0	173208	105562	86532.6	142978	108439	122360	178460	37088.1	84304.4
421.30973 Da 400.53 s	6.68	422.317		C27H39N3O	457634	482723	463670	0	0	0	224347	212450	224699	144693	132186	180395	114156	117833	86577.8
643.43002 Da 402.03 s	6.7	644.437		C35H57N5O6	101457	107033	116902	0	0	0	25610.5	17375.8	23698.3	201216	163905	156095	106344	119397	131498
306.99744 Da 402.53 s	6.71	308.005		C13H9NO4S2	343473	320361	309879	0	0	0	404988	388344	392279	99379.7	99980.4	108507	443363	471664	462800
403.11701 Da 403.01 s	6.72	404.124	Cladoniamide C	C22H17N3O5	427629	475508	400620	0	0	0	320971	304673	329970	0	69695.5	64096.5	435144	469293	460368
687.45681 Da 403.27 s	6.72	688.464	Scopularide D	C35H63N5O7	99544.8	90419.5	108474	0	0	0	41016.6	31591.1	28753.4	197084	173847	194693	133255	137669	141606
356.12047 Da 405.94 s	6.77	357.128	Eutypellazine L	C19H20N2O3S	140785	0	76893.9	0	0	0	0	91891.4	122805	416468	343248	415443	134634	0	143386
502.34054 Da 408.38 s	6.81	503.348	(22E,24E,24bE)-1alpha,25-dihydroxy-26,27-dimethyl-22,23,24,24a,24b,24c-hexadehydro-24a,24b,24c-trihomovitamin D3 / (22E,24E,24bE)-1alpha,25-dihydroxy-26,27-dimethyl-22,23,24,24a,24b,24c-hexadehydro-24a,24b,24c-trihomocholecalciferol	C32H48O3	250014	342730	109793	0	0	0	161203	196562	184630	0	0	0	0	0	0
304.28817 Da 408.52 s	6.81	305.295		C20H36N2	675130	752276	766290	0	0	0	697633	724551	756250	268137	269780	258301	125478	128251	119686
576.35920 Da 408.55 s	6.81	577.366		C35H53KO4	117103	113933	104414	0	0	0	273468	281597	299644	0	0	0	0	0	0
405.31531 Da 411.85 s	6.86	406.323			195317	213768	208811	0	0	0	156363	161251	152912	77988	93665	75272.5	0	31238	51520.1
540.23780 Da 415.19 s	6.92	541.245		C31H32N4O5	287456	286191	284462	0	0	0	209246	203358	195150	219522	254081	278745	321533	302939	320146
366.30366 Da 415.39 s	6.92	367.311		C25H38N2	860912	947207	881709	0	0	0	828178	814680	796664	321203	334122	337112	141665	152406	151887
528.35662 Da 415.48 s	6.92	529.364		C27H54K2N4O	163434	158639	147114	0	0	0	278463	269461	219616	42162	0	0	0	0	0
501.36740 Da 415.50 s	6.92	502.375		C28H47N5O3	554509	600740	576973	0	0	0	297853	325757	336410	61562.7	56854.4	0	156164	138815	155267
482.21691 Da 421.73 s	7.03	483.224		C26H26N8O2	307962	337844	307089	0	0	0	245531	275090	376949	69074.1	61889.9	76730.1	343723	332102	353661
420.37173 Da 423.48 s	7.06	421.379		C26H48N2O2	462346	482286	428552	0	0	0	611765	787846	633220	83657.2	94921.2	101362	26779.5	75623.3	0
301.21570 Da 423.86 s	7.06	302.223		C18H27N3O	312147	335302	331133	0	0	0	201831	229289	228366	78501.2	76376	86960.5	214370	219720	207667
504.37179 Da 425.42 s	7.09	505.379		C33H48N2O2	78523.1	90398.8	68891.1	0	0	0	169318	241616	280581	0	38765.6	0	0	0	0
474.20449 Da 426.75 s	7.11	238.11		C29H30O6	54704.5	0	0	0	0	0	0	0	0	134862	137175	113472	101280	115132	108218
477.31481 Da 428.21 s	7.14	478.322		C33H39N3	123654	117520	118879	0	0	0	24015.3	38536.6	31255.7	49232.3	61531.4	57331.4	370870	358903	366119
463.35694 Da 429.34 s	7.16	464.364		C30H45N3O	282217	289930	305317	0	0	0	243632	260809	283046	55002.2	58515.9	48062.8	0	0	21247.6
408.30009 Da 430.44 s	7.17	409.307			115013	0	171718	0	0	0	178673	208615	244937	206848	192701	207890	0	0	0
327.31445 Da 431.28 s	7.19	328.322	Stearoyl-EA	C20H41NO2	102672	100403	98553.2	0	0	0	132299	117100	100108	0	0	0	67891.2	75491.8	53732.1
285.08340 Da 431.90 s	7.2	286.091			49688.2	54310.6	45114.4	0	0	0	39179.3	49760.2	35235.1	232222	218711	183967	71049.7	69305.4	63100.5
422.35046 Da 432.15 s	7.2	423.358			151478	163226	200792	0	0	0	137143	128104	138375	106658	82398.6	93643.3	0	0	0
738.49387 Da 432.51 s	7.21	739.501	PA(O-20:0/17:2(9Z,12Z))	C40H77O7P	179003	191926	179949	39849.7	46340.7	37754.8	104220	97788.9	106891	73576.1	76813.8	80197.1	133871	152027	134573
442.12829 Da 434.11 s	7.24	443.136			0	78018.3	89230	0	0	0	0	0	42091	66105.2	0	0	85990.5	82261.8	83946.2
500.36150 Da 434.40 s	7.24	501.369	Vicenistatin	C30H48N2O4	203664	190396	236406	0	0	0	455928	533786	476578	139885	119723	124515	0	42469.1	0
514.36137 Da 434.84 s	7.25	515.369		C30H55ClO2S	129392	105602	111322	0	0	0	158220	183993	167149	0	0	0	0	0	0
671.45413 Da 437.02 s	7.28	672.461		C21H62N13O9P	424245	278393	366217	0	0	0	0	318789	192487	0	0	0	0	0	0
1598.66762 Da 437.25 s	7.29	800.341		C49H70N58O6S	4.01137e+06	1.22013e+06	0	939634	0	782663	864825	0	991658	1.93752e+06	1587873	1.7122e+06	1.26663e+06	1.28285e+06	1.90974e+06
473.29288 Da 438.12 s	7.3	474.3		C31H39NO3	102354	87170.5	144843	0	0	0	0	0	143019	0	0	217513	0	0	0
485.12975 Da 438.42 s	7.31	243.572		C15H16N15O3P	754385	0	591830	563080	587246	649937	0	451474	502957	578129	667623	2.31747e+06	558359	655675	3.768e+06
360.35050 Da 439.01 s	7.32	361.358		C24H44N2	845539	909416	1.13964e+06	0	0	0	1.18856e+06	1.02455e+06	1.19034e+06	0	150324	164931	0	0	0
808.39138 Da 440.60 s	7.34	809.399	Decatromicin C	C45H58N2O10	110726	143959	0	0	0	0	0	156656	131250	294853	174007	201069	0	0	0
563.32259 Da 442.22 s	7.37	564.33	OOB-PE	C27H50NO9P	155366	188506	153426	0	0	0	114173	99607.6	122551	162205	156385	212704	157314	176628	236579
881.37766 Da 442.24 s	7.37	441.696	Cystomanamide B	C40H57N7O14	62112.4	0	77741.4	0	0	0	0	47050.7	0	0	0	0	165887	165450	154651
541.30256 Da 442.68 s	7.38	542.31	Nosperin	C26H43N3O9	243676	404757	340695	0	0	0	168426	193074	173644	205519	137863	190653	0	248848	240660
270.97587 Da 443.02 s	7.38	271.983		C7H7ClKN3O4	171387	154895	158544	0	0	0	134212	141422	127981	147146	141607	143216	252020	303988	313107
878.54148 Da 443.13 s	7.39	879.549	PG(19:0/22:4(7Z,10Z,13Z,16Z))	C47H85O10P	65642.9	66295.2	45974.8	0	0	0	0	30034.9	0	0	0	0	146084	131911	175613
514.37738 Da 444.26 s	7.4	515.385		C31H50N2O4	46631.4	0	66320.3	0	0	0	179141	175704	173031	50651.4	29876.1	0	0	0	0
374.36621 Da 444.80 s	7.41	375.373		C25H46N2	339846	337192	340828	0	0	0	421423	422638	470361	61487	59582.2	61902.7	0	0	0
436.33026 Da 448.25 s	7.47	437.338	3Œ≤,12Œ±-dihydroxyergosta-7,24(28)-diene	C28H46O2	515741	482047	504477	0	0	0	372584	406018	410153	415139	411265	408982	36898.9	0	0
693.39978 Da 451.12 s	7.52	694.407		C34H52N11O3P	142325	141903	130417	0	0	0	88744	94103.1	73698.6	62541.7	72782.5	74146.5	174667	189238	198706
225.20964 Da 451.16 s	7.52	226.217	Penicimumide	C14H27NO	169456	192557	119783	0	0	0	126433	128310	137530	62639.1	64020.7	71498.3	232420	220547	211723
841.54455 Da 454.31 s	7.57	842.552	Surugamide J	C43H71N9O8	35079.3	30791.3	28040.3	0	0	0	0	56112.2	0	0	51766.7	39938.5	241823	325885	275991
897.46259 Da 454.31 s	7.57	449.739	Cordycommunin	C43H69N7O11	50171.3	0	0	0	0	0	47705.5	56681.6	66357.2	0	0	0	246262	246607	173060
842.49532 Da 454.56 s	7.58	422.255		C33H58N22O5	0	0	0	0	0	0	73699.1	51078.9	63828	160069	124013	120178	352590	376362	421921
456.19529 Da 454.67 s	7.58	229.105		C20H33N4O4PS	63789.4	0	0	0	0	0	102553	82394.7	86533	95088.5	0	0	147304	185425	171353
858.46963 Da 454.67 s	7.58	430.242	PI(13:0/20:2(11Z,14Z))	C42H77O13P	0	0	0	0	0	0	0	0	0	0	0	65581.5	194743	174093	200333
788.46096 Da 454.67 s	7.58	789.468	PG(14:0/22:6(4Z,7Z,10Z,13Z,16Z,19Z))	C42H71O10P	0	23957.7	0	0	0	0	37641.6	40268.1	38330.8	114849	109419	81744.8	127524	120430	117601
428.18238 Da 454.85 s	7.58	429.19	Trichothosporon A	C22H30O7	50426.3	63964.6	99472.2	0	0	0	117647	111141	113955	148064	163308	147684	360447	347812	251307
558.11893 Da 454.95 s	7.58	559.126		C32H28ClO3PS	65261.9	63446.8	78678.5	0	0	0	151623	105564	81669.1	211830	197308	194202	293144	288651	175146
844.37768 Da 454.96 s	7.58	423.196		C21H65ClN10O20S	0	0	0	0	0	0	0	0	0	107373	135356	0	225883	161501	117297
424.24337 Da 455.12 s	7.59	213.129		C19H40N2O4S2	58930.8	0	0	0	0	0	110915	99381.3	62550.8	145572	175538	102500	256970	291021	255180
230.07134 Da 456.15 s	7.6	231.079		C12H15KO2	106865	107139	106408	37568.5	30501.1	0	138342	129309	145114	223282	173549	218410	158828	158509	195605
233.06057 Da 468.15 s	7.8	234.068		C14H12KN	174361	184993	155350	0	0	0	138734	144582	121129	127642	120759	124940	142119	163403	146005
171.10836 Da 468.57 s	7.81	172.116			275962	288301	286479	88259.9	99397.7	98044.4	0	0	0	53183.3	50202.3	62418.2	611936	624068	700823
219.07522 Da 468.62 s	7.81	220.083	O-Succinyl-L-homoserine	C8H13NO6	75156.3	80189.5	98807.6	0	0	0	0	0	0	0	0	0	165236	154678	162064
428.28906 Da 472.55 s	7.88	429.296	Asperunguisin E	C25H42O4	93567.6	52442.1	76052	0	0	0	102169	73999.2	114391	188168	164175	218558	260117	261591	282567
506.30326 Da 476.49 s	7.94	507.311	Colossolactone IV	C30H44O5	130962	121410	91940	0	0	0	77684.8	100386	130750	66856.7	122660	0	247605	268120	211705
560.17911 Da 478.33 s	7.97	561.186		C15H24N14O10	138027	169569	122146	0	0	0	250458	161220	0	0	270833	290685	179506	0	0
540.19620 Da 478.47 s	7.97	541.203		C21H43ClKN2O5PS	274382	222597	214851	0	0	0	277269	117174	333712	402706	379412	433018	216305	194896	207643
944.41767 Da 478.85 s	7.98	473.216		C23H69ClN14O21S	241655	267195	240561	0	0	0	302928	0	0	563226	612967	0	326001	0	596227
405.25550 Da 479.16 s	7.99	406.263		C20H39NO5S	209920	210590	213550	0	0	0	216173	228833	238984	243882	0	0	139573	0	153536
308.24723 Da 479.32 s	7.99	309.255	3S,7S-dimethyl-2-hexadecanol	C18H38O	141992	139947	124385	0	0	0	111636	0	247843	48384	0	0	0	0	0
802.47396 Da 479.88 s	8	803.481	Phialotide B	C41H70O15	0	0	0	0	0	0	0	0	0	110552	149043	166650	0	221456	158957
469.21234 Da 479.94 s	8	235.613		C11H32KN11O7	257295	161476	178099	0	0	0	224485	248071	0	418376	352668	285947	0	399891	282272
849.60742 Da 480.00 s	8	850.615	Cortenuamide C	C47H89NO9	0	0	0	0	0	0	0	119015	0	212594	0	378215	593769	543316	473567
1304.78936 Da 480.05 s	8	653.402		C56H136N8O4S10	332727	349817	283087	0	0	0	605840	606523	563482	1.5937e+06	1.7321e+06	1.54439e+06	1.84763e+06	1.99527e+06	2.03534e+06
870.52470 Da 480.07 s	8	436.27	Marformycin B	C44H70N8O10	281856	312159	223110	0	0	0	446534	421109	411372	883872	783831	717695	659047	864688	848174
886.50040 Da 480.10 s	8	444.257	1,3-(8R,9R-epoxy-octadec-13Z,15Z-dien-4,6-diynoyl)-2-(8-hydroxy-17E-octadecen-9,11-diynoyl)-sn-glycerol	C56H70O9	235940	265105	0	0	0	0	335209	412226	383724	710580	645621	743318	861079	912989	929375
466.34008 Da 480.78 s	8.01	467.347			179807	210299	170828	0	0	0	141218	187065	142222	100978	99512.5	0	0	0	0
515.23223 Da 480.83 s	8.01	258.623	Epothilone C7	C26H39NO6S	420984	501827	0	0	0	0	452956	686423	581719	1.33767e+06	1.18802e+06	1060781	1.70207e+06	1.12173e+06	1.44774e+06
528.24144 Da 481.24 s	8.02	529.249			166302	155910	198785	0	0	0	204551	261508	284136	237630	284891	0	0	133896	196993
787.45270 Da 481.72 s	8.03	394.734	PE(15:0/22:6(4Z,7Z,10Z,13Z,16Z,19Z))	C42H72NO8P	0	0	0	0	0	0	350616	351160	433562	0	0	0	476932	497573	358129
417.16673 Da 482.99 s	8.05	418.174	Spirotryprostatin A	C22H25N3O4	98017.4	100236	60988.7	0	0	0	171077	182410	198195	0	77578.4	118129	249142	232524	224572
442.31984 Da 483.56 s	8.06	443.327		C27H42N2O3	101638	137432	95807.1	0	0	0	206472	225485	221041	70120.4	92347.5	82268.2	0	0	0
224.14142 Da 486.41 s	8.11	225.149	Guaymasol	C13H20O3	212642	198622	204729	0	0	0	148006	164202	147371	312606	330497	300606	242168	265895	225862
639.91194 Da 487.71 s	8.13	640.919			188270	176845	168235	0	0	0	149684	154116	0	0	0	0	192728	198407	210526
133.11054 Da 487.83 s	8.13	134.118		C6H15NO2	0	0	0	0	0	0	119247	96334.6	121901	137531	156890	144013	0	0	0
256.18317 Da 490.77 s	8.18	257.19		C18H24O	57131	59518.7	55293.1	0	0	0	70487.1	58045.4	62537.4	312855	322732	296446	77532.6	94981.8	68330.2
343.08775 Da 492.83 s	8.21	344.095		C18H17NO4S	211795	222543	185424	0	0	0	113365	120837	116452	77214.2	57344.6	62843	214668	200030	191157
721.50132 Da 498.15 s	8.3	722.509	PE(P-16:0/18:2(9Z,12Z))	C39H74NO7P	206062	197471	174730	0	0	0	0	0	0	121935	120454	164305	0	0	127177
868.57436 Da 498.54 s	8.31	869.582		C27H83N16O9P3	0	0	0	0	0	0	79456.7	0	0	423278	0	438258	508778	473282	319673
540.34058 Da 498.65 s	8.31	541.348	Serratamolide B	C28H48N2O8	0	0	102177	0	0	0	38402.1	0	0	768240	237383	728262	120833	274501	198249
920.53123 Da 498.94 s	8.32	461.273		C29H65KN30OS	461496	609281	458498	0	0	0	729377	680582	942363	1.17712e+06	1.08419e+06	1.1953e+06	0	984176	1.03954e+06
586.15075 Da 499.39 s	8.32	587.158	Aerucyclamide D	C26H30N6O4S3	349079	363020	321774	0	0	0	267145	457509	328596	0	0	96999.1	0	0	0
529.24754 Da 499.47 s	8.32	265.631		C24H44KNO7S	847849	707152	619632	0	0	0	805048	917604	1.00025e+06	1.2222e+06	1.10669e+06	1.14473e+06	895981	1.05788e+06	963089
877.63586 Da 499.58 s	8.33	878.643			0	0	0	0	0	0	198220	0	0	552843	263065	490898	386473	353805	257616
1346.83820 Da 499.78 s	8.33	674.426		C62H139K4N6O8PS2	837025	781866	871051	0	0	0	1.34517e+06	1.38518e+06	1317187	2.10672e+06	2361000	2.3215e+06	1.93348e+06	2.27311e+06	2.02219e+06
527.25122 Da 499.78 s	8.33	264.633		C24H46ClNO5S2	1.89487e+06	1.56809e+06	1.96451e+06	0	0	0	2.08286e+06	2.35669e+06	2.70298e+06	2276066	2.67132e+06	2.22698e+06	2.20597e+06	2.42312e+06	2.37456e+06
677.47333 Da 499.79 s	8.33	678.481		C22H55N21O4	260752	323749	349044	0	0	0	241803	0	220370	246499	0	0	318630	255236	0
682.42687 Da 500.21 s	8.34	683.434		C25H64N8O9P2	156161	174306	229026	0	0	0	151927	0	219304	153857	187316	0	175916	153142	268741
574.19472 Da 500.66 s	8.34	575.202	Splenocin I	C31H30N2O9	212237	258680	287416	0	0	0	251639	0	294673	0	0	0	0	0	0
638.40269 Da 500.93 s	8.35	639.41		C21H65N6O9P3	227843	227596	309240	0	37840.6	0	207213	160719	198899	216538	205864	0	315576	383251	307395
633.44765 Da 501.24 s	8.35	634.455		C27H59N11O4S	389708	472997	436832	0	0	0	0	0	304247	0	0	208596	377501	230145	0
554.21265 Da 501.77 s	8.36	555.22	Austalide N	C28H36O10	380920	365564	283532	0	0	0	467644	402902	354888	284237	0	137564	347617	280974	97279.5
594.37530 Da 501.86 s	8.36	595.383		C21H56N8O7P2	301633	351288	349037	0	0	45590.7	291597	265627	273395	220568	180792	265741	214998	334944	405699
501.36618 Da 502.97 s	8.38	502.373			371246	392515	491993	0	0	0	221314	289427	0	0	194399	0	359580	335037	399379
475.19142 Da 503.52 s	8.39	476.199	Asn Asp Leu Asp	C18H29N5O10	166781	140061	119144	0	0	0	0	118165	0	0	78700	0	0	0	0
506.32200 Da 503.81 s	8.4	507.329	2-deoxy-20-hydroxy-5alpha-ecdysone 3-acetate	C29H46O7	388317	350252	364426	0	0	0	364919	211055	344066	179092	289628	205463	0	434593	406418
529.39901 Da 503.82 s	8.4	530.406	Rocuronium	C32H53N2O4	192709	256699	390473	0	0	0	139494	131303	0	0	136632	0	169201	0	0
815.48243 Da 506.16 s	8.44	408.748		C28H53N27O3	0	0	0	0	0	0	0	195230	160009	0	0	0	271817	221748	329444
886.52099 Da 508.02 s	8.47	444.268		C29H87ClKN10O9P3	0	0	0	0	0	0	0	0	0	239599	235737	339548	0	0	0
304.09716 Da 510.87 s	8.51	305.104	3,4-dichloro-tridecanoic acid	C13H24Cl2O2	0	0	0	0	0	0	37924.7	0	0	94061	93744.1	93785.8	0	0	0
400.27325 Da 516.20 s	8.6	401.281		C24H36N2O3	0	0	0	0	0	0	0	0	0	188769	190527	188547	0	0	0
442.23354 Da 516.63 s	8.61	443.241	Strobilurin K	C26H34O6	0	0	0	0	0	0	0	0	0	0	0	0	442130	696041	395030
1162.79382 Da 520.03 s	8.67	582.404		C58H120N2O14P2S	224766	188000	172465	250258	180390	240129	167300	154712	199266	161693	262064	232670	192808	216996	893673
308.24670 Da 524.64 s	8.74	309.254		C18H37KO	189809	219924	200675	0	0	0	284340	302640	320888	37487.8	82377	50940.6	196663	131883	80874.4
914.63010 Da 527.03 s	8.78	458.322			4.13498e+06	3.75874e+06	4848642	1.50959e+06	1.492e+06	1.42932e+06	2.95847e+06	3.14273e+06	3.02628e+06	3793347	3.35253e+06	3.00063e+06	4.24514e+06	4539676	3.88975e+06
794.35575 Da 527.22 s	8.79	795.363	1'-(2-phenyl-ethylene)-ditryptophenaline	C50H46N6O4	0	0	0	0	27154.7	27235.3	72730	85745.4	69031.8	166099	170893	156196	66861.9	77222.8	102200
574.36973 Da 527.29 s	8.79	575.377	Desferrioxamine N_SIDERITE	C26H50N6O8	215823	380224	208837	175403	195389	199452	646820	113668	139412	690086	1.23219e+06	0	65928.9	302178	528750
445.19744 Da 528.22 s	8.8	446.205		C19H32N3O7P	102337	96975.7	99381.5	0	0	0	161158	149399	165136	112616	121450	128545	168716	198802	189275
881.60815 Da 528.24 s	8.8	882.615	PS(19:0/22:1(11Z))	C47H90NO10P	757302	754977	660935	254015	320073	290567	602328	651808	699482	488946	583775	709594	670570	686002	1.00952e+06
525.38793 Da 528.42 s	8.81	526.395		C26H55NO9	337069	343481	378907	290064	309826	306865	2397946	180444	186691	156820	193952	158702	0	118353	125772
880.51490 Da 528.52 s	8.81	441.265		C42H69N14O3PS	1.66496e+06	1.98739e+06	1306933	468457	644565	530447	1440618	1.1469e+06	1206255	1.03806e+06	1.36367e+06	1.43127e+06	1.20329e+06	1.35576e+06	1716835
831.53397 Da 529.84 s	8.83	416.774		C34H65N21O2S	446515	486825	403739	127851	126597	134094	331347	314099	283273	316619	288969	359261	367105	380259	462636
252.17259 Da 532.80 s	8.88	253.18	(-)-tricinonoic acid	C15H24O3	89266.4	89607.8	97460.1	0	0	0	0	0	0	132502	124497	171649	104541	102918	90394.6
501.36641 Da 539.00 s	8.98	502.374		C27H51NO7	8.23517e+06	8784270	11378807	3.6146e+06	3435023	3.70447e+06	8049799	10652872	8983305	8.26751e+06	7.46453e+06	7214148	10498849	12628369	9625925
311.13937 Da 539.02 s	8.98	312.147	2-[(4,7-dimethylquinazolin-2-yl)amino]-6-(methoxymethyl)-1H-pyrimidin-4-one	C16H17N5O2	94540.5	92746.5	97160.9	0	0	0	79900	140624	90718.7	139163	143797	133205	169448	150829	135671
472.30247 Da 539.66 s	8.99	473.31		C22H44N6OS2	288098	134243	125262	163889	165901	152258	0	121207	108630	0	231036	151449	1.80309e+06	0	122636
316.19898 Da 541.96 s	9.03	317.206	Tenacibactin A_SIDERITE	C15H28N2O5	46041.9	86845.6	54403.1	0	0	0	114847	84942.8	61326.6	802765	636215	573099	81256.9	73799.6	79472.1
367.21834 Da 543.57 s	9.06	368.226		C20H33NO3S	196408	203811	255665	0	0	0	73471.8	107303	115693	0	0	46779	88421.3	141034	133641
735.51394 Da 546.56 s	9.11	736.521		C6H9BrCl4K8N2O2S2	119421	187020	154348	65074.2	85464.4	54119.6	147571	372137	221454	246695	187780	121285	226042	420232	0
696.44274 Da 547.11 s	9.12	697.45		C35H56N10O5	217272	315497	259849	62718.7	77557.8	68137.6	257456	418266	320758	452756	363548	310482	381248	484232	358067
691.48753 Da 547.49 s	9.12	692.495		C32H66ClN9O5	175251	227142	295020	66964.2	104572	60541.9	176114	490895	261882	305353	236962	151896	298096	740246	258089
647.46119 Da 548.76 s	9.15	648.468		C29H62N9O5P	86078.1	222957	241094	67084.1	85490.6	39859.2	192947	453544	199210	294664	209985	207549	314967	725978	163151
603.43490 Da 550.06 s	9.17	604.442		C30H72Cl2KNOS	170168	176004	174634	41859.7	75814.9	0	171457	359064	0	275600	156089	166994	188054	655527	116493
559.40826 Da 551.15 s	9.19	560.416		C19H58KN11O3S	104992	147816	127063	43336.2	68012.9	0	96075.3	313544	0	204371	124868	112743	215436	530958	168879
775.56694 Da 551.37 s	9.19	776.574		C40H73N9O6	194592	307220	261200	207436	263746	134677	149913	419646	103600	318771	224746	205855	194579	796593	171183
389.29315 Da 569.94 s	9.5	390.3	Mooreamide A	C24H39NO3	0	0	0	0	0	0	0	0	0	354245	233326	340149	0	0	0
408.16799 Da 577.91 s	9.63	409.175		C17H25N6O4P	286195	0	0	0	0	0	0	350990	72940.1	403383	418442	454189	600979	494239	400413
337.20769 Da 581.18 s	9.69	338.215	(1E,3S,5Z,10S,11R)-2,10-dimethyl-1-(2-methyl-1,3-thiazol-4-yl)trideca-1,5-diene-3,11-diol	C19H31NO2S	418252	505492	352046	0	0	0	161924	186465	101318	60690.4	45091.8	56557.6	82638.6	218258	190887
371.34024 Da 585.60 s	9.76	372.348		C22H45NO3	0	33318.4	0	0	0	0	149509	206238	120773	261930	211797	252537	43669	41282.5	0
293.27181 Da 586.83 s	9.78	294.279		C19H35NO	92139.8	150774	88064	0	0	0	128275	116989	111916	284560	246370	318315	162772	145166	81821.8
423.24455 Da 590.34 s	9.84	424.252		C23H37NO4S	260877	362067	213549	0	0	0	114830	134459	101270	0	0	27803.1	184769	173283	157575
397.35611 Da 594.59 s	9.91	398.363		C17H47N7OS	0	0	0	0	0	0	0	0	0	161878	120773	131380	0	0	0
409.26536 Da 599.06 s	9.98	410.273		C23H39NO3S	1.01295e+06	1.35626e+06	996162	0	0	0	479522	605150	542818	124406	95168.6	119420	521301	504468	539322
438.34580 Da 615.61 s	10.26	439.353		C25H46N2O4	48962.9	61443.8	80753.6	0	0	0	217979	204877	171898	0	0	0	0	0	0
365.23900 Da 620.30 s	10.34	366.246		C21H35NO2S	748373	846496	593613	0	0	0	354621	325160	322533	26148.5	35131.8	33255.1	173982	167192	167288
470.35155 Da 629.82 s	10.5	471.359	N-stearoyl tryptophan	C29H46N2O3	153446	143614	138339	0	0	0	340736	302913	231074	72167	64214.6	66930.7	0	0	0
262.24097 Da 636.91 s	10.62	263.248		C17H30N2	480902	684367	616722	0	0	0	1.38787e+06	1.31442e+06	833102	398422	383800	372084	305634	300548	226885
425.24209 Da 636.92 s	10.62	426.249	9‚Ä≤-(2-amino-3-(4‚Ä≤‚Ä≤-O-methyl-Œ±-rhamnopyranosyloxy)phenyl)nonanoic acid	C22H35NO7	479116	611295	689763	0	0	0	407600	315348	259511	99932.5	99025.8	85862.4	249167	234866	224452
379.25502 Da 647.53 s	10.79	380.262		C22H37NO2S	237423	218552	254822	0	0	0	128592	173210	74876.1	0	0	0	91460.4	79391.2	93300.8
276.25680 Da 665.54 s	11.09	277.264		C18H32N2	295701	230316	229402	0	0	0	573208	525081	290487	120586	109912	160220	38531.7	0	0
407.28690 Da 695.95 s	11.6	408.294		C20H46BrN3	265748	313533	232268	0	0	0	139244	93252.7	84374.3	0	0	0	64537.9	49156.9	40449
290.27236 Da 727.58 s	12.13	291.28		C19H34N2	536322	316358	344652	0	0	0	976564	877742	576552	110672	97669	151875	150844	106400	69315.3
367.41787 Da 735.99 s	12.27	368.425		C25H53N	1.85148e+06	406052	11771874	1.83386e+06	440641	1.61295e+06	487400	13106750	5292697	1.08992e+06	457768	1.53921e+06	12270515	462446	540130
418.26936 Da 738.33 s	12.31	419.277		C21H34N6O3	123465	111010	71201.4	33519.8	23739.5	53250.7	116234	160329	87987.9	91219.6	70549.7	68399.5	89627.5	135897	50865.8
677.47225 Da 739.11 s	12.32	678.48		C30H64N9O6P	0	0	0	84229.1	0	94488.2	104937	229395	157570	92596.5	114779	0	208056	433516	72143.5
351.15487 Da 739.38 s	12.32	352.162	Zeatin riboside	C15H21N5O5	164279	163692	189288	0	0	0	131179	101551	144510	57055.9	70162.7	51036.4	172603	187117	104973
423.35584 Da 739.75 s	12.33	424.363		C22H49NO6	388121	232929	236900	194741	203086	153620	112203	197248	119783	173190	877128	173505	107033	193711	163198
228.88632 Da 6.54 s	0.11	211.883			692226	256556	566327	167445	318355	194109	388614	239631	592764	278058	346879	603822	131560	1.21854e+06	689466
651.81872 Da 9.15 s	0.15	652.826			0	878779	934944	74583.7	0	0	784057	924844	0	780155	1002197	810235	0	870854	0
345.76376 Da 12.22 s	0.2	346.771			1.30108e+06	0	0	342461	0	0	305578	230585	1.47018e+06	1.23183e+06	252752	0	0	361792	601468
238.88190 Da 13.38 s	0.22	239.889			1.25843e+06	1.25323e+06	726588	0	1.05223e+06	892243	0	1.04339e+06	0	1176880	0	0	0	1108187	5.90004e+06
238.88196 Da 13.32 s	0.22	239.889			1.06597e+06	1.29628e+06	742132	0	824907	799582	0	787032	0	1.02552e+06	0	5.56205e+06	0	860047	0
339.93748 Da 51.37 s	0.86	378.901		C11H5N2O5PS2	88574.8	87846.2	95895.5	89315.4	95382.4	87806.3	283428	302368	293829	91204.2	92520.9	109778	37693	0	0
339.93748 Da 51.37 s	0.86	378.901			115362	103354	103056	117901	125453	118561	386536	396474	387926	142539	114252	142828	40377.5	30648.2	39224.4
339.93748 Da 51.37 s	0.86	362.927			193774	171236	185621	136201	152422	136657	459033	433936	411237	166992	181371	174412	82216.3	81794	65898.2
339.93748 Da 51.37 s	0.85	362.927		C11H5N2O5PS2	229387	254770	246705	181217	180103	177664	621646	659955	591831	238756	237768	233306	96383.8	96830.1	82599.4
407.92507 Da 50.84 s	0.84	446.888			63597.5	58285.9	61498.7	88223.9	73335.3	71997.2	248028	533610	518330	77738.4	93149.7	82539	0	44145	0
407.92507 Da 50.84 s	0.84	446.888			0	174429	46352.1	35997.3	48508.2	0	155717	144855	133935	47643.6	0	0	0	0	0
407.92507 Da 50.84 s	0.86	430.915		C9H2KN6O9P	121749	119818	131740	102546	106758	96554.4	371991	349629	358215	119624	121811	130654	60637.9	57055.1	38861.2
407.92507 Da 50.84 s	0.86	430.914		C15H4O10S2	0	0	95041.1	0	0	0	299940	251309	260802	83567.1	73705.1	100383	0	0	0
196.09380 Da 50.18 s	0.83	219.083		C7H16O6	0	0	0	0	0	0	126217	127837	148160	0	0	0	0	0	0
543.89954 Da 50.86 s	0.85	566.889		C17H7O15P3	126688	134931	141526	96527.1	103519	105017	418547	401461	403759	125493	112873	119795	46436.1	40507.3	44159.1
475.91248 Da 50.61 s	0.86	498.902		C11H11O13P3S	113158	103079	111214	82782	79599.7	70833.7	300106	286449	254033	103127	93293.9	105666	44517.1	34387.8	31286.3
475.91248 Da 50.61 s	0.84	514.875		C11H11O13P3S	46340.8	52662.2	51478.6	51819.6	45731	55846.3	178776	190174	196066	60226.7	56167.3	64143.4	14411.7	18591.2	0
475.91248 Da 50.61 s	0.84	498.902		C11H11O13P3S	45345.4	38029.1	44631	36429	35092.1	32339.8	138573	145432	128398	35676.4	36094.7	36846.9	0	0	0
611.88747 Da 50.73 s	0.85	634.877		C11H3KN12O11P2S	100213	99277.3	87587.4	80611	71819.9	79241.8	360506	335506	328055	85171.9	75407.7	95540.2	31578.2	34391.5	0
679.87508 Da 50.58 s	0.84	702.865		C18H7N2O21P3	93947.1	95769.7	93282.2	66068	66292.2	70957.2	359407	340078	323059	85695.7	70546.2	83601.6	0	0	0
271.94987 Da 50.20 s	0.84	294.939		C8H2KN4O3P	86884.6	91147.9	79681.8	70300.5	64141.8	72511.7	196730	219912	188187	85503.8	72165	80904.5	40707.9	43869.6	0
747.86275 Da 50.11 s	0.84	786.825		C20H14KN2O17P5	0	0	0	0	0	0	126588	134044	115982	0	0	0	0	0	0
815.84982 Da 50.03 s	0.83	854.812		C29H6O23P2S	0	0	0	0	0	0	92901.5	94311.3	95145.1	0	0	0	0	0	0
257.89237 Da 51.17 s	0.85	258.9		C4H5K2O4PS	199301	94765.2	111610	122998	140455	113412	504940	502963	376420	108267	107000	96934.2	40721.2	0	0
393.86698 Da 50.20 s	0.84	394.874			0	0	0	0	0	0	97250.8	99338.7	91710.8	33267.3	0	0	0	0	0
665.81813 Da 50.20 s	0.84	666.825		C12H3K2N10O11P3S	0	0	0	0	0	0	108204	117247	92938	0	0	0	0	0	0
326.04442 Da 49.68 s	0.83	327.052		C8H15N4O6PS	39140.6	41032.4	35311.4	47912.7	56647.3	55033.3	170939	172165	162607	71011.4	70177.8	76931.6	0	0	0
326.04458 Da 50.15 s	0.84	327.052		C11H6N10OS	49658	53666.6	48015.6	95812.5	93440.4	73316.2	306715	231404	225850	92297.9	129906	100574	0	0	0
326.04449 Da 50.28 s	0.84	327.052			0	41861.7	40854.3	72617.6	71033.5	67158.1	226274	207828	192658	109690	73481.2	89985.3	0	0	0
190.06966 Da 49.89 s	0.83	191.077		C5H10N4O4	39708.4	45321.6	35221.9	73836.3	66535.5	64508.6	196281	195152	223784	89202.3	80712.2	83001.3	0	0	0
238.04947 Da 51.65 s	0.86	239.057		C12H6N4O2	51316.1	36537.3	0	0	0	0	0	0	0	0	19121.9	0	196272	153870	140579
257.10299 Da 56.34 s	0.92	280.092	Glycerophosphocholine	C8H20NO6P	0	28757.6	0	0	41928.4	0	117108	130804	133359	43057.4	34176.5	0	0	0	0
409.01016 Da 54.60 s	0.91	410.017		C14H22Cl2KNO2S2	243935	207365	159369	36609.4	0	35379.6	0	0	0	254519	140858	105707	492621	462602	427947
345.00240 Da 56.37 s	0.94	346.01		C10H3N9O4S	0	639420	0	0	317711	0	0	0	426236	662693	0	620953	963297	961766	528877
229.13116 Da 56.45 s	0.94	230.138			0	96006.7	0	0	0	0	132725	134360	141661	157912	95647.2	119001	180059	178302	104352
190.03196 Da 58.47 s	0.97	191.039		C9H12Cl2	119550	107249	125417	0	0	0	132020	112940	0	0	0	144230	0	0	0
178.02027 Da 58.38 s	0.97	179.028		C8H6N2OS	289910	276273	280930	75886.3	77987.6	78186.7	284779	275708	294529	73153.9	77131.4	88001.2	590969	594584	455566
157.03667 Da 60.49 s	1.01	158.044			140639	196799	142288	26243.3	28361.9	0	59681.9	59215.9	60532.2	96651.1	81648.6	86221.3	157482	203578	107965
209.07236 Da 62.04 s	1.03	210.08		C7H15NO4S	87963.4	88957.1	71066.9	0	0	0	0	0	0	0	0	0	549797	548259	387492
135.05478 Da 61.58 s	1.03	136.062	adenine	C5H5N5	227018	650664	663069	0	0	91556.2	204584	0	0	387067	321087	0	611902	663016	463510
135.05321 Da 61.55 s	1.03	136.06	L-threo-Œ±-amino-Œ≤, Œ≥-dihydroxybutyric acid	C4H9NO4	0	362722	0	0	0	192001	294542	0	0	358545	132862	368759	682066	619894	1.00299e+06
344.12719 Da 62.01 s	1.03	345.134	Strepphenazine B	C20H16N4O2	207505	185752	195325	0	39923.8	29003.6	110012	94533.6	127830	85127.8	58805	65181	1.37768e+06	1.3238e+06	893852
209.07242 Da 62.37 s	1.04	210.08		C7H15NO4S	57397.2	62272	87564.4	0	0	0	47835.9	54656.5	63261	0	0	0	344413	329031	200847
238.02244 Da 63.97 s	1.07	239.03		C9H6N2O6	0	207144	0	0	0	0	0	146107	153201	319901	303233	341481	137279	0	52283.4
353.98198 Da 63.40 s	1.06	354.989			132876	104961	135367	55124.8	43712	58747.9	49994.7	78722.4	68464.5	226047	208486	292470	122751	185639	146214
250.01500 Da 63.46 s	1.06	288.977		C12H7KN2O2	92156.5	140942	166072	95826.7	114398	0	0	106564	45173.8	346839	329697	120183	0	240161	182289
199.13844 Da 63.63 s	1.06	200.146			163098	158455	160999	0	19521.9	0	39231	35259.9	61161.1	100980	99514.1	96346.2	142436	158739	122212
353.98069 Da 63.54 s	1.06	354.988		C10H11O10PS	195306	132525	128069	76172.4	78016.9	64294.7	89504.9	93333	104865	398149	265222	379714	217095	171241	156052
256.00322 Da 63.74 s	1.06	257.01		C12H5N2O3P	172983	0	0	31494	0	0	0	0	0	103444	95708.8	124425	83703.8	90715.4	0
325.05921 Da 63.60 s	1.06	326.066		C17H11NO6	200571	211581	171538	101467	131089	127222	93966.1	103561	89531.9	354041	362634	404852	265161	310057	228270
335.21174 Da 63.55 s	1.06	336.219		C12H34KN5OS	2128288	2.22858e+06	2.17564e+06	468692	505462	526419	1.42323e+06	1.4919e+06	1.36581e+06	2891382	2942645	3.14285e+06	2.37438e+06	2402580	2.00806e+06
234.01992 Da 63.82 s	1.06	272.982		C10H7N2O3P	227626	353468	332957	88930.3	121149	113078	114651	161650	152249	542256	514158	463335	272266	513220	379215
251.10193 Da 65.39 s	1.09	274.091			133465	120386	130921	0	0	0	90541.3	119535	108483	0	0	0	66705.5	78506.2	90486.8
264.06445 Da 65.09 s	1.08	303.026	Griseorhodin E	C13H12O6	274298	277540	256025	0	0	0	89360.8	98629.7	86130	210199	222197	224474	283583	276542	274286
95.09724 Da 65.21 s	1.09	118.086	valine	C5H11NO2	0	0	0	0	0	0	190348	165557	206349	0	0	0	0	0	0
281.11349 Da 64.91 s	1.08	264.11	1-Methyladenosine	C11H15N5O4	124722	132049	134001	0	0	0	0	0	0	0	142330	0	173723	187207	178293
484.30178 Da 64.26 s	1.07	243.158		C26H49BrN2O	0	0	0	0	0	0	170391	183474	192462	0	0	0	0	0	0
225.14795 Da 65.17 s	1.09	226.155	Glulisine A	C11H19N3O2	78492.6	84002.6	83328.7	0	0	0	262339	262527	218458	85720.4	84529.2	87623.2	0	0	0
271.99728 Da 65.30 s	1.09	273.005			0	0	96454.4	0	0	0	0	140471	0	136528	135224	319767	190864	124485	107030
234.11197 Da 64.08 s	1.07	235.119	JBIR-75	C11H14N4O2	0	0	0	0	0	0	0	0	0	0	0	0	238384	218328	194576
357.19387 Da 65.53 s	1.09	358.201		C21H27NO4	131793	147418	125823	0	0	0	0	75870.1	0	38823.1	0	0	157888	138800	148823
235.15949 Da 63.86 s	1.06	236.167		C11H25NO2S	248654	277561	186415	60883.9	46410.7	31545	119520	0	105483	96490.2	80989.2	165455	219890	0	86559.8
271.97479 Da 63.77 s	1.06	272.982		C9H8N2O2S3	161818	64944.2	89164.8	0	0	0	31875.1	0	0	156046	0	154698	131269	136477	109899
370.23317 Da 65.55 s	1.09	371.24		C16H30N6O4	0	0	0	0	0	0	285550	323640	313359	0	0	0	0	0	0
370.23299 Da 65.65 s	1.09	371.24		C16H30N6O4	143697	129644	97864.6	264143	326743	258776	927564	1.09067e+06	878688	119117	135809	121049	0	0	0
240.05479 Da 65.69 s	1.09	241.062	Incrustoporin	C13H14O2	154616	150972	178343	0	0	0	0	0	0	0	0	0	179055	168720	226779
309.21547 Da 64.65 s	1.08	310.223		C14H31NO6	153315	150374	135712	0	0	0	70473	104894	79826.6	129462	133199	133146	197762	178086	172412
301.01256 Da 64.79 s	1.08	302.02			491052	588223	568802	113512	0	202687	240077	260407	220565	510542	574264	625943	595355	643509	629313
251.10204 Da 64.68 s	1.08	252.109	Cordycepin	C10H13N5O3	94788.7	117044	121067	0	0	0	0	0	0	0	0	0	142995	118844	109850
253.15455 Da 65.37 s	1.09	254.162	CI-4	C11H19N5O2	0	0	0	0	0	0	129635	160428	112535	0	0	0	0	0	0
135.05477 Da 65.10 s	1.09	136.062	adenine	C5H5N5	115954	128354	103390	0	0	0	235816	0	211538	0	0	0	0	0	86531.5
276.96646 Da 65.89 s	1.1	277.974			171528	224082	0	0	0	0	76733.2	84863.3	0	0	128803	120442	255633	99639.2	136423
322.97204 Da 65.72 s	1.1	323.979		C8H6KN5O5S	238395	284561	256248	31790.2	0	0	100114	107501	137954	126059	164449	187522	271471	311429	242741
266.02364 Da 65.61 s	1.09	267.031		C11H17K3	427593	461067	350473	68680.3	69496.8	0	131726	148039	126902	204111	229165	218941	438176	336020	452809
240.05478 Da 66.19 s	1.1	241.062	Incrustoporin	C13H14O2	182924	129505	134176	0	0	0	0	27994.3	0	0	0	0	185302	161770	141470
208.12116 Da 64.56 s	1.08	209.128		C11H16N2O2	0	0	0	0	0	0	177421	173954	161155	0	0	0	0	0	0
135.05494 Da 65.43 s	1.09	136.062	adenine	C5H5N5	1.50433e+06	190386	940531	136619	0	0	0	0	0	208685	0	0	0	0	0
240.01908 Da 66.26 s	1.1	263.009		C12H5ClN4	269350	332722	345213	48109.9	0	0	152986	95282	138666	139252	195143	196094	279039	305688	293193
183.95743 Da 66.85 s	1.11	184.965		C3H7ClK2N2	150397	184344	159435	55433.2	67010	91997.1	89891.6	88142.3	67751	109648	119329	103218	362906	404152	430009
344.12707 Da 70.02 s	1.17	345.134	Strepphenazine B	C20H16N4O2	43243.1	30360.3	29084.4	0	0	0	0	0	0	0	0	0	185154	184013	151199
332.03137 Da 67.52 s	1.13	333.039		C14H17ClO3S2	57725	151898	123686	0	0	0	0	0	0	170092	99577.4	130517	316141	223848	177838
135.05475 Da 69.66 s	1.16	136.062	adenine	C5H5N5	0	467794	0	114974	0	0	0	0	0	0	0	0	551102	503367	156329
332.03100 Da 80.40 s	1.34	333.038		C13H9N4O5P	1.24921e+06	1.00337e+06	920288	470394	432594	460440	249370	245305	208321	978506	429225	474633	1.46788e+06	1.30213e+06	817782
234.99049 Da 78.73 s	1.31	235.998	Indoxyl sulfate	C8H7NO4S	295896	0	308427	0	0	0	194292	207774	0	443272	395774	461721	375486	0	0
218.07279 Da 89.46 s	1.49	241.062	Incrustoporin	C13H14O2	1.349e+06	1.30935e+06	1.09205e+06	530226	456369	445436	316403	309713	414428	338985	239993	265156	1701605	1712931	917693
136.03870 Da 89.49 s	1.49	159.028	hypoxanthine	C5H4N4O	192279	199329	160433	0	0	0	180130	89708.6	106161	0	0	116320	169550	181912	207809
240.01878 Da 89.12 s	1.48	263.009		C11H9ClO4	805229	783171	645780	169061	166062	150659	432841	418918	561853	731975	480859	623053	847188	838999	405957
240.01878 Da 89.12 s	1.48	263.009	3-Formyl-1-butyl pyrophosphate	C5H12O8P2	360171	301129	280486	0	0	0	138080	134754	206167	348385	229990	283603	407284	412359	168070
240.01878 Da 89.12 s	1.49	263.007	3-Formyl-1-butyl pyrophosphate	C5H12O8P2	134648	162714	135538	0	0	0	115179	102200	126604	0	0	0	124775	134408	0
240.01878 Da 89.12 s	1.49	263.009		C7H15ClK2N2	146159	133310	145338	0	0	0	67404.4	83377.6	110762	229426	112884	132291	120875	110762	90233.4
240.01878 Da 89.12 s	1.48	278.981		C12H4N2O4	607474	552879	448653	153260	83902.6	0	295183	342144	418254	634480	360253	452392	572940	603123	368752
224.04392 Da 89.14 s	1.48	247.032		C5H9KN6O2	165613	173995	108244	0	0	0	72131	96810.6	106607	136121	114382	125314	175580	181276	87454.7
224.04392 Da 89.14 s	1.49	247.031		C12H13ClS	106160	123760	79007.8	0	0	0	47467.4	0	0	94789.4	72422	0	106996	106278	52438.8
284.03392 Da 89.19 s	1.49	267.031		C16H4N4O2	840545	807294	746680	221757	209276	281156	431606	444126	631478	889795	678316	802675	856533	797034	510888
294.97741 Da 89.07 s	1.48	295.984	Not named	C10H11NO2S3	181034	212508	208245	0	0	0	82602	0	141077	258155	209262	258528	216673	209007	122198
294.97741 Da 89.07 s	1.48	277.975			164626	372774	331725	0	0	0	0	0	0	0	405954	203271	432205	191835	217598
256.98644 Da 89.44 s	1.49	257.994		C7H7N5S3	145726	190583	205025	0	0	0	223362	232717	247198	0	0	0	105477	117602	58675.2
484.30121 Da 89.49 s	1.49	243.158		C22H40N6O6	0	0	0	0	0	0	230383	272707	347264	0	0	0	0	0	0
285.14219 Da 89.12 s	1.49	286.149			56589.6	62227.4	62949.2	0	69646.8	0	199940	240321	231682	139161	0	103475	0	0	0
232.97530 Da 89.47 s	1.49	233.983			137442	199275	133126	0	0	0	212224	215516	262789	0	0	0	96608.3	125696	57689.5
270.06608 Da 89.33 s	1.49	271.073			134781	0	181483	0	0	0	104644	84828.5	0	0	0	94758.8	141895	250940	146127
309.21537 Da 89.92 s	1.5	310.223		C14H31NO6	161559	141951	122570	0	0	0	75766.2	73421.8	89718.8	121550	112025	97083.7	190631	171488	100591
135.05472 Da 89.92 s	1.5	136.062	adenine	C5H5N5	221800	229102	234760	0	0	0	171615	175144	104389	125213	90129.5	117870	245690	240876	166639
338.04504 Da 89.62 s	1.49	339.052			112353	141480	98122.7	0	0	0	0	106110	125911	0	0	45796.9	154923	136774	0
445.23666 Da 89.40 s	1.49	446.244	Carneamide C	C27H31N3O3	0	0	0	0	0	0	247221	306721	255842	0	0	0	0	0	0
301.01297 Da 88.87 s	1.48	302.02	2E-non-2-ene-4,6,8-triynoic acid p-aminobenzoic acid amide	C16H9NO3	0	125666	0	0	0	46148.1	39344.8	0	55442.3	104226	126098	149526	131424	135408	54587.5
299.08837 Da 88.80 s	1.48	300.096			96826	80818	78255.3	0	0	0	87444.7	0	43747.3	107923	83606.4	110516	77247.9	79147.5	61501
322.97227 Da 89.38 s	1.49	323.98			82605.4	102500	80218.4	0	0	0	0	0	0	144909	112752	111491	97884.6	78316.1	0
252.12111 Da 91.29 s	1.52	275.11			240544	253162	240273	0	0	0	142159	157402	152816	277507	225792	238007	472368	478896	298466
252.12111 Da 91.29 s	1.53	275.11		C10H20O7	1.1756e+06	1272656	1.2554e+06	713999	684039	666714	1.35853e+06	1.39963e+06	1.45295e+06	2573868	2.41504e+06	2498464	1.96069e+06	2.2055e+06	1.30012e+06
252.12111 Da 91.29 s	1.52	275.11			128960	138256	129516	0	0	0	103327	119202	107027	289730	221504	285261	304560	198803	145368
280.02547 Da 90.61 s	1.51	303.015			211919	180177	130374	0	0	0	57360.7	169478	53516.5	0	92820.3	175621	328639	339203	172967
280.02547 Da 90.61 s	1.51	318.988			273025	311558	208069	0	0	0	157984	175803	204811	281872	279626	332603	295405	316011	221436
280.02547 Da 90.61 s	1.51	303.016		C10H8N4O4S	262493	264074	0	104183	0	0	130533	127904	128680	0	242752	280455	237822	381012	155683
320.03144 Da 91.21 s	1.52	343.022		C10H14N2O6P2	74876.1	72848.9	69630.9	0	0	0	0	42812.4	44873	81981.1	108137	104854	93617.4	96758.4	58147.2
320.03144 Da 91.21 s	1.52	343.022		C10H14N2O6P2	112147	262155	186161	0	0	0	68799.5	45532.4	0	260203	214506	248697	211849	200452	125436
320.03144 Da 91.21 s	1.52	358.994		C14H9KN4O3	163216	137923	148457	0	0	62932.7	100439	72210.5	84823.5	273408	228130	208968	198829	217078	153592
320.03144 Da 91.21 s	1.52	343.022		C10H14N2O6P2	111436	0	122661	0	0	0	0	0	53281.1	214899	175300	162356	175132	123398	102475
286.04306 Da 90.91 s	1.52	287.05		C13H15ClO3S	85555.1	117105	92006.5	0	0	0	0	0	0	113588	141439	135013	137236	101820	81145.4
250.98700 Da 90.86 s	1.51	251.994			149360	159912	180294	0	0	0	117664	137457	132657	0	0	0	171072	153214	106079
478.08181 Da 90.65 s	1.51	479.089		C15H18N4O14	0	0	118027	0	0	0	0	0	0	139527	131049	147762	109598	119448	93094.8
345.00264 Da 91.02 s	1.52	346.01	Epoxyquinomicin A	C14H10ClNO6	185337	181342	255003	0	0	0	131865	127836	160519	296644	195785	232128	266495	216685	146277
346.03588 Da 91.06 s	1.52	347.043		C15H11N2O6P	219574	207927	231411	0	0	0	92799.6	95057.8	93454.1	379773	333678	377962	336582	337331	232209
346.18628 Da 91.70 s	1.53	347.194	Ser Leu Gln	C14H26N4O6	35534.3	53920	100922	0	0	0	209126	195085	209793	0	0	0	0	0	0
326.04901 Da 90.93 s	1.52	327.056	N-(3-chloro-4-methylphenyl)-2-(2-methyl-3,5-dioxothiomorpholin-4-yl)acetamide	C14H15ClN2O3S	589024	624738	613542	0	0	0	447982	458962	414086	926666	987283	981729	716611	670705	604144
326.04911 Da 90.73 s	1.51	327.056	N-(3-chloro-4-methylphenyl)-2-(2-methyl-3,5-dioxothiomorpholin-4-yl)acetamide	C14H15ClN2O3S	156971	154210	159218	0	0	0	0	0	0	183606	220447	216666	190973	172612	132140
152.03366 Da 90.87 s	1.51	153.041	xanthine	C5H4N4O2	542532	0	638956	0	0	0	0	0	0	922616	799038	854579	1.12455e+06	788590	932040
362.97826 Da 90.65 s	1.51	363.986		C16H6KNO7	214615	260259	265112	0	0	111654	104167	83493.3	140831	403508	290750	419650	317966	312177	163994
478.08227 Da 90.88 s	1.51	479.09	1-[4-(5-cyclopropyl-1,2,4-oxadiazol-3-yl)thiophen-2-yl]sulfonyl-N-(thiophen-2-ylmethyl)piperidine-4-carboxamide	C20H22N4O4S3	854503	933638	952768	0	0	0	675970	714496	579963	1415487	1450572	1.54275e+06	1.09615e+06	1.09413e+06	951450
438.07615 Da 90.78 s	1.51	439.083		C14H18N2O14	106224	127406	107805	0	0	0	65180.6	0	63585.7	151131	147862	144842	122206	102057	89731.8
306.02976 Da 90.53 s	1.51	307.037		C16H11KO4	307998	358285	333021	0	0	0	171463	148432	178582	410061	398672	433266	354245	446460	271866
508.21499 Da 90.24 s	1.5	509.222		C20H24N14O3	0	0	0	0	0	0	58972.4	68138.8	52814.7	128344	120014	124754	72784.1	64410.9	0
492.17573 Da 91.12 s	1.52	493.183		C16H28N8O8S	141424	156492	151554	0	0	0	102237	117945	0	171223	113815	146580	231615	233202	128006
257.10177 Da 91.16 s	1.52	258.109	Cladosporiumin I	C13H17NO3	0	0	0	0	0	0	165751	96527.5	166465	0	318213	0	0	0	0
345.00278 Da 89.77 s	1.5	346.01		C11H9KN5O4P	0	0	0	0	263497	0	479797	341917	2.50171e+06	0	0	0	0	0	0
208.12148 Da 92.82 s	1.55	209.129		C11H16N2O2	121188	110240	108815	0	0	0	378066	510506	383582	152323	119521	148022	0	0	0
205.09686 Da 92.94 s	1.55	206.104			195695	194656	241964	79137.5	0	49478	151831	173266	121883	211914	224622	237077	180701	123393	136953
135.00707 Da 93.70 s	1.56	136.014			242322	234314	308765	0	0	0	0	488103	398980	0	0	0	374682	345320	0
152.03353 Da 93.22 s	1.55	153.041	xanthine	C5H4N4O2	0	833171	1.07243e+06	0	0	0	1.16337e+06	1.42755e+06	1.33982e+06	0	0	0	1.44269e+06	1311638	0
212.11611 Da 93.82 s	1.56	213.123	L-prolyl-L-proline	C10H16N2O3	0	163447	0	0	0	0	200572	213627	179390	0	0	0	0	0	0
251.10210 Da 95.58 s	1.59	252.109	Oxetanocin	C10H13N5O3	1.22788e+06	1.35871e+06	1.44938e+06	257975	0	0	1.30674e+06	1.23297e+06	1.24568e+06	37581.8	0	81843.8	982102	934660	798778
251.10210 Da 95.58 s	1.6	274.091	Cordycepin	C10H13N5O3	1771568	1.71916e+06	1.68387e+06	178877	161764	0	937438	849279	878490	0	0	43747.7	1.24424e+06	1.304e+06	821383
135.05474 Da 95.21 s	1.59	136.062	adenine	C5H5N5	325184	395376	404039	0	0	0	0	0	341027	0	0	0	245514	0	237231
283.09193 Da 99.54 s	1.66	306.081	guanosine	C10H13N5O5	828121	815658	831915	234435	246072	270687	987042	952506	957558	68794.2	60487.5	65072.8	504013	489234	397962
191.15237 Da 100.34 s	1.67	214.142		C9H21NO3	0	0	441533	0	0	0	180483	146708	156615	582668	0	613270	0	473566	1.11495e+06
191.15230 Da 100.88 s	1.68	192.16	Triisopropanolamine	C9H21NO3	0	0	1.00595e+06	0	0	0	338778	357745	335095	0	862304	1.03838e+06	0	9490253	0
151.04954 Da 99.60 s	1.66	152.057	guanine	C5H5N5O	1.05667e+06	1.03654e+06	1145778	288464	259612	286994	492908	494396	517922	80720.6	106340	80468.6	854753	855301	753789
621.02254 Da 100.84 s	1.68	622.03	Hexakis(2,2-difluoroethoxy)phosphazene	C12H18F12N3O6P3	988928	408195	519238	0	0	0	2.50462e+06	2.28356e+06	243382	0	1.03228e+06	2.27866e+06	910734	994748	828503
192.14882 Da 102.13 s	1.7	215.139			134501	121604	112477	0	0	0	252708	273291	259525	157714	152571	171823	0	0	0
433.12799 Da 104.20 s	1.74	434.135			77201.3	34786.4	27280.9	0	0	0	129476	126557	145097	0	0	0	0	0	0
315.12212 Da 102.74 s	1.71	316.129	Asperochramide D	C16H17N3O4	0	0	0	0	0	0	193489	194621	234118	114937	105847	101202	0	0	0
406.99188 Da 104.54 s	1.74	407.999		C19H5NO10	92071.9	98827.6	96648.7	0	0	0	114845	114996	116817	0	0	0	146768	154323	105269
274.00057 Da 104.71 s	1.75	275.008		C9H3N6O3P	203439	204467	227245	0	0	0	205944	196655	205194	97882.2	82352.4	86877.7	282041	266468	206462
287.06826 Da 104.20 s	1.74	288.076	NI15501A	C12H15N3O3	0	0	0	0	0	0	144021	145989	137537	0	0	0	0	0	0
287.06877 Da 104.18 s	1.74	288.076		C9H13N5O4S	105244	99130.1	104715	0	23388.8	0	277627	277345	275310	69896	89747.4	64096.1	66754.3	71641.2	55469
234.11171 Da 104.50 s	1.74	235.119	JBIR-75	C11H14N4O2	983540	781217	949476	0	0	0	0	0	0	1.23317e+06	0	1.23563e+06	4.66065e+06	4.74261e+06	0
356.03029 Da 106.12 s	1.77	357.038		C12H19K3N2O3	160848	156828	174753	0	63649.6	54872.6	139466	139175	129364	87604.8	88930.8	123641	193132	186150	159588
135.05461 Da 110.56 s	1.84	136.062	adenine	C5H5N5	689936	688585	872100	0	0	0	702708	833261	746460	757615	1.47549e+06	624204	0	676991	0
180.01894 Da 113.27 s	1.88	203.008			0	138516	0	0	0	0	64049.4	53311.2	68464.7	191007	190592	213351	0	0	111746
135.05465 Da 112.51 s	1.88	158.044	adenine	C5H5N5	127593	145980	129708	0	0	0	56481.2	46884.9	43090.1	202471	173497	184585	156472	174859	93344
191.15216 Da 117.83 s	1.96	192.159	Triisopropanolamine	C9H21NO3	0	1.13734e+06	0	1878655	2.07681e+06	2.22784e+06	0	0	682261	1.53217e+06	1.30236e+06	9719440	0	0	0
351.00313 Da 116.61 s	1.94	352.01		C14H7K2N7	246164	280210	265968	0	0	0	136808	138742	147360	185695	151842	224285	248160	259684	174050
273.08425 Da 123.39 s	2.06	274.092		C11H20BrN3	557977	547700	602567	0	0	0	303514	0	340409	0	0	0	391956	364040	269928
309.12503 Da 129.16 s	2.15	310.132		C12H23NO6S	337794	332003	348232	0	0	0	237255	251953	212382	156314	227460	176803	293610	320353	219627
135.05461 Da 133.48 s	2.22	136.062	adenine	C5H5N5	534046	585982	632304	0	0	0	786823	1.34005e+06	740295	0	0	0	698167	673613	519545
135.05462 Da 134.80 s	2.25	136.062	adenine	C5H5N5	397730	790185	0	0	0	0	1645449	0	458078	0	0	0	333160	722238	188517
244.08828 Da 141.41 s	2.36	267.078	Cyclo(L-Pro-L-OMet)	C10H16N2O3S	0	0	0	0	0	0	0	0	0	252459	263327	273697	0	0	0
370.23349 Da 141.62 s	2.36	371.241		C17H26N10	0	0	0	0	0	0	824533	724458	718743	226939	214624	0	0	0	0
251.10207 Da 143.46 s	2.39	252.109			286670	286427	288323	0	0	0	196548	163268	172099	65994.2	72654.2	60022.8	166975	207320	193192
285.16894 Da 153.45 s	2.56	286.176	Val Pro Ala	C13H23N3O4	195725	190920	203176	0	0	29320	870058	864122	851541	147014	125233	147731	0	0	0
115.06345 Da 153.53 s	2.56	116.071	L-Proline	C5H9NO2	217656	176285	183910	0	0	0	862508	900234	875754	147153	131537	147391	0	0	0
271.15329 Da 158.27 s	2.64	272.161	Vazabitide A	C12H21N3O4	0	95783.4	116312	0	67152	74800.2	499303	496004	479132	283575	254073	273046	0	36291.1	0
191.15245 Da 160.54 s	2.68	192.16			607501	515936	0	345689	294434	302350	0	0	0	0	1.19818e+06	728888	616888	479690	0
194.90504 Da 159.63 s	2.66	195.912			0	2540682	0	0	0	0	2964568	482233	2.119e+06	453923	0	674575	0	2.87441e+06	0
135.05480 Da 160.38 s	2.67	136.062	adenine	C5H5N5	826489	806384	848751	0	0	0	386370	407465	435992	318315	177934	260551	530407	949453	442139
238.15452 Da 161.47 s	2.69	239.162		C10H18N6O	0	3.42268e+06	1064248	1.20146e+06	913508	927529	3.38616e+06	4446932	0	7.39098e+06	3.21135e+06	5.8019e+06	0	3.50097e+06	0
249.08616 Da 160.42 s	2.67	250.093			3.06418e+06	3.08063e+06	3.24784e+06	197094	224742	178223	2.28334e+06	2379332	2.36325e+06	1673439	1.61927e+06	1768511	3095586	3114436	2.45994e+06
222.90012 Da 166.08 s	2.77	223.907			346503	1.29099e+06	239807	0	261767	228003	1.08569e+06	0	2.66409e+06	0	0	497219	0	0	0
247.14249 Da 167.76 s	2.8	248.15			141146	132685	152761	0	0	0	134312	106179	123294	207890	211724	219929	89827.5	80607	69319.9
488.17676 Da 175.89 s	2.93	489.184	Agrochelin	C23H34N2O4S2	405296	452427	456098	212781	236884	218763	112983	118756	103121	174277	176501	179986	711356	678107	591258
135.05484 Da 176.43 s	2.94	136.062	adenine	C5H5N5	366083	308601	344644	0	124742	0	0	309713	323730	0	0	0	395512	481078	378020
300.04616 Da 175.92 s	2.93	151.03		C16H12O4S	329572	0	350496	104441	0	0	98164.6	74491.7	104897	0	0	0	457081	425593	327757
115.06348 Da 176.74 s	2.95	116.071	L-Proline	C5H9NO2	93109.1	75700	0	103966	125916	135476	474499	413850	464666	145606	129938	123462	0	0	0
309.10917 Da 176.51 s	2.94	310.116	Gallaecimonamide A	C15H17N3O3	893854	780291	867638	0	0	0	594802	914020	1.4231e+06	0	0	0	1.07159e+06	708541	514810
343.17455 Da 176.61 s	2.94	344.182	Val Glu Pro	C15H25N3O6	438757	441189	488283	552675	581235	522168	1.7825e+06	1.87719e+06	1.80694e+06	605019	572298	649116	0	0	0
307.08498 Da 175.69 s	2.93	154.55	glutathione	C10H17N3O6S	174520	219969	171712	0	0	0	0	0	0	79206	123110	85705.7	318836	292652	248199
315.17978 Da 177.96 s	2.97	316.187	Pyreudione B	C17H27NO3	64427.8	102656	108393	0	48003.6	0	481553	519439	503329	150522	150162	170420	0	0	0
390.15071 Da 178.13 s	2.97	391.158	Loganin	C17H26O10	73058	55595.4	127954	113570	199595	165746	378423	307902	327693	614781	749343	688721	180053	234735	224122
299.11208 Da 180.66 s	3.01	322.102	Nagstatin	C12H17N3O6	106931	118196	117251	0	0	0	190676	173458	169634	146250	150826	156778	81173.7	97638.5	97195.4
299.11208 Da 180.66 s	3.01	338.075		C12H17N3O6	69023.2	75036.2	69269.6	0	0	0	106567	107165	122713	130393	132862	126381	52815.2	40925.1	42025.4
299.11208 Da 180.66 s	3.02	322.101	Nagstatin	C12H17N3O6	228171	223977	249919	0	0	0	305093	313308	322155	339155	396148	365816	148384	158564	136171
365.15880 Da 180.12 s	3	366.166	Cathestatin B	C17H23N3O6	87155.5	72212	76034.2	0	0	0	403433	371571	383135	132060	138434	140410	0	0	0
565.18262 Da 180.42 s	3.01	566.19	Talopeptin	C23H34N3O10P	273597	276157	318412	0	0	0	350579	409019	348475	347788	349554	311441	185110	199535	184038
249.08649 Da 180.26 s	3	250.094		C10H11N5O3	0	778360	630625	0	0	0	470920	0	0	650625	0	379463	796240	723377	611483
246.10073 Da 184.72 s	3.08	247.108	(11aS)‚Ä?2,3‚Ä?dihydro‚Ä?7‚Ä?methoxy‚Ä?1H‚Ä?pyrrolo[2,1‚Ä?c][1,4]benzodiazepine‚Ä?5,11(10H,11aH)‚Ä?dione	C13H14N2O3	290894	274367	224284	201271	417566	264463	162520	168287	150887	123699	120758	1.34103e+06	334127	353801	305319
279.11418 Da 185.30 s	3.09	280.121		C14H18ClN3O	286970	337710	345269	0	0	0	405108	372824	406477	659349	668222	1.04587e+06	147609	137241	118886
244.08824 Da 188.17 s	3.14	283.051	Cyclo(L-Pro-L-OMet)	C10H16N2O3S	3.91e+06	3.9863e+06	9949799	2534354	3133440	2.76225e+06	0	0	0	0	2.49611e+06	3.12255e+06	4.09142e+06	0	0
184.12139 Da 187.31 s	3.12	185.129	ImDKP	C9H16N2O2	160351	162255	156222	72021.3	69695	0	80570.4	66743	77785	62253.5	69989.6	97276	234725	272024	234670
507.24560 Da 187.44 s	3.12	254.63	Sesbanimide F	C26H37NO9	0	0	0	0	0	0	187150	192286	180720	0	0	0	0	0	0
283.04813 Da 187.65 s	3.13	284.055			1.35512e+06	720238	464773	0	303460	248452	342281	371045	197543	0	570502	218923	1.83851e+06	617380	623975
224.15238 Da 187.26 s	3.12	225.16	Neoaspergillic acid	C12H20N2O2	42048.6	37767.7	41661.9	76514.9	66569.9	74706.6	266564	244838	279546	41675.7	66128.2	68654.2	0	0	0
309.10744 Da 189.99 s	3.17	310.115			443680	423372	484462	0	0	0	642763	732120	680451	0	0	0	698990	753451	710045
309.10744 Da 189.99 s	3.17	310.116	Gallaecimonamide A	C15H17N3O3	3.06402e+06	2.97128e+06	3141019	137091	274641	229043	3.87238e+06	4.06875e+06	4.19802e+06	184078	193403	186137	4886784	5118887	4.84442e+06
309.10744 Da 189.99 s	3.17	332.097			256418	217783	239058	0	31966.4	0	338138	326841	389011	33917.1	32002.9	0	344943	347498	282514
356.20619 Da 189.37 s	3.16	357.213	Ile Pro Gln	C16H28N4O5	139619	143633	160666	64463.1	107105	0	711581	702641	768310	343952	321747	389242	45833.3	0	0
205.05626 Da 189.16 s	3.15	206.064		C11H11NOS	570487	462414	490587	83361.4	100897	63415.9	346784	367079	380781	675440	705632	675703	648389	531845	524377
115.06321 Da 189.05 s	3.15	116.07	Pleurocybellaziridin	C5H9NO2	0	0	0	0	0	0	147161	166905	142364	0	0	53222.1	0	0	0
135.05465 Da 189.99 s	3.17	136.062	adenine	C5H5N5	490720	552187	539408	0	0	49625	583954	626837	657717	0	0	0	740824	811574	818181
226.09561 Da 191.66 s	3.19	249.085			239802	247352	259584	68164.6	87897.1	113304	396870	400628	399374	162173	139767	155844	198288	218979	275276
234.09956 Da 190.84 s	3.18	235.107		C12H14N2O3	166387	160740	186228	0	0	0	128962	134950	103652	77377.2	0	181047	123794	143943	142663
139.06100 Da 191.64 s	3.19	140.068	valine	C5H11NO2	0	0	0	0	0	0	0	0	0	2476945	2114262	2142607	5635656	0	0
443.23811 Da 193.06 s	3.22	444.245	Hectoramide	C22H35N3O5	162205	141721	152168	0	0	0	420957	512107	556144	0	25494.4	0	0	0	12273.8
228.14755 Da 192.73 s	3.21	229.155	Œ±-Methyldethiobiotin	C11H20N2O3	269000	246025	252454	275055	281645	292730	913276	862130	864550	491903	490243	540959	64458.3	72264.9	85586.7
278.12687 Da 192.72 s	3.21	279.134	Serpulanine A	C14H18N2O4	822940	712610	784438	404105	471770	588345	1.99435e+06	2418637	2392917	1.32938e+06	1.36447e+06	1.45201e+06	446538	442070	450856
115.06338 Da 192.76 s	3.21	116.071	L-Proline	C5H9NO2	83000.2	88304.5	88117.1	0	68178	0	201917	240004	218486	173690	148456	166672	0	0	0
241.09271 Da 196.20 s	3.27	242.1		C15H15NS	162245	165023	173381	48053.9	0	0	337917	305387	285939	151469	147848	148534	153658	136584	124097
343.10924 Da 195.06 s	3.25	344.117		C17H18N3O3P	261645	235617	234303	0	0	0	138693	160468	148023	125591	132065	132461	269277	250322	260392
299.11199 Da 198.40 s	3.3	322.101	Nagstatin	C12H17N3O6	355752	298714	239518	0	0	0	204641	239840	393856	218696	162686	207617	310244	265078	132620
299.11199 Da 198.40 s	3.31	322.101		C16H22KNS	730178	770820	796691	0	0	0	711264	713827	949372	867998	893501	669455	652215	674071	687775
299.11199 Da 198.40 s	3.31	338.075		C12H17N3O6	336613	299479	360845	0	0	0	311932	322552	422148	343553	464844	430428	316947	313466	327376
565.18196 Da 198.12 s	3.3	566.189	Talopeptin	C23H34N3O10P	265291	233919	250426	0	0	0	207133	278650	241459	228807	180938	195693	248602	252737	236472
356.20609 Da 199.23 s	3.32	357.213	Leu Pro Gln	C16H28N4O5	168721	236068	165629	57004.3	0	0	460991	581070	570350	399468	386034	355306	0	0	25820.5
438.17332 Da 198.45 s	3.31	439.181			115931	114534	132503	0	0	0	110414	131896	142259	161931	149598	129902	116923	111716	98960.7
261.04973 Da 198.20 s	3.3	262.057		C10H7N5O4	53302.1	52551.7	72472.9	0	0	0	0	35342.4	0	127434	141395	127233	56050.6	48927.3	51439.4
1150.58953 Da 199.23 s	3.32	384.537		C43H66N36O2S	0	0	0	214027	214521	240598	699090	697994	749279	0	0	0	0	0	0
360.14105 Da 197.67 s	3.29	361.148		C13H16N10O3	249862	0	58437.3	0	78656.9	73528.5	83286.7	83348.3	111194	157413	301138	156222	79795.6	76580.3	66737.2
282.08553 Da 202.46 s	3.37	283.093		C12H14N2O6	83814	76723.4	76521.8	0	0	0	66866.3	73927	76562.2	154706	170684	152458	119953	118371	109640
506.19797 Da 201.93 s	3.37	507.205		C26H36O6P2	0	51532.5	33220.7	0	0	44947.2	112448	132436	131719	194936	228879	205878	119767	101180	122246
238.15465 Da 201.88 s	3.36	239.162	11,12,15-trinorcycloneran-3,7,10-triol	C12H24O3	0	0	0	284743	346418	335646	0	0	0	0	0	1.33073e+06	0	0	0
719.36119 Da 202.65 s	3.38	360.688	Desotamide G	C35H51N7O8	0	0	0	0	0	0	223364	273877	274755	0	0	0	0	0	0
329.19543 Da 202.11 s	3.37	330.203	Hoshinolactam	C18H29NO3	93492.5	85144.4	102327	88395.5	0	79942	372506	457496	446711	359784	364866	366997	0	0	0
325.20002 Da 202.48 s	3.37	326.207		C16H27N3O4	0	0	227295	0	0	0	517759	771021	843958	448691	425500	321123	0	0	40221.2
338.05348 Da 202.82 s	3.38	339.061		C21H15KS	137034	100654	107052	0	0	0	113699	209366	85007.1	137149	216709	151875	154809	0	161589
228.14773 Da 205.39 s	3.42	229.155	Œ±-Methyldethiobiotin	C11H20N2O3	102012	124948	112890	224566	377992	257772	496189	2318297	437838	275101	221468	224419	0	47146.6	40996
306.10937 Da 205.13 s	3.42	307.117	1,8-dihydroxynaphthol-1-O-Œ±-rhamnopyranoside	C16H18O6	410468	424878	391403	0	0	0	400623	251147	365211	0	1.24117e+06	688362	440636	0	0
311.08658 Da 204.41 s	3.41	312.094		C12H25NS4	0	100846	70062.3	0	0	0	84342.3	97495.2	134219	178096	183194	197611	0	0	0
347.15225 Da 204.62 s	3.41	348.16	Thr Met Pro	C14H25N3O5S1	0	134918	0	0	0	0	392850	547212	414101	0	294196	125242	0	0	0
266.07023 Da 207.31 s	3.46	267.078	Cyclo(L-Pro-L-OMet)	C10H16N2O3S	398614	271639	288393	0	0	0	143047	121092	134891	264109	237086	194542	0	0	539491
246.10110 Da 208.63 s	3.48	247.108	N-Acetyltryptophan	C13H14N2O3	355619	0	0	0	0	0	0	0	0	0	0	0	299426	282965	345388
323.12344 Da 210.37 s	3.51	324.131		C13H17N5O5	75236736	75202720	77835888	0	0	0	52204632	65652352	65729160	20165680	22354146	22844014	66930776	68765680	70024336
323.12344 Da 210.37 s	3.51	324.131	N-[[4-(trifluoromethyl)phenyl]methyl]-5,6,7,8-tetrahydroimidazo[1,2-a]pyridine-2-carboxamide	C16H16F3N3O	273169	249250	328282	0	0	0	241974	325767	229062	94621.3	77000.5	100413	334489	279325	404447
323.12344 Da 210.37 s	3.51	346.113		C13H17N5O5	1.23909e+06	1.14549e+06	1.3469e+06	0	0	0	1028956	1.15309e+06	1.17444e+06	243274	271894	283104	1.04933e+06	1.31856e+06	1.30095e+06
323.12344 Da 210.37 s	3.5	346.112	2',3'-Isopropylideneguanosine	C13H17N5O5	1.79022e+06	1.97279e+06	2.01518e+06	0	0	0	1.35004e+06	1.73105e+06	1.5499e+06	764786	835361	818516	1.76628e+06	1.69405e+06	1.90794e+06
323.12344 Da 210.37 s	3.51	346.112		C13H17N5O5	12827000	12867951	12207647	0	0	0	7.47467e+06	10420181	10798929	4198830	4542798	4688513	11433531	11564345	11794378
323.12344 Da 210.37 s	3.5	324.131		C13H17N5O5	937613	1.02473e+06	1.18014e+06	0	0	0	643563	749476	684838	230938	231570	238451	851089	873348	877740
323.12344 Da 210.37 s	3.51	362.087		C14H21N5S2	1.31197e+06	1.33297e+06	1.3254e+06	0	0	0	902674	1.10285e+06	947066	442593	457909	436794	1.22465e+06	1.22055e+06	1.14613e+06
295.12845 Da 210.00 s	3.5	296.136	N6,N6-dimethyladenosine	C12H17N5O4	1.99176e+06	2.53281e+06	2.3072e+06	759024	963190	819343	1.62922e+06	1.93437e+06	1.96066e+06	2.13407e+06	2271561	2.47053e+06	2.29559e+06	2.2726e+06	4.56473e+06
295.12845 Da 210.00 s	3.5	296.135	N6,N6-dimethyladenosine	C12H17N5O4	0	2.04915e+06	0	0	0	0	1403212	0	1.73977e+06	1.89811e+06	2065008	2.197e+06	1.96225e+06	0	0
309.10772 Da 209.68 s	3.49	310.115	Gallaecimonamide A	C15H17N3O3	2.92998e+06	2.79165e+06	2.95511e+06	247557	322652	338120	2.29981e+06	2959426	2868555	205831	223919	203147	3879513	3614628	3.73478e+06
309.10772 Da 209.68 s	3.49	332.097		C13H11N9O	486174	496330	445639	0	0	117049	337974	427540	486633	150767	59256.1	0	604256	570465	672118
309.10772 Da 209.68 s	3.49	310.115	Glioperazine C	C15H17N3O3	663867	762218	683729	0	0	0	649146	830661	883049	0	0	0	1.05256e+06	1.11306e+06	1.01456e+06
228.11311 Da 210.69 s	3.51	267.078	Lactarioline A	C15H16O2	227171	209049	153528	0	0	0	122612	126106	72572.1	70715.2	74505.9	85961	278418	216643	194509
281.12679 Da 210.62 s	3.51	282.134		C14H19NO5	177960	160871	219501	0	0	0	158164	123494	142121	220536	216739	207527	98613.1	103722	106886
188.06847 Da 210.50 s	3.51	189.076	Methyl shikimate	C8H12O5	9969075	10720264	10517043	0	0	0	6950799	8982957	8923487	2716583	3.10432e+06	3191691	9023285	9600367	9655860
246.12152 Da 210.14 s	3.5	247.129	12,12-Dideoxydecarbamoylsaxitoxin	C9H16N6O	0	0	0	0	0	0	161057	162075	191497	55027.2	58320.7	54952.4	0	0	0
668.22965 Da 210.40 s	3.51	669.237		C35H42O9P2	332064	335679	401580	0	0	0	237592	288975	314893	74093.7	82500.5	74516.9	328062	330787	296831
342.19036 Da 209.58 s	3.49	343.198	Asn Pro Leu	C15H26N4O5	150001	153548	191109	0	0	0	557485	746863	707672	470746	539200	525578	23201.2	0	0
572.23282 Da 210.06 s	3.5	573.24		C26H41N2O8PS	609156	625088	692359	0	0	0	469496	494639	492436	244670	289988	329030	457696	608588	697204
115.06364 Da 210.88 s	3.51	116.071	L-Proline	C5H9NO2	0	251953	184625	219564	0	0	567302	600611	693277	104238	126764	97033.5	0	0	0
139.06126 Da 210.66 s	3.51	140.069	valine	C5H11NO2	413534	300130	334432	0	0	0	320622	273067	242264	0	141684	218671	366966	304771	324960
188.06888 Da 209.76 s	3.5	189.076	6-hydroxy-5-methoxy-3-methyl-3, 6-dihydro-2H-pyran-4-carboxylic acid	C8H12O5	497309	382620	494395	0	0	152589	343433	456612	496020	129505	153359	181639	443476	450716	490684
200.06255 Da 211.09 s	3.52	201.07		C16H8	176919	213617	171523	0	0	0	0	0	0	75979.9	112058	118852	110215	157700	120708
297.09100 Da 209.68 s	3.49	298.098	5-Deoxy-5-(methylthio)adenosine	C11H15N5O3S	215844	153310	170701	0	0	0	121162	130011	198494	0	182641	124370	131549	160772	163148
426.24933 Da 210.67 s	3.51	427.257			0	62312.4	0	35407	20139.9	0	220935	229200	253967	207361	201995	195011	0	0	0
299.11865 Da 211.53 s	3.53	300.126			337828	316131	388764	0	0	0	457481	585017	569664	563209	643402	647619	177682	204600	200450
285.16818 Da 211.66 s	3.53	286.176	Gly Pro Ile	C13H23N3O4	194353	166048	0	0	0	0	691138	974226	900298	346858	359430	376485	0	0	0
345.10486 Da 210.95 s	3.52	346.112		C11H11N11O3	160197	163641	213842	0	0	0	143280	151838	0	64993.9	66290	74863.5	174368	183086	186070
269.02198 Da 211.81 s	3.53	270.029			0	0	0	0	0	0	0	0	0	197443	140084	251427	0	154681	0
221.14189 Da 213.60 s	3.56	222.149	YUA001	C13H19NO2	190283	178991	0	0	0	0	70714.4	97437.6	100503	379430	363840	376615	107335	98776.6	53698.6
410.25331 Da 214.25 s	3.57	411.26		C20H34N4O5	434534	385012	335830	356284	479115	460106	2.62232e+06	2610190	2.31945e+06	305957	294763	317384	79737.8	93470.5	92160.1
212.11626 Da 214.07 s	3.57	213.124	Staphyloamide B	C10H16N2O3	292850	205799	233475	293273	275720	276869	1.35732e+06	1.64359e+06	1.3984e+06	146707	197919	177926	0	0	71838
241.11085 Da 215.14 s	3.59	242.118	Aspergilline G	C15H15NO2	143250	163525	156546	0	0	0	87406.8	104232	145754	115185	130157	109401	139343	127501	121000
151.04789 Da 215.10 s	3.58	152.055			464474	432820	465333	108479	148043	114491	269072	322084	340974	365530	375438	427728	464124	467116	501749
345.22605 Da 215.47 s	3.59	346.233	Ile Ile Thr	C16H31N3O5	0	45277.4	0	0	58819.7	0	165836	177495	197059	34441	26207.9	0	18037.7	39926.5	0
377.19501 Da 217.12 s	3.62	378.203	Tyr Val Pro	C19H27N3O5	512478	495517	497499	315047	425646	370335	2097983	2.35543e+06	2.39009e+06	969748	1.09944e+06	1.12794e+06	312311	331518	299197
339.11815 Da 217.22 s	3.62	362.107		C13H17N5O6	709183	661838	741569	0	0	0	526134	558464	606531	663355	692296	644976	619924	619680	687276
313.12773 Da 217.15 s	3.61	352.091		C14H23N3OS2	161104	144529	158416	0	0	0	87994.6	116888	115946	282456	282953	286120	155815	139976	180245
313.12773 Da 217.15 s	3.63	336.117	PC(O-1:0/2:0)	C11H24NO7P	84567.7	70364.4	70288.1	0	0	0	46183.9	54389.7	62126.4	143381	149673	148650	85012.7	75803.4	74398.7
313.12773 Da 217.15 s	3.61	336.117		C13H19N3O6	530908	507828	482362	0	0	0	381869	444646	384913	839457	889191	861015	571217	587790	585858
280.14244 Da 217.18 s	3.62	263.139	Cyclocarbamide A	C14H20N2O4	198924	189176	205951	116584	128238	85971	935932	1.0176e+06	985329	356098	397212	383481	115990	81540.5	103612
443.22834 Da 217.32 s	3.62	482.191		C21H29N7O4	175590	177200	141935	0	0	0	93826.6	108554	90175.4	105974	94045.6	127372	174142	141452	138692
115.06342 Da 217.61 s	3.63	116.071	L-Proline	C5H9NO2	0	0	0	71014.3	84616.4	51034.3	153290	203476	255486	0	0	0	0	0	0
202.11109 Da 217.89 s	3.63	203.118			219665	234685	237678	109940	0	0	0	257919	171472	293145	330335	302545	253109	211301	270476
345.10497 Da 217.61 s	3.63	346.112	7-chloro-2-[[ethyl-[(4-fluorophenyl)methyl]amino]methyl]pyrido[1,2-a]pyrimidin-4-one	C18H17ClFN3O	524776	0	0	0	0	0	300689	288387	261728	0	0	0	0	0	0
392.21693 Da 217.43 s	3.62	393.224			64520.2	81876.1	0	0	0	0	168805	237346	210910	45393.3	57323.5	61271.6	50448	0	0
151.04958 Da 216.62 s	3.61	152.057	guanine	C5H5N5O	293097	237628	292047	0	0	0	190102	215097	193609	322233	306489	319845	247196	303920	361510
115.06352 Da 216.60 s	3.61	116.071	Pleurocybellaziridin	C5H9NO2	97828.5	83804.4	88177.7	75767.1	69551.6	59256.5	515554	568529	586058	216334	224219	209465	45442.8	53648	49933.4
270.03054 Da 216.47 s	3.61	271.038	6‚Ä≤-methyl-[1,1‚Ä≤-biphenyl]-3,3‚Ä≤,4‚Ä≤,5-tetraol	C13H12O4	198943	368708	259502	0	0	0	0	0	158185	192707	216093	166908	216301	162321	0
375.18226 Da 218.26 s	3.64	376.19	Cyclamenol D	C22H27NO3	742875	659156	409836	0	0	0	1.30441e+06	1.41491e+06	1.40082e+06	213842	248974	251342	388191	380202	415749
496.26455 Da 219.01 s	3.65	497.272		C23H32N10O3	380857	319978	385137	137522	146041	98987.4	1.47415e+06	1.58431e+06	1.5475e+06	509826	531742	544196	0	0	0
397.16499 Da 219.39 s	3.66	398.172		C19H28NO6P	102643	101489	130837	0	0	0	375453	431647	386655	0	176277	159067	118594	143090	108928
276.11154 Da 219.20 s	3.65	277.119	JS-3	C14H16N2O4	687239	353290	376617	0	0	0	549539	334358	360693	267305	286141	275343	425873	333767	434535
210.10073 Da 219.35 s	3.66	211.108			584848	0	0	0	0	0	290433	466556	317796	312136	273026	305296	626903	0	682248
323.12338 Da 220.10 s	3.66	324.13		C13H17N5O5	3.16781e+06	2.81017e+06	3.16382e+06	0	0	0	3.71574e+06	4.0502e+06	4.05595e+06	0	351331	522382	0	3.17072e+06	3.86407e+06
323.12338 Da 220.10 s	3.67	324.131	Bialaphos	C11H22N3O6P	16863976	14773706	16692864	0	0	0	17610150	19509770	19630608	1.62e+06	1.32703e+06	1308213	20902458	19061914	22343602
323.12338 Da 220.10 s	3.67	362.087		C14H13N9O	122431	117851	136471	0	0	0	133598	162849	161652	0	0	0	183146	119630	189496
323.12338 Da 220.10 s	3.67	346.112		C13H17N5O5	1.81173e+06	1.5393e+06	1.78458e+06	0	0	0	1.82562e+06	2.19068e+06	2103022	149595	159917	0	2.24196e+06	1.87755e+06	2.28528e+06
204.09031 Da 220.13 s	3.67	205.097	Isotryptophan	C11H12N2O2	354064	286567	367403	0	0	0	0	0	0	628725	582953	592520	350420	359092	353740
300.09596 Da 220.90 s	3.68	283.093		C12H16N2O7	500032	360319	460518	0	0	0	398032	502415	446445	652489	242568	661465	728216	658878	810526
208.04856 Da 221.04 s	3.68	209.056			131904	148968	149709	0	0	0	147753	136662	127399	264839	273529	238982	233953	194600	279284
208.04856 Da 221.04 s	3.69	191.045			69290.8	71958.7	89441.2	0	0	0	0	0	0	114942	115059	104328	109545	81486.2	143386
208.04856 Da 221.04 s	3.68	209.056		C9H8N2O4	105022	78433.5	81243.7	0	0	0	0	80115.4	73836	154063	183302	179464	135753	84343.1	133772
135.05458 Da 220.22 s	3.67	136.062	adenine	C5H5N5	2501805	2.16743e+06	2373465	0	0	0	2.51411e+06	2.72948e+06	2587779	0	0	0	2.97333e+06	2.81669e+06	3221573
215.06942 Da 221.11 s	3.69	216.077			0	0	0	0	0	0	0	0	0	201893	214340	218243	0	0	0
504.18655 Da 220.22 s	3.67	505.194	Penidioxolane B	C25H35ClO7	193734	55659.4	0	0	0	0	75830.6	152702	238077	136612	150796	162081	60892.8	71272	88899.3
354.05020 Da 220.04 s	3.67	355.057	Penicilliumolide C	C16H15ClO7	189105	159223	204119	0	0	0	120662	169456	133131	173952	188182	183808	179884	163079	187342
178.03803 Da 220.84 s	3.68	179.045		C8H6N2O3	202175	89496.6	183625	0	0	0	156735	188226	178960	326759	206978	173805	180639	191177	321800
214.13177 Da 220.69 s	3.68	215.139	Monascustin	C10H18N2O3	142440	123015	144302	0	0	0	128956	152770	109534	0	0	0	174229	141539	195662
135.05473 Da 220.10 s	3.67	136.062	adenine	C5H5N5	277222	218942	293759	0	0	0	259424	304394	306864	0	0	0	347369	300186	359986
238.15485 Da 220.87 s	3.68	239.162			248516	184744	125265	0	0	0	128768	130830	121333	0	117144	0	196376	226566	190685
178.03821 Da 221.11 s	3.69	179.045		C8H6N2O3	111334	82694.9	80126.6	0	0	0	0	76493.3	0	175285	177792	166599	127887	102282	104783
282.04451 Da 220.74 s	3.68	283.052	Dichocerazine A	C13H12N2O2S	142790	121460	0	0	0	0	0	0	301816	0	0	0	249955	212505	259189
345.10552 Da 219.57 s	3.66	346.113		C14H19NO9	169638	183962	200170	0	0	0	206229	238520	216925	38371.2	0	0	188379	199394	200845
399.01288 Da 220.90 s	3.68	400.02		C24H10KNOS	99179.7	86593.5	118077	0	0	0	91360.4	160611	118830	192584	293223	217663	136102	124931	160601
322.07767 Da 221.42 s	3.69	323.085	Phomester A	C13H24O4	1.84248e+06	1.55067e+06	1.80269e+06	0	0	0	1.47365e+06	1.73405e+06	1.62384e+06	2.89123e+06	2.96502e+06	2.95333e+06	2.09737e+06	1.71924e+06	2.16654e+06
293.12949 Da 222.18 s	3.7	294.137		C16H20KN3	565626	462494	502766	0	0	0	622449	674037	703812	717406	786114	787278	287859	238512	358922
353.13456 Da 221.83 s	3.7	354.142	Polanrazine E	C17H21N3O4	135251	83489.3	90070.8	0	0	0	93606.1	76626.1	89008.7	85875.9	138071	68529.4	107662	95364.2	131970
315.18004 Da 221.70 s	3.7	316.187	Ile Ser Pro	C14H25N3O5	88812.2	67635.6	0	0	0	0	492082	439605	433791	86134.8	82718.3	99404.1	0	0	38296.1
240.09744 Da 221.84 s	3.7	241.105			112057	95299.3	152916	0	0	64540.6	93164.2	94122.9	84375.3	387124	203771	170823	148360	110912	132267
284.10029 Da 222.35 s	3.71	285.108		C15H21ClOS	0	0	0	0	0	0	0	0	0	164815	120106	149819	0	0	0
215.15202 Da 222.39 s	3.71	216.159		C11H21NO3	114828	78077.7	78870.7	0	0	0	67141.3	105300	69949.8	231991	206389	231420	44736.2	39769.2	58907.9
315.09966 Da 221.57 s	3.69	316.107			382548	148977	138335	0	0	0	0	387643	142295	0	0	0	180251	0	123670
227.12730 Da 224.58 s	3.74	250.116		C10H17N3O3	213450	175285	228728	0	0	0	151143	206878	153761	148435	130535	126640	165700	108280	93515.4
237.13478 Da 222.71 s	3.71	238.142			104683	74139.8	93666.7	0	0	0	51224.1	59795	61392	225826	225982	221197	75002.1	46360.7	62572.6
456.22194 Da 223.66 s	3.73	457.229	Cyclo-(L-Val-L-Glu-L-Val-L-Glu)	C20H32N4O8	0	0	77136.5	0	0	0	104981	118569	101520	0	0	0	0	0	0
263.12481 Da 223.16 s	3.72	264.132	Leuhistin	C11H19N3O3	166781	0	0	0	0	0	162577	0	184632	178444	178453	223231	277711	0	0
263.12486 Da 223.97 s	3.73	264.132		C8H22KN3O4	4.47343e+06	3.88391e+06	2800533	0	0	0	3800436	4171778	3.78337e+06	3.38233e+06	3.5816e+06	3620972	4578248	3592785	0
228.11127 Da 222.95 s	3.72	229.119			0	37976.7	170191	0	0	0	162847	438591	139092	48937.9	0	32016.6	87751.1	0	0
293.12984 Da 226.62 s	3.78	294.137		C16H20KN3	1.10622e+06	811420	1.09825e+06	0	0	0	1.04885e+06	1.102e+06	1.09152e+06	1.2721e+06	1.33843e+06	1346150	738587	521177	806127
673.34425 Da 227.00 s	3.78	696.333		C34H52N5O5PS	64826.1	50083.2	56136.6	0	111263	84718.8	396390	457491	469195	37100.2	36549.8	34119.7	0	0	0
673.34425 Da 227.00 s	3.78	696.334		C33H43N11O5	0	0	0	68460.3	71041.4	52128.9	212946	237150	268033	0	0	0	0	0	0
503.23849 Da 226.98 s	3.78	252.627	Ent-homocyclopiamine B	C27H35N3O5	0	0	0	0	0	0	158075	170986	191644	0	0	0	0	0	0
503.23849 Da 226.98 s	3.78	504.246	Cyclotine	C24H33N5O7	43539.8	35215.3	60939.2	97611.3	107582	55698.3	241989	282728	402657	29018.4	0	0	0	0	0
349.19778 Da 226.42 s	3.77	350.205	Diprotin B	C16H29N3O4	0	0	0	271960	304314	209869	0	830311	1.03854e+06	175516	0	214623	0	0	0
711.29205 Da 226.72 s	3.78	356.653	Gobichelin B	C30H43N9O10	117699	79715.9	84076.9	157222	165007	112044	471531	520094	480334	68557.8	65415	0	0	0	0
142.11081 Da 227.04 s	3.78	143.118		C7H14N2O	0	0	0	0	0	0	220663	223765	253945	0	0	0	0	0	0
630.31789 Da 227.57 s	3.79	316.166	Biselyngbyaside E	C33H52O9	0	0	0	0	57209.5	0	241021	249901	241259	0	0	0	0	0	0
311.10720 Da 227.79 s	3.8	312.114		C11H22ClN3O3S	354275	310511	337497	0	436732	0	288198	212277	213404	242426	288155	1.85589e+06	381349	184959	409213
266.07039 Da 228.03 s	3.8	267.078	Lactarioline A	C15H16O2	674840	534455	579391	0	0	0	0	287566	0	355163	388427	333508	0	259646	619040
85.08929 Da 229.70 s	3.83	86.0966	Piperidine	C5H11N	0	0	0	0	0	0	169471	213839	190016	0	0	0	0	0	0
215.06968 Da 229.63 s	3.83	216.077			0	0	0	0	0	0	0	0	0	340701	343924	345337	0	0	0
629.31833 Da 229.88 s	3.83	315.666	2-Hydroxymethyl-Œî3, 4-glucopiericidin A	C32H49NO10	0	0	0	0	0	0	257783	293988	291884	0	0	0	0	0	0
542.22097 Da 229.15 s	3.82	543.228		C27H39KN2O5S	1.15687e+06	878917	1.19891e+06	0	99738.3	0	448488	464572	454713	328210	385178	387958	1.72298e+06	1.38783e+06	1.87606e+06
539.21035 Da 228.34 s	3.81	270.612			102601	0	159478	0	0	0	0	0	0	0	0	0	181489	86836	141613
349.19862 Da 228.99 s	3.82	350.206	Diprotin B	C16H29N3O4	52777.5	0	0	0	0	0	334148	448509	361928	61893.1	81749.3	66152.5	0	0	0
404.16577 Da 230.67 s	3.84	405.173		C14H24N6O8	0	0	80810.4	0	0	0	158589	0	154400	111345	167634	175338	134843	0	99003.2
172.10031 Da 230.36 s	3.84	173.108			332111	206257	117091	0	0	0	108795	212675	151968	116864	239786	133372	337104	131764	208209
389.10553 Da 231.40 s	3.86	390.113		C19H15N7OS	183935	163794	254962	0	0	0	155946	110949	137971	186298	122271	119516	212617	148285	249689
441.26008 Da 231.48 s	3.86	442.267		C20H40KN3O5	0	0	0	0	0	37037.3	190925	136250	196553	172823	0	0	0	0	0
349.19795 Da 231.63 s	3.86	350.205		C14H23N9O2	529922	375483	496320	0	0	0	2.86808e+06	2.26043e+06	2.23953e+06	739342	924773	697576	254942	0	296395
115.06342 Da 231.17 s	3.85	116.071	L-Proline	C5H9NO2	586714	308531	0	334260	311996	0	3.07895e+06	2.82088e+06	3.10952e+06	1.15267e+06	979262	701379	306257	165415	297893
485.28518 Da 231.30 s	3.86	486.292	Val Leu Ser Pro Ala	C22H39N5O7	0	0	0	60604.4	0	0	201140	141898	145555	33105.7	0	0	0	0	0
304.10153 Da 231.22 s	3.85	305.109	Gly Asp Asn	C10H16N4O7	1.5636e+06	0	104997	187221	173799	129703	0	0	132847	132638	123355	0	0	0	0
452.18888 Da 231.69 s	3.86	453.196	Cyclo(L-alpha-Glutamyl-L-prolyl-L-alpha-	C20H28N4O8	217040	119065	133066	0	0	0	138870	121237	120024	303601	308631	332617	135421	89926.1	96062.8
365.17144 Da 231.73 s	3.86	366.179	Versicomide A	C19H25N3O3	148632	0	120894	0	0	0	870981	781781	994233	253524	263213	221651	106761	0	0
351.08354 Da 232.43 s	3.87	352.091		C12H22N3O3PS2	1.2491e+06	961558	1.35717e+06	0	0	0	1.14523e+06	1.31448e+06	1.27465e+06	2.30097e+06	2180637	2.24081e+06	1244980	878727	1.47825e+06
212.15273 Da 232.15 s	3.87	213.16	Cyclo-(L-Val-L-Leu)	C11H20N2O2	791233	374646	412251	0	0	0	3384093	3215728	2.68984e+06	906464	594787	580857	253427	273538	0
335.10920 Da 232.25 s	3.87	336.116	1-(3,4-dihydro-2H-quinolin-1-yl)-2-quinazolin-4-ylsulfanylethanone	C19H17N3OS	508459	884142	1.22943e+06	0	0	0	947698	932063	921567	1.73043e+06	1771589	1.79794e+06	1.31956e+06	1.04413e+06	1.31681e+06
313.12755 Da 232.39 s	3.87	314.135	PC(O-1:0/2:0)	C11H24NO7P	222406	265604	286926	0	0	0	166314	241602	283462	417797	330982	485974	381772	376326	430971
313.12679 Da 232.68 s	3.88	336.117		C13H19N3O6	3.24413e+06	2.23787e+06	3206962	0	0	0	2.60356e+06	2756993	2.59058e+06	5362857	5.45295e+06	5.42416e+06	2.98584e+06	2.28416e+06	3.10451e+06
605.11867 Da 232.86 s	3.88	606.125		C22H29N3O13P2	410197	231625	316541	0	0	0	282579	287733	340236	353575	490669	0	362302	251917	277496
215.15193 Da 233.89 s	3.9	216.159		C11H21NO3	0	0	0	0	0	0	0	0	0	516179	607107	554240	0	0	0
111.04345 Da 233.19 s	3.89	112.051	Cytosine	C4H5N3O	0	0	338611	0	0	0	204625	185878	0	382961	483817	409902	368983	283304	0
327.21606 Da 232.47 s	3.87	328.223	Diprotin B	C16H29N3O4	1.48347e+06	1.06711e+06	1.49689e+06	0	0	0	4.67354e+06	7379667	7.27867e+06	1.50773e+06	2.02226e+06	1.72179e+06	0	414826	877444
509.32161 Da 234.33 s	3.91	510.329	Syringolin E	C25H43N5O6	0	0	0	0	0	0	655574	909196	1.15518e+06	0	0	150877	0	0	0
745.34742 Da 235.04 s	3.92	746.355		C34H62KNO10P2	0	0	0	0	0	0	440899	480777	504535	0	0	0	0	0	0
323.12341 Da 236.22 s	3.94	346.112		C13H17N5O5	27369576	14823390	24838844	0	0	0	20462882	21002334	22381662	11418369	12697644	12913718	22280074	13874708	22789704
323.12341 Da 236.22 s	3.94	324.131	Bialaphos	C11H22N3O6P	296234144	202613664	280523104	0	0	0	245148528	252810304	258145584	106771800	109354440	111705816	267077168	186699280	277240896
323.12341 Da 236.22 s	3.93	324.13	N-[[4-(trifluoromethyl)phenyl]methyl]-5,6,7,8-tetrahydroimidazo[1,2-a]pyridine-2-carboxamide	C16H16F3N3O	4288514	3280980	3.6968e+06	0	0	0	3.15141e+06	3.32204e+06	3.23533e+06	1.15541e+06	1.25011e+06	1.06776e+06	4.11681e+06	3.31389e+06	4488072
323.12341 Da 236.22 s	3.93	346.112	2',3'-Isopropylideneguanosine	C13H17N5O5	5183595	4.05224e+06	4.96641e+06	0	0	0	3.79669e+06	4.22003e+06	4.17692e+06	2.2669e+06	2.18639e+06	2277371	4.73443e+06	3813124	5378825
323.12341 Da 236.22 s	3.94	324.13	N-[[4-(trifluoromethyl)phenyl]methyl]-5,6,7,8-tetrahydroimidazo[1,2-a]pyridine-2-carboxamide	C16H16F3N3O	8773054	6.08178e+06	8214186	0	0	0	6132993	5865976	6.10272e+06	3004655	3.17356e+06	2989756	7.39712e+06	5855319	7.9729e+06
323.12341 Da 236.22 s	3.94	362.086	2'-aminodechloromaldoxin	C17H15NO8	2677503	1.3478e+06	1.89293e+06	0	0	0	1.62603e+06	1690541	1.71932e+06	1.06567e+06	969273	940245	1.65733e+06	1.17404e+06	1.52699e+06
323.12341 Da 236.22 s	3.94	324.13		C13H17N5O5	79712040	57405360	75209112	0	0	0	63832712	60609448	62424616	24793744	25197140	26231408	71878792	50426472	68002752
337.13886 Da 237.22 s	3.95	338.146		C14H19N5O5	30557234	21157290	30904208	0	0	0	23111840	25027128	23352098	11122108	11224502	11913956	31944438	23590734	33902512
244.14384 Da 235.91 s	3.93	283.108	Lahorenoic acid C	C16H20O2	944875	4.81818e+06	3015787	0	0	0	598020	619815	1.18452e+06	469981	0	1363821	1.52063e+06	1.0562e+06	2.04048e+06
314.11287 Da 235.76 s	3.93	337.101			0	0	0	0	0	0	0	0	307223	687252	950710	1232753	0	0	0
135.05465 Da 235.85 s	3.93	136.062	adenine	C5H5N5	9055963	5.02064e+06	7.50048e+06	0	0	0	6343480	6497874	6751897	3.09924e+06	3.15822e+06	3155933	6149867	5025038	7.1131e+06
300.11247 Da 236.78 s	3.95	301.12	Paecilocin D	C16H22O3	0	639388	734698	0	0	0	0	0	0	1.21553e+06	845059	1.11996e+06	610428	0	0
188.06866 Da 236.25 s	3.94	189.076	Methyl shikimate	C8H12O5	14488884	10315054	14979626	0	0	0	12095330	12757637	12332614	5.2015e+06	5375102	5603448	14553179	9045335	13115157
668.22963 Da 235.89 s	3.93	669.237		C26H20N24	1.26052e+06	823070	1.1225e+06	0	0	0	1.00761e+06	1.0419e+06	811946	336102	298454	407633	1225380	663341	1.22089e+06
300.11214 Da 237.27 s	3.95	301.119	Vertilecanin B Methy ester	C16H16N2O4	7.90908e+06	5419821	7145056	0	0	0	4.86065e+06	4664129	6570100	8865960	7.38092e+06	8.24581e+06	4569166	2.5861e+06	4116784
135.05454 Da 236.30 s	3.94	136.062	adenine	C5H5N5	97864112	63456016	89409960	0	0	0	77729520	80788104	80234352	34994620	34628616	35668420	89689272	60753244	89899200
202.08442 Da 237.05 s	3.95	203.092	Catathelasmol C	C9H14O5	6.34881e+06	4.48043e+06	6.64583e+06	0	0	0	4.95376e+06	4.49395e+06	4.89546e+06	2144936	1.76924e+06	2.00023e+06	5.91245e+06	4.15142e+06	5.48424e+06
188.06892 Da 237.94 s	3.97	189.076	6-hydroxy-5-methoxy-3-methyl-3, 6-dihydro-2H-pyran-4-carboxylic acid	C8H12O5	412760	0	736287	0	0	0	472799	690027	421735	569291	516726	551983	601421	0	0
322.07821 Da 239.23 s	3.99	323.085		C26H10	1.18952e+06	751186	937642	0	0	0	1.00964e+06	898492	1.01787e+06	1.38493e+06	1.31726e+06	1.4231e+06	1.19804e+06	801256	1.03809e+06
610.19120 Da 238.68 s	3.98	611.198			0	91575.3	161647	0	0	0	0	0	0	0	0	0	263771	260098	291295
322.07832 Da 239.01 s	3.98	323.086	(+)-ethyl homononactate	C13H24O4	0	0	412242	0	0	0	0	0	0	587966	569222	683633	0	0	0
344.06913 Da 240.51 s	4.01	345.076	Thiamine monophosphate	C12H17N4O4PS	3.18171e+06	2.12228e+06	2.73675e+06	0	0	0	2.96522e+06	3.1061e+06	2.93443e+06	3.19665e+06	3.17002e+06	3.24783e+06	1.68546e+06	1.85055e+06	3020801
188.06845 Da 241.37 s	4.02	189.076	Methyl shikimate	C8H12O5	0	1.84944e+06	0	0	0	0	0	0	0	2.51436e+06	2.51798e+06	2.33747e+06	2.23177e+06	2.09858e+06	0
216.09970 Da 241.11 s	4.02	217.107	4-Oxohex-1,6-diyl diacetate	C10H16O5	820724	636134	760948	0	0	0	611517	559820	444130	1.7273e+06	1776645	1.82713e+06	801508	787933	817980
111.04339 Da 240.99 s	4.02	112.051	Cytosine	C4H5N3O	362801	417792	569575	0	0	0	422892	524990	414081	1.22616e+06	1.18432e+06	1.07144e+06	634995	482701	550128
327.14397 Da 241.44 s	4.03	350.133	Mitomycin B	C16H19N3O6	313754	175759	0	0	0	0	0	0	0	595778	670881	737043	0	0	0
327.14397 Da 241.44 s	4.02	350.134	Mitomycin B	C16H19N3O6	281568	0	0	0	0	0	0	0	0	496222	436850	620365	247281	0	236693
327.14397 Da 241.44 s	4.02	350.132		C14H21N3O6	4324420	3.68262e+06	5.28202e+06	0	0	0	3.98609e+06	3675418	4282122	10492521	10386149	12231466	5566638	4656409	5448715
327.14397 Da 241.44 s	4.02	366.107		C14H21N3O6	1.46494e+06	1048858	1.4469e+06	0	0	0	1.28774e+06	1.16153e+06	1.37051e+06	3044450	3.02373e+06	3.26297e+06	1.56643e+06	1.33069e+06	1.59416e+06
339.11821 Da 241.51 s	4.03	362.107		C13H17N5O6	2183318	1.60206e+06	2.15136e+06	0	0	0	2.32314e+06	2.06822e+06	2.19833e+06	2648279	2.69126e+06	2.79374e+06	2.4664e+06	1.85542e+06	2.26024e+06
353.13404 Da 242.01 s	4.03	376.123			643436	562282	754854	0	0	0	592302	515554	681202	1.04443e+06	985591	967246	641112	543186	736479
202.08443 Da 241.37 s	4.02	203.092	Catathelasmol C	C9H14O5	0	0	0	0	0	0	0	0	0	1.56356e+06	1.57611e+06	1.42472e+06	1.3383e+06	939562	1585015
313.20079 Da 242.37 s	4.04	314.208	Isobungeanool	C18H29NO2	352658	148745	0	0	0	0	402507	392094	385147	0	0	0	291374	230013	0
466.20425 Da 241.88 s	4.03	467.212	Ustiloxin F	C21H30N4O8	0	0	758715	0	0	0	0	0	0	214529	325485	234535	0	0	0
151.04948 Da 241.58 s	4.03	152.057	guanine	C5H5N5O	6042071	4584263	6.0652e+06	0	0	0	5.12731e+06	4784736	4.81403e+06	7499037	7.30876e+06	7.31211e+06	6.31807e+06	4495044	5.83915e+06
676.26834 Da 241.70 s	4.03	677.276		C36H37N8O4P	0	0	0	0	0	0	0	0	0	478490	354319	435650	0	0	0
151.04960 Da 242.07 s	4.03	152.057			1.56005e+06	1.28868e+06	1.50569e+06	0	0	0	1.51891e+06	1.44616e+06	1.36195e+06	2.1719e+06	2448319	2390526	1.4266e+06	1.2574e+06	1.67118e+06
216.09980 Da 241.24 s	4.02	217.107	Bassianolone	C10H16O5	513646	310441	0	0	0	0	0	0	0	570982	572688	1.13166e+06	0	418807	778012
350.07375 Da 242.07 s	4.03	351.081	3-(4-chlorophenyl)-3-(2-hydroxyethylsulfanyl)-1-(4-methoxyphenyl)propan-1-one	C18H19ClO3S	697566	526929	763117	0	0	0	498848	405398	358453	283819	362654	312962	548838	450836	584726
441.26015 Da 242.51 s	4.04	442.267		C21H31N9O2	0	0	0	0	91612.5	0	487542	385599	277698	0	0	0	0	0	0
288.04175 Da 242.51 s	4.04	289.049	6-[3-(3-chlorophenyl)-1,2,4-oxadiazol-5-yl]-2-methylpyridazin-3-one	C13H9ClN4O2	322103	211461	259233	0	0	0	273088	0	271908	309028	277016	225944	229548	244138	261312
484.16467 Da 243.65 s	4.06	485.172		C29H20N6O2	229780	0	577356	0	0	124297	119057	216086	0	196065	443534	405184	252939	288859	175700
448.17098 Da 243.70 s	4.06	449.178		C11H30N8O7P2	0	0	0	0	0	0	0	0	0	383303	331191	248602	126400	0	0
228.14791 Da 244.11 s	4.07	229.155	Oximoaspergillimide	C11H20N2O3	0	0	0	108468	0	0	565725	540792	478996	0	0	0	0	0	0
327.11476 Da 244.33 s	4.07	328.122		C16H17N5OS	1.10507e+06	971143	1.20636e+06	0	0	0	1.28519e+06	921748	785381	1.22695e+06	1.52286e+06	1.3994e+06	1.49694e+06	638817	860101
420.23589 Da 244.46 s	4.07	421.243		C15H33N8O4P	0	0	0	0	0	0	480148	466330	508706	0	0	0	0	0	0
310.13273 Da 244.87 s	4.08	311.14	7-hydroxy-cis-L(‚àí)-3,6-dibenzyl-2,5-dioxopiperazine	C18H18N2O3	227196	0	0	0	0	0	650600	651609	629895	202438	288719	271563	220782	0	0
425.19537 Da 244.51 s	4.08	426.203	Pyranamide A	C23H27N3O5	768708	561004	653603	0	0	0	2.07758e+06	2.08111e+06	2.08615e+06	817985	831672	878300	703599	637165	799924
398.25317 Da 244.82 s	4.08	399.26	Luquilloamide C	C22H36N2O3	0	0	0	0	0	0	960459	864115	842750	0	0	0	0	34762.5	73355.1
500.21344 Da 245.55 s	4.09	501.221	Boletocrocin A	C26H32N2O8	0	337692	701213	0	0	0	836109	853264	1.01063e+06	227012	333912	309889	0	0	0
184.15797 Da 245.17 s	4.09	185.165	2-(4-Amino-1-piperidinyl)cyclopentanol	C10H20N2O	0	0	0	0	0	0	718386	652267	642893	0	0	0	0	0	0
212.15268 Da 245.17 s	4.09	213.16	Cyclo-(L-Val-L-Leu)	C11H20N2O2	0	0	0	0	0	0	1.27515e+06	1.49263e+06	1.14551e+06	0	0	0	0	0	0
439.24331 Da 245.35 s	4.09	440.251		C20H33N5O6	0	0	0	0	0	0	1.78977e+06	1.63563e+06	1.75256e+06	0	0	0	0	0	0
242.12750 Da 245.44 s	4.09	243.135	Penienone	C14H20O2	460351	0	631292	0	0	0	0	0	419283	0	0	0	474445	307376	481185
408.27541 Da 245.35 s	4.09	409.283	Sinapoylspermine	C21H36N4O4	0	0	0	0	0	0	360571	442413	400955	0	0	0	0	0	0
115.06343 Da 246.06 s	4.1	116.071	Pleurocybellaziridin	C5H9NO2	0	0	0	0	0	0	1168501	1.26352e+06	1176930	0	0	0	0	0	0
242.12721 Da 247.04 s	4.12	243.134			1519013	1.00355e+06	1.91004e+06	0	299066	0	965273	1.33616e+06	1.20771e+06	412670	368742	251170	148185	1.15688e+06	1.22629e+06
371.16992 Da 244.98 s	4.08	372.177		C16H25N3O7	0	0	0	0	0	0	337435	410057	300830	227143	197902	0	0	0	0
460.27993 Da 246.06 s	4.1	461.287	Herboxidiene	C25H42O6	0	0	0	436558	0	356468	1.20693e+06	1.2277e+06	1.447e+06	0	0	0	0	0	0
308.06924 Da 246.91 s	4.12	309.077	Pulvinic acid	C18H12O5	117052	235064	219545	0	0	163542	197229	0	198302	939124	0	0	166370	168973	177674
224.11641 Da 246.82 s	4.11	225.124	Aminochelin	C11H16N2O3	2.22901e+06	1.80414e+06	2640822	708415	562464	393949	2.35352e+06	2.21529e+06	2.55688e+06	967025	654724	854661	185601	1.96342e+06	2.18039e+06
345.00732 Da 245.21 s	4.09	346.015	Nitrosporeusine B	C14H13NO5S	0	0	574204	0	0	0	245633	384944	0	302181	351893	371396	0	172093	0
513.25999 Da 247.07 s	4.12	514.267		C14H39N7O13	0	0	0	0	0	0	332544	267785	389306	189657	175205	224840	0	0	0
476.18750 Da 247.67 s	4.13	477.195		C26H28N4O3S	0	0	0	0	0	0	201189	219755	158813	0	0	0	0	0	0
351.21257 Da 247.67 s	4.13	352.22			0	0	0	0	0	0	334662	473387	262485	0	0	0	0	0	0
403.12155 Da 247.84 s	4.13	404.129		C13H27KN5O3PS	463216	536557	532185	0	0	0	252090	293574	300153	615675	553730	511651	559579	636233	722934
381.16883 Da 248.31 s	4.14	382.176			197697	376835	222218	0	120812	0	856098	806987	960433	379547	431439	347646	242232	157792	355728
325.14122 Da 248.33 s	4.14	326.148	Indole-3-acetyl-epsilon-L-lysine	C16H21N3O3	425567	371258	355483	0	0	0	0	323168	244708	249725	260186	193350	448628	333084	466208
527.27037 Da 248.91 s	4.15	528.278		C18H42ClN11OS2	0	99750.3	0	0	0	0	150350	141438	506427	0	0	0	0	0	0
419.09584 Da 248.06 s	4.13	420.103		C23H13N7S	0	105099	0	0	0	0	0	0	0	138446	282370	138129	187060	164062	236062
505.28764 Da 248.38 s	4.14	506.295			0	0	0	0	0	0	237033	221373	209468	0	0	0	0	0	0
359.18757 Da 248.42 s	4.14	360.195	Carbazoquinocin F	C22H27NO2	1.83843e+06	1.36163e+06	1.27887e+06	0	267108	0	7566007	7.63973e+06	7446689	3408871	2.98997e+06	3.34989e+06	1.32687e+06	1.4205e+06	1.26712e+06
483.30700 Da 248.56 s	4.14	484.314		C21H46N3O7P	0	70953.1	79952.1	0	0	60775.3	424696	418708	500654	83357.6	0	0	0	0	0
410.25299 Da 249.30 s	4.15	411.26	5-amino-2-(3-hydroxy-13-methyltetradecanamido) pentanoic acid	C20H40N2O4	591004	510194	585108	123405	101360	124966	1.21007e+06	1.16568e+06	1.09895e+06	160342	165940	160636	435373	387971	453377
264.10803 Da 249.02 s	4.15	265.115	Matsudipeptide B	C11H18N2O4	570483	946052	1106944	295150	262777	0	0	1.13369e+06	443852	279133	1.07262e+06	562297	0	888640	1.05342e+06
432.23542 Da 249.21 s	4.15	433.243			217657	320058	322068	0	0	0	1.11165e+06	1.35729e+06	483844	60906.2	188447	76241.7	205820	163101	166666
307.12737 Da 250.30 s	4.17	330.117	2-methyl-5-nitrobenzyl alpha-D-glucopyranoside	C14H19NO8	2.04908e+06	1.48832e+06	1.98349e+06	0	0	0	1.16152e+06	1.0991e+06	1.06108e+06	2.47241e+06	2.62751e+06	2567372	1.88844e+06	1.61964e+06	2.04722e+06
307.12737 Da 250.30 s	4.17	330.117	Fumicicolin B	C12H21NO8	221010	179553	203829	0	0	0	57916.9	79229.1	61174.6	290470	246064	244939	134868	204279	223465
307.12737 Da 250.30 s	4.18	308.135		C13H17N5O4	590358	545400	635528	0	0	0	442738	569797	435074	1.03493e+06	1.10696e+06	1.13024e+06	626479	583447	612840
314.11157 Da 250.24 s	4.17	337.101		C13H18N2O7	1.11093e+06	1.00721e+06	1.14024e+06	0	0	0	835442	859704	874591	2354190	2691380	2559911	1.37664e+06	1.44755e+06	1.57754e+06
388.23216 Da 250.51 s	4.18	389.239			0	0	0	0	0	0	162459	129340	113614	0	0	0	0	0	0
178.03818 Da 250.23 s	4.17	179.045	2-Methoxy-6-nitrobenzonitrile	C8H6N2O3	145912	0	0	0	0	0	111517	94616.3	0	197095	380051	386769	0	206724	168617
135.05461 Da 251.04 s	4.18	136.062	adenine	C5H5N5	2.62366e+06	1.86362e+06	2.4046e+06	0	0	0	1.47285e+06	1.66534e+06	1.54989e+06	2.94216e+06	2.96092e+06	3.10524e+06	2.54577e+06	2080550	2.72427e+06
291.12895 Da 249.40 s	4.16	292.136		C16H21NO2S	320328	396698	323080	0	0	0	523147	575550	488748	572636	552928	594318	346490	411539	489018
178.03781 Da 250.58 s	4.18	179.045		C8H6N2O3	0	0	0	0	0	0	0	0	0	122450	113076	138695	0	57020.1	51739.9
208.04897 Da 250.28 s	4.17	209.056			114783	59721.8	72082.2	0	0	0	0	89665.3	85086	341389	267469	339524	188452	0	141589
398.06454 Da 250.76 s	4.18	399.072		C14H20KN2O7P	0	156639	97185.8	0	0	0	0	77648.7	87869.2	208473	203543	171225	118542	137980	129268
206.10335 Da 249.55 s	4.16	207.111	ImDKP	C9H16N2O2	129910	68750.1	0	0	0	0	0	0	0	80243.1	79444.8	0	148183	98691.6	118453
321.12969 Da 249.34 s	4.16	322.137			0	103263	0	0	0	0	375142	336276	292928	170758	98606.9	134604	0	0	0
376.07245 Da 250.47 s	4.17	377.08	Diaporthol B	C20H18O5	126751	111018	132276	0	0	0	87860.8	98941.4	71283.2	52685.1	46813.4	39781	145412	137894	93308.4
392.19819 Da 249.80 s	4.16	393.205	Flemiwallichin E	C25H28O4	113935	269600	207401	0	0	0	547386	522872	562848	114245	202848	79620.4	0	0	0
471.26664 Da 251.20 s	4.19	472.274		C33H33N3	0	0	0	0	0	0	237781	95019.4	0	205798	197251	181665	54407.6	0	108734
327.14316 Da 251.38 s	4.19	350.132	PC(0:0/4:0)	C12H26NO7P	0	0	222888	0	0	0	0	153612	116786	454198	447171	486675	222004	225990	234777
327.14316 Da 251.38 s	4.18	350.133		C14H21N3O6	4.84902e+06	4424797	5444029	0	0	0	3.40694e+06	3.32565e+06	3.30063e+06	8374788	8908895	8633087	5.37107e+06	5200074	5.80158e+06
327.14316 Da 251.38 s	4.19	366.106		C14H21N3O6	1.69629e+06	1.46797e+06	1.7288e+06	0	0	0	1214656	1.04166e+06	1.10238e+06	2.52766e+06	2.57859e+06	2.45038e+06	1.68782e+06	1.50605e+06	1.8381e+06
327.14316 Da 251.38 s	4.2	350.133	PC(0:0/4:0)	C12H26NO7P	0	0	170766	0	0	0	108880	0	0	450953	395399	449196	161270	174441	173371
327.14316 Da 251.38 s	4.19	366.106		C14H21N3O6	118368	0	94077	0	0	0	55822.4	80189.9	51179.6	291522	297536	281966	91980.2	110114	96368.9
337.13876 Da 250.97 s	4.19	338.146		C14H19N5O5	1.68115e+06	1.52858e+06	981124	0	0	0	1.3993e+06	1378458	1.00745e+06	438966	507789	404749	1.08196e+06	0	1.14054e+06
337.13876 Da 250.97 s	4.18	360.128		C14H19N5O5	498459	390252	515336	0	0	0	385621	396635	309834	132394	124184	125615	432965	419419	493487
654.28665 Da 251.53 s	4.19	677.276		C29H38N10O8	412636	410662	463753	0	0	0	376934	341184	322334	1.66064e+06	1.66561e+06	1.49128e+06	451555	447631	552445
111.04350 Da 251.65 s	4.19	112.051	Cytosine	C4H5N3O	0	0	0	0	0	0	0	0	0	157672	130450	177116	0	0	0
428.19096 Da 251.05 s	4.18	429.198			45948.5	0	0	0	0	0	300691	286384	167134	68380.1	0	0	0	0	0
307.12812 Da 250.91 s	4.18	308.135		C13H17N5O4	2.54037e+06	1.95594e+06	2.089e+06	689420	0	0	1.32878e+06	1222996	1.38274e+06	3233727	3.46325e+06	3687189	2.28629e+06	2.26845e+06	2.63932e+06
663.23706 Da 251.93 s	4.2	664.244		C33H42KN3O7S	128177	120025	142166	0	0	0	114485	96973.2	161263	326574	335575	349623	135073	138541	149822
466.20456 Da 251.97 s	4.2	467.212	Ustiloxin F	C21H30N4O8	731155	356290	396091	0	0	0	403612	309336	403315	769214	599219	678091	384177	459195	640110
135.05458 Da 251.55 s	4.19	136.062	adenine	C5H5N5	935552	749674	986130	396379	390077	300537	562681	560196	462375	1.22253e+06	1.63941e+06	1.66802e+06	766689	689850	1.07156e+06
216.09987 Da 252.02 s	4.2	217.107	Ophiocerin D	C10H16O5	514873	366179	507518	0	0	0	373704	376748	351815	992387	969152	946269	410921	415481	458577
246.14830 Da 250.94 s	4.18	247.156		C13H18N4O	0	0	0	0	0	0	0	0	0	248415	288637	284843	0	0	0
559.18552 Da 250.51 s	4.18	560.193		C32H25N5O5	80823.7	91908.2	134397	0	0	0	75795.6	70211.8	63941.2	0	41082.9	38585	105627	115964	110251
656.25341 Da 250.94 s	4.18	657.261		C26H28N18O4	0	63374.3	67895.3	0	0	0	0	0	0	156060	155692	168504	85799	78123.2	89547.1
421.06983 Da 250.94 s	4.18	422.077		C17H11N9O3S	100382	134800	202969	0	0	0	133663	107517	115616	95987.4	144685	0	175658	108976	105651
416.20805 Da 251.05 s	4.18	417.215		C21H33KN2O4	0	54809.2	0	0	0	0	451028	386830	497081	0	0	0	0	0	0
383.10894 Da 251.49 s	4.19	384.116			168942	141335	164533	0	0	0	118694	162867	126024	94175	0	95459.2	131369	124219	153523
354.12851 Da 252.26 s	4.2	377.118		C17H23KN4S	951990	905220	1.03437e+06	0	0	0	429507	456110	455526	610872	646211	677999	1.11518e+06	1.17689e+06	1.31959e+06
454.27947 Da 251.94 s	4.2	455.287	N-arachidonoyl glutamine	C25H40N2O4	0	0	0	0	0	0	106038	123640	143291	0	0	0	0	0	0
585.25048 Da 252.36 s	4.21	586.258		C32H36N5O4P	0	75656	0	0	0	0	0	0	0	125838	130886	129711	0	53797.9	0
327.14343 Da 252.30 s	4.2	328.151		C14H21N3O6	84781.8	53382.5	0	0	0	0	0	51617.5	0	144648	145643	173676	74836.3	101424	78789.4
327.14381 Da 252.16 s	4.2	328.151			337395	0	356423	0	0	0	281669	276732	253924	569376	1.74933e+06	774957	475486	0	403032
683.38622 Da 252.11 s	4.2	342.7	Mycinamicin XV	C35H57NO12	0	0	0	0	0	0	288891	316680	316558	0	0	0	0	0	0
111.04348 Da 252.46 s	4.21	112.051	Cytosine	C4H5N3O	710105	435067	871990	0	0	0	198245	565352	214304	427802	514512	1.17172e+06	539052	579057	391193
202.08455 Da 252.30 s	4.21	203.092			114920	67654.9	109395	0	0	0	0	0	83074.7	122691	179532	121794	0	0	0
216.09999 Da 252.84 s	4.21	217.107	4-Oxohex-1,6-diyl diacetate	C10H16O5	363237	0	384954	0	0	0	189347	0	0	601275	475042	437968	333204	350226	0
229.10679 Da 251.94 s	4.2	230.114	(¬±)-bacillipyrrole A	C12H17NO2	0	0	0	0	0	0	191310	170140	168263	0	0	0	0	0	0
313.20051 Da 252.44 s	4.21	314.208		C15H27N3O4	647693	583790	570533	209085	0	100888	814672	792551	746731	137294	129620	127826	404706	409724	466388
349.12529 Da 252.19 s	4.2	350.133	PC(0:0/4:0)	C12H26NO7P	1360932	831227	591123	0	0	0	268112	190424	333728	643832	474689	742934	439229	1.07552e+06	279938
498.15939 Da 252.76 s	4.21	499.167	Merochlorin D	C26H33ClO5	358123	273010	281382	0	0	0	748271	281891	0	177904	255456	216925	434365	438126	549599
448.26605 Da 254.80 s	4.25	449.273	Fortimicin C	C18H36N6O7	268705	271338	268112	302208	347144	236733	1.1562e+06	1.09263e+06	1054129	120774	155602	137777	142994	160018	177741
301.10767 Da 255.28 s	4.25	302.115			445031	377194	419379	0	0	0	331155	390066	237555	187009	0	0	399588	377722	455408
407.18202 Da 255.04 s	4.25	408.189	Asn Gln Phe	C18H25N5O6	126055	121528	103948	0	0	0	107951	72669.5	88897.4	0	81511.7	0	139859	203010	135455
468.09844 Da 255.18 s	4.25	469.106		C17H27ClN2O7P2	132673	143864	121483	0	0	0	97805.7	92244.3	80665.5	155902	127266	134983	125586	115427	137809
298.11800 Da 253.40 s	4.22	299.125		C14H14N6O2	199870	139510	237645	0	0	0	0	0	0	640406	596718	835287	154017	112189	0
448.13194 Da 255.27 s	4.25	449.139		C14H16N12O6	277225	231884	273021	0	0	0	101594	97578.4	88397.1	44125.4	0	0	234728	271574	315317
188.06898 Da 254.91 s	4.25	189.076	Methyl shikimate	C8H12O5	670613	307553	384709	0	0	0	0	257991	194732	139843	0	105419	224293	186758	260401
464.23906 Da 254.42 s	4.24	465.246			0	0	48951.8	0	0	0	544308	596724	435630	0	0	0	0	0	0
490.24293 Da 254.59 s	4.24	491.25			865323	3.25385e+06	905402	599045	716556	1.12748e+06	9591306	3435592	9234530	309482	406846	1.22297e+06	103389	0	0
452.12730 Da 255.07 s	4.25	453.135			152684	157652	139731	0	0	0	78680.9	70866.5	82226.8	143476	112999	93723.9	96341	116324	84565.5
249.13675 Da 255.26 s	4.25	250.144			628028	486101	481364	0	0	0	403560	413073	356085	1.57519e+06	1.72888e+06	1.55927e+06	317683	392663	420249
203.13130 Da 255.55 s	4.26	204.139			0	0	0	0	0	0	0	0	0	199447	205764	214184	0	0	0
271.11870 Da 255.58 s	4.26	272.126			218224	185151	377993	0	0	0	601531	141862	126653	704807	662707	672648	152360	100775	127770
273.09443 Da 255.62 s	4.26	274.102			0	163951	190378	0	0	0	0	161005	0	173054	187832	189590	319516	239453	504054
382.16396 Da 255.91 s	4.27	421.129		C21H18N8	416925	334605	412491	0	0	0	305173	417194	324649	648356	524546	449791	320033	283252	402853
520.27968 Da 255.93 s	4.27	559.244		C26H41N4O5P	296529	281414	227918	0	0	0	168803	148964	196950	260914	298894	220965	191356	266600	261977
389.13145 Da 255.73 s	4.26	390.139	5‚Ä≤-(3‚Ä≤‚Ä≤-deoxy-Œ≤-D-ribofuranosyl)-3‚Ä≤-deoxyadenosine	C15H21N5O6	0	0	0	0	0	0	0	0	0	130679	134974	145680	0	0	0
512.17401 Da 256.09 s	4.27	513.181		C16H43KO9P2S	0	0	0	0	0	0	0	0	0	190031	221918	157431	0	423699	0
345.10574 Da 256.12 s	4.27	346.113		C9H24N5O3PS2	448704	372963	452075	0	0	0	342278	278108	297208	182082	0	0	325074	358798	409540
374.11640 Da 255.91 s	4.27	375.124	Hapalindolinone A	C21H21ClN2O	0	0	0	0	0	0	0	0	82384.1	151336	151896	143519	0	0	0
696.29523 Da 255.87 s	4.26	697.303	Salinichelin A_SIDERITE	C26H46N10O10	93172.8	107994	68230.9	0	0	0	0	62638.3	82622.7	123908	136136	107603	67332	80927.7	93121.7
435.08684 Da 255.89 s	4.26	436.094		C26H9N7O	189710	180497	0	0	0	0	168002	125942	177346	176670	211407	0	124603	166673	319839
573.20167 Da 256.06 s	4.27	574.209		C34H31N5S2	254074	310979	269526	0	0	0	146979	174190	212610	141118	216720	243108	185191	214139	302534
260.15272 Da 255.75 s	4.26	261.16	Collacyclumin A	C15H20N2O2	423894	383163	540570	0	0	0	1059719	984913	828935	583315	695376	552550	559822	671510	574883
115.06363 Da 255.75 s	4.26	116.071	L-Proline	C5H9NO2	324291	213542	346220	0	0	0	750821	785526	758692	384150	403546	350090	390054	288689	399407
183.13765 Da 256.09 s	4.27	184.145		C9H17N3O	170458	135889	155075	0	0	0	0	0	0	193665	211832	179855	0	0	0
332.17195 Da 255.84 s	4.26	333.179			149126	182025	126607	0	0	0	119772	247484	76175.2	103507	110827	223533	185197	135598	162729
406.13211 Da 255.86 s	4.26	407.139			285382	135401	208257	0	0	0	162881	148956	207322	222052	248990	185593	182728	0	0
396.10509 Da 256.70 s	4.28	435.067		C18H26K2N2OS	725218	703500	629628	0	0	0	557851	606028	580693	952337	1.05802e+06	950632	579280	648434	668790
564.25182 Da 256.50 s	4.28	603.217	14-chlorotetracosane-1,15-disulfate	C24H49ClO8S2	604199	512942	463737	0	0	0	398363	391095	330417	731640	634838	653090	395689	575712	554113
451.06351 Da 257.04 s	4.28	434.06		C13H15K2N11O3	400370	292972	300094	0	0	0	194615	297266	230526	355892	421048	442095	254371	247288	222917
402.11070 Da 257.00 s	4.28	403.118		C24H18O6	122563	145120	242099	0	0	0	131381	107013	108638	230740	230011	227569	123820	154920	214483
646.18177 Da 256.95 s	4.28	647.189	Nikkomycin pseudo-J	C25H32N6O13	591967	497186	479665	0	0	0	377436	391874	364163	719503	636795	597443	386805	449339	507851
327.17896 Da 257.45 s	4.29	328.186			0	369565	0	0	0	0	275446	349412	369451	0	0	0	0	0	142773
397.19835 Da 256.33 s	4.27	398.206		C18H36KN3S2	435287	587008	501253	0	0	0	891306	840279	789923	599802	579360	546172	503474	608929	514692
349.12569 Da 256.97 s	4.28	350.133			0	0	0	0	0	0	0	0	0	250989	271730	200871	0	0	0
307.12781 Da 256.38 s	4.27	308.135		C13H17N5O4	0	0	0	0	0	0	363006	397049	479325	0	0	0	0	358045	0
561.30914 Da 256.20 s	4.27	562.316			0	0	0	0	0	0	321528	435504	487475	0	0	0	0	0	0
390.08835 Da 255.88 s	4.26	391.096		C22H23KS2	222836	227945	247714	0	0	0	160522	175452	178785	264227	265399	335502	223732	244926	259009
349.12507 Da 256.99 s	4.28	350.132		C12H15N9O4	3.23382e+06	2.95713e+06	3.24192e+06	0	0	0	1918367	2.26242e+06	1.95114e+06	5953839	6.24245e+06	6469658	3.37881e+06	3.72073e+06	4.01823e+06
661.14724 Da 257.10 s	4.28	662.155			0	144804	140225	0	0	0	116823	81600	0	113684	186592	172685	0	102136	0
585.10020 Da 256.55 s	4.28	586.107		C26H11N13O5	258059	284342	355501	0	0	0	197076	185216	250859	474099	586538	737593	207660	253913	307613
391.09574 Da 256.00 s	4.27	392.103	N-(furan-2-ylmethyl)-2-[[5-[2-(6-methyl-2,4-dioxo-1H-pyrimidin-5-yl)ethyl]-1,3,4-oxadiazol-2-yl]sulfanyl]acetamide	C16H17N5O5S	189916	175677	0	0	0	0	111224	0	0	286532	186091	226767	0	101334	0
436.09980 Da 256.84 s	4.28	437.107	Futalosine	C19H18N4O7	152282	211087	307354	0	0	0	215487	0	0	238419	0	296664	0	323738	259412
375.21640 Da 256.03 s	4.27	376.224	Phe Ile Pro	C20H29N3O4	1.10112e+06	1.11617e+06	1.03822e+06	384618	360952	446853	2.23099e+06	2.08619e+06	2.27551e+06	1.34864e+06	1.22934e+06	1.18375e+06	1.14188e+06	1.28148e+06	1340111
590.25395 Da 256.08 s	4.27	591.261		C26H49KO8P2	106871	111080	100791	0	0	0	0	0	95488.8	124268	121153	86097.6	87497.3	117316	130467
438.05787 Da 256.75 s	4.28	439.065			131759	99344.8	120683	0	0	0	74987.1	0	82755.8	126527	213607	121564	73829.7	160482	123983
365.09936 Da 257.17 s	4.29	366.107		C7H20KN9O4S	749894	882290	800263	0	0	0	573335	663427	483631	1.40459e+06	1.46834e+06	1.50499e+06	831824	876332	1029874
242.12750 Da 257.81 s	4.3	243.135	Penienone	C14H20O2	0	0	0	0	0	0	400585	425706	296628	0	0	0	0	0	0
413.17246 Da 256.66 s	4.28	414.18	Nanangelenin E	C23H25N3O3	220009	99729.3	151375	0	0	0	200629	279261	272809	154817	104665	0	186592	178409	0
263.03773 Da 256.84 s	4.28	264.045		C7H21Cl3KN	249701	0	217131	0	0	0	228742	135931	175167	358779	382574	302318	0	316409	0
634.22573 Da 256.85 s	4.28	635.233		C18H39N10O11PS	256299	86759.7	167542	0	0	0	157716	111192	121038	149833	200919	184124	152581	158053	170776
630.20391 Da 257.03 s	4.28	631.211	Boydine C	C31H38N2O8S2	202312	198167	191025	0	0	0	0	132614	103495	208915	301382	240812	155750	142958	165321
373.13654 Da 258.30 s	4.3	374.144	Zeatin riboside	C15H21N5O5	562546	565892	522363	0	0	0	395245	408317	365830	229331	269807	278920	418903	593928	592704
351.15449 Da 258.99 s	4.32	390.118	Zeatin riboside	C15H21N5O5	1.6886e+06	1.51196e+06	1.8377e+06	0	0	0	1.02061e+06	1142132	1.20943e+06	635886	677579	667451	1033858	1.40508e+06	1.90503e+06
351.15449 Da 258.99 s	4.32	374.144	Zeatin riboside	C15H21N5O5	15115207	11265704	13325609	0	0	0	9513965	9961789	9665329	5.68971e+06	6111274	5.95919e+06	8.02466e+06	12413161	15866295
351.15449 Da 258.99 s	4.32	352.162	Zeatin riboside	C15H21N5O5	937490	1.03875e+06	1.07841e+06	0	0	0	1.12315e+06	856046	1228125	510908	486723	438916	1205063	1.08423e+06	1.13401e+06
351.15449 Da 258.99 s	4.32	374.144	Zeatin riboside	C15H21N5O5	696456	1.14559e+06	1.02449e+06	0	0	0	593296	643748	819225	327879	279778	271754	1.05753e+06	1.38654e+06	1.23169e+06
724.29084 Da 258.99 s	4.32	725.298		C19H57N12O5PS5	483078	540171	475644	0	0	0	183600	368694	329012	0	0	0	513947	640346	641498
216.09997 Da 258.90 s	4.32	217.107	Aspergispone D	C10H16O5	1.23323e+06	2.25853e+06	2754132	0	0	0	1.94898e+06	1.0725e+06	1.01248e+06	530066	697510	667260	1220372	1.69646e+06	1.36289e+06
337.13920 Da 260.62 s	4.34	360.129			3180054	2.84405e+06	0	0	0	0	0	0	0	557153	0	520536	2.29277e+06	2.96342e+06	2832702
337.13920 Da 260.62 s	4.34	338.146		C14H19N5O5	124560608	119661552	130668624	0	0	0	95244472	94293384	99401824	51586828	53392228	50961804	74423616	125406552	134853408
337.13920 Da 260.62 s	4.34	338.146		C14H19N5O5	27285310	25934858	27825310	0	0	0	21400118	19971350	41487816	11282649	12215099	11021007	19298168	28744402	30119364
135.05468 Da 259.06 s	4.32	136.062	adenine	C5H5N5	7.63567e+06	7.27446e+06	8773654	0	94634.9	0	4.8793e+06	6.62573e+06	5623839	2.22366e+06	4.05875e+06	2354053	4.45741e+06	7.74932e+06	8183940
202.08422 Da 260.59 s	4.34	203.091	Catathelasmol C	C9H14O5	8525670	6.91816e+06	7.39263e+06	0	0	0	4971172	5464150	6.03941e+06	3550423	3.29804e+06	2.28478e+06	4296979	8.33697e+06	8164074
710.27625 Da 260.07 s	4.33	711.284		C26H35N18O5P	687137	708932	831163	0	0	0	380593	439092	478724	0	0	0	611932	928525	648615
412.07891 Da 261.23 s	4.35	413.086		C15H17N4O8P	0	0	0	0	0	0	0	0	0	598471	526327	430096	187103	179625	0
135.05455 Da 259.79 s	4.33	136.062	adenine	C5H5N5	97436728	87726632	91643224	0	0	0	74612328	76438024	70902088	27285446	40258944	37741612	48573772	93705240	97023536
837.43984 Da 260.23 s	4.34	419.727	Bolagladin B	C40H63N5O14	0	0	0	419991	391293	356226	975566	1.42586e+06	1.18914e+06	0	0	0	0	0	0
342.12325 Da 259.25 s	4.32	343.131			459872	471448	470718	0	0	0	0	0	232168	732432	664164	784984	377203	491794	480215
216.09986 Da 259.40 s	4.32	217.107	4-Oxohex-1,6-diyl diacetate	C10H16O5	46968692	42804264	43739356	0	0	0	34595080	34101308	33755016	9851745	0	11675613	32270188	46428556	49514792
218.10509 Da 260.59 s	4.34	219.112	Cyclo(L-Phe-L-Ala)	C12H14N2O2	813671	667067	673480	0	0	0	761012	699361	693509	648139	580263	507362	595555	1.03231e+06	844810
351.15462 Da 261.18 s	4.35	352.162	Zeatin riboside	C15H21N5O5	190823696	175778240	186096400	540562	814017	672573	148711776	151257616	148244256	62029168	66385292	66341636	139011776	210701152	220817648
168.07940 Da 261.03 s	4.35	169.087	(Z)-1,2-dihydroxynon-7-en-5-yn-4-one	C9H12O3	0	783983	967842	0	0	0	727042	712224	693237	530356	513545	575543	594478	721485	1.14173e+06
196.12246 Da 262.39 s	4.37	197.128	Amiclenomycin	C10H16N2O2	0	500107	0	119465	0	0	1.24335e+06	1.12857e+06	1.32846e+06	0	277702	252271	148075	292650	372250
242.12692 Da 262.67 s	4.38	243.134	Actinozine A	C11H18N2O4	1.21537e+06	1251981	1.48973e+06	222214	192257	320686	3.03575e+06	2.90682e+06	2.88926e+06	520123	571967	555294	381536	1.04393e+06	933206
678.23720 Da 261.41 s	4.36	679.244	SW-163B	C33H40N2O12	0	0	0	0	0	0	0	0	0	673111	583316	756254	0	155061	245559
328.12727 Da 261.32 s	4.36	311.124	3-formyl-L-tyrosinyl-L-threonine	C14H18N2O6	2.66515e+06	2.12562e+06	2.3076e+06	0	0	0	2006000	1.99435e+06	2.24154e+06	8.3026e+06	8.06519e+06	8656456	1.21791e+06	2.8185e+06	3.76377e+06
328.12727 Da 261.32 s	4.36	351.116		C11H31Cl3N2S	3.87315e+06	3.42004e+06	3.77065e+06	0	0	0	3.58185e+06	3.18475e+06	3.31983e+06	11002347	12401486	11537097	2.49888e+06	4843281	5941581
328.12727 Da 261.32 s	4.36	329.135		C14H20N2O7	1.79043e+06	1.65782e+06	1.9446e+06	0	0	0	1.78075e+06	1.70747e+06	1.75515e+06	6626222	6255794	6406063	1.12426e+06	2.46363e+06	2653562
328.12727 Da 261.32 s	4.35	351.117			0	0	0	0	0	0	0	0	0	1.52578e+06	1.68139e+06	882387	0	0	0
328.12727 Da 261.32 s	4.35	367.091	Scopararane C	C18H24O3	0	706209	583384	0	0	0	777960	613772	426185	2.08729e+06	2.2013e+06	2098468	358404	724326	971766
208.04853 Da 261.34 s	4.36	209.056		C9H8N2O4	904172	544055	914427	0	0	0	955683	943651	827246	3.86007e+06	4297266	3.84167e+06	705759	1.52079e+06	1.65623e+06
292.10631 Da 261.24 s	4.35	293.114			0	0	57316.6	0	0	0	0	0	0	380007	481023	442739	0	0	0
226.05954 Da 261.41 s	4.36	227.067	2,4-dihydro-6-[(1'E,3'E)-penta-1',3'-dienyl]-benzaldehyde	C12H12O3	0	0	0	0	0	0	0	0	0	1.45527e+06	1.59932e+06	1353451	0	0	0
427.04456 Da 261.24 s	4.35	428.052	Bhimamycin D	C22H15NO6	0	0	238124	0	0	0	0	0	0	548873	739689	601849	0	0	0
178.03788 Da 261.41 s	4.36	179.045	2-Methoxy-6-nitrobenzonitrile	C8H6N2O3	0	0	0	0	0	0	0	0	107225	1.38082e+06	891701	874240	0	0	0
523.33847 Da 262.18 s	4.37	524.346	Syringolin G	C26H45N5O6	0	0	0	176891	178546	192018	739812	806764	890543	0	0	0	0	0	0
337.13899 Da 263.51 s	4.4	338.146		C14H19N5O5	127397720	115831664	115952312	0	0	0	103411864	109364144	99252320	59900604	66989136	67877000	61974212	106597112	117235176
337.13899 Da 263.51 s	4.4	360.128			0	0	2.78893e+06	0	0	0	1.96479e+06	1917686	1.83912e+06	577129	1.28609e+06	606138	0	0	0
337.13899 Da 263.51 s	4.4	360.128		C14H19N5O5	0	21294918	23734252	0	0	0	19625964	18869164	18375028	11012613	12276368	7886179	5012063	0	23740650
337.13899 Da 263.51 s	4.37	338.146	N,N-dimethyl-4-[3-(trifluoromethyl)-4,5,6,7-tetrahydroindazol-1-yl]benzamide	C17H18F3N3O	2.18831e+06	3.06406e+06	3.25787e+06	0	0	0	1.74403e+06	1.92375e+06	1.71493e+06	949500	0	0	375276	3.11595e+06	2.22416e+06
337.13899 Da 263.51 s	4.39	360.128			830969	1.23969e+06	1588037	0	0	0	386445	0	791300	849091	0	871866	796962	1.49896e+06	1.62634e+06
337.13899 Da 263.51 s	4.38	376.102			2184028	1.90288e+06	1.91754e+06	0	0	0	1.42896e+06	1.45884e+06	1.47512e+06	939449	1007514	892638	965626	1.68066e+06	2292166
337.13899 Da 263.51 s	4.39	338.146		C14H19N5O5	22643276	21334544	19709026	0	0	0	19551952	20578094	0	10363958	11797629	12082222	13559725	19425078	21071062
367.14986 Da 263.56 s	4.39	390.138	5‚Ä≤-(3‚Ä≤‚Ä≤-deoxy-Œ≤-D-ribofuranosyl)-3‚Ä≤-deoxyadenosine	C15H21N5O6	4445538	4271472	4.55577e+06	0	0	0	3442539	3414042	3.16417e+06	6.27781e+06	7615373	7.18085e+06	3.19196e+06	5.15678e+06	5.00882e+06
367.14986 Da 263.56 s	4.4	368.157	5‚Ä≤-(3‚Ä≤‚Ä≤-deoxy-Œ≤-D-ribofuranosyl)-3‚Ä≤-deoxyadenosine	C15H21N5O6	540224	452054	0	0	0	0	0	0	0	639180	705011	609827	449937	563627	578595
367.14986 Da 263.56 s	4.39	390.14	Phosphonoalamide D	C13H26N3O7P	0	362287	297520	0	0	0	0	0	0	472781	642414	566397	286446	607076	457799
367.14986 Da 263.56 s	4.39	368.157	Pyrasplorine A	C18H23N3O4	3.38341e+06	2.83486e+06	3.18482e+06	0	0	0	2.33073e+06	2.30125e+06	2.25222e+06	4825738	5.47645e+06	5064914	1.63496e+06	3478670	3.63809e+06
367.14986 Da 263.56 s	4.39	406.113		C16H17N9O2	1.51308e+06	1496221	1.69147e+06	0	0	0	1208761	1.2034e+06	1.19621e+06	2.42683e+06	2.6718e+06	2.59395e+06	1.13909e+06	1613799	1.65999e+06
216.10007 Da 263.32 s	4.39	217.107	Decarestrictine G	C10H16O5	1056934	0	0	0	0	0	0	806133	666597	2.23287e+06	2.09517e+06	2171579	586346	966842	942626
552.32733 Da 262.65 s	4.38	553.335	Not named	C28H50O9	681568	297225	345718	836435	901563	820848	3.02125e+06	3745477	3.48601e+06	424148	591460	534664	195092	202917	206085
574.31031 Da 262.79 s	4.38	575.318		C25H34N16O	0	0	0	243591	0	0	881017	553577	701206	0	95074.1	105274	0	0	0
383.10930 Da 263.28 s	4.39	384.117			0	0	164776	0	0	0	185331	0	0	170171	226662	196031	121995	0	0
216.09980 Da 263.37 s	4.39	217.107	4-Oxohex-1,6-diyl diacetate	C10H16O5	23290936	0	18781204	0	0	0	34430872	0	0	17570658	29754894	16999928	11971853	28618908	22651542
726.27133 Da 264.09 s	4.4	727.279		C23H44N12O11P2	0	0	267091	0	0	0	0	187099	0	329393	255894	248054	0	485365	549475
151.04963 Da 263.75 s	4.4	152.057	guanine	C5H5N5O	3.2108e+06	3.33935e+06	3428272	0	0	0	1645896	2741107	2.30882e+06	7421347	7120174	7.55714e+06	1.91178e+06	3.6982e+06	3419968
134.02301 Da 264.25 s	4.4	135.03		C5H2N4O	0	0	0	0	0	0	0	0	0	362381	373480	484143	0	0	0
202.08416 Da 264.35 s	4.41	203.091	Catathelasmol C	C9H14O5	1.30857e+06	1.34405e+06	1.47642e+06	0	0	0	0	1.40961e+06	0	786831	1.00399e+06	1.05163e+06	891573	1200091	1.01481e+06
337.13858 Da 264.36 s	4.41	338.146	N,N-dimethyl-4-[3-(trifluoromethyl)-4,5,6,7-tetrahydroindazol-1-yl]benzamide	C17H18F3N3O	554612	791578	543827	0	0	0	388147	0	531759	670181	555618	602718	558550	702869	709364
197.10564 Da 264.75 s	4.41	198.113			0	0	0	0	116878	0	0	0	570110	680874	529996	632851	0	0	0
202.08418 Da 265.48 s	4.42	203.091	Catathelasmol C	C9H14O5	12863090	12960449	12832314	0	0	0	11645490	11780250	11395217	10905972	12188417	11532241	7131048	12202185	13559045
151.04944 Da 264.99 s	4.42	152.057	guanine	C5H5N5O	12812268	11267926	12694442	0	0	0	8942312	9283102	9026155	17591156	19871072	18838940	6.51757e+06	13205083	14268249
314.22059 Da 265.53 s	4.43	315.228	Lipoamide B	C16H30N2O4	0	565335	296894	0	0	0	389443	522673	457363	212694	395886	420685	244835	356595	0
375.11531 Da 265.58 s	4.43	376.123	Phosphonoalamide C	C12H24N3O7P	246673	0	0	0	0	0	0	256048	377956	391288	233861	435706	390749	220691	270743
353.13372 Da 265.70 s	4.43	354.141	Polanrazine E	C17H21N3O4	4997692	4.49944e+06	4.81376e+06	0	0	0	3.76998e+06	3.8811e+06	4.17543e+06	6333646	6.88129e+06	6731941	2673683	5.18367e+06	4.9958e+06
533.28558 Da 265.82 s	4.43	534.293		C18H45N7O7P2	0	0	0	0	0	0	1093031	1.07349e+06	920975	0	0	159961	0	0	0
202.08440 Da 266.41 s	4.44	203.092	Aspilactonol C	C9H14O5	995291	939705	982430	0	0	0	816557	775179	757138	1.56101e+06	1.93408e+06	1435652	426196	1.00279e+06	1.0382e+06
307.10733 Da 266.30 s	4.44	308.115	Isoeudistomine U	C19H15N3	0	0	0	0	0	0	261061	442046	336205	512788	551262	535088	0	239006	221874
391.08995 Da 266.55 s	4.44	392.097		C14H18KN5O6	1.46734e+06	1.4964e+06	1.24946e+06	0	0	0	1.26908e+06	1.244e+06	1.03843e+06	1.5525e+06	1.57301e+06	1.65455e+06	1.11669e+06	1.69201e+06	1.55839e+06
375.11560 Da 266.99 s	4.45	376.123		C20H17N5OS	5689853	5.55848e+06	5.40983e+06	0	0	0	4340410	4.3837e+06	3.96872e+06	5855112	6.08087e+06	5822370	3.84695e+06	5879906	5.89438e+06
522.24859 Da 266.96 s	4.45	523.256			0	186926	239922	0	0	0	316458	205691	225543	159537	0	227119	165622	258089	286986
342.15457 Da 268.34 s	4.47	343.162	Himeic acid F	C17H24N2O4	0	0	0	0	0	0	0	0	0	193274	391236	286859	68792	0	0
435.09419 Da 268.13 s	4.47	436.101		C9H22N7O9PS	0	0	0	0	0	0	0	0	0	200624	186945	255668	130505	159585	288272
296.10042 Da 266.98 s	4.45	297.108	Pukeleimide D	C13H16N2O6	237858	213226	287881	0	0	0	149420	0	202111	366108	367449	455027	111696	0	209529
194.10581 Da 267.56 s	4.46	195.113	2-methylacetate-3,5,6-trimethylpyrazine	C10H14N2O2	1.33234e+06	1.12035e+06	1298034	0	329959	256300	1.02843e+06	903322	880360	394543	479094	426842	538564	1.19325e+06	1.14063e+06
336.09364 Da 266.99 s	4.45	337.101		C14H25BrO4	754498	712518	823960	0	0	0	529531	514660	486209	937400	1.06455e+06	996887	368733	766835	610844
529.29078 Da 267.98 s	4.47	530.298		C19H45N7O6P2	1.07441e+06	1.03458e+06	1.17708e+06	0	0	438492	1.88714e+06	2.22524e+06	2.08212e+06	742526	688791	646428	475379	0	0
385.23605 Da 268.22 s	4.47	386.243	Nevaltophin D	C22H31N3O3	140344	157310	128781	0	0	0	0	211362	0	95189.3	99614.8	146068	114087	128735	138724
342.10711 Da 269.47 s	4.49	343.114		C14H18N2O8	2.30153e+06	2.01162e+06	2.22543e+06	0	0	0	1.5711e+06	1.29878e+06	1.28053e+06	1.9317e+06	1.79233e+06	1.8292e+06	836287	1.78698e+06	1.68366e+06
342.10711 Da 269.47 s	4.49	325.103		C14H18N2O8	2427808	1.83525e+06	2.44403e+06	0	0	0	1.27675e+06	1283746	1.39348e+06	1.59531e+06	1.74067e+06	1.77257e+06	923758	1.93312e+06	1.60711e+06
342.10711 Da 269.47 s	4.49	365.097		C12H23O9P	611954	261475	327137	0	0	0	0	146041	145277	308135	247559	301223	268464	235496	194216
342.10711 Da 269.47 s	4.49	381.07		C15H22N2O3S2	1.08016e+06	1.04869e+06	1.02181e+06	0	0	0	699121	696164	659588	871862	875681	840694	530270	998210	849658
342.10711 Da 269.47 s	4.49	365.096		C14H18N2O8	5099864	4882999	5038331	0	0	0	3139764	3.09139e+06	3.13568e+06	3.69366e+06	3.93469e+06	4165055	2452625	4359127	4.02777e+06
208.04871 Da 269.44 s	4.49	209.056		C9H8N2O4	765322	742554	708399	0	0	0	0	0	0	683000	683468	641222	286487	0	600348
268.06983 Da 269.30 s	4.49	269.077			311951	251491	336266	0	0	0	216133	166455	146374	253090	287905	238609	152336	254992	280910
228.10240 Da 269.96 s	4.5	251.092			162702	198651	207413	0	0	0	145245	101691	195934	0	0	0	127640	174205	238111
300.09683 Da 269.37 s	4.49	301.104			285792	333648	249006	0	0	0	620388	182810	0	224644	204174	162565	96067.5	1488036	0
360.10497 Da 269.40 s	4.49	361.112		C12H12N10O4	0	0	0	0	0	0	0	0	0	353966	294504	341342	0	0	0
331.12820 Da 270.15 s	4.5	332.135	butyl 4-[(6-amino-5-nitropyrimidin-4-yl)amino]benzoate	C15H17N5O4	413186	405407	470017	0	0	0	385994	417735	375757	463898	405801	468409	415829	480418	569709
363.25241 Da 269.11 s	4.49	364.26	Semiplenamide C	C20H39NO2	160429	207634	114413	0	0	0	0	88917.1	0	141361	129717	140141	70007	126692	175721
404.10651 Da 268.97 s	4.48	405.114	Trematosphone B	C18H22O9	123617	189889	183387	0	0	0	0	0	0	0	0	0	148086	194698	212045
370.20145 Da 269.10 s	4.48	371.209			170826	183039	151489	0	0	0	158538	175975	124692	129823	152480	147136	98517.4	189330	142581
392.24266 Da 269.72 s	4.5	393.25		C20H32N4O4	0	0	0	0	0	0	183725	162657	174374	0	0	0	0	0	0
441.02385 Da 269.62 s	4.49	442.031	Rosacyanin B	C22H11O9	205492	128024	221993	0	0	0	124403	136454	166830	137702	209184	184580	70351.5	114726	163440
385.13873 Da 269.79 s	4.5	386.146	Quellenin	C21H21N3O3	2.11022e+06	2.14157e+06	2274940	0	0	0	1.986e+06	2.00698e+06	2.04862e+06	511420	528689	572645	1.55698e+06	2.85706e+06	2.86766e+06
374.12128 Da 270.12 s	4.5	375.129	Hapalindole D	C21H24N2S	0	111008	124154	0	0	0	74451.7	0	0	530634	516049	553976	127125	0	0
495.24870 Da 271.32 s	4.52	248.631	Tyr-Trp-Lys	C26H33N5O5	0	0	0	0	0	0	197089	239622	208588	0	0	0	0	0	0
322.13207 Da 271.22 s	4.52	323.139	N-Phenylacetyl-L-tryptophan	C19H18N2O3	344563	1.16012e+06	480387	0	0	0	0	823282	208899	310044	266780	0	217918	0	0
368.13359 Da 271.72 s	4.53	369.141	Terreusinol	C18H22N2O5	340135	0	240765	0	0	0	151695	180535	174288	328216	0	310144	153838	318240	286085
595.27739 Da 270.61 s	4.51	596.285		C33H41NO9	0	0	0	0	0	89820.8	308840	232944	254290	0	0	0	0	0	0
467.25285 Da 270.69 s	4.51	468.26			117692	129963	131905	0	0	0	163320	175911	225520	157491	139884	203756	77355.8	123943	187498
421.25687 Da 271.34 s	4.52	422.264			123631	140897	172825	0	0	0	71326.9	138273	82441.5	76047.4	76051.5	0	73850.6	103955	200706
775.39132 Da 272.04 s	4.53	388.703		C50H54N3O3P	0	0	0	0	0	0	197891	253308	264283	0	0	0	0	0	0
467.17003 Da 274.07 s	4.57	468.177	Monacyclinone A	C27H27NO5	374901	333408	366061	0	0	0	291091	255786	265285	0	0	57425.6	229352	412783	266115
314.11150 Da 273.14 s	4.55	353.074			0	0	0	0	0	0	0	0	0	114913	161846	167746	0	0	0
314.11150 Da 273.14 s	4.55	337.101			381715	240786	149677	0	0	0	209702	184542	189493	641570	575099	636323	105912	324443	204549
314.11150 Da 273.14 s	4.56	337.101		C13H18N2O7	1.96317e+06	1.86055e+06	1760243	0	0	0	1.2508e+06	1.38927e+06	1.4732e+06	3.16782e+06	3.36252e+06	3.13895e+06	883281	1.88813e+06	1829782
398.06409 Da 273.21 s	4.55	399.071	Paeciloquinone F	C20H14O9	151188	168405	172851	0	0	0	95022.5	151429	111301	380366	326567	364116	115196	268266	162159
416.10527 Da 273.83 s	4.56	417.113	Ct 6 A	C15H18N6O7	307695	343955	297485	0	0	0	157902	148129	225660	213475	186399	194951	206466	583245	350232
775.38978 Da 272.57 s	4.54	776.397		C40H53N7O9	0	71237.4	49853.5	0	0	0	258327	243639	186188	0	38885.5	41491.5	49403.6	76782.5	0
438.28540 Da 272.69 s	4.54	439.293		C23H34N8O	285324	0	421260	0	0	0	0	0	0	66450.2	219569	133549	175217	0	309802
650.20566 Da 273.15 s	4.55	651.212		C31H40O11P2	147899	130824	116448	0	0	0	85365.6	110120	85080.3	513798	577650	571798	85812.5	151027	201985
314.11195 Da 272.77 s	4.55	315.119	Botryosphaerin G	C16H20O5	0	0	0	0	0	0	0	0	0	107360	123251	112027	0	0	0
208.04858 Da 273.78 s	4.56	209.056			283479	282236	324791	0	0	0	161416	172730	243703	1.02501e+06	792297	800810	271595	419251	385789
178.03823 Da 273.73 s	4.56	179.046		C8H6N2O3	119102	99247.5	146461	0	0	0	110281	115899	170614	703877	439455	388220	104209	150194	138340
352.06758 Da 273.61 s	4.56	353.075		C10H28Cl3KN2S	205860	195084	122500	0	0	0	0	133686	149546	871837	183502	289514	91160.8	145642	0
314.11179 Da 274.15 s	4.57	315.119		C13H18N2O7	280069	249339	272400	0	0	0	180278	248564	142151	469934	466513	501397	128850	331998	254577
664.22154 Da 274.07 s	4.57	665.228		C26H28N14O8	110819	0	90538.2	0	0	0	0	77615.7	87799.6	555772	691144	628022	132588	143295	182771
358.07615 Da 273.97 s	4.57	359.083	3-Epihydroxy-2-deoxymugineic acid_SIDERITE	C12H20N2O8	311251	281122	315417	0	0	0	109753	157178	237387	431217	411693	436845	182150	298219	319270
384.09423 Da 274.14 s	4.57	385.102		C17H22Cl2N4S	285980	307076	328333	0	0	0	277752	242938	222777	577931	417495	494851	221130	383429	334911
202.08469 Da 274.37 s	4.57	203.092	Catathelasmol C	C9H14O5	0	0	0	0	0	0	0	0	0	156163	208099	228526	0	0	125688
643.29927 Da 274.06 s	4.57	644.307	(+)-eurotinoid A	C38H43N3O5	208049	298263	0	0	0	0	599311	496027	487677	368225	172258	300418	263603	297428	457040
445.18828 Da 274.16 s	4.57	446.196	Guanipiperazine B	C23H23N7O3	601511	813662	610983	0	217131	205389	477480	409527	453757	117512	0	130084	515947	749607	625590
328.12731 Da 275.44 s	4.6	311.124	Streptomyceamide C	C14H18N2O6	5698796	8550125	13274769	0	0	0	9783682	4322811	9769587	13171368	14644758	38210968	3.60448e+06	10173055	19707150
328.12731 Da 275.44 s	4.59	351.116		C14H20N2O7	11899701	12177512	11498588	0	0	0	9315876	8833544	8947452	26977454	28671240	29488830	9991955	17609916	16824674
328.12731 Da 275.44 s	4.59	367.09	Venezueline C	C17H16N2O6	0	0	0	0	0	0	0	0	0	675735	949333	687590	301131	312351	432473
328.12731 Da 275.44 s	4.59	367.091		C14H20N2O7	1.87336e+06	2234680	2102977	0	0	0	1.69398e+06	1.74138e+06	1.59353e+06	4.74165e+06	4906115	4964385	1.84886e+06	3.10117e+06	2.98173e+06
328.12731 Da 275.44 s	4.59	351.117			0	0	0	0	0	0	312240	0	248770	2.23267e+06	2.94459e+06	3.12025e+06	604204	1.33962e+06	928810
208.04854 Da 275.54 s	4.59	209.056		C9H8N2O4	3.0938e+06	2840957	2.80887e+06	0	0	0	2.14646e+06	2.19908e+06	2.37154e+06	7.36764e+06	7834705	7786230	2.09933e+06	4449967	2.0927e+06
495.26957 Da 274.63 s	4.58	496.277	Mullinamide A	C23H37N5O7	640849	464108	506166	524017	587995	547889	2.92788e+06	2.93644e+06	2.72209e+06	460908	569365	471284	133859	184144	160771
656.25702 Da 275.55 s	4.59	679.245	SW-163B	C33H40N2O12	723676	715760	564656	0	0	0	255815	470094	413358	3.6404e+06	3.88294e+06	3.78266e+06	903397	1.3765e+06	1.23747e+06
374.12227 Da 275.48 s	4.59	413.087	Daidzein 7-O-Œ±-4'-anhydro-4',5'-didehydroglucuronide	C21H16O9	0	0	0	0	0	0	0	0	0	334416	385775	262606	0	0	269509
374.12227 Da 275.48 s	4.59	397.11	Stemphol B	C17H26O6S	0	0	0	0	0	0	0	0	0	305528	329953	240504	0	0	0
374.12227 Da 275.48 s	4.6	413.087		C13H28O8P2	898094	729201	836756	0	0	0	433842	601219	432550	1.87574e+06	1.64482e+06	1.57884e+06	652131	1.30491e+06	1.07134e+06
292.10652 Da 275.72 s	4.6	293.114			493475	466780	0	0	0	0	377573	0	158002	942280	952909	1006779	243521	0	551700
388.06561 Da 276.06 s	4.6	389.073		C12H17ClN8OS2	187194	146504	251682	0	0	0	0	0	0	401361	383951	275793	194976	309519	283770
592.18310 Da 276.06 s	4.6	593.19	Splenocin F	C29H34N2O9	0	237263	0	0	0	0	0	0	195850	403245	412756	497885	222151	0	451119
608.22732 Da 275.44 s	4.59	609.235		C26H38N6O7P2	0	0	0	0	0	0	0	0	0	563817	570350	458459	253344	310230	0
786.34902 Da 275.45 s	4.59	394.182		C30H54N6O18	0	439368	504327	0	0	0	532961	449259	0	827599	1.12168e+06	764165	500312	729552	402512
621.31662 Da 274.72 s	4.58	622.324	Mohangic acid E	C32H47NO11	2.77728e+06	2.55768e+06	2.76749e+06	0	163081	0	4870731	4938338	4949671	2.53699e+06	2.82254e+06	2.75678e+06	2.20841e+06	3.63135e+06	3481699
377.03949 Da 275.89 s	4.6	378.047			105336	143711	148701	0	0	0	230508	0	216430	0	193181	130328	138216	0	0
786.34917 Da 275.61 s	4.59	394.182			0	474482	0	0	0	0	384575	0	0	700101	705576	574128	398150	680407	481160
673.28142 Da 275.20 s	4.59	674.289	PKHdiA-PS	C29H50NO13P	96072.4	143261	0	0	0	0	0	0	0	427411	333001	354980	129744	0	0
345.15430 Da 275.26 s	4.59	346.162	5-hydroxy-9-methylstreptimidone	C17H25NO5	0	0	0	0	0	0	0	0	0	1.16438e+06	1.22244e+06	1.08351e+06	268216	0	301122
178.03811 Da 275.08 s	4.58	179.045	2-Methoxy-6-nitrobenzonitrile	C8H6N2O3	2.34065e+06	2189969	2.23492e+06	0	0	0	1.71229e+06	1.56074e+06	1.19497e+06	6455064	6.6673e+06	4.96471e+06	1.72464e+06	1.72594e+06	3.05805e+06
694.20239 Da 275.27 s	4.59	348.108		C23H27N20O3PS	0	0	0	0	0	0	0	0	0	1.34369e+06	1.82933e+06	1.25204e+06	390071	660315	761492
1022.33217 Da 275.79 s	4.6	512.173	Grincamycin R	C50H64O18S	0	0	0	0	0	0	0	0	0	1263018	1.18503e+06	1.15277e+06	0	0	0
622.21649 Da 275.43 s	4.59	623.224		C19H35N12O8PS	579825	542288	448804	0	0	0	219610	464989	402451	854942	910584	846688	390088	517304	609864
576.21272 Da 276.06 s	4.6	289.114		C21H43N2O10P3	595139	605486	937778	0	0	0	407238	527763	420993	1.43291e+06	1.41713e+06	1.34171e+06	613863	1.1074e+06	845856
252.05165 Da 274.76 s	4.58	253.059		C13H17Br	278543	220912	302355	0	0	0	209705	107556	209982	0	0	0	229340	223847	165687
344.10074 Da 274.48 s	4.57	345.108	1,6-phenazine-diol-D-arabinofuranosid	C17H16N2O6	0	327973	0	0	0	0	311462	445677	265147	462534	479064	560579	177664	349186	303924
362.11169 Da 274.54 s	4.58	363.119		C11H24KN4O5P	258054	191561	250570	0	0	0	202507	286298	153709	276019	445189	308616	132193	250990	252146
210.13763 Da 276.68 s	4.61	211.145	Cyclo(pro-leu)	C11H18N2O2	506374	414594	309829	0	0	0	277533	217741	246254	515138	464762	664292	153361	529669	395364
350.10911 Da 277.02 s	4.62	351.116			396819	292711	303257	0	0	0	254070	0	0	383910	0	0	305641	467895	320398
606.23938 Da 275.82 s	4.6	607.247		C16H44N6O14P2	183898	149825	274329	0	0	0	0	0	0	410211	370931	282835	168866	242026	296849
700.21797 Da 276.15 s	4.6	701.225		C19H25N24O5P	0	0	0	0	0	0	0	0	0	409630	337490	405208	182186	0	0
617.25438 Da 274.88 s	4.58	618.262		C19H50N5O9P3S	193570	182222	0	30250.9	0	0	697081	440527	418526	30344.4	0	0	0	0	0
582.22998 Da 275.11 s	4.59	583.237		C22H39N4O12P	168136	0	0	0	0	0	86341.3	0	0	209837	197973	179814	123107	0	203352
298.09285 Da 275.21 s	4.59	299.1			246421	1096580	574337	0	0	0	289358	0	369511	198409	166682	213205	0	255486	0
341.15872 Da 276.65 s	4.61	342.166	7-Hydroxyl-O-demethylbenzastatin D	C18H25NO4	1.75709e+06	1.71568e+06	2.07938e+06	0	0	0	928199	1.37071e+06	1.28664e+06	2.73973e+06	2.90398e+06	2.62909e+06	1.248e+06	2.03792e+06	1826942
341.15872 Da 276.65 s	4.62	380.122	PC(0:0/5:0)	C13H28NO7P	0	469333	529015	0	0	0	290898	0	488946	1072530	1344848	1.20513e+06	815546	798844	726894
341.15872 Da 276.65 s	4.61	380.122		C16H27N3OS2	3.84145e+06	4320055	3.68027e+06	0	0	0	2.53801e+06	2.68226e+06	2.28717e+06	4.34805e+06	4423337	4273344	3.04543e+06	4.46211e+06	4625210
341.15872 Da 276.65 s	4.61	342.167	Penicilquei E	C18H25NO4	0	0	0	0	0	0	0	0	0	615098	603915	712648	0	317135	0
341.15872 Da 276.65 s	4.61	364.148		C15H23N3O6	13452922	14677415	13639678	0	0	0	9341527	9265805	9455131	15074348	16228920	15035034	12882389	16052726	15648901
341.15872 Da 276.65 s	4.62	364.148	PC(0:0/5:0)	C13H28NO7P	1.56124e+06	1.61358e+06	1824090	0	0	0	1.15162e+06	981746	923782	2.94552e+06	3904561	3.02043e+06	1767274	1.9372e+06	2.9079e+06
682.31896 Da 276.89 s	4.61	705.307		C31H42N10O8	1.73157e+06	2.07843e+06	1.74703e+06	0	0	0	1.05863e+06	817410	1.03166e+06	3394930	3.22819e+06	3.82641e+06	1865182	2.19482e+06	2.21033e+06
328.12754 Da 275.97 s	4.6	329.135		C14H20N2O7	2.3064e+06	2.16121e+06	1.89665e+06	0	0	0	1.4766e+06	1.66246e+06	1.45719e+06	4.42208e+06	4.8481e+06	5.05933e+06	1335278	3.07636e+06	2.48711e+06
328.12841 Da 276.27 s	4.6	329.136	Manginoid E	C17H22O5	408878	0	306270	0	0	0	275927	0	147087	1.56294e+06	1746222	1695920	475693	556070	797088
1022.33037 Da 275.79 s	4.6	512.172		C39H44N24O7P2	0	0	0	0	0	0	0	0	0	660358	455293	735205	0	0	0
230.11584 Da 277.08 s	4.62	231.123		C12H22S2	836355	753824	634716	0	0	0	638592	573696	568353	1.41677e+06	1.29968e+06	1.44767e+06	529492	915668	818235
230.11600 Da 276.63 s	4.61	231.123	(Z)-2-(5-hydroxyhex-yl)pent-2-enedioic acid	C11H18O5	4.12057e+06	3.55448e+06	3958664	0	0	0	2.71942e+06	2.55018e+06	2895761	5537047	5673346	5.89566e+06	1.4517e+06	4.60496e+06	4.77183e+06
480.22219 Da 276.97 s	4.62	481.229	(+)-pestaloxazine A	C22H32N4O8	0	694707	1.86163e+06	0	0	0	0	0	302359	484297	1751101	1.17326e+06	315466	522312	621679
328.12778 Da 277.21 s	4.62	329.135	Manginoid E	C17H22O5	935351	728322	572142	0	0	0	478306	747592	558586	942062	804396	1.02687e+06	407438	1.03375e+06	769242
573.25617 Da 276.31 s	4.61	574.263			0	226935	0	0	0	0	343838	354573	312676	0	0	0	105638	142701	0
202.08451 Da 277.64 s	4.63	203.092	Catathelasmol C	C9H14O5	450070	255065	287723	0	0	0	273261	0	0	471221	390735	237081	0	449285	345204
372.09146 Da 275.97 s	4.6	373.099			483692	632878	453583	0	0	0	392281	492343	408603	876051	835770	815553	690354	712831	698287
365.16849 Da 276.90 s	4.61	366.176		C12H32KN5OS2	1.30768e+06	1.17446e+06	1.11042e+06	0	0	0	0	0	1.04665e+06	593756	559672	755569	769861	1.5656e+06	0
694.20312 Da 276.20 s	4.6	348.109		C24H45N2O15P3	0	0	0	0	0	0	0	0	94140.8	1.77635e+06	1.81822e+06	1.9247e+06	599804	442784	0
244.10656 Da 277.91 s	4.63	245.114	(3R,4S)-6,8-Dihydroxy-3,4,5,7-tetramethylisochroman	C13H18O3	203568	0	0	0	0	0	432073	317820	379211	0	0	0	0	0	0
382.04628 Da 275.79 s	4.6	383.054	N-[[5-(4-bromo-2-chlorophenyl)furan-2-yl]methyl]-1-piperidin-4-ylmethanamine	C17H20BrClN2O	0	0	0	0	0	0	0	270614	0	183262	272586	243398	111247	0	101937
216.09997 Da 277.05 s	4.62	217.107	4-Oxohex-1,6-diyl diacetate	C10H16O5	894910	791106	797524	0	0	0	435353	371725	377032	667345	720390	842583	296217	772585	776279
111.04347 Da 276.77 s	4.61	112.051	Cytosine	C4H5N3O	4.18216e+06	3.95528e+06	3.81837e+06	0	0	0	2.5606e+06	2.58433e+06	2.60224e+06	4859386	6492307	6.125e+06	2.75979e+06	4.53309e+06	4258604
226.05930 Da 275.84 s	4.6	227.067	3-Nitrotyrosine	C9H10N2O5	448753	434271	329710	0	0	0	338480	347331	253475	1.11648e+06	959660	1.09595e+06	361834	515890	436322
226.05914 Da 275.62 s	4.59	227.066		C9H10N2O5	0	0	0	0	0	0	0	0	0	173998	267148	259676	0	0	0
428.05193 Da 276.10 s	4.6	429.059		C15H23K3N2O5	323350	480584	245400	0	0	0	310142	275085	446628	726255	834251	939894	342124	548553	540104
288.11098 Da 277.30 s	4.62	289.118	Terezine K	C15H16N2O4	273498	492157	233004	0	0	0	225594	230487	165226	584052	560724	541260	316601	258843	361472
321.14411 Da 276.65 s	4.61	322.151			739540	696875	1.01135e+06	0	0	0	362997	0	0	1.27622e+06	1375293	1106822	448478	715768	826971
370.18945 Da 277.56 s	4.63	371.197	Diemenensin A	C21H32O3	272939	191400	204625	0	0	0	0	119215	0	210347	221739	239811	194577	225237	279952
426.16857 Da 277.06 s	4.62	427.176			424067	435928	265809	0	0	0	0	289459	233656	123344	88970.3	0	0	0	314920
216.09976 Da 277.14 s	4.62	217.107	Aspergone N	C10H16O5	1.62801e+06	1.88196e+06	1.92728e+06	0	0	0	1.29969e+06	1.35419e+06	1.28233e+06	2245345	2.16165e+06	2.49265e+06	1.06767e+06	1.79888e+06	1.97937e+06
396.10273 Da 276.28 s	4.6	397.11		C22H20O5S	197429	347606	187422	0	0	0	187661	194865	0	587490	507625	504091	163480	291028	356701
347.19432 Da 277.79 s	4.63	348.202	Sperabillin A	C15H27N5O3	427269	462637	438809	0	0	0	441911	229292	399654	337922	491427	304123	249858	412700	418593
427.04555 Da 277.03 s	4.62	428.053		C31H9NS	236978	213082	354183	0	0	0	276101	327686	277272	714319	1.05338e+06	1.03597e+06	298397	371959	467257
354.11851 Da 277.60 s	4.63	355.126			304371	2506663	578686	0	0	0	2213979	0	358397	256307	247242	440992	165700	0	0
384.20641 Da 280.68 s	4.68	385.214			371055	214625	227828	0	0	0	159717	0	127630	141780	162728	131403	0	0	0
377.15635 Da 280.45 s	4.67	378.164		C22H23N3OS	0	202941	0	0	0	0	0	0	0	414896	436913	382659	175996	219739	0
312.13008 Da 278.29 s	4.64	313.137		C9H25KN2O7	826597	762156	435896	0	0	0	0	269991	0	3.27615e+06	2.0464e+06	2204016	571581	0	0
315.12248 Da 280.53 s	4.68	316.13	Anthramycin	C16H17N3O4	252698	214948	243488	0	0	0	284482	295207	320316	0	0	0	111678	177089	168647
216.12650 Da 280.35 s	4.67	217.134	Amycophthalazinone A	C13H16N2O	609698	546861	678192	0	0	0	508489	0	502929	0	0	614230	261586	519617	451871
594.23038 Da 278.95 s	4.65	595.238		C27H26N14O3	107474	198485	248140	0	0	0	141518	195745	139080	127261	104438	113519	171533	304810	135802
337.10420 Da 279.64 s	4.66	338.111	Asperochramide D	C16H17N3O4	207870	226805	213724	0	0	0	298909	279254	581129	0	200876	101289	180307	188768	216771
373.13675 Da 281.92 s	4.7	374.144	Ribosyl-cis-zeatin	C15H21N5O5	1.32685e+06	1.60376e+06	1.14768e+06	0	0	0	1.27448e+06	1.23832e+06	1.71263e+06	1.11054e+06	1.10703e+06	888421	1.41907e+06	1.28362e+06	1.35653e+06
360.08949 Da 280.97 s	4.68	361.097		C8H12N10O7	213565	0	258805	0	0	0	0	130052	196416	261227	332768	240694	0	0	118947
351.15482 Da 282.52 s	4.69	352.162	Zeatin riboside	C15H21N5O5	599701248	589863744	590457536	947156	644960	624862	496192608	499129984	483716352	282816800	283578720	283353216	374498752	658777408	657672320
351.15482 Da 282.52 s	4.71	352.162	Zeatin riboside	C15H21N5O5	1.47373e+06	1.86727e+06	5.78701e+06	0	0	0	2.83491e+06	2.54902e+06	2.60369e+06	1.17325e+06	855227	1.34836e+06	2.48665e+06	3.67685e+06	3.33791e+06
351.15482 Da 282.52 s	4.71	374.144	Zeatin riboside	C15H21N5O5	4257120	3.88036e+06	4.24851e+06	0	0	0	2.77054e+06	2.77366e+06	2.88061e+06	1.83163e+06	1600695	1862647	3.4005e+06	4.30799e+06	4.10717e+06
351.15482 Da 282.52 s	4.71	390.118		C16H17N9O	2.99571e+06	2.66568e+06	2.33026e+06	0	0	0	2686457	2.56111e+06	2452874	1649654	1.63345e+06	1.5053e+06	1.9836e+06	3.25246e+06	2.71467e+06
351.15482 Da 282.52 s	4.71	352.162	Zeatin riboside	C15H21N5O5	126994160	119488448	127562120	0	0	0	103019944	105405048	99095608	52440608	51821820	51815392	95121264	142289344	145241264
351.15482 Da 282.52 s	4.71	374.144		C15H21N5O5	35474284	36285564	35566312	0	0	0	32708272	31230508	28851894	20137850	20385160	18345284	17914150	41222984	42248340
351.15482 Da 282.52 s	4.71	390.118	Zeatin riboside	C15H21N5O5	0	813142	765510	0	0	0	589806	592979	505852	0	0	0	673485	0	707531
135.05451 Da 282.90 s	4.71	136.062	adenine	C5H5N5	80060088	78552504	79297208	0	0	0	67886504	65752144	62857768	38717216	39639160	38008952	51043252	86439248	85945720
216.09985 Da 283.24 s	4.72	217.107	4-Oxohex-1,6-diyl diacetate	C10H16O5	58452148	56959716	56995052	0	0	0	47866436	45990732	45268376	0	13672749	12746859	18816202	31841998	34229280
724.29166 Da 282.50 s	4.71	725.299		C26H41N14O9P	2345233	2.64629e+06	2947027	0	0	0	1.73872e+06	2380262	2.07607e+06	975610	949126	953649	2.24808e+06	2722715	2.29262e+06
135.05467 Da 282.63 s	4.71	136.062	adenine	C5H5N5	5.7759e+06	5.10392e+06	6.04011e+06	0	0	0	4461029	4648304	4804913	2.5544e+06	2.68762e+06	2.43061e+06	3.5297e+06	7039936	4.97756e+06
218.10456 Da 283.62 s	4.73	219.112	Cyclo(L-Phe-L-Ala)	C12H14N2O2	1254348	1.15566e+06	1.33787e+06	0	0	0	940168	790091	1036160	0	0	0	711664	1.22858e+06	1.4284e+06
272.10690 Da 284.14 s	4.74	295.097	Phlebiopsin C	C18H14O4	1.76563e+06	1.73568e+06	0	0	0	0	1.4264e+06	1.78897e+06	1.56811e+06	1.72149e+06	1.76212e+06	1.73424e+06	646852	0	0
334.15660 Da 285.22 s	4.75	357.146		C14H26N2O5S	1.22235e+06	1.05034e+06	1.04027e+06	0	0	0	709643	890514	792101	3.25993e+06	3.46277e+06	3067003	805130	1.01027e+06	1.09358e+06
367.15199 Da 286.71 s	4.79	368.157	5‚Ä≤-(3‚Ä≤‚Ä≤-deoxy-Œ≤-D-ribofuranosyl)-3‚Ä≤-deoxyadenosine	C15H21N5O6	653932	710836	633327	0	0	0	556104	515567	419515	917401	903923	0	690861	1003442	946093
367.15199 Da 286.71 s	4.76	390.138	5‚Ä≤-(3‚Ä≤‚Ä≤-deoxy-Œ≤-D-ribofuranosyl)-3‚Ä≤-deoxyadenosine	C15H21N5O6	410050	341320	392608	0	0	0	244282	0	259991	913909	825483	653238	365520	514889	319749
367.15199 Da 286.71 s	4.77	368.157	Phosphonoalamide D	C13H26N3O7P	1.63784e+06	1.6657e+06	1.42942e+06	0	0	0	1.14583e+06	1.01988e+06	1.10956e+06	3368851	3.32227e+06	4444410	2.45376e+06	2.63444e+06	2465191
367.15199 Da 286.71 s	4.78	406.113		C15H21N5O6	2.89549e+06	3.1263e+06	2.93419e+06	0	0	0	2.23565e+06	2.34569e+06	2448839	4.18507e+06	4389521	3.91726e+06	2964573	3.99338e+06	4.09834e+06
367.15199 Da 286.71 s	4.77	390.138	5‚Ä≤-(3‚Ä≤‚Ä≤-deoxy-Œ≤-D-ribofuranosyl)-3‚Ä≤-deoxyadenosine	C15H21N5O6	10069559	7.96288e+06	8751465	0	0	0	6839326	6827471	6.2729e+06	13516670	13645554	14535168	7748876	10492569	10714616
367.15199 Da 286.71 s	4.78	368.157	Pyrasplorine A	C18H23N3O4	2.01902e+06	2241339	2152288	0	0	0	1.53972e+06	1.86725e+06	1.62239e+06	3.77256e+06	3763730	4690495	1.61726e+06	2.88859e+06	2672473
367.15199 Da 286.71 s	4.78	368.156	Pyrasplorine A	C18H23N3O4	20259492	19438954	20213670	0	0	0	16375873	16174548	16407042	39935956	43301036	42197376	16748467	26944452	26690658
734.29905 Da 286.92 s	4.78	735.306		C37H52O11P2	653119	635493	708279	0	0	0	526424	533131	496717	3.04712e+06	2.77018e+06	3.00969e+06	1.16579e+06	1.14962e+06	1.2089e+06
216.09976 Da 286.82 s	4.78	217.107	4-Oxohex-1,6-diyl diacetate	C10H16O5	0	0	0	0	0	0	0	0	0	63278580	53058888	50126884	22660810	37195064	33920548
216.09981 Da 286.76 s	4.78	217.107	6-ethoxy-5,6-dihydropenillic acid	C10H16O5	1.51571e+06	2440575	0	0	0	0	1.74993e+06	1.53842e+06	1.80322e+06	2815878	3.08371e+06	2.94919e+06	1634262	2.41327e+06	2.08812e+06
151.04958 Da 286.90 s	4.78	152.057	guanine	C5H5N5O	33119996	30628200	31646742	0	0	0	25405158	25320608	24816370	69384432	69815944	70710528	26337444	43656288	42125260
151.04945 Da 286.99 s	4.78	152.057	guanine	C5H5N5O	5.85463e+06	6454249	5831049	0	0	0	5.00223e+06	4684502	5329679	10119781	10181111	10081177	4982549	7.44062e+06	7.53134e+06
134.02321 Da 287.21 s	4.79	135.03		C5H2N4O	326412	404505	388597	0	0	0	308093	331153	372182	434436	658591	695032	303056	398561	510163
342.15414 Da 286.10 s	4.77	343.161	Lepistamide C	C17H24N2O4	0	0	0	0	0	0	0	0	0	1448951	1.6242e+06	1.30742e+06	0	0	0
718.30549 Da 285.87 s	4.76	719.313		C23H44N16O7P2	515935	644289	467774	0	0	0	314744	306709	477379	299112	471017	413621	799848	886933	584030
351.15520 Da 285.74 s	4.76	352.162	Zeatin riboside	C15H21N5O5	1.54405e+06	1.67294e+06	1.20214e+06	0	0	0	1.28287e+06	1.12081e+06	1.03045e+06	993361	896279	1.25966e+06	1.72364e+06	1.56245e+06	2.0125e+06
300.11946 Da 286.19 s	4.77	301.127		C10H29KO3S2	691399	491874	556696	0	0	0	552127	581987	433848	654105	658600	894246	221958	685139	449659
326.10901 Da 286.46 s	4.77	327.116	2-deoxymugineic acid_SIDERITE	C12H20N2O7	747375	571982	771320	0	0	0	395948	0	654386	1.04376e+06	1.01822e+06	1.01809e+06	0	0	0
484.26806 Da 287.86 s	4.8	485.275			359610	334882	395287	0	0	0	343079	331546	338580	0	0	0	213547	301740	365215
452.30052 Da 287.86 s	4.8	453.308	alpha-N-(3-hydroxyoctadecanoyl)-L-ornithine	C23H46N2O4	1.09643e+06	2.0618e+06	0	0	222564	177218	1.03353e+06	2.24024e+06	1.16123e+06	287328	316947	0	1.37053e+06	935333	2.01769e+06
280.14080 Da 287.96 s	4.8	281.148			281283	274057	556902	0	0	0	276291	249751	0	0	0	0	0	0	0
301.01225 Da 288.46 s	4.81	302.02			0	153642	125509	0	0	0	200493	206876	172072	0	246547	266586	75511.7	159841	153353
362.11170 Da 289.36 s	4.82	345.108		C17H18N2O7	650748	509037	618770	0	0	0	865590	540152	515902	1.44123e+06	1.48258e+06	1.40499e+06	654588	874048	803500
820.43500 Da 288.96 s	4.82	411.225		C39H56N12O8	0	0	0	0	0	0	374617	356166	355587	0	0	0	0	0	0
412.23203 Da 289.03 s	4.82	435.221			126809	0	0	0	0	0	392766	248961	260904	0	0	0	0	0	0
351.15425 Da 290.07 s	4.83	352.162	Zeatin riboside	C15H21N5O5	4.95544e+06	4.60205e+06	3751815	0	0	560317	5085580	4800413	4.01611e+06	2.23666e+06	2.31758e+06	2195693	3438938	4252830	4243438
314.13796 Da 291.01 s	4.85	315.145	Pestalotiopyrone L	C15H22O7	0	0	236138	0	0	0	0	0	0	201474	213870	473720	0	0	0
474.28153 Da 290.72 s	4.85	475.289	Ser Gln Leu Lys	C20H38N6O7	511073	500754	483828	0	0	0	461060	250096	435771	0	0	0	303402	340137	360439
351.15447 Da 291.34 s	4.86	352.162	Zeatin riboside	C15H21N5O5	25215414	28083154	27506686	0	0	0	19073328	19557338	20656114	13321788	13739195	14263562	19466658	27368392	27040336
135.05470 Da 291.54 s	4.86	136.062	adenine	C5H5N5	3.30963e+06	3.12521e+06	3.08451e+06	0	0	0	2.8416e+06	1961237	3359223	1.83181e+06	1.65068e+06	2.0313e+06	2.9705e+06	3.69287e+06	3.75123e+06
269.06304 Da 290.97 s	4.85	270.07			200663	364365	219617	0	0	0	218507	186057	184760	0	0	0	193585	283334	219538
381.17555 Da 291.19 s	4.85	382.183		C15H23N7O5	272543	272246	221682	0	0	0	201733	235551	129379	514457	0	0	280765	284312	316374
234.08501 Da 291.29 s	4.85	235.092		C8H14N2O6	0	0	994652	0	0	0	245942	0	0	562392	523889	343372	0	0	0
428.05206 Da 291.31 s	4.86	429.059			0	92379.3	207516	0	0	0	111779	146362	114041	276489	278586	322828	108845	172988	125379
412.07994 Da 291.32 s	4.86	413.087			279139	311698	307952	0	0	0	320642	180288	318462	474561	568829	308676	253112	279129	242253
692.38845 Da 291.41 s	4.86	693.396		C38H61O7PS	357665	312620	437708	0	0	0	657962	380609	657729	0	0	0	397548	314536	175513
328.12778 Da 291.60 s	4.86	329.135		C14H20N2O7	423888	291351	417329	0	0	0	0	0	0	553755	569899	378359	208635	366249	446170
389.13155 Da 292.15 s	4.87	390.139	5‚Ä≤-(3‚Ä≤‚Ä≤-deoxy-Œ≤-D-ribofuranosyl)-3‚Ä≤-deoxyadenosine	C15H21N5O6	0	1.9424e+06	1899295	0	0	0	0	1509963	1.72854e+06	0	0	14524047	2130492	3.17038e+06	3752254
678.23703 Da 291.50 s	4.86	679.244	SW-163B	C33H40N2O12	413472	460420	435343	0	0	0	253970	217638	252013	733388	679846	755034	350404	576616	448131
350.10932 Da 291.96 s	4.87	351.117	Xylarioxide A	C15H28O4	3.00716e+06	3.09922e+06	2.83928e+06	0	0	0	2.37668e+06	2.1312e+06	2.33958e+06	3.56995e+06	3.69132e+06	3.49783e+06	2056629	2960934	3.22307e+06
244.12134 Da 292.98 s	4.87	245.129	Aureusamine A	C14H16N2O2	1.58176e+06	1.14504e+06	1.24727e+06	0	0	0	1.10697e+06	1.08621e+06	883529	2062190	1.69343e+06	1.76145e+06	971377	1.48787e+06	1.75735e+06
244.12134 Da 292.98 s	4.88	245.129	Aureusamine A	C14H16N2O2	0	0	596602	0	0	0	0	308970	0	278909	401855	552012	0	541925	0
356.12192 Da 292.62 s	4.88	395.086	Epoxykinamycin	C20H14N2O7	2.81021e+06	2.27719e+06	2.76656e+06	0	0	0	1.58562e+06	1.62075e+06	1.37898e+06	4.81554e+06	4822549	4725829	1269456	1.71876e+06	2113277
356.12192 Da 292.62 s	4.88	357.129	4-methoxylactone acid n-butyl ester	C18H22O6	4.73253e+06	4.95375e+06	5.03159e+06	0	0	0	3.3953e+06	3344907	3.07983e+06	12999189	12983374	12536506	2.35487e+06	3.8242e+06	3.75396e+06
356.12192 Da 292.62 s	4.88	339.119		C15H20N2O8	5.67915e+06	5061405	5690848	0	0	0	2.94949e+06	2.97694e+06	3.02939e+06	14408059	14485956	13841155	2.5054e+06	4340868	3439779
356.12192 Da 292.62 s	4.87	379.111		C15H20N2O8	9687929	9965150	9644961	308594	287934	0	5827700	5880109	6398773	20709234	22430476	20430422	5.09915e+06	7.37054e+06	7.00932e+06
356.12192 Da 292.62 s	4.88	357.129	3-Ethoxy-1,3-dihydro-7-methoxy-6-methyl-5-<(3-methyl-2-butenyl)oxy>-1-oxo-4-isobenzofurancarbaldehyde	C18H22O6	0	0	0	0	0	0	0	0	0	1.38333e+06	1.4983e+06	1.80679e+06	0	0	0
356.12192 Da 292.62 s	4.87	395.086	Epoxykinamycin	C20H14N2O7	0	0	0	0	0	0	0	0	0	744530	840686	873286	0	0	0
356.12192 Da 292.62 s	4.87	379.111		C10H17N10O3P	480398	542976	488549	0	0	0	0	0	207188	1.37981e+06	1.45257e+06	1.50312e+06	254804	298636	0
216.09979 Da 292.42 s	4.87	199.097	Cephalosporolide J	C10H16O5	0	0	236642	0	0	0	0	204623	0	553931	598352	444700	0	411281	262442
216.09979 Da 292.42 s	4.87	217.107	Lopouzanone B	C10H16O5	4922770	4227170	6366508	0	0	0	3.0633e+06	3.1319e+06	3174674	7.90852e+06	7996165	7.77312e+06	2.97324e+06	5223794	4663097
216.09979 Da 292.42 s	4.87	217.107	4-Oxohex-1,6-diyl diacetate	C10H16O5	3.90072e+06	4205871	4.08582e+06	0	0	0	0	0	3.12199e+06	5.77285e+06	6.13544e+06	5742207	3.1989e+06	0	4927193
282.08463 Da 293.15 s	4.89	283.091	Val-Gly-OH	C12H14N2O6	1454426	1.20335e+06	1.35022e+06	0	0	161875	884505	706496	904470	3.62133e+06	4001735	3.46149e+06	712702	851555	812155
208.04882 Da 292.92 s	4.88	209.056		C9H8N2O4	1.2416e+06	1334903	1.10332e+06	0	0	0	799817	1.01933e+06	745714	3.42878e+06	3.38308e+06	3.51872e+06	651846	992014	983272
400.08459 Da 292.67 s	4.88	401.092		C17H22O7P2	0	479516	0	0	0	0	0	0	0	645319	637613	634701	0	0	0
300.09594 Da 292.75 s	4.88	301.103	Spiroleptosphol V	C15H18O5	233900	385650	129643	0	0	0	0	0	0	557441	858093	609141	130888	0	110537
671.16593 Da 292.18 s	4.87	672.173		C22H17N21O6	367454	456777	525977	0	0	0	461987	402402	487046	390062	707961	779816	383411	499613	431033
374.12041 Da 291.97 s	4.87	375.128	Geniposidic acid	C16H22O10	376472	386317	343702	0	0	0	0	0	0	2.03379e+06	2.06048e+06	1.8546e+06	336512	553669	403921
373.13664 Da 292.23 s	4.87	374.144		C16H23NO9	3.67609e+06	2.99676e+06	3.42582e+06	0	0	0	2.58158e+06	2822297	2.74625e+06	1350325	1.13445e+06	1.4069e+06	1.99838e+06	3739119	3870299
328.12768 Da 292.25 s	4.87	329.135	Manginoid E	C17H22O5	402164	291048	458412	0	0	0	227232	296065	377227	738584	685274	668822	312883	469249	698469
372.09121 Da 291.97 s	4.87	373.098			404660	310067	410799	0	0	0	258607	366040	291044	456310	548944	506096	416143	498795	506435
366.08354 Da 292.20 s	4.87	367.091	Psoracorylifol A	C18H24O3	325351	480667	446073	0	0	0	251123	303110	277837	430526	481651	380644	313427	399271	389762
350.10820 Da 292.25 s	4.87	351.115		C20H18N2O2S	511670	414450	529168	0	0	0	461838	367978	291080	511717	506281	544470	501667	596954	626034
310.12181 Da 292.27 s	4.87	311.129	Castillene B	C19H18O4	0	0	794440	0	1.81191e+06	0	0	0	0	2.6163e+06	13491119	4297155	1.24817e+06	0	0
496.26274 Da 292.41 s	4.87	497.27			107524	398201	173143	0	0	0	0	149429	0	0	0	0	119217	128705	0
385.13881 Da 293.57 s	4.89	386.146	Protuboxepin B	C21H21N3O3	907914	1.27599e+06	0	0	0	0	0	0	954441	0	0	0	997282	1.32968e+06	1.3863e+06
194.10573 Da 293.17 s	4.89	195.113	2-methylacetate-3,5,6-trimethylpyrazine	C10H14N2O2	1.06585e+06	860026	980152	295696	199825	249573	740149	655654	666862	285608	475147	0	617331	867538	761267
626.19487 Da 293.32 s	4.89	627.202	Mirubactin_SIDERITE	C26H32N6O11	50937.5	0	502848	0	0	0	226037	228683	333163	222932	0	0	0	0	292566
378.10328 Da 293.37 s	4.89	379.111	Pseuboydone C	C19H20N2O3S	0	0	0	0	0	0	0	0	0	445114	486782	510129	0	0	0
385.13917 Da 293.83 s	4.9	386.146	Protuboxepin B	C21H21N3O3	5425943	5778594	5033433	0	0	0	4720756	4.79761e+06	4606766	1.60572e+06	1.5185e+06	1524158	4618048	7.19107e+06	6146383
270.07267 Da 295.31 s	4.92	271.08		C10H20Cl2N2S	824438	570140	573304	0	0	241071	687571	663480	703210	275045	291154	265314	462102	809345	714592
304.17896 Da 293.60 s	4.89	305.186	11-cis-Dehydroretinal	C20H26O	592824	296970	753664	0	0	0	0	419061	397083	0	0	0	251443	372781	383085
412.16777 Da 293.78 s	4.9	435.156		C21H25N4O3P	603252	774838	683118	0	0	0	342312	265847	265567	1.22738e+06	1.10495e+06	1.01129e+06	478934	467934	0
294.15590 Da 294.23 s	4.9	295.163			0	223250	0	0	0	0	461247	665046	621694	0	0	0	0	165309	0
401.23132 Da 293.72 s	4.9	402.239		C14H35N5O6S	440680	478071	325473	146435	0	0	344140	0	0	0	0	128858	275802	0	447577
402.12635 Da 294.30 s	4.91	403.134			354495	0	0	0	0	0	0	0	0	250315	577589	389754	320765	0	0
248.11663 Da 295.16 s	4.92	249.124	Salinazinone B	C13H16N2O3	0	297186	0	0	0	0	0	135730	0	0	0	232676	189046	628692	282756
379.14956 Da 295.29 s	4.92	380.157		C16H21N5O6	1024839	1225003	1.17408e+06	0	0	0	0	654780	0	1.08535e+06	1088127	1.06628e+06	636473	1.03597e+06	908351
336.09821 Da 295.98 s	4.93	337.105	Phomoxin C	C15H22O6	0	0	0	0	0	0	0	0	0	217134	1.48853e+06	0	0	404942	196065
417.12661 Da 296.26 s	4.94	418.134	2-(4-methoxyphenyl)-5-methyl-4-[(1-methyl-[1,2,4]triazolo[4,3-a]quinoxalin-4-yl)sulfanylmethyl]-1,3-oxazole	C22H19N5O2S	250557	282269	283325	0	0	0	110850	0	0	439509	464988	442170	130310	0	0
417.16147 Da 295.50 s	4.93	418.169		C22H27NO5S	0	0	0	0	0	0	0	0	0	812068	721314	953692	0	0	0
179.08099 Da 296.04 s	4.93	180.088	2-Dimethylamino-6-hydroxypurine	C7H9N5O	0	0	0	0	0	0	0	0	0	379179	471217	418627	0	0	0
244.09495 Da 295.94 s	4.93	245.102	(Z)-oct-2-ene-1,3,8-tricarboxylic acid	C11H16O6	717970	430446	572207	0	0	0	233787	192621	348734	625759	681906	873821	171129	301413	0
365.17030 Da 297.77 s	4.96	388.159	1 Ã?-Methylzeatin riboside	C16H23N5O5	818593	547523	789427	0	0	0	445206	791171	700684	347410	246671	307753	633285	906002	934182
365.17030 Da 297.77 s	4.96	366.177	Versicomide A	C19H25N3O3	1.58296e+06	1.63915e+06	1.64923e+06	0	0	0	1.28863e+06	1.26593e+06	1239025	664501	690925	730104	1.38064e+06	2.02123e+06	1.8855e+06
365.17030 Da 297.77 s	4.96	366.178	Versicomide A	C19H25N3O3	671416	743983	718326	0	0	0	615100	601449	520751	333732	289024	325672	641462	753570	841117
401.13419 Da 298.20 s	4.97	402.141		C14H25K2N7O2	247001	261956	294211	0	0	0	255393	223699	240188	265300	262017	282232	232483	381175	327089
343.18940 Da 298.37 s	4.97	344.197			204487	203027	231175	0	0	0	169519	162797	149661	144634	148095	132900	147618	262817	211032
151.04965 Da 298.40 s	4.97	152.057	guanine	C5H5N5O	318940	299364	326734	0	0	0	302247	274573	328757	344878	363697	366254	352786	425346	431541
131.09486 Da 298.56 s	4.98	132.102	leucine	C6H13NO2	348513	334709	295456	0	0	0	431293	489122	327531	150259	198236	160132	186675	325361	260995
372.17948 Da 297.41 s	4.96	373.187	Aurantiomide A	C19H24N4O4	224893	246324	264251	0	0	0	265488	164316	291573	0	106885	0	228365	459721	411018
353.10480 Da 297.13 s	4.95	354.112			0	203760	0	289128	246613	175689	142674	1.45676e+06	166236	0	253683	183335	0	256856	190806
355.21119 Da 298.71 s	4.98	356.218			521615	581292	539073	0	239143	0	800318	805228	648707	187930	296367	273809	372961	521564	454101
405.15288 Da 296.29 s	4.94	406.16		C13H24N7O6P	475050	359547	396354	0	0	0	236110	174288	336998	449688	410224	418113	275191	263575	311051
395.17938 Da 296.21 s	4.94	396.187	Poly-DL-(alanine)5	C15H27N5O6	0	0	0	0	0	0	0	0	0	290597	342974	273357	0	0	0
312.07739 Da 297.62 s	4.96	313.085		C12H23K3N2	572214	887462	2.23759e+06	0	0	0	725650	797948	673792	616929	697915	743613	545236	703699	0
393.16683 Da 298.32 s	4.97	394.174		C21H32BrNO	0	0	611047	0	0	0	185670	200744	785978	0	106488	153654	118070	0	0
377.19293 Da 298.36 s	4.97	378.2		C18H36BrNO2	554520	659142	727671	0	0	0	687045	0	722856	245457	315615	0	431575	569189	593409
381.16522 Da 298.83 s	4.98	404.154		C16H23N5O6	0	0	0	0	0	0	0	0	0	606899	584223	567955	0	269039	0
335.15977 Da 300.18 s	5	336.167	2 Ã? Ã?-Deoxy-trans-zeatin riboside	C15H21N5O4	754723	748532	719342	0	0	0	0	444575	337104	1.32005e+06	1.42353e+06	1.39706e+06	614204	871279	672840
368.13437 Da 299.71 s	5	369.141	Terreusinol	C18H22N2O5	786162	758005	827470	0	0	0	459222	430813	457680	1.00946e+06	1.04683e+06	1.00388e+06	487380	605503	601479
368.13437 Da 299.71 s	4.99	391.123		C15H20N4O7	348112	349289	343799	0	0	0	215162	185396	203859	454821	433714	439018	221590	261173	270129
135.05473 Da 299.90 s	5	136.062	adenine	C5H5N5	0	326633	0	0	0	0	0	0	0	397715	472283	419064	203196	0	0
269.08022 Da 300.01 s	5	270.087			124882	157182	168183	0	0	0	121552	0	151296	66323.5	63551.5	39794.5	108308	193648	166931
216.09993 Da 299.69 s	4.99	217.107	4-Oxohex-1,6-diyl diacetate	C10H16O5	1.34237e+06	1.35822e+06	1.30564e+06	0	0	0	859974	740019	771774	1.31684e+06	1137567	1.07208e+06	788617	1.28773e+06	1.30629e+06
438.28504 Da 298.96 s	4.98	439.292		C22H38N4O5	242727	250918	233646	0	0	0	254112	265332	273440	0	0	0	133947	214723	194834
152.03362 Da 299.74 s	5	153.041	xanthine	C5H4N4O2	256758	252703	253818	0	0	0	143705	129969	142513	365829	446507	383454	142526	209854	208164
377.17024 Da 300.54 s	5.01	378.178	Rubrumline N	C20H25N3O3	625140	759355	1.26044e+06	0	0	0	621733	1.62015e+06	584327	202434	170437	682763	603684	757993	817156
444.20870 Da 300.42 s	5.01	445.216	Chlorotonil B	C26H33ClO4	0	105711	118953	0	0	0	66754.5	52912.3	0	253259	254153	275345	61744.6	0	122680
135.05460 Da 300.27 s	5	136.062	adenine	C5H5N5	2.31908e+06	2234788	2.12711e+06	0	0	0	1.84174e+06	1970648	1.54658e+06	2.74069e+06	3240125	2.79631e+06	2.38555e+06	2.6293e+06	3.0693e+06
355.24703 Da 300.19 s	5	356.254	Preussin H	C21H35NO2	1.87542e+06	1.88244e+06	1.93362e+06	206718	218373	176115	1.71957e+06	1.63321e+06	1.66484e+06	359390	373738	380545	1.39621e+06	1.8768e+06	1.77484e+06
442.12161 Da 299.58 s	4.99	443.129	Penilumamide H	C19H18N6O7	142173	120453	0	0	0	0	224845	0	61777.3	258137	230565	230326	0	108133	112609
386.19583 Da 299.47 s	4.99	387.203	12-hydroxyjasmonic acid 12-O-beta-D-glucoside	C19H30O8	1.06031e+06	428711	800224	0	323199	0	374161	644658	0	348213	434079	0	645484	1.0535e+06	978603
391.20829 Da 299.61 s	4.99	392.216			0	140910	166462	0	0	0	530208	518813	516842	89693.6	0	0	115859	152630	0
477.25922 Da 299.66 s	4.99	478.267	Beauveriolide VI	C23H41N3O5	177767	210136	227734	0	0	0	220693	230038	199526	146168	124343	129435	145575	209988	208130
608.39015 Da 301.36 s	5.02	609.397		C31H48N10O3	359818	345244	337788	0	0	0	249278	242960	235881	426518	461421	400354	372078	460140	475696
652.35461 Da 301.40 s	5.02	653.362			121861	92433.8	104850	0	0	0	61491.7	61004.1	57206.2	99234.7	83277.7	88142.5	162823	153191	126847
277.16734 Da 300.86 s	5.01	278.175	Methyl pyridoxatin	C16H23NO3	662001	239124	215813	0	0	0	218694	191839	251947	375056	399484	589136	0	0	0
335.15928 Da 301.38 s	5.02	336.167	2 Ã? Ã?-Deoxy-trans-zeatin riboside	C15H21N5O4	2.64739e+06	2.7798e+06	2.64035e+06	0	0	0	1.76008e+06	2182600	1.70976e+06	5184656	5.63112e+06	5133954	2.16229e+06	2.79878e+06	2871511
327.12214 Da 301.62 s	5.03	328.129	Salinosporamide I	C16H22ClNO4	628299	483114	348771	0	0	0	435851	325764	360088	232479	312240	154403	289012	325296	351134
289.10619 Da 301.90 s	5.03	290.113			141462	0	137515	0	0	0	117804	140169	91760.8	124272	0	84680.3	0	144041	180695
285.14794 Da 303.63 s	5.05	286.155	Terrtryptop A	C16H19N3O2	48334.7	48995.8	49554.1	0	0	0	0	0	0	114434	132089	115988	47800.6	75175	67739.1
278.10879 Da 303.25 s	5.05	301.098			239815	251015	207662	353024	356918	345070	226108	200989	1.56721e+06	213555	237704	212420	175037	217465	227921
350.10908 Da 302.52 s	5.04	351.116		C10H23ClN2O9	521620	443377	439838	0	0	0	342911	339875	336454	1.54306e+06	1.5175e+06	1.50321e+06	348477	650106	529500
355.21097 Da 303.59 s	5.06	356.218			282503	306047	353047	0	105879	0	763160	0	336967	0	0	0	275669	189141	277399
366.08400 Da 302.60 s	5.04	367.091		C23H19KS	0	0	0	0	0	0	0	104763	0	198881	177337	165783	64902.9	0	0
412.07873 Da 302.42 s	5.04	413.086		C18H8N10O3	0	0	0	0	0	0	45070.7	0	0	178161	182328	212761	0	0	52883.4
678.23610 Da 302.60 s	5.04	679.243		C36H35N6O6P	0	0	0	0	0	0	0	0	0	163244	189707	183127	0	0	25245.7
388.13638 Da 303.13 s	5.05	389.144	Ochangoside	C18H20N4O6	0	0	0	0	0	0	0	0	0	144771	155494	156656	0	0	0
131.09484 Da 304.16 s	5.07	132.102	leucine	C6H13NO2	185421	160886	179683	0	0	0	183995	181855	194753	0	0	0	114035	150084	0
452.29980 Da 302.41 s	5.04	453.307		C23H40N4O5	327012	347950	411213	103877	0	0	334986	334413	451156	90161.8	60261.6	55862.7	221512	332201	334291
464.19142 Da 303.16 s	5.05	465.199			282862	199159	321707	0	182798	0	679471	155761	275892	244442	261162	450647	147975	189458	184773
445.16832 Da 303.93 s	5.07	446.176		C20H32NO6PS	177311	141181	154777	0	0	0	150554	130284	112795	254758	389524	226369	180471	209309	485476
355.24721 Da 305.36 s	5.09	356.254		C18H33N3O4	3813722	3855552	3726298	396324	352901	421021	3.29728e+06	3.28022e+06	3.23436e+06	565067	575544	528774	2.46228e+06	3466500	3.4776e+06
341.19515 Da 305.12 s	5.09	342.202	Preussin F	C19H29NO3	231955	351529	224103	48276.2	40988.6	0	289303	353844	277841	74350.7	77191.4	94245.8	188292	229833	238223
364.12520 Da 305.45 s	5.09	365.132			202526	178504	180715	0	0	0	183100	227893	0	333755	381728	312714	176940	269158	304858
257.04781 Da 306.52 s	5.11	258.055		C17H7NO2	195957	212703	311142	0	0	0	199505	271191	279886	378250	540262	617098	139590	158904	192623
298.07418 Da 306.75 s	5.11	299.081		C19H10N2O2	101838	108061	160077	0	0	0	100928	113333	143087	184679	284571	268356	76620.3	259883	0
364.16942 Da 307.54 s	5.13	387.16		C20H28O4S	202086	195118	172844	0	0	0	144583	2.69998e+06	1108195	219332	0	214613	140815	206596	173097
418.16973 Da 307.67 s	5.13	419.177	Ala Val Asp Asp	C16H26N4O9	142858	146941	134711	0	0	0	89406.4	125347	124912	133137	113575	0	126626	220359	142428
401.11661 Da 307.69 s	5.13	402.124		C26H15N3O2	232104	305174	338648	0	0	0	227676	265266	261219	204622	284035	362131	177336	283914	308120
342.19341 Da 307.08 s	5.12	343.201			0	451550	137073	0	0	280371	207204	318272	131187	211268	156792	1.00328e+06	296752	212802	242705
348.17219 Da 308.73 s	5.15	371.161		C19H25KN4	1.99667e+06	2.03136e+06	1.8966e+06	0	0	0	1.03571e+06	995421	967827	2.41663e+06	2240976	2.51785e+06	1.28906e+06	1495868	1.5227e+06
395.18064 Da 308.44 s	5.14	396.188			119812	164255	198415	0	0	0	174017	265118	0	1.3661e+06	1.48118e+06	1494682	83390.1	145270	183545
309.22846 Da 307.96 s	5.13	310.236	Lauroyl diethanolamide	C16H33NO3	319105	390814	273090	0	0	0	228842	192872	201043	0	113601	0	277120	0	272814
525.29570 Da 308.03 s	5.13	526.303	MIIK (Tryptic Peptides)	C23H45N5O5S	381660	190696	218422	0	0	0	123585	301248	284984	125373	158812	119749	332951	166305	144281
216.10029 Da 308.63 s	5.14	217.108	4-Oxohex-1,6-diyl diacetate	C10H16O5	0	0	0	0	0	0	0	0	0	205186	249276	258877	0	0	0
346.11967 Da 309.16 s	5.15	347.127	Daldinol	C22H18O4	0	0	0	0	0	0	0	235996	0	123671	111284	116444	635275	0	115034
179.08079 Da 308.45 s	5.14	180.088		C7H9N5O	0	0	0	0	0	0	0	0	0	897026	893304	920632	0	0	0
365.17036 Da 307.91 s	5.13	366.178		C17H27N5S2	192403	167647	242282	0	0	0	170589	162552	156534	0	76140	96166	153669	220262	178348
623.23986 Da 308.68 s	5.14	624.247		C32H38N3O8P	122902	146988	142972	0	0	0	360693	362802	410792	66228.2	181534	249296	93421.2	0	113920
218.10893 Da 308.84 s	5.15	219.116		C9H18N2O2S	150775	168832	161705	0	0	0	85999.5	0	86074.3	236399	251321	236096	81448.3	0	104163
419.12674 Da 307.86 s	5.13	420.134	Chloroxiamycin	C23H24ClNO3	125854	120145	168094	0	0	0	135989	179164	132309	112750	162916	220342	102569	145068	162947
269.23566 Da 308.14 s	5.14	270.243		C16H31NO2	226663	225538	216268	0	0	0	108668	92645.4	84016.6	0	0	0	0	0	124530
355.15361 Da 308.00 s	5.13	356.161			280849	311462	520321	0	0	0	678194	245204	397042	595012	264743	271794	440885	547736	586568
368.10151 Da 309.27 s	5.15	369.109			0	0	77603.7	0	0	0	0	54096.8	79874.2	115921	117731	127725	0	123742	120971
294.15562 Da 309.83 s	5.16	295.163			0	210798	138436	0	0	0	154667	164003	140747	0	0	0	0	174131	0
375.16429 Da 309.17 s	5.15	376.172			353384	514185	644464	0	149858	117548	264257	0	517997	169709	165558	230358	264984	684324	670667
349.19263 Da 309.16 s	5.15	350.2		C16H31NO5S	114642	112486	204928	0	0	0	125608	101489	118289	151163	169812	178945	114224	123923	157609
287.24633 Da 308.84 s	5.15	288.254	Prosopinine	C16H33NO3	1.40944e+06	1529380	1.15085e+06	0	0	0	599513	694973	662461	223861	210999	243310	693056	892938	819474
601.25714 Da 309.07 s	5.15	602.264		C30H45KNO7P	169188	181470	0	100794	0	0	469844	465275	431973	82419.9	0	0	0	135559	0
314.13411 Da 311.69 s	5.19	315.141		C19H22O2S	956695	643712	622012	0	0	0	524024	475585	498713	1.00808e+06	1.01884e+06	1.04174e+06	490601	706175	714324
518.27487 Da 310.90 s	5.18	519.282			222982	200671	192165	0	0	0	0	180191	196645	79720.3	0	52355.8	146843	217074	152734
344.17273 Da 311.58 s	5.19	345.18		C14H25ClN6O2	185676	266840	193209	0	0	0	130811	162824	148866	254948	314520	151731	132526	172315	191996
244.09485 Da 312.00 s	5.2	245.102	(Z)-oct-2-ene-1,3,8-tricarboxylic acid	C11H16O6	0	0	0	0	0	0	0	0	0	152487	154560	139639	0	0	0
369.26339 Da 310.94 s	5.18	370.271		C12H35N9O2S	101696	141437	263962	0	0	0	111328	84115.7	219367	0	79611.2	0	178754	239007	84877
258.11047 Da 310.58 s	5.18	259.118		C12H18O6	0	73264.7	0	0	0	0	100674	87267.7	106603	306650	291966	287394	121113	154049	182328
269.23586 Da 310.99 s	5.18	270.243		C16H31NO2	420384	376941	390160	0	0	0	268880	199906	179190	0	0	41224	437638	254870	215765
411.17661 Da 312.52 s	5.21	412.184	Benarthin	C17H25N5O7	336197	151412	174814	0	0	0	275753	0	0	0	0	0	213777	184732	144424
297.11138 Da 312.84 s	5.21	298.119	Chrysotriazole B	C16H15N3O3	315648	285490	254696	0	0	0	242921	241381	208216	156480	226651	240208	260291	326718	343116
151.04940 Da 313.29 s	5.22	152.057	guanine	C5H5N5O	1.48025e+06	1.55633e+06	1444647	0	0	0	1.22594e+06	996536	1110007	1.96616e+06	2.34539e+06	2.15246e+06	1.56858e+06	2.09416e+06	2.11754e+06
134.02326 Da 313.37 s	5.22	135.031			141935	137242	148496	0	0	0	82619.7	72234.2	90015.9	168309	191658	154910	116711	156659	194546
128.04734 Da 313.32 s	5.22	129.055			123396	134202	94751.4	0	0	0	119826	0	99357.1	187968	198824	192578	140553	183637	200228
96.02147 Da 313.46 s	5.22	97.0288	2-Cyclopentene-1,4-dione	C5H4O2	207159	234992	223250	0	0	0	132933	129381	143671	296560	332974	316330	188717	281572	277388
360.26455 Da 313.45 s	5.22	361.272	Ilanefuranone	C21H38O3	199942	182614	193682	0	0	0	158975	135809	188814	133868	155959	170340	136738	152080	174716
285.23128 Da 313.04 s	5.22	286.239		C16H31NO3	336002	0	351233	0	0	0	251035	257317	246780	0	0	0	210045	255076	278994
282.08553 Da 315.11 s	5.25	283.093	Val-Gly-OH	C12H14N2O6	0	0	0	0	0	0	0	0	0	284127	244385	273415	0	0	0
278.09035 Da 314.84 s	5.25	279.098	RD4123B	C13H14N2O5	0	0	0	0	0	0	0	0	0	184048	254102	163395	0	0	0
389.19550 Da 313.72 s	5.23	390.203			249438	564877	273024	0	0	0	217264	258223	421762	347686	0	0	286940	262049	322594
360.26442 Da 313.20 s	5.22	181.139		C19H32N6O	177892	176198	179819	0	0	0	180063	196164	161467	132575	0	163707	0	0	219259
381.16486 Da 314.14 s	5.23	382.172	Versicomide D	C19H25N3O4	3.83657e+06	4.20573e+06	4015217	0	343301	225641	3116393	3.07035e+06	3.19422e+06	5.81992e+06	5525423	6085375	4213457	5329460	5.63768e+06
381.16486 Da 314.14 s	5.23	404.154		C16H23N5O6	3110004	3.20915e+06	3.143e+06	0	0	0	2447446	2.3566e+06	2197410	3565708	3.86421e+06	4.05972e+06	3.96708e+06	4208932	4420370
381.16486 Da 314.14 s	5.23	420.128		C16H23N5O6	1.04829e+06	1.00278e+06	946006	0	0	0	789714	708680	771426	1.25708e+06	1.25927e+06	1.2919e+06	1.22612e+06	1.33625e+06	1.48941e+06
381.16486 Da 314.14 s	5.24	382.173	Versicomide D	C19H25N3O4	168968	190406	179318	0	0	0	136168	133653	123172	246840	243893	224610	387783	261635	285464
381.16486 Da 314.14 s	5.25	382.173		C17H19N9O2	322130	314445	182956	0	0	0	76389.3	0	135067	398288	422459	387721	494576	0	0
762.33109 Da 313.55 s	5.23	785.321		C31H47N12O9P	98197.8	63597.9	89750.3	0	0	0	0	0	54144.9	150026	171754	148836	147339	176977	161256
438.24872 Da 313.96 s	5.23	439.256			142643	188903	172563	0	0	0	175408	133853	148037	22027	0	0	132960	174576	168767
228.09010 Da 314.16 s	5.24	229.097	Aspernigrin A	C13H12N2O2	417103	401143	474362	168187	167000	143661	328005	341546	265846	250441	206906	220189	451722	588736	455360
230.11558 Da 314.04 s	5.23	231.123	(Z)-2-(5-hydroxyhex-yl)pent-2-enedioic acid	C11H18O5	13342381	13000088	12772329	0	0	0	10049372	10514945	10088693	16989722	15573808	16657718	13258656	17290052	17127792
151.04946 Da 313.69 s	5.23	152.057	guanine	C5H5N5O	4.17813e+06	3.97048e+06	4066697	0	0	0	3.0031e+06	3.16796e+06	3.15913e+06	6.48578e+06	5840554	6236695	4180572	5.42003e+06	5.64851e+06
454.27975 Da 314.54 s	5.24	455.287			274368	168239	336995	92103.1	0	0	306867	415737	294750	0	0	0	182677	303934	103356
365.16949 Da 315.71 s	5.26	366.178	1 Ã?-Methylzeatin riboside	C16H23N5O5	874313	1524623	1.55818e+06	0	0	0	925330	510810	921382	607416	1.11411e+06	610638	1.09238e+06	1.0685e+06	1.09901e+06
365.16949 Da 315.71 s	5.26	366.177	1 Ã?-Methylzeatin riboside	C16H23N5O5	16197215	17697696	16869898	0	0	0	13209617	12783527	13144098	10548626	11493680	11139285	16587348	18734946	19168810
365.16949 Da 315.71 s	5.26	404.134	B-factor	C14H22N5O7P	506767	431268	516514	0	0	0	431982	367918	321050	402715	412876	290204	343234	480791	466199
365.16949 Da 315.71 s	5.26	388.16	1 Ã?-Methylzeatin riboside	C16H23N5O5	601971	660023	309091	0	0	0	214835	466672	357357	480476	227608	169294	578733	290301	304896
365.16949 Da 315.71 s	5.26	366.178	Versicomide A	C19H25N3O3	90133752	91546368	91578368	0	0	0	68590160	65271488	67840016	57068892	59307988	58156628	82410816	98531184	103497584
365.16949 Da 315.71 s	5.27	388.158	1 Ã?-Methylzeatin riboside	C16H23N5O5	5.34394e+06	5567096	5.34343e+06	362581	323067	160767	5.05556e+06	4769731	4906677	3805587	4.13466e+06	3.86037e+06	4248819	5996998	6.28146e+06
370.13844 Da 316.04 s	5.27	393.128		C14H27O9P	137604	189237	0	0	0	0	145756	104195	0	183333	221801	196072	164153	181683	171517
370.13844 Da 316.04 s	5.27	353.135	Dioxoauroglaucin	C19H22O5	3.2663e+06	3.17549e+06	2.61971e+06	0	0	0	2016938	0	0	4493447	5.05921e+06	4.96844e+06	2.43412e+06	2978544	2.98172e+06
370.13844 Da 316.04 s	5.27	393.127	Maculalactone	C25H22O2	4.86895e+06	4.98753e+06	4759931	0	0	0	2.82834e+06	2.64079e+06	2.85489e+06	6057746	6.17669e+06	6.08191e+06	4.10258e+06	4672822	4843590
370.13844 Da 316.04 s	5.27	409.101	Nordinonediol chloride	C18H23ClO7	1363747	1.52297e+06	1.30554e+06	0	0	0	868467	817462	820452	1.61539e+06	1.89952e+06	1.70312e+06	1.23895e+06	1.24086e+06	1.25629e+06
370.13844 Da 316.04 s	5.26	393.128			295755	0	157672	0	0	0	0	0	106174	246869	252194	269392	204546	0	245629
370.13844 Da 316.04 s	5.27	371.145		C16H22N2O8	5.07792e+06	4936285	4851821	0	0	0	2933845	2.98589e+06	2.97002e+06	6.77051e+06	6.84145e+06	6.64195e+06	3.70287e+06	4.61527e+06	4.88561e+06
370.13844 Da 316.04 s	5.27	371.145	Abyssomicin 3	C19H24O6	658334	696310	667481	0	0	0	336609	300291	382662	678718	670740	612997	544931	584749	482225
486.24862 Da 315.84 s	5.26	487.256	Cereusitin A	C25H34N4O6	861398	864673	780582	0	0	0	1.33028e+06	1.27843e+06	1.18867e+06	670342	732209	681336	944834	1.04937e+06	1.223e+06
208.04865 Da 316.11 s	5.27	209.056		C9H8N2O4	693762	746896	745802	0	0	0	395847	420868	473736	1.14629e+06	1052905	994664	556267	654196	709772
371.09222 Da 315.12 s	5.25	372.099	Chetocochliodin D	C16H19N3O4S	0	0	0	190791	144913	151462	0	169951	0	1.9879e+06	0	0	0	0	0
310.11787 Da 315.89 s	5.26	311.125	3-formyl-L-tyrosinyl-L-threonine	C14H18N2O6	956232	905693	870511	146790	141085	138072	664649	473339	509386	801257	982927	927427	645284	945266	868043
268.06997 Da 316.36 s	5.27	269.077	Dinemasone A	C11H18O5	283713	318524	255695	0	0	0	132240	171108	140901	297512	328099	323317	242822	187862	310380
135.05453 Da 315.64 s	5.26	136.062	adenine	C5H5N5	8987005	9074823	8706756	0	0	0	6.50914e+06	6.31573e+06	6644354	5671797	5.80943e+06	5.92636e+06	8464283	9606823	9674441
307.21334 Da 315.61 s	5.26	308.221	Neovasipyridone E	C18H29NO3	184884	254057	171917	0	0	0	0	0	0	96607.9	155724	113090	74290.9	0	0
135.05485 Da 315.24 s	5.25	136.062			982792	870036	754014	0	0	0	689027	693692	640733	605584	627091	659712	959095	1.02336e+06	983820
449.12256 Da 315.35 s	5.26	450.13			178540	137578	127789	0	0	0	124120	116462	164139	133451	130489	136871	154105	165272	0
355.24762 Da 315.29 s	5.25	356.255	Preussin H	C21H35NO2	418212	390285	415472	0	100838	34651.5	378503	358274	351876	0	0	0	352822	428811	371708
296.10106 Da 315.02 s	5.25	297.108	Aleurodisconitrile	C13H16N2O6	130365	134212	89206.5	0	0	0	0	86117.6	0	327689	344179	374474	0	0	0
365.17014 Da 314.83 s	5.25	366.177	Phosalacine	C14H28N3O6P	300214	317227	337604	0	0	0	0	313527	0	296446	243433	280564	414881	349342	440997
258.11058 Da 315.06 s	5.25	259.118	Citrantifidiene	C12H18O6	293710	201846	0	0	0	0	0	0	0	480601	514493	517871	0	0	0
294.15590 Da 315.26 s	5.25	295.163			199563	522717	214342	0	0	0	141997	403100	0	0	0	0	0	0	0
440.10475 Da 315.63 s	5.26	441.112		C8H22KN10O7P	0	185701	163379	0	0	0	0	0	0	215355	272969	126167	179760	0	0
393.16447 Da 315.75 s	5.26	394.172		C11H24N9O5P	345525	394466	387733	0	0	0	289665	347345	0	319045	348138	274230	0	0	0
432.10697 Da 316.17 s	5.27	455.098			225989	210888	428799	0	0	0	134543	109886	122031	480490	379637	371631	219802	170425	232032
428.20420 Da 317.15 s	5.29	429.211			277070	199040	208279	0	0	0	423912	474079	278265	268266	285244	260230	612848	735278	309082
330.14782 Da 317.41 s	5.29	331.155			175154	155893	92861.7	190125	0	153650	110529	134532	120813	799583	124306	110561	0	234737	133195
373.20497 Da 317.07 s	5.28	374.212			163220	135370	167746	0	0	0	116823	151200	146362	0	0	0	65533.8	139805	103948
469.05581 Da 316.26 s	5.27	470.063		C33H11NOS	178902	255112	284510	0	0	0	156762	167399	216295	313798	470820	408098	135994	184792	268256
250.05894 Da 316.38 s	5.27	251.066			252112	269716	262824	0	0	0	126642	149188	129943	249735	234406	223182	175100	237408	272028
283.09648 Da 317.80 s	5.3	284.104	Salinosporamide C	C14H18ClNO3	207109	153923	251387	0	0	0	142587	154664	142036	0	87964.3	97884.9	219955	204618	188158
428.20322 Da 316.13 s	5.27	429.211			269052	358575	296835	0	0	0	0	0	0	0	0	0	0	0	0
133.06430 Da 315.81 s	5.26	134.072	5-Methyl-1H-benzotriazole	C7H7N3	321625	371398	314698	0	0	0	286682	304872	322247	331230	373899	426921	237621	352124	399193
292.10644 Da 316.31 s	5.27	293.114	Pukeleimide G	C14H16N2O5	296924	292702	302796	0	0	0	187861	147061	230060	300149	260548	267390	216383	264235	262781
438.12555 Da 316.61 s	5.28	439.133			315412	460596	302534	0	0	0	171698	111308	118107	515997	510366	320789	302480	440835	387693
201.17307 Da 316.10 s	5.27	202.18		C11H23NO2	0	376568	0	0	0	0	329918	327232	321982	328119	377822	259568	315502	352237	441675
333.14388 Da 317.76 s	5.3	334.151	Trypilepyrazinol	C18H21N3O2	141874	0	153875	0	0	0	60476.5	76028.4	72327	300048	232850	210090	102600	98566.8	121388
286.08039 Da 316.44 s	5.27	287.088	5'-O-acetyl uridine	C11H14N2O7	199263	272390	175718	0	0	0	0	145276	107256	136649	197454	198533	137080	0	240585
135.05470 Da 316.17 s	5.27	136.062	adenine	C5H5N5	0	254740	0	0	0	0	255392	222514	0	0	0	0	171465	363997	347570
378.07269 Da 319.50 s	5.33	379.08	(E)-3-(3-hydroxy-4-O-a-fucofuranosylphenyl)-2-methylacrylic acid	C16H20O8	172525	200947	194602	0	0	0	157756	487347	134009	263188	230559	271477	180409	196139	243711
300.12268 Da 319.61 s	5.33	301.13		C15H16N4O3	204656	235272	214780	0	0	0	239108	190036	182208	105833	128990	177625	220698	224900	325637
415.18644 Da 319.22 s	5.32	416.194			0	0	298217	0	0	0	564954	213151	176872	125566	0	0	281460	386050	682142
289.19024 Da 319.76 s	5.33	290.198		C15H23N5O	0	150479	0	0	0	0	214262	165626	205746	421006	615314	485291	176420	161669	0
403.14787 Da 321.00 s	5.35	404.155		C13H30ClN5O3S2	0	144294	174241	0	0	0	0	0	0	0	0	165493	300658	149951	213611
407.18022 Da 321.55 s	5.36	408.188			197717	183962	217563	0	0	0	239532	233145	151491	172760	376674	149574	222119	256328	263262
391.18583 Da 321.55 s	5.36	392.193		C18H25N5O5	2402918	2219386	2.26634e+06	0	0	0	1736437	1.77295e+06	1.64896e+06	1.99369e+06	2.06426e+06	2.12818e+06	2.05195e+06	2.41119e+06	2.33296e+06
399.15476 Da 321.81 s	5.36	400.162	Protuboxepin E	C22H23N3O3	696801	649242	592080	0	0	0	605381	532920	601410	272070	322579	364273	729516	783887	736006
428.24303 Da 321.29 s	5.35	429.25			168446	140628	126438	0	0	0	114654	137445	142136	0	0	47112.6	134091	109851	0
393.16406 Da 321.15 s	5.35	394.171			0	0	0	0	0	0	0	0	0	0	0	118374	480782	294480	1.45824e+06
746.36508 Da 322.35 s	5.37	747.372		C40H46N10O5	1.64075e+06	1461990	1.45553e+06	336207	338368	402361	1.66433e+06	1622535	1.63572e+06	150738	176125	190111	1.07186e+06	1350371	1115437
484.19632 Da 322.11 s	5.37	485.204		C25H24N8O3	680918	616560	635708	0	171743	0	370277	303298	294323	1.39023e+06	2.12868e+06	1.98317e+06	369668	365950	439198
301.26220 Da 322.68 s	5.38	302.269		C17H35NO3	1.90378e+06	1.97377e+06	2.03164e+06	0	0	0	507102	445266	508363	0	38285.4	0	524683	463860	564275
285.22964 Da 322.31 s	5.37	286.238		C16H31NO3	412613	538744	405154	0	0	0	160632	168036	112749	76575.4	84617.7	0	153252	176989	0
784.31131 Da 322.37 s	5.37	393.163			305906	298230	275504	0	0	0	258935	207491	257583	0	0	0	214498	0	0
244.12131 Da 322.98 s	5.38	245.129	Limazepine F	C14H16N2O2	10136084	0	0	0	0	0	3.11457e+06	7035418	3700438	8767102	0	6.96732e+06	2.7411e+06	0	0
351.15674 Da 322.66 s	5.38	352.164		C15H26KN3O4	6.51051e+06	5.73866e+06	7375825	923240	1.00469e+06	948581	0	4.327e+06	3.80429e+06	1.39399e+06	1.33816e+06	2.57172e+06	1.98341e+06	6.50003e+06	0
452.29999 Da 321.71 s	5.36	453.307	alpha-N-(3-hydroxyoctadecanoyl)-L-ornithine	C23H46N2O4	306354	332666	307221	0	0	0	314867	292457	277688	0	0	0	293243	248273	306719
784.31131 Da 322.20 s	5.37	393.163			261156	225502	210364	0	0	0	365756	252839	307043	0	0	0	208790	0	0
399.15485 Da 321.61 s	5.36	400.162			139697	141918	0	0	0	0	0	107888	161857	0	0	0	199719	214337	196162
373.13777 Da 322.98 s	5.38	374.145			513244	480600	449274	0	0	0	458498	0	448915	0	0	0	528742	696927	640660
263.10598 Da 323.34 s	5.39	264.113			193280	293742	247084	0	0	0	207210	182417	250637	135591	168988	185085	215040	293382	438218
245.06413 Da 323.85 s	5.4	246.071	6-Azauridine	C8H11N3O6	802939	766383	814165	0	0	0	579498	493241	480602	148175	189512	189307	646364	719441	671966
445.15775 Da 323.18 s	5.39	446.165			0	0	0	0	0	0	0	0	0	403804	327567	317355	0	0	0
318.13297 Da 323.14 s	5.39	319.14	Piperazinomycin	C18H20N2O2	598182	259775	662686	0	0	0	515686	486442	475990	162854	197306	159164	542949	549422	643149
333.10947 Da 323.32 s	5.39	334.117	methyl 1-((2-methyl carbamate)ethyl)-Œ≤-carboline-3-carboxylate	C17H17N3O3	224797	219353	0	0	0	0	186176	0	127382	100741	0	0	187739	180786	288351
412.16805 Da 325.29 s	5.42	435.16	Pregnenolone sulfate	C21H32O5S	2.39718e+06	2.28845e+06	2.35824e+06	160539	0	0	1.96912e+06	1.82018e+06	1.77934e+06	1783116	1.84146e+06	1.90414e+06	2.09359e+06	2.273e+06	2.59152e+06
412.16805 Da 325.29 s	5.42	451.132		C21H30Cl2N2O2	1.11423e+06	1111558	1.20355e+06	129042	0	0	936785	956273	937948	877971	935151	981224	1.09522e+06	1086558	1.21017e+06
412.16805 Da 325.29 s	5.42	451.132		C23H30K2N2	1.12689e+06	1.81624e+06	1.6726e+06	0	233817	0	1.38906e+06	1.43636e+06	1.56051e+06	1.00185e+06	1254092	1.3231e+06	1.36896e+06	1.72955e+06	1.87011e+06
434.15157 Da 325.35 s	5.43	417.148		C20H33K3N2O	689083	1.00083e+06	922610	0	0	40232.4	731187	758009	785444	518367	726811	693134	751176	1.0153e+06	1.16162e+06
396.19524 Da 325.17 s	5.42	419.183	Scandinone	C26H26O5	640713	599754	522560	0	0	0	467723	447079	413053	565538	488617	530162	868582	577294	500873
198.02439 Da 325.24 s	5.42	236.985			0	0	241711	0	0	0	198317	254937	248432	233075	443711	394445	0	0	0
198.02439 Da 325.24 s	5.42	221.013		C6H11KN2OS	965231	808218	811488	0	0	0	733003	794490	604030	1.088e+06	1.01643e+06	716329	568389	729176	725611
198.02439 Da 325.24 s	5.42	236.985		C7H12Cl2O2	199406	265164	285404	0	0	0	248184	373216	339850	343121	284617	438340	174175	228353	281308
198.02439 Da 325.24 s	5.42	181.024			402717	339327	388563	0	0	0	318506	275275	268791	395598	433880	332578	343171	322631	348786
198.02439 Da 325.24 s	5.42	181.024		C7H6N2O5	439360	385230	367143	0	0	0	283325	432601	303787	592526	571301	594355	211680	259299	429921
198.02439 Da 325.24 s	5.43	181.024		C7H6N2O5	510771	507720	445428	0	0	0	330499	393881	331543	590384	527181	356335	329834	556530	562813
378.18533 Da 325.42 s	5.43	401.175			359527	356238	363079	0	0	0	248771	297128	286883	384964	353790	286059	340470	416661	272979
378.18533 Da 325.42 s	5.42	401.175			555548	554864	376610	0	0	0	388392	341561	298254	378602	449146	454451	421620	494394	577354
310.05199 Da 325.02 s	5.42	333.041	1-(sulfooxy)-diorcinol	C14H14O6S	835047	867157	786069	0	0	0	697535	627012	584424	1.29998e+06	1.26905e+06	1.06662e+06	693512	836961	857907
310.05199 Da 325.02 s	5.42	349.015	1-(sulfooxy)-diorcinol	C14H14O6S	202464	257271	228294	0	0	0	174581	188512	186410	345270	330479	291368	178517	227931	217025
310.05199 Da 325.02 s	5.42	311.06	1-(sulfooxy)-diorcinol	C14H14O6S	187283	277016	256809	0	0	0	247927	247602	228300	486610	484240	420958	245889	352717	251049
310.05199 Da 325.02 s	5.41	311.06	1-(sulfooxy)-diorcinol	C14H14O6S	0	0	0	0	0	0	0	0	0	222058	247442	221589	0	0	0
408.21575 Da 325.63 s	5.43	447.181		C21H33N2O4P	1.15851e+06	945369	1.13157e+06	0	0	0	960222	868831	961409	974988	1.05091e+06	948165	878004	1.10251e+06	1.06356e+06
622.36335 Da 325.43 s	5.42	661.328		C26H46N12O6	807797	707142	674523	0	0	0	642076	642129	604519	400806	436708	401547	799772	828096	717246
457.16684 Da 325.63 s	5.43	496.13		C31H23NO3	362485	479299	528689	0	0	0	329942	482123	446108	283899	427626	422801	384131	287812	484453
619.10393 Da 325.04 s	5.42	642.093		C45H17NOS	310912	494351	551188	0	0	0	382493	420791	455561	512581	798451	894301	381211	386354	423507
529.05681 Da 325.04 s	5.42	552.046		C28H12N5O5P	443262	529926	599853	0	0	0	416906	587262	541725	601831	776918	864182	391826	498041	522700
468.08620 Da 325.01 s	5.42	491.075		C28H12N4O4	563397	508974	387522	0	0	0	459389	409855	433856	797878	837952	654704	373221	465550	444620
378.04052 Da 324.90 s	5.42	401.029		C21H6N4O4	413391	397454	377662	0	0	0	466854	396500	358256	759836	696463	611513	412779	444333	359729
316.06893 Da 324.93 s	5.42	339.058			314874	396989	302961	0	0	0	286334	285046	293076	598261	534772	499426	247397	363866	304985
486.05929 Da 325.03 s	5.42	509.048	Epicoccin N	C19H22N2O7S3	405428	467064	432015	0	0	0	448791	356786	342870	644229	709875	687823	301236	316057	332903
411.16452 Da 325.39 s	5.42	450.13	PP-V	C23H25NO6	486407	478903	469194	0	0	0	319551	353784	384401	356396	451404	424360	402543	498864	429104
384.05552 Da 324.81 s	5.41	367.051		C15H17N2O6PS	588567	821770	811398	0	0	0	684308	787159	701059	785566	1.3394e+06	1.23733e+06	520453	680859	948084
554.23114 Da 325.32 s	5.42	593.194		C35H30N4O3	315518	285796	246244	0	0	0	306062	238955	249049	336219	263006	190186	192904	281494	275749
501.06143 Da 325.06 s	5.42	524.051			284003	304343	418672	0	0	0	248936	255563	287467	304265	480902	520643	248661	319275	375419
777.13817 Da 324.85 s	5.41	800.127		C29H7N29O	217911	237910	296972	0	0	0	243962	287503	228967	323705	521186	487131	227580	196952	222850
536.07445 Da 324.70 s	5.41	559.063		C25H13N8O5P	247786	234208	285692	0	0	0	267262	270411	152036	387967	431186	407229	198558	250347	285931
644.09460 Da 324.84 s	5.41	667.084		C43H22ClKO2	158183	187210	237587	0	0	0	247068	182724	214896	351085	300780	284134	197494	221280	214422
610.14413 Da 324.89 s	5.41	649.109		C31H18N10O5	183640	192179	176425	0	0	0	202578	187333	189852	375498	237067	328003	153966	0	0
496.08562 Da 324.98 s	5.42	497.093		C32H17O4P	190993	192423	0	0	0	0	138290	171336	169940	292929	226176	247746	149525	206099	0
195.99035 Da 324.78 s	5.41	196.998	Chlorogentisylalcohol	C7H7ClO3	253271	0	0	0	0	0	250104	0	191412	389953	288263	343698	0	0	0
204.02746 Da 325.33 s	5.42	205.035		C7H8O7	0	211144	233145	0	0	0	0	300131	239189	305206	310029	289994	180397	272762	244946
350.00706 Da 325.14 s	5.42	351.014		C16H17Cl2KS	506988	561866	519262	0	0	0	507379	451622	502494	856184	876203	819011	559914	593250	555739
676.29256 Da 325.44 s	5.42	677.3	AAGHDGK (Tryptic Peptide)	C26H42N10O10	199108	277943	366515	0	0	0	195842	198420	224620	166760	0	192252	275906	251610	273072
694.30542 Da 325.14 s	5.42	695.313		C36H48N4O6P2	536472	525947	463306	0	0	0	399972	382296	346810	324960	283341	285286	517262	506741	545991
474.09147 Da 324.94 s	5.42	475.099		C34H10N4	172529	188824	225775	0	0	0	181555	175695	148877	262727	274992	253492	153008	192048	165942
425.21697 Da 325.37 s	5.42	426.224		C21H27N7O3	423005	381806	382204	0	0	0	296052	257193	244714	352723	326875	300587	325609	373602	449020
678.32780 Da 325.15 s	5.42	679.335		C30H50N10O2S3	185086	295777	178982	0	0	0	165237	121098	167282	118272	0	203761	219524	194915	370503
558.20195 Da 325.19 s	5.42	559.209	Okaramine H	C32H32N4O3	279181	243599	339851	0	0	0	253577	210413	217984	291879	359493	276878	310954	449683	268737
459.20101 Da 325.15 s	5.42	460.208	rel‚Ä?(8S,19S)‚Ä?19,20‚Ä?dihydro‚Ä?9,19,20‚Ä?trihydroxy‚Ä?8‚Ä?methoxy‚Ä?9‚Ä?epi‚Ä?fumitremorgin C	C23H29N3O7	270995	321360	240402	0	0	0	184544	145292	0	216347	197209	226987	244369	265662	260511
230.99837 Da 325.28 s	5.42	232.006			0	245148	284839	0	0	0	238619	229272	213498	240677	317775	242463	192188	279821	300027
230.99850 Da 325.37 s	5.42	232.006		C11H5NO3S	673014	907802	858386	0	0	0	842799	763086	781765	817758	1.39478e+06	1.40752e+06	575869	700610	921845
452.16187 Da 325.08 s	5.42	453.169		C23H25N4O4P	573079	0	349788	0	298583	0	426763	250933	1.22268e+06	470810	289646	202319	1.20863e+06	377660	438095
811.33797 Da 325.25 s	5.42	812.345	Aclacinomycin A1	C42H53NO15	353526	427070	443314	0	0	0	290609	335869	373949	167011	295251	358029	375634	346170	507944
394.00465 Da 325.31 s	5.42	395.012	5-nitro-N-[4-(1,3-thiazol-2-ylsulfamoyl)phenyl]furan-2-carboxamide	C14H10N4O6S2	0	0	237103	0	0	0	159182	151279	123306	279022	333168	237066	0	0	0
461.16396 Da 325.32 s	5.42	462.171	1-[6-[2-(2-chloro-4-methylanilino)-2-oxoethyl]sulfanylpyridazin-3-yl]-N-propylpiperidine-3-carboxamide	C22H28ClN5O2S	0	269853	314277	0	0	0	0	274452	0	260463	313236	150609	271677	340157	278264
396.14349 Da 325.87 s	5.43	397.151	(+)-penicilliumine	C20H20N4O5	331777	378346	509334	0	0	0	356912	211493	298506	0	158023	178833	368072	440255	490315
845.32331 Da 325.10 s	5.42	846.331		C37H40N19O4P	150065	267748	186852	0	0	0	183037	170401	165700	0	140291	182754	135999	162023	274254
626.33745 Da 325.15 s	5.42	627.345		C24H38N18O3	283933	290962	262202	0	0	0	255708	284211	247962	251822	208102	196647	324651	381677	261766
316.05392 Da 324.77 s	5.41	317.061		C13H17O5PS	0	149953	0	0	0	0	0	0	0	310545	329533	270155	0	195492	246090
342.06912 Da 324.87 s	5.41	343.076	Asp-Thr-OH	C13H14N2O9	215206	278429	249185	0	0	0	238350	218010	227219	304312	307014	298664	0	166945	221051
381.14655 Da 325.20 s	5.42	382.154	Penicimine A	C22H21N3O2	199685	0	826647	0	0	0	0	171179	357936	221506	0	105779	213996	245951	298192
454.12097 Da 325.25 s	5.42	455.128		C32H14N4	587973	607839	471740	0	0	0	417455	385555	415479	379804	387589	418806	442756	414845	581307
189.00912 Da 325.68 s	5.43	190.016	Thioguanine	C5H5N5S	518781	571358	513344	0	0	0	389640	453880	429349	571209	467053	408814	485786	572950	658516
417.99342 Da 325.27 s	5.42	419.001		C15H11ClO12	248924	254080	253909	0	0	0	290671	202010	229206	337134	299806	353535	236177	0	0
551.18479 Da 325.41 s	5.42	552.192	Herbicidin A	C23H29N5O11	1.11286e+06	1.5321e+06	1.5029e+06	0	0	0	1.25031e+06	1.46438e+06	1.20035e+06	1.05367e+06	1.53098e+06	1.68894e+06	1.07832e+06	1.39876e+06	1.62424e+06
189.00892 Da 325.32 s	5.42	190.016		C9H4ClN3	582822	615225	622314	0	0	0	498552	416474	496584	554334	545848	595111	426471	460223	668889
337.08978 Da 325.19 s	5.42	338.097		C16H20NO3PS	1.02857e+06	1.00138e+06	867952	0	0	0	892412	877503	989879	1.37585e+06	1.60568e+06	1.32589e+06	685339	1.04188e+06	1.06711e+06
426.09826 Da 325.06 s	5.42	427.106			339983	310806	397281	0	0	0	359148	311747	324064	670816	466491	481557	381445	445373	416294
461.13813 Da 325.44 s	5.42	462.145		C28H19N3O4	460160	533625	658636	0	121574	84086.8	473058	629659	518303	332018	479678	546886	499804	493081	307991
432.11452 Da 326.07 s	5.43	433.122		C13H25N2O12P	193027	0	138777	0	0	0	159431	174231	0	248053	229782	226649	0	157061	129291
223.11877 Da 326.70 s	5.44	246.108		C8H13N7O	2.37744e+06	2130879	2.23322e+06	329003	432808	275107	1.86021e+06	1.83176e+06	1794264	872606	878217	778615	2.11643e+06	2.20381e+06	2.02821e+06
397.11850 Da 326.57 s	5.44	398.126			272001	386921	263646	0	0	0	249306	337990	195969	194195	0	0	193376	342537	280270
419.10867 Da 326.74 s	5.45	420.116			252071	139323	221563	0	0	0	265965	189603	225690	0	91046.5	0	212293	205511	212160
403.13545 Da 326.71 s	5.45	404.143	(R)-3,4-diguanidinobutanoyl-(S)-tyrosine	C15H23N7O4	246551	761270	0	0	0	0	324447	316460	273406	90553.2	0	0	679007	404584	0
364.12469 Da 327.34 s	5.46	403.088		C13H16N8O5	160945	0	165333	0	0	0	109871	0	98203	357513	490951	262988	190688	214079	0
364.12469 Da 327.34 s	5.45	403.087		C13H16N8O5	0	0	0	0	0	0	0	0	0	371668	252359	307946	0	0	0
364.12469 Da 327.34 s	5.45	387.114	Putidolumazine	C14H18N4O9	190012	164392	210226	0	0	0	0	0	153546	711370	666111	606579	213543	241344	196729
364.12469 Da 327.34 s	5.46	365.132		C13H16N8O5	1577504	1544227	1.46004e+06	0	0	0	1.18374e+06	1.04145e+06	1.10986e+06	4232435	4.38586e+06	4.1343e+06	1.67165e+06	2.06815e+06	2131674
364.12469 Da 327.34 s	5.47	365.132	11457 A	C15H22N2O7	0	0	204165	0	0	0	0	0	0	631716	615658	594963	153740	0	0
364.12469 Da 327.34 s	5.45	365.133		C14H12N12O	0	79847.5	0	0	0	0	0	154884	142923	251313	249862	219334	145678	180029	178618
364.12469 Da 327.34 s	5.45	387.114		C13H16N8O5	428684	498011	413305	0	0	0	361643	253843	295620	1.2323e+06	1.1898e+06	1.26658e+06	667358	570782	514438
342.14352 Da 327.74 s	5.46	381.107		C16H18N6O3	493432	166140	209654	0	0	0	170125	181987	184582	644106	656333	651293	268358	299514	252869
342.14352 Da 327.74 s	5.46	343.15	11457 A	C15H22N2O7	345349	412576	354113	0	0	0	245976	223164	200569	1.51253e+06	1.47754e+06	1.39515e+06	548052	602598	647078
342.14352 Da 327.74 s	5.47	381.106	Marianin B	C19H26O3	0	0	0	0	0	0	0	0	0	174295	176627	172352	0	0	0
522.15947 Da 327.09 s	5.45	523.167			520368	407437	403612	0	0	0	323968	334364	309925	1.43482e+06	1.36973e+06	1.46376e+06	533580	535373	516212
706.26797 Da 327.80 s	5.46	729.257		C36H44N4O7P2	0	0	0	0	0	0	0	0	0	698322	727696	717827	150755	0	81241
446.23687 Da 327.49 s	5.46	447.244			204761	199851	176610	0	0	0	175696	175868	156247	0	0	0	184744	158847	163038
478.18559 Da 327.21 s	5.45	517.15		C23H31N2O7P	285577	159617	0	0	0	0	93225.1	0	115318	446952	442409	377387	86862	308161	228366
538.13301 Da 327.22 s	5.45	539.14	Oidioperazine A	C26H26N4O5S2	208539	216151	210942	0	0	0	258543	147105	107968	710634	692471	699631	264938	249912	228229
603.21712 Da 327.68 s	5.46	604.224			125466	0	296190	0	0	0	90677.2	0	0	89656.5	105725	124822	183217	157745	160866
684.28736 Da 327.97 s	5.47	685.295	Neoantimycin F	C35H44N2O12	0	0	0	0	0	0	0	0	0	179697	187365	171750	140474	0	0
230.11582 Da 327.59 s	5.46	231.123	(Z)-2-(5-hydroxyhex-yl)pent-2-enedioic acid	C11H18O5	607489	448482	429878	0	0	0	298337	382085	315973	1.31952e+06	1.57248e+06	1404612	526830	842757	856723
230.11549 Da 327.62 s	5.46	231.123		C11H18O5	0	0	0	0	0	0	0	0	0	431576	486741	392999	0	0	0
245.10052 Da 327.56 s	5.46	246.108	U-44590	C9H15N3O5	289917	222345	217072	0	0	0	191718	212655	149905	0	0	0	246609	142687	185817
722.23272 Da 327.97 s	5.47	362.124	Sarcodonin	C36H38N2O14	0	0	0	0	0	0	0	0	0	302145	336952	300451	0	0	0
352.22498 Da 327.69 s	5.46	353.232		C20H32O5	339459	272803	315343	0	0	0	265839	203798	193776	118598	113149	0	249103	364074	284764
687.14665 Da 327.97 s	5.47	688.154	Dephospho-CoA	C21H35N7O13P2S	0	0	0	0	0	0	0	0	25266.8	136513	168469	148328	0	0	0
96.02125 Da 327.58 s	5.46	97.0285	2-Cyclopentene-1,4-dione	C5H4O2	213486	228897	0	0	0	0	197870	0	0	712450	753560	721093	276404	375760	475962
422.08474 Da 327.17 s	5.45	423.092	Welwitindolinone B isothiocyanate	C21H21ClN2O2S	0	0	97891.1	0	0	0	0	0	46669.8	235042	214093	251817	144135	0	0
230.11547 Da 327.63 s	5.46	231.123	Epiaspereusin A	C11H18O5	2.0191e+06	1.66314e+06	1.74174e+06	0	0	0	1.30024e+06	1.19574e+06	1.14324e+06	5.33389e+06	5.15957e+06	4996963	2.04998e+06	2.59079e+06	2.7814e+06
722.23296 Da 327.62 s	5.46	362.124	Sarcodonin	C36H38N2O14	0	0	0	0	0	0	0	0	0	398342	370218	276160	0	0	0
198.08924 Da 327.62 s	5.46	199.097	2-(3-carboxy-2-hydroxypropyl)-3-methyl-2-cyclopentenone	C10H14O4	0	0	0	0	0	0	0	0	0	211931	195166	175292	0	0	0
499.23727 Da 327.46 s	5.46	500.245	4-desmethylepothilone D	C26H39NO5S	243936	274459	201244	0	0	0	195554	192888	231323	0	0	0	234084	211624	290463
466.18513 Da 327.31 s	5.46	467.192			291758	0	0	0	0	0	0	0	0	157208	716508	443769	0	0	0
369.26295 Da 328.08 s	5.47	370.27		C12H35N9O2S	435199	0	375046	0	0	0	449583	369306	390490	95469.3	31574.2	0	405630	488334	732427
387.17962 Da 328.17 s	5.47	388.187		C21H29N3S2	1.43308e+06	1.88331e+06	1.23918e+06	0	0	0	947449	974407	1.21636e+06	621775	1.1408e+06	485583	1.45528e+06	1.26237e+06	1.67766e+06
486.28497 Da 329.47 s	5.49	487.292	MGMG(16:3(7Z,10Z,13Z)/0:0)	C25H42O9	467844	453527	398070	0	0	0	375906	359476	319700	0	114206	0	347870	417345	387360
486.28497 Da 329.47 s	5.49	509.274	MGMG(16:3(7Z,10Z,13Z)/0:0)	C25H42O9	198831	199267	472799	0	102259	0	187809	195365	199419	0	0	0	185251	192112	217058
379.18573 Da 329.39 s	5.49	380.193			0	0	0	0	0	0	0	0	48637.2	143527	222430	107574	0	0	0
181.07424 Da 329.53 s	5.49	182.082	2-((2-hydroxyethyl)amino)benzoic acid	C9H11NO3	278295	298445	274359	0	0	0	251399	191738	219861	0	0	0	217445	279139	294761
607.28788 Da 329.30 s	5.49	608.295		C23H33N19S	112962	151667	119483	0	0	0	126823	133780	106513	0	0	76383.2	112577	0	123544
279.14740 Da 329.41 s	5.49	280.155			313553	243382	232904	0	0	0	194018	178957	181721	98604.2	0	0	219422	326848	381586
493.19619 Da 328.85 s	5.48	494.203		C25H27N5O6	0	182977	267371	0	0	0	163199	202068	201812	160715	248400	63420.6	326368	311019	172246
230.11562 Da 328.68 s	5.48	231.123		C11H18O5	0	0	0	0	0	0	0	0	0	331315	340828	304308	0	0	0
493.19716 Da 328.78 s	5.48	494.204		C23H32N3O7P	245910	207524	252247	0	0	0	216192	147841	167536	114903	0	100769	230256	271014	232436
301.13025 Da 329.38 s	5.49	302.138			155852	146764	131284	0	0	0	182843	125385	131689	0	0	0	102451	0	164778
307.21240 Da 329.61 s	5.49	308.22			186493	220413	194540	0	0	0	0	0	0	0	0	0	0	0	0
425.19299 Da 330.66 s	5.51	426.2			144516	194808	149066	0	0	0	165285	170824	124509	0	0	75477.2	201206	226636	183519
285.23059 Da 330.06 s	5.5	286.238		C16H31NO3	1.06442e+06	1.04205e+06	1.0356e+06	0	0	0	212165	202429	222267	0	0	0	249450	342204	294168
312.11102 Da 330.19 s	5.5	313.118			181091	144470	142144	0	0	0	147115	110445	109437	147339	104799	114326	204612	171415	183809
423.17536 Da 330.99 s	5.52	424.183	Actinoquinoline B	C21H27N3O5	0	0	0	0	0	0	0	0	0	390979	450530	563650	0	0	0
403.21153 Da 330.60 s	5.51	404.219			146509	160958	216119	0	0	0	172038	274246	213918	0	0	0	135241	164536	174423
377.14627 Da 331.28 s	5.52	378.154	Abyssomicin G	C19H23NO7	121569	0	0	78836.7	92077.9	0	157651	156577	135926	252384	654028	551694	172213	193595	0
329.25729 Da 331.03 s	5.52	330.265	Commendamide	C18H35NO4	162086	210626	239086	0	0	0	95201.8	93462.7	89448.2	0	0	0	77433.4	118045	90356.6
245.23572 Da 332.30 s	5.54	246.243		C14H31NO2	248222	234317	237930	0	0	0	93605.1	85659.9	100750	268586	274736	281202	146034	174995	0
272.12603 Da 331.01 s	5.52	273.133	Hexylaconitic acid C	C13H20O6	220046	280977	210125	0	0	0	152127	157070	174669	1.02405e+06	1.09741e+06	924250	216470	123261	169983
468.20120 Da 331.14 s	5.52	469.208	Brevijanazine A	C24H28N4O6	479154	460774	455289	0	0	283575	256141	0	0	1.00241e+06	1.09235e+06	926803	0	0	307866
384.16943 Da 331.80 s	5.53	385.177	Nitricquinomycin A	C21H24N2O5	303865	285042	211843	0	0	0	166456	120347	100767	466660	476336	491479	255262	218934	223481
362.18787 Da 332.87 s	5.54	385.177	Carneic acid B	C21H30O4	3.96691e+06	3.77899e+06	4152676	0	0	0	1.57057e+06	1472096	1.52981e+06	7.15569e+06	7174952	7.37858e+06	3.11042e+06	3.1151e+06	2807955
362.18787 Da 332.87 s	5.54	385.177	Nitricquinomycin A	C21H24N2O5	49225660	50849192	49715604	0	0	0	30445454	29438250	29361120	66947948	71345736	70675104	42758072	43930332	45050012
362.18787 Da 332.87 s	5.55	363.195	Bufogargarizin C	C24H26O3	437611	564536	605946	0	0	0	463522	411029	371835	738540	1.09811e+06	1.25723e+06	357152	372192	507892
362.18787 Da 332.87 s	5.56	401.151	Pyrizomicin B	C19H26N2O4S	10989530	10678166	10760584	480922	566896	571365	7.12879e+06	7.00663e+06	6.8084e+06	15474279	15382326	15087255	9609719	9628457	9993535
362.18787 Da 332.87 s	5.55	345.184	Salaceyin B	C19H30O3	2601092	2727254	2.67109e+06	0	0	0	1.42992e+06	1.43893e+06	1.18468e+06	5418724	6270491	6318469	1.65432e+06	2.0954e+06	2.22153e+06
362.18787 Da 332.87 s	5.54	363.195	Bufogargarizin C	C24H26O3	2501177	2.76702e+06	2.69867e+06	0	0	0	1.45724e+06	1.34645e+06	1.16492e+06	4.99042e+06	5850382	5844374	1.5452e+06	2097306	2.1008e+06
362.18787 Da 332.87 s	5.54	345.184	Salaceyin B	C19H30O3	5687699	6165525	5899572	0	0	0	2678324	2.61153e+06	2828270	10240690	10456168	9981990	4849870	4.94499e+06	4.92509e+06
408.18277 Da 332.58 s	5.54	447.148		C25H29O3P	588183	581591	586660	0	0	0	320390	250529	268264	1.15209e+06	1.17533e+06	1.13105e+06	491495	490178	471408
332.05008 Da 332.45 s	5.54	333.057		C16H19Cl3O	158037	192241	171103	0	0	0	92079.2	90722.4	76884.9	304471	338146	278447	123738	124235	152766
746.35774 Da 332.56 s	5.54	747.365		C34H51KN12O3S	1.64e+06	1.52348e+06	1.65547e+06	0	0	0	623283	642918	653759	2.80601e+06	2.81061e+06	3.01217e+06	1.24013e+06	1.25992e+06	1.18709e+06
415.09972 Da 332.56 s	5.54	416.107		C31H13NO	263561	364982	173017	0	0	0	84989.6	92619.2	86660.3	283088	426795	414634	140037	306155	132052
416.10637 Da 332.58 s	5.54	417.114			107687	169635	129879	0	0	0	0	77785.9	76109.2	194633	248579	251905	94880.3	118879	196518
148.06711 Da 332.74 s	5.55	149.074		C5H12N2OS	973691	1.03191e+06	938953	0	0	0	355745	356353	403151	1.76886e+06	1.91174e+06	1824370	664338	733883	816864
232.12455 Da 332.41 s	5.54	233.132		C10H20N2O2S	9131305	9951178	9728616	0	145806	0	3930068	3.81781e+06	3705716	18594738	18809548	18297714	6.97303e+06	7.66496e+06	7605726
232.12452 Da 332.90 s	5.55	233.132		C10H20N2O2S	0	0	0	0	0	0	153407	0	140421	250296	405229	373423	0	0	167053
155.09470 Da 332.52 s	5.54	156.102	Pyrrolam B	C8H13NO2	2.80487e+06	2.91266e+06	2.89525e+06	0	0	0	1.12839e+06	1.16849e+06	1.19683e+06	5.22224e+06	5594451	5.35699e+06	2.07298e+06	2.20498e+06	2.25718e+06
232.12447 Da 332.74 s	5.55	233.132			7415424	8.08523e+06	7.83439e+06	0	0	0	4353741	3.86206e+06	3.38195e+06	16367763	18542594	19015710	4.75636e+06	6.05096e+06	6.31444e+06
417.22686 Da 334.27 s	5.57	418.234	Aurachin RE	C25H33NO3	128208	178102	235153	0	0	0	269897	179602	185175	0	92014.3	0	168692	276875	281201
315.27770 Da 333.50 s	5.56	316.285	4-hydroxy-8cis-sphingenine	C18H37NO3	1.35746e+06	1.32673e+06	1.39753e+06	0	0	0	459540	520954	466722	0	204555	0	317393	349736	370391
355.24717 Da 333.80 s	5.56	356.254	Preussin H	C21H35NO2	933012	990105	951374	126085	107529	155492	620727	866662	812562	158776	179183	160490	817221	906707	919076
274.13168 Da 333.99 s	5.57	275.139			160814	234925	180577	0	0	0	150208	242021	100758	0	77844.3	0	133382	203850	337696
227.09537 Da 334.77 s	5.58	228.103			104840	408516	101478	0	0	0	93015	99580.8	324815	0	0	0	320796	226418	0
468.20167 Da 334.57 s	5.58	469.209	Brevijanazine A	C24H28N4O6	643659	674564	668948	275403	266069	0	320372	618206	1.079e+06	1.61456e+06	1629626	1.65287e+06	755196	843573	546097
377.14654 Da 334.16 s	5.57	378.154	Abyssomicin G	C19H23NO7	152928	232290	214129	0	0	0	0	0	0	336410	0	0	0	0	177323
484.19608 Da 334.49 s	5.57	485.203		C24H28N4O7	151528	156417	160557	0	0	0	0	92400.3	110517	162479	146510	146936	129768	132571	161755
472.26887 Da 333.91 s	5.57	473.276		C25H36N4O5	319522	386379	312513	0	102248	0	292048	295666	322701	99375.9	0	0	220570	301580	295236
296.11428 Da 334.33 s	5.57	297.122			178196	234307	199144	0	0	0	129130	152885	204608	65001.7	0	0	260155	215593	573839
228.14822 Da 334.48 s	5.57	229.155	Oximoaspergillimide	C11H20N2O3	80161.5	0	0	0	14112.5	0	153826	142522	89072.9	0	0	0	103124	0	103258
514.27901 Da 335.29 s	5.59	515.286	Endolide A	C27H38N4O6	100559	67046.2	0	0	0	0	179542	160895	166192	0	0	0	108723	98030.9	133042
439.20924 Da 334.56 s	5.58	440.217		C19H34KN3O6	179430	348966	152758	105777	0	0	238988	230086	202680	0	0	0	177238	201919	247340
407.18075 Da 336.12 s	5.6	408.188			442616	332852	298611	0	0	0	0	209496	0	364866	141583	367289	198631	480354	418974
273.10059 Da 335.49 s	5.59	274.108		C16H11N5	289201	224459	216964	0	0	0	141634	166270	157519	268751	221379	224441	150092	194826	229301
197.10534 Da 335.87 s	5.6	198.113			184377	166987	197026	0	0	0	176660	154271	177913	0	0	0	144809	185756	204801
299.24656 Da 334.64 s	5.58	300.254		C17H33NO3	495277	586452	492449	0	0	0	129284	148109	154877	0	0	0	149620	102609	113143
490.18391 Da 335.06 s	5.58	491.191	Psychrophilin H	C26H26N4O6	155016	215694	370978	143537	0	0	164893	96635.4	177197	299749	292963	507097	0	111831	155369
322.15028 Da 335.52 s	5.59	323.158			384192	379503	339923	0	0	0	143811	259735	279424	0	0	0	139344	370218	403281
396.17225 Da 335.99 s	5.59	419.162	6-Methoxy-8<2'-methoxy-4'(3''-methyl-2''-butenyl)phenoxy>2,2-dimethylchromene	C24H28O4	147161	149316	104847	0	0	0	57764.5	0	40640.5	352801	384644	297517	95740.2	105369	107789
396.17225 Da 335.99 s	5.6	379.169	Bilain D	C19H28N2O5S	141924	161374	147244	0	0	0	71383.4	94207.2	91324.7	160226	205453	216724	111864	125829	133224
396.17225 Da 335.99 s	5.6	435.135		C23H25KN4	1.28091e+06	1048374	1.06456e+06	0	0	0	719514	670041	671810	1.95894e+06	1.94482e+06	1.86419e+06	776093	825569	815793
396.17225 Da 335.99 s	5.6	397.18	Bilain D	C19H28N2O5S	225197	258283	263841	0	0	0	162496	195496	126070	489589	511868	633906	143258	230188	203699
396.17225 Da 335.99 s	5.6	379.169	Pyrizomicin B	C19H26N2O4S	176083	209362	205508	0	0	0	98939.7	129328	89790.2	388416	426460	433045	118410	167579	159172
396.17225 Da 335.99 s	5.6	419.161	Bilain D	C19H28N2O5S	3.76166e+06	3.62805e+06	3.61518e+06	0	0	0	2318124	2207136	2.13824e+06	5.71371e+06	5.89901e+06	5.65879e+06	2.35091e+06	2.81474e+06	2.74407e+06
266.10750 Da 336.11 s	5.6	267.116		C13H18N2O2S	573341	637592	575670	0	0	0	371818	334604	291162	1.40236e+06	1.39421e+06	1461421	293171	447106	623990
266.10750 Da 336.11 s	5.6	267.116		C13H18N2O2S	656092	694814	743880	0	176452	0	359207	324451	408085	887854	966451	1.01472e+06	410027	664744	548736
235.12172 Da 336.38 s	5.61	236.129	Stachyline A	C13H17NO3	0	109285	114275	0	0	0	0	91330.5	79750.6	0	0	0	86429.2	131347	134848
375.21604 Da 336.52 s	5.61	376.223	Lecanindole D	C23H31NO2	568030	590872	583516	61464.4	65923.2	0	540046	521818	486641	77200.2	102729	0	463309	604843	607276
384.15335 Da 337.45 s	5.62	423.117	2-demethylsperadine F	C20H20N2O7	824753	868875	830716	0	0	0	450516	436544	372458	3.01511e+06	2.99715e+06	3.13572e+06	503110	635618	614996
384.15335 Da 337.45 s	5.63	385.161	Thyrotropin Releasing Hormone	C16H22N6O4	2674208	0	0	0	0	0	1350414	1.32757e+06	1.2724e+06	13352649	13428141	0	1.49005e+06	2.0208e+06	1.95828e+06
384.15335 Da 337.45 s	5.63	385.162	Phomactin T	C20H26O6	0	0	0	0	0	0	0	0	0	643247	1.33579e+06	1.23102e+06	0	0	0
384.15335 Da 337.45 s	5.62	407.143		C17H24N2O8	3087003	3240604	3.09088e+06	0	0	0	1542841	1.56351e+06	1421162	10545665	11285175	11517700	1.90095e+06	2.24964e+06	2205489
384.15335 Da 337.45 s	5.62	385.161	Phomactin T	C20H26O6	0	0	61622	0	0	0	0	0	50322.9	214077	147965	224655	0	0	0
384.15335 Da 337.45 s	5.62	367.15	Decarboxydivaricatic acid	C20H24O5	3.20304e+06	2.82614e+06	2.54111e+06	0	0	0	1.28857e+06	1.31174e+06	1.25971e+06	11723506	11734751	11541400	1.52211e+06	1.85485e+06	1.95327e+06
429.19467 Da 338.32 s	5.64	430.203		C18H32N5O3PS	1.20029e+06	1.17738e+06	1.03726e+06	182654	252603	165388	990750	926922	1.02174e+06	354465	385402	379345	679576	837369	846735
208.04857 Da 337.41 s	5.62	209.056		C9H8N2O4	542400	507382	486051	0	0	0	203508	209350	211710	2120907	2.06988e+06	1.90255e+06	295135	344559	373864
310.11681 Da 337.56 s	5.63	311.124		C14H18N2O6	589986	546035	531051	0	0	0	277423	251883	265810	2.09688e+06	2.09416e+06	2.01052e+06	348111	397047	404596
243.22011 Da 337.13 s	5.62	226.217	Penicimumide	C14H27NO	1.09093e+06	450896	455361	0	0	0	162954	563988	125845	0	411666	0	471541	712078	857283
243.22011 Da 337.13 s	5.62	244.227	2-amino-tetradecanoic acid	C14H29NO2	187974	281182	223684	0	0	0	97804.5	113337	63159.5	671373	629210	726865	148833	239579	230998
243.22011 Da 337.13 s	5.62	226.217	Penicimumide	C14H27NO	102904	174407	137968	0	0	0	54111.4	74606.4	43317.5	397723	438512	376449	98008.9	141929	142773
243.22011 Da 337.13 s	5.62	226.217	Koreenceine C	C14H27NO	0	564798	452408	0	0	0	245635	0	276332	771959	448238	774293	470219	822413	678705
282.08556 Da 337.47 s	5.62	283.093		C12H14N2O6	333935	365422	329645	0	0	0	142430	141959	148381	1.36443e+06	1.38176e+06	1.35646e+06	177212	216509	207257
768.30763 Da 337.65 s	5.63	791.297		C35H54N4O9P2S	73260.6	86929.5	66310.8	0	0	0	0	0	0	822433	957870	1.00538e+06	0	43016.1	0
428.11763 Da 337.38 s	5.62	429.125		C26H21O4P	0	55179	87217.1	0	0	0	0	0	0	453707	407620	389234	0	0	49966.5
328.12726 Da 337.56 s	5.63	329.135	Manginoid C	C17H22O5	88777.3	81857.5	82537.7	0	0	0	88664.1	0	38506.7	371314	318033	321103	47983.7	82321.9	67660.9
300.09634 Da 338.10 s	5.64	301.104			136297	163766	134745	0	0	0	61910	52997.2	56014.1	539776	557091	525281	57671	101310	95344.6
468.10653 Da 337.43 s	5.62	469.114		C9H26N8O8P2S	174082	1200070	138881	0	0	0	180731	68604	0	682310	588128	453965	1.28502e+06	216564	131969
452.13040 Da 337.91 s	5.63	453.138			0	0	47473.7	0	0	0	0	0	0	204403	204803	199777	0	0	0
211.12100 Da 337.83 s	5.63	212.128	1-(3-methoxyphenoxy)-3-(methylamino)propan-2-ol	C11H17NO3	211387	244870	238711	0	0	0	207466	167074	177201	0	0	0	74173.2	95776.7	120628
298.09907 Da 338.52 s	5.64	299.106	PS-5	C13H18N2O4S	158396	152318	165435	0	0	0	161791	121905	124925	0	0	0	94396.1	136832	95101.3
401.17969 Da 337.73 s	5.63	402.187	Homoharzianic acid	C20H29NO6	0	0	0	0	0	0	0	0	0	225184	217734	194910	0	0	0
428.24196 Da 337.04 s	5.62	429.249	Sclerotiotide B	C21H34N4O4	101106	123223	95632.1	0	0	0	108541	0	145042	57502.5	0	0	115000	108612	169111
391.18565 Da 337.63 s	5.63	392.193	Estatin A	C18H25N5O5	455642	493048	526951	0	0	0	337035	378338	337921	714581	926562	838669	336340	419342	412096
199.19363 Da 336.29 s	5.6	200.201	dodecanamide	C12H25NO	1.10397e+06	1261054	1.0739e+06	0	0	0	517875	535298	418415	1.68044e+06	1534067	1.64088e+06	979211	1265016	1.20187e+06
228.14790 Da 338.50 s	5.64	229.155	Oximoaspergillimide	C11H20N2O3	172927	356895	170461	45988.7	0	0	136408	188028	231069	0	54061	0	203517	400696	195200
483.07086 Da 337.58 s	5.63	484.078		C34H13NOS	143484	157055	202141	0	0	0	92951.8	96523.7	94297.4	439604	688638	672602	106759	150803	171332
272.12622 Da 338.20 s	5.64	273.134	Hexylaconitic acid C	C13H20O6	225659	206164	220457	0	0	0	0	0	0	658980	679579	664432	0	124619	132884
383.20581 Da 339.49 s	5.66	384.213		C14H26ClN11	2.0843e+06	2089252	1.96256e+06	388396	319367	370213	1.61751e+06	1.61456e+06	1645448	495758	480721	423416	1433005	1.83673e+06	1.90832e+06
367.24774 Da 341.92 s	5.7	390.239		C19H38KNO3	1.03915e+06	987015	1.0335e+06	278197	289131	281631	811586	771259	773520	356687	423114	381061	710683	1.04054e+06	1.03525e+06
367.24774 Da 341.92 s	5.7	406.209		C19H33N3O4	170389	547976	196589	0	0	0	103415	103669	122275	123422	115930	118902	114099	146707	204801
418.13807 Da 341.80 s	5.7	419.145	Azotochelin_SIDERITE	C20H22N2O8	0	347511	293611	0	0	0	502207	0	213441	836420	1.14429e+06	1.02826e+06	258337	364228	668375
340.21565 Da 339.69 s	5.66	341.223	pregnan-21-al	C21H34O	140660	154058	139847	0	0	0	82363.2	155025	100014	68820.3	150890	107998	103933	151133	147181
426.19057 Da 340.79 s	5.68	427.198		C22H26N4O5	181597	172510	162404	60014.2	32621.7	42863.9	125315	127655	129247	69947.2	82643.1	75307.8	129787	200329	152800
266.12675 Da 339.44 s	5.66	267.134	Atransfusarin	C13H18N2O4	535068	553006	511903	88228.8	96260.6	69349.4	439421	697889	692942	135753	109839	150545	386648	528978	512227
415.18570 Da 341.73 s	5.7	416.193	Talathermophilin C	C23H27N3O3	224499	238194	206128	0	0	0	187842	193663	184231	78874.9	52074.6	65707.5	197106	241151	245207
421.15325 Da 339.60 s	5.66	211.584		C17H23N7O4S	219043	226139	189014	0	0	0	162450	166482	156367	0	0	0	134273	152253	181881
335.24625 Da 340.36 s	5.67	336.254	Neovasipyridone C	C20H33NO3	567154	527266	490945	0	0	0	385740	100366	108621	97917.1	64270.9	125298	118693	130789	149667
440.12569 Da 342.23 s	5.7	441.133	(+)-ganotheaecolumol G	C22H26O7	401923	425953	351398	0	0	0	0	285287	285848	734868	649411	600198	160110	414063	388762
337.20029 Da 339.42 s	5.66	338.208	SF2768 L	C17H27N3O4	227215	213918	198232	0	34944	41550.3	184219	167230	169242	0	0	0	153824	203367	193859
409.22169 Da 341.55 s	5.69	410.229		C21H35N3OS2	220052	246985	264090	0	0	0	226266	201013	235049	126269	120623	79593.2	215960	214364	196325
308.13495 Da 340.58 s	5.68	309.142			194236	176563	151283	0	0	0	163084	145581	121499	0	0	0	111561	191695	150434
305.17416 Da 342.43 s	5.71	306.181			120296	148467	206459	0	0	0	106918	99977.4	116709	79937.3	0	44633.3	107347	141832	123883
407.18090 Da 342.99 s	5.72	408.188		C21H35ClKNS	323606	344475	319791	0	0	0	214705	189685	267006	429083	432679	397643	240065	309685	323172
528.25861 Da 344.43 s	5.74	511.255	MR-387-B	C25H36N4O6	1183254	1.25783e+06	1.28729e+06	112721	68418.9	131449	1.06591e+06	1.01288e+06	976813	182954	211028	165510	843069	1.2126e+06	1.63077e+06
528.25861 Da 344.43 s	5.74	511.255		C27H36N4O7	478820	0	482608	0	0	0	459408	440820	455072	0	0	0	413041	0	0
528.25861 Da 344.43 s	5.74	567.221	Thielavin B	C31H34O10	155302	155141	136828	0	0	0	129098	128683	137287	0	22771.7	69436.2	110119	140729	221211
528.25861 Da 344.43 s	5.74	551.248		C28H32N8O3	437512	471701	442363	35052.5	0	0	377882	377272	366234	81451.1	88372.3	66394.8	378975	448757	437659
379.15377 Da 344.19 s	5.74	380.161	(¬±)-7,8-epoxy-brevianamide Q	C21H21N3O4	131264	111586	132819	0	0	0	105577	83715.4	111103	0	0	0	82409.5	121644	130099
315.27781 Da 343.42 s	5.72	316.285	Dehydrophytosphingosine	C18H37NO3	588414	483991	652623	0	0	0	190749	198331	217507	64040.6	0	38154.9	158317	143945	0
318.10093 Da 344.90 s	5.75	319.108	Pazufloxacin	C16H15FN2O4	310021	340858	306494	0	0	0	159596	161627	274600	168420	167978	170781	185187	269499	245556
272.12631 Da 347.31 s	5.79	273.134	Hexylaconitic acid C	C13H20O6	0	0	0	0	0	0	0	0	0	184472	139727	165165	0	0	0
287.24641 Da 347.66 s	5.79	288.254	Prosopinine	C16H33NO3	0	0	0	0	0	0	120021	126414	121986	427629	418794	436232	0	0	0
318.13305 Da 346.58 s	5.78	319.14	Piperazinomycin	C18H20N2O2	211666	235225	206345	0	0	0	167118	184138	177189	65586.6	58941.8	0	162174	211348	196596
392.21756 Da 346.78 s	5.78	393.225			559709	320293	409124	105744	0	106878	203596	212209	372953	123083	113077	151857	430586	507396	299334
375.21597 Da 347.59 s	5.79	376.223	Lecanindole D	C23H31NO2	411495	399569	423465	44168.6	35275.1	40047.7	352025	343639	341250	79747.6	73475	62529.6	326910	394500	411554
303.20629 Da 347.12 s	5.79	304.214			140486	155570	152031	0	0	0	246820	216740	225563	236787	284874	249099	69840.9	100735	127117
243.21995 Da 347.92 s	5.8	244.227	2-amino-tetradecanoic acid	C14H29NO2	412117	424154	443661	0	0	0	292617	342947	309392	267974	277894	257645	280996	323295	329655
435.26557 Da 348.42 s	5.81	436.273		C23H38N3O3P	178948	183764	202700	0	0	0	51882.9	101236	70562.6	64717.5	57028	44776.5	128958	189880	190695
394.15975 Da 350.08 s	5.83	417.149		C16H22N6O6	301507	299625	265524	0	0	0	184226	193907	205934	866781	873587	901780	324537	416598	421143
402.18085 Da 349.27 s	5.82	441.144		C19H31O7P	129238	139282	0	56994.2	0	54609.3	0	105301	97190.7	211879	151411	163645	120025	160284	160954
313.26216 Da 350.00 s	5.83	314.269	N-palmitoyl glycine	C18H35NO3	196831	164268	170383	0	0	0	0	0	80582.1	83767.5	96022.7	77258.9	34263.4	62918.7	57359.5
291.21987 Da 351.08 s	5.85	292.227	Isobungeanool	C18H29NO2	131707	153979	488205	0	80674.6	0	87970.9	53276.3	71107.2	168961	167764	182145	46331.8	0	148558
313.26232 Da 351.95 s	5.87	314.27	N-palmitoyl glycine	C18H35NO3	716246	802792	729080	0	0	0	223507	220185	265546	0	0	0	59246.5	0	0
335.24385 Da 351.60 s	5.86	336.251			195456	154279	171853	0	0	0	0	0	0	0	0	0	0	0	0
391.16497 Da 352.04 s	5.87	392.172			139620	115899	0	0	0	0	78545.4	0	94003.8	0	0	0	121651	143880	170772
213.20933 Da 352.36 s	5.87	214.217	Tridecanamide	C13H27NO	1.62542e+06	1.60797e+06	1.61123e+06	0	0	0	765670	780334	708741	1.69162e+06	1.68044e+06	1.71775e+06	1.54063e+06	1.99521e+06	2.05207e+06
396.14406 Da 352.80 s	5.88	397.151			103364	117421	79259.3	0	0	0	70512	87743.5	82194.2	0	0	0	101274	103246	99321.1
227.22513 Da 352.09 s	5.87	228.232	Xestoaminol A	C14H29NO	0	0	0	0	0	0	203755	191927	154400	0	0	0	0	0	0
347.18241 Da 352.32 s	5.87	348.19			175166	247657	199919	0	0	0	131881	292383	284197	130205	0	0	151890	219671	152567
318.15858 Da 352.43 s	5.87	319.166	Libertalide I	C16H27ClO4	158128	180535	201118	0	0	0	171148	175459	143870	55683.1	164510	0	157599	218713	217184
272.12642 Da 352.46 s	5.87	273.134	Hexylaconitic acid C	C13H20O6	0	0	0	0	0	0	0	0	0	138147	160517	158380	0	0	0
439.16109 Da 353.62 s	5.89	462.15		C20H21N7O5	140869	148359	176659	0	0	0	99386.9	107034	99781.9	222845	189799	215304	143965	222278	179053
405.25543 Da 353.39 s	5.89	406.263		C20H39NO5S	264790	291538	227960	0	0	0	62404.4	91156.9	75046.7	135829	162604	135156	259149	368105	359136
324.14862 Da 354.38 s	5.91	325.156			109224	454401	109566	0	0	0	102721	0	0	0	0	0	0	0	126733
286.14166 Da 354.59 s	5.91	287.149	Spicifernin	C14H22O6	64340.5	63871.7	67376.2	0	0	0	0	0	0	335866	361098	327712	0	0	0
493.19673 Da 355.10 s	5.92	494.204		C26H23N9O2	192052	188456	201622	0	0	0	132269	162393	121363	66971.8	67786.4	77239.5	180314	219308	249283
238.13185 Da 355.30 s	5.92	239.139			0	0	114670	0	0	0	0	192022	88773.6	209994	131508	142118	0	0	0
305.17409 Da 355.60 s	5.93	306.181	2-(2-nonenyl)-3-methyl-4-quinolonone	C19H25NO	118944	142206	97457.9	0	0	0	165495	103842	88620.4	0	0	54621.8	91882.8	127262	150454
398.16990 Da 357.26 s	5.95	399.177		C19H22N6O4	250802	194724	201652	0	0	0	0	0	0	716152	700155	741684	187943	0	149546
274.04125 Da 355.82 s	5.93	275.049	Indolokine A4	C13H10N2O3S	315726	330982	281061	72181.5	76810	97749.2	302477	315776	297794	63388.3	63792.4	57042.9	246555	297458	324315
199.02710 Da 357.08 s	5.95	200.034	N-Formyl-L-methionine	C6H11NO3S	121992	142027	137063	0	0	0	109106	107020	93707.1	0	0	0	88465.4	146853	148668
359.26724 Da 355.64 s	5.93	360.275	Curvularide C	C19H37NO5	838684	1.01372e+06	794400	0	0	0	652655	617120	600126	423660	416244	424940	501139	786568	601083
291.19490 Da 355.21 s	5.92	292.202			630615	643074	724417	0	0	0	604279	520500	577832	393846	0	0	0	0	0
341.25684 Da 355.43 s	5.92	342.264		C19H35NO4	465663	490428	577369	0	0	0	391532	385590	349359	229497	238890	250410	339336	499211	377725
295.15347 Da 356.30 s	5.94	296.161			295132	313666	257316	0	0	0	256597	0	213530	68696.6	0	67200.3	196798	256073	265864
322.26268 Da 359.07 s	5.98	323.27			198134	167674	181771	0	0	0	130423	142522	132126	204878	191320	176972	0	86793.2	104070
420.15056 Da 357.25 s	5.95	421.158	N-(3-phenylpropyl)-6-(thiophene-2-carbonylamino)-3,4-dihydro-2H-chromene-3-carboxamide	C24H24N2O3S	123488	114844	109941	0	0	0	39892.5	46511.6	0	732685	453409	470294	72045.9	94146.6	164465
327.27761 Da 358.15 s	5.97	328.285	C16:0-NAGME	C19H37NO3	142461	156545	149110	0	0	0	0	34097.2	64025.7	332382	355037	372124	43818.9	59787.4	74671.4
252.14672 Da 357.94 s	5.97	253.154	Cladosin O	C13H20N2O3	149809	144658	133562	0	0	0	119565	123150	106159	338685	361926	301420	99547.7	129750	88133
389.23193 Da 360.20 s	6.01	390.239		C21H31N3O4	332378	384853	368234	77966.2	61779.9	53728.2	306753	301346	278521	85981.7	84392.3	84695.9	182447	218443	160907
389.23193 Da 360.20 s	6	412.221			156099	176318	136890	0	0	0	101389	100113	125985	0	0	42067.8	110969	146368	146173
389.23193 Da 360.20 s	6	390.239		C21H31N3O4	1.27781e+06	1.2755e+06	1.28417e+06	280870	343020	323045	1.05605e+06	1.05534e+06	985446	366720	412712	388268	943829	1.26748e+06	1333353
315.14557 Da 359.60 s	5.99	316.153			155377	236075	210877	0	0	0	129767	143864	160666	98547.3	87557.5	117579	121821	200454	168562
211.23005 Da 360.22 s	6	212.237		C14H29N	2.13444e+06	2608690	2700593	0	0	0	839212	659288	807436	564629	680844	561620	802537	786314	788422
310.18961 Da 359.62 s	5.99	311.197			217170	206302	0	0	0	0	203260	194191	206088	172120	151366	0	183490	257230	0
249.10480 Da 359.91 s	6	250.112		C12H21Cl2N	1094723	1.08769e+06	1.12361e+06	62133.8	0	92929.5	910700	884760	878441	1.37756e+06	1.49889e+06	1.55912e+06	1.05836e+06	1.38623e+06	1.28003e+06
239.22503 Da 360.44 s	6.01	240.232		C15H29NO	1.07323e+06	1.00669e+06	977108	0	0	0	716176	651216	678007	400374	388074	357976	560137	738774	891967
310.18962 Da 359.51 s	5.99	311.197			350467	297761	291416	0	0	0	198543	239821	209522	182215	223137	398248	268023	369088	376330
477.20191 Da 359.90 s	6	478.209	Qinimycin C	C24H31NO9	476764	465246	438167	0	0	0	374504	369196	369830	241078	211018	230940	390586	540169	549494
477.20179 Da 359.72 s	6	478.209	Qinimycin C	C24H31NO9	266563	257133	278724	0	0	0	201062	214491	230108	132942	130212	0	229398	322236	310787
362.13860 Da 359.83 s	6	363.146	Auranomide B	C20H18N4O3	325476	295145	327873	0	0	0	214116	259864	248401	148591	140596	154842	266533	359975	360511
380.15227 Da 359.83 s	6	381.16		C25H20N2O2	0	142077	126117	0	0	0	136953	0	0	549510	501433	519439	197486	0	86351.7
257.23597 Da 360.91 s	6.02	280.225			140630	140198	142236	0	0	0	101329	118527	114550	58463.8	65369.1	64028.7	63950.5	77813.3	57449.2
257.23597 Da 360.91 s	6.01	258.243	D-erythro-Sphingosine C-15	C15H31NO2	28465240	28328842	27637132	44508	38913.7	48006.6	18633226	18606198	18046608	8480780	8635444	8606811	10750137	14171720	13186664
257.23597 Da 360.91 s	6.02	258.243	D-erythro-Sphingosine C-15	C15H31NO2	305669	426837	362564	0	0	0	240971	181939	215266	79021	74258.7	88521.6	143794	236827	242845
311.24634 Da 362.32 s	6.04	312.254	(S)-N-tetradecanoyl-HSL	C18H33NO3	1.06356e+06	1.1356e+06	1.10089e+06	0	0	0	556944	511004	529669	513194	562340	589013	860095	1.24048e+06	1.1371e+06
314.18566 Da 362.07 s	6.03	337.174			411461	511114	503759	0	0	0	544014	282010	300226	0	0	0	284310	420953	409507
301.26203 Da 362.21 s	6.04	302.269		C17H35NO3	483221	424076	450888	0	0	0	251088	284352	224243	98074.8	0	110953	85889	102994	0
384.16450 Da 361.13 s	6.02	385.172		C19H29ClN2O2S	0	478520	1.65861e+06	583758	589538	551778	362292	561648	364884	2.33588e+06	0	2.18368e+06	433295	541302	543780
351.23886 Da 362.24 s	6.04	352.246		C14H38ClNO6	394946	377655	337023	0	0	0	180000	181201	164152	177970	138005	176586	259252	341055	315611
287.24608 Da 361.39 s	6.02	288.253	Lauroyl diethanolamide	C16H33NO3	2.93884e+06	2913379	2977087	622628	628806	628715	776747	715082	767801	336574	380735	362596	1.4621e+06	1.85449e+06	1.74499e+06
353.17423 Da 363.27 s	6.05	354.182	Astepyrazinoxide	C20H23N3O3	1.52474e+06	364206	398448	174571	153739	125354	260595	190148	216945	124957	182915	173851	226809	393285	0
419.21700 Da 360.79 s	6.01	420.224		C20H29N5O5	916906	951316	954253	0	0	0	615380	703960	593155	1015973	1.04313e+06	1.06658e+06	724842	954297	1037681
212.14176 Da 361.69 s	6.03	213.149	Microsphaerodiolin	C12H20O3	162747	197987	232420	40724.5	58157.7	62574.4	189102	164639	173489	101839	94988.4	93304.3	36181.4	84159	59890.1
435.21257 Da 362.53 s	6.04	436.22		C21H33N5OS2	195662	208750	224980	0	0	0	117774	215776	134428	136123	141833	143344	166577	209807	246266
293.23582 Da 362.13 s	6.04	294.243	Epohelmin B	C18H31NO2	315255	232966	298555	0	0	0	120665	143424	131570	139735	144998	152557	148126	247561	190397
211.23065 Da 361.54 s	6.03	212.238		C14H29N	166394	153171	178333	0	0	0	0	0	0	0	0	0	0	0	0
405.20145 Da 362.04 s	6.03	406.209	Cyclomarazine B	C22H29N3O3	184950	228539	205420	0	0	0	137699	102863	108784	354503	421844	399650	151915	184105	198907
209.21467 Da 365.06 s	6.08	210.222	Tetradecanenitrile	C14H27N	605846	573913	602388	0	0	0	353585	347501	375197	416339	370707	360630	571434	628527	601977
451.20774 Da 364.72 s	6.08	452.215	Atroviridetide	C20H35N3O6	0	0	0	0	0	0	0	0	0	265561	265582	440592	0	0	0
272.12656 Da 364.72 s	6.08	273.134	Hexylaconitic acid C	C13H20O6	0	0	0	0	0	0	0	0	0	104834	118172	129802	0	0	0
313.10660 Da 364.70 s	6.08	314.114	Salinosporamide F	C15H20ClNO4	372085	434703	352417	80998.3	107566	87783.2	256062	302627	247394	122983	105405	132539	240931	305676	350376
380.14870 Da 365.02 s	6.08	381.156	Aigialomycin B	C19H24O8	458609	446162	607743	174918	175752	178926	340786	485524	353302	306793	305099	231845	359205	473450	844784
465.30960 Da 364.52 s	6.08	466.317	N-Glycocholate	C26H43NO6	208963	208826	185090	0	25137.8	29873.5	175821	161237	169796	62370	56384.3	53271.7	132162	180354	182297
620.28593 Da 365.92 s	6.1	621.293	Asterriquinol G	C36H42N2O6	290148	298022	249897	0	0	0	0	0	308877	0	0	0	0	421959	0
620.28593 Da 365.92 s	6.1	643.274	Rimosamide A	C30H44N4O9	123877	0	0	0	0	0	124764	131218	118451	0	85927.7	0	187024	175796	160962
620.28593 Da 365.92 s	6.1	643.275	Rimosamide A	C30H44N4O9	125478	158461	286168	0	0	0	0	101893	0	0	33692.8	115960	143664	147201	176391
620.28593 Da 365.92 s	6.1	621.293	Asterriquinol G	C36H42N2O6	787818	657352	624516	0	0	0	889287	905145	623543	383123	399101	401008	600411	838168	1246776
431.30415 Da 365.38 s	6.09	432.311		C27H37N5	209878	204955	256474	48978.1	51870.2	47297.9	209513	236877	198470	0	0	39598.7	204706	244558	255615
449.31447 Da 365.74 s	6.1	450.322	Glycochenodeoxycholate	C26H43NO5	107020	99616	130775	0	0	0	109458	103046	100566	0	0	0	99771.7	128399	136593
343.27325 Da 366.07 s	6.1	344.281			452902	493711	376943	46340.4	38994.9	29824.5	291908	212817	214018	191700	260843	234623	200668	268744	208656
227.22541 Da 366.21 s	6.1	228.233	Halaminol A	C14H29NO	40883436	39573732	39129884	34850.9	0	35951.1	19337990	19448270	19757542	27803818	28726126	28729614	35579376	44176332	44881160
327.27776 Da 367.59 s	6.13	328.285	C16:0-NAGME	C19H37NO3	345063	299397	322920	0	0	0	131462	135872	132934	194868	178409	196496	188759	196292	199927
238.07781 Da 366.18 s	6.1	239.085		C11H14N2O2S	214334	223492	211640	27781.7	0	34394.9	118055	125845	124892	78067.6	84141.4	80750.9	127040	196901	244886
292.25153 Da 367.14 s	6.12	293.259			239563	211270	189350	0	0	0	159993	145716	140310	235691	264422	270113	71628.1	72178.8	49525.7
357.22094 Da 366.11 s	6.1	358.228		C24H27N3	74201.8	67624.1	86795.8	36163.8	32350.6	24985.1	0	0	39320.2	221500	204976	171104	136618	133933	117048
227.22472 Da 366.03 s	6.1	228.232	Myristamide	C14H29NO	169548	564721	645256	0	0	0	0	0	0	0	0	0	548538	697589	567477
329.25691 Da 366.34 s	6.11	330.264	Undecanoylcarnitine	C18H35NO4	2.25146e+06	2051607	2098724	0	0	0	1.05624e+06	1.00314e+06	967100	986142	1.0848e+06	1032225	1.76857e+06	2.17304e+06	2.07233e+06
419.21764 Da 367.08 s	6.12	420.225		C21H25N9O	323664	331949	366787	0	0	0	1.5447e+06	166172	181034	565231	686872	650842	302533	0	0
516.21233 Da 366.83 s	6.11	517.22		C27H28N6O5	1.71781e+06	1.76531e+06	1.75761e+06	0	0	43440.3	1.23531e+06	1274550	1.33105e+06	1.44854e+06	1.49105e+06	1544039	1.88929e+06	2185839	2200228
271.12138 Da 368.36 s	6.14	272.129	(+)-Amphichoterpenoid A	C16H17NO3	413651	230792	391240	108452	0	0	397180	159431	137523	0	143896	193465	142089	266383	180351
324.14833 Da 367.62 s	6.13	325.156	Nonocarboline B	C19H20N2O3	106561	0	140721	0	0	0	146087	0	90077.6	0	0	0	115369	128596	153687
359.18777 Da 368.09 s	6.13	360.195			0	782832	0	166375	174543	173463	0	0	0	0	0	486909	0	320898	156084
233.01471 Da 369.92 s	6.17	234.022		C11H7NO3S	1.03609e+06	1.00991e+06	996429	161621	152110	151588	894691	845654	847757	275372	264828	264439	738170	1.04659e+06	1.06856e+06
489.24776 Da 370.16 s	6.17	490.255	Oxaleimide J	C28H37NO5	386046	297678	289569	0	98254.6	0	319904	363591	332702	228619	208271	193752	342414	433845	408713
448.23288 Da 370.44 s	6.17	449.24		C23H28N8O2	305465	286707	271427	0	0	0	189214	225351	228838	89472.8	97950.1	105186	254095	256791	264450
451.20741 Da 370.93 s	6.18	452.215	Atroviridetide	C20H35N3O6	0	0	0	0	0	0	0	0	0	296847	266289	259474	0	0	0
426.18083 Da 369.33 s	6.16	427.188	Nitricquinomycin C	C23H26N2O6	186701	81737.4	154738	0	0	0	0	0	0	285319	299302	286803	441059	0	0
227.26124 Da 369.48 s	6.16	228.269	Medelamine B	C15H33N	0	0	0	0	0	0	1.25878e+06	1.24321e+06	1.24066e+06	23544.1	0	0	0	0	0
373.28349 Da 372.54 s	6.21	374.291		C21H35N5O	378790	286647	300063	0	0	0	220099	180145	152902	78235.8	100705	0	74842.7	89652.9	0
241.24084 Da 372.18 s	6.2	242.248	Bacillamidin F	C15H31NO	0	0	0	0	0	0	0	0	139021	211923	219809	209041	0	0	0
254.23595 Da 373.14 s	6.22	255.243		C15H30N2O	253616	238956	241279	0	0	0	152155	154659	141969	89722.6	110348	82766.5	164237	154707	155890
419.27111 Da 372.42 s	6.21	420.278		C21H41NO5S	480625	449064	474707	0	0	0	320060	355138	241233	169589	175841	239986	229555	313771	310026
309.16920 Da 373.52 s	6.23	310.176	Streptcytosine E	C15H23N3O4	293204	351583	289293	0	0	80384.8	253622	206589	251584	109933	211368	185125	279605	327041	314521
241.24076 Da 372.21 s	6.2	242.248	Bacillamidin F	C15H31NO	564745	519113	704110	0	0	0	443345	310112	283590	399971	397662	409474	488721	667561	698317
280.25170 Da 374.29 s	6.24	281.259		C17H32N2O	222309	219671	228783	0	0	0	201136	195918	221405	53640.8	41468.7	44384.5	67071.3	79100.2	72659
306.26735 Da 373.88 s	6.23	307.275		C19H34N2O	273576	260920	265842	0	0	0	243628	235839	220661	218721	215107	217650	82400.3	74208.6	83200.3
309.26737 Da 374.38 s	6.24	310.275	Fluvirucinin C1	C19H35NO2	280771	328077	301626	0	0	0	224574	210514	206024	158877	205379	171237	183181	125606	122099
315.27777 Da 376.74 s	6.28	316.285		C18H37NO3	0	0	0	127268	119368	135738	508992	0	486198	6.47212e+06	6.12194e+06	6.1578e+06	258039	605032	0
326.18511 Da 375.36 s	6.26	327.192		C16H26N2O5	670965	671110	615949	178290	126178	126966	525369	546003	586857	246320	249410	241136	582340	626685	699223
412.18502 Da 376.92 s	6.28	413.193		C20H32N2O3S2	298416	314662	318315	0	0	0	191602	117667	103015	1.18023e+06	1.34797e+06	1.3598e+06	189807	246704	236336
389.26019 Da 375.78 s	6.26	390.267		C20H39NO4S	717078	803262	790822	0	0	0	296784	323234	317779	547980	637989	608568	527707	655922	622569
319.25116 Da 376.38 s	6.27	320.258	Vitroprocine A	C20H33NO2	2.16104e+06	2.29971e+06	2.19895e+06	0	0	0	1.0222e+06	1.02305e+06	1.01296e+06	978204	1.02185e+06	1052855	332792	352586	361935
236.22537 Da 374.99 s	6.25	237.233		C15H28N2	304343	313070	310519	0	0	0	216387	225358	200520	134757	133710	118924	163402	139280	153489
283.25139 Da 375.96 s	6.27	284.259	Streptoaminal-8n	C17H33NO2	204898	233544	227784	0	0	0	134765	118368	118366	200792	189329	173789	122827	136674	130812
394.28295 Da 375.87 s	6.26	395.29	(Z)-1-(3-hydroxyphenyl)nonadec-9-en-2-one	C25H40O2	142360	117056	147625	0	0	0	223480	297237	192424	129815	124604	192409	0	56297.5	47042.6
313.26207 Da 374.92 s	6.25	314.269	N-palmitoyl glycine	C18H35NO3	531450	510047	528034	0	0	0	205613	203879	229386	351038	373672	324285	322469	323785	407759
310.11716 Da 376.80 s	6.28	311.124	Sohiracillinone	C17H20O4	49007.3	46130.1	45009.4	0	0	0	0	0	0	202797	211101	204944	0	0	42662.3
115.06350 Da 375.20 s	6.25	116.071	Pleurocybellaziridin	C5H9NO2	443642	449118	427745	88667.7	71511	68821.3	369675	415235	339362	141043	143534	124297	358653	455742	452744
327.27757 Da 376.27 s	6.27	328.285			176009	278678	242499	0	0	0	140720	0	166658	154853	155938	96870.2	113616	127391	96893.3
343.27261 Da 376.42 s	6.27	344.28	N-palmitoyl serine	C19H37NO4	0	492653	273906	0	0	0	0	0	0	135813	175316	0	317428	339441	348045
339.27856 Da 377.78 s	6.3	340.286	N-(hexadecanoyl)-homoserine lactone	C20H37NO3	158122	127803	169200	0	0	0	116697	0	0	0	0	0	0	0	48029
400.27323 Da 377.32 s	6.29	401.281	(22E)-Cholesta-4,6,8(14),22-tetraen-3-on	C27H38O	154383	156834	147141	0	0	0	222133	172197	173326	228575	222111	221776	0	0	0
294.26727 Da 378.18 s	6.3	295.275		C18H34N2O	0	0	111650	0	0	0	173044	172620	164753	0	0	0	0	0	0
315.27743 Da 378.61 s	6.31	316.285	Dehydrophytosphingosine	C18H37NO3	1.46079e+06	1.50535e+06	1.45673e+06	0	0	0	660372	1214582	690331	0	0	0	327252	387234	377200
369.28839 Da 377.67 s	6.29	370.296	Besarhanamide B	C21H39NO4	858647	879194	835397	0	0	0	541838	557522	647046	153287	187111	170925	168338	168679	190399
271.25128 Da 377.94 s	6.3	272.259	2-amino-hexadecanoic acid	C16H33NO2	7.56125e+06	7.035e+06	7844801	0	0	36540.5	3.84989e+06	3.9248e+06	3.83067e+06	1.32253e+06	1.40339e+06	1.40217e+06	1.10883e+06	1.15923e+06	1.13446e+06
343.15500 Da 378.13 s	6.3	344.162			459079	269815	423334	0	0	0	458147	396566	346510	0	209230	215940	465442	484791	531860
388.26186 Da 379.47 s	6.32	389.269	ICM0301 G	C24H36O4	356479	347030	363451	46272.8	39848.4	0	260959	252849	266477	223322	278766	242227	308255	387840	391580
388.26186 Da 379.47 s	6.32	371.259			168216	157192	159001	0	0	0	143457	149111	0	125221	115257	157711	158506	364082	185151
388.26186 Da 379.47 s	6.32	371.259	Cyahookerin B	C24H36O4	157969	115380	142154	0	0	0	116941	119965	467459	108500	124573	99131.4	0	0	145799
388.26186 Da 379.47 s	6.32	389.269	2-hydroxy-6-((R,8Z,11Z)-14-hydroxyheptadeca-8,11-dien-1-yl)benzoic acid	C24H36O4	233805	259528	219281	0	0	0	160031	161123	167172	144571	145990	163545	182702	207670	217436
352.23890 Da 379.47 s	6.32	353.246	2-methyl-5-(8Z.11Z-pentadecadienyl) resorcinol	C22H34O2	540335	735107	556516	0	0	0	477948	412483	430220	328514	0	370347	537615	606095	0
370.31957 Da 379.64 s	6.33	371.327			0	0	0	0	0	0	0	0	0	234125	246155	248780	0	0	0
310.18921 Da 378.73 s	6.31	311.196			250779	341147	175001	0	0	0	138576	142871	169942	0	65291.1	56327.2	152179	174831	157434
423.29893 Da 379.49 s	6.32	424.306	Brasilicardin C aglycone	C24H41NO5	227890	250719	223764	0	0	0	163522	161354	168897	162778	170681	183403	202561	227327	232669
371.23667 Da 379.87 s	6.33	372.244		C25H29N3	202024	200307	193551	30896.7	31740.2	30842.5	78055.9	72646.1	75781.4	463323	482385	451295	262796	226891	231107
276.25668 Da 380.02 s	6.33	277.264		C18H32N2	198884	303254	192614	0	0	0	171672	173997	151172	202579	267557	218941	65377.2	93411.3	91584.7
397.22313 Da 380.14 s	6.34	398.23	Phomopsisin C	C22H33NO4	0	0	0	0	0	0	43707.4	0	38094.4	103084	117506	112764	161571	157511	180892
309.16926 Da 379.38 s	6.32	310.177	7-Hydroxylbenzastatin B	C18H25NO2	315993	317202	335425	0	0	0	249222	345333	247223	114587	0	0	286215	332709	396252
297.26711 Da 381.10 s	6.35	298.274	Streptoaminal‚Ä?9n	C18H35NO2	2.18736e+06	2.02454e+06	1.96122e+06	0	0	0	406690	420159	394146	1.25636e+06	1.31892e+06	1343762	384187	363958	379094
435.21263 Da 382.07 s	6.37	436.22		C21H25N9O2	198280	277990	193285	0	0	0	130285	126820	131763	362011	335873	330034	230731	250730	252937
386.29365 Da 381.00 s	6.35	387.301		C24H38N2O2	143016	122007	120474	0	0	0	261691	262054	278685	67282.8	66981.7	55185.4	0	38626.4	24655.4
252.14764 Da 380.87 s	6.35	253.155	Cladosin O	C13H20N2O3	189839	185405	168826	0	0	0	194050	150640	175736	418359	480321	474324	130756	104108	193417
353.17427 Da 381.63 s	6.36	354.182	Asperorydine K	C20H23N3O3	235708	222100	150495	0	0	0	164601	141142	144843	74272.2	89127	69579.8	198293	234674	200318
351.17989 Da 381.37 s	6.36	352.187	Tyr Val Ala	C17H25N3O5	496596	512712	0	136505	134834	136541	423242	0	415486	182408	186284	197863	429263	704765	555312
444.33530 Da 381.38 s	6.36	445.343	Agnosterone	C30H46O	93515	146645	135964	0	0	0	191386	182770	207371	38297.6	59542.6	70733.3	0	0	0
342.32504 Da 381.27 s	6.35	343.332		C20H42N2O2	351390	368828	339214	0	0	0	136086	158689	162367	208896	186453	197396	187926	206620	206924
458.31482 Da 381.13 s	6.35	459.322	(22E,24R)-3-acetoxy-19(10-->6)-abeo-ergosta-5,7,9,22-tetraen-3beta-OL	C30H44O2	206103	162498	209554	0	0	0	439791	394657	441106	91573.4	114470	84596.9	0	57869.4	121997
251.14997 Da 381.69 s	6.36	252.157		C10H17N7O	213250	233405	231849	64473.6	64173	64657.6	186504	197131	192822	93827.3	102327	116936	199724	212958	258062
287.28295 Da 381.21 s	6.35	288.29	C17 Sphinganine	C17H37NO2	188321	199631	208542	0	0	0	155780	150275	147563	90007.9	107534	93158.5	94259.6	0	83193.3
398.29360 Da 380.07 s	6.33	399.301	3-nonadecylphenol	C25H44O	477363	480913	469788	0	0	0	444086	403013	436828	246878	256110	274114	190645	179420	172259
241.24062 Da 381.00 s	6.35	242.248	Bacillamidin F	C15H31NO	712884	677957	761613	0	0	0	392397	336495	344542	346156	331596	324420	521449	611333	497266
351.27850 Da 381.77 s	6.36	352.286		C14H37N7OS	262224	591942	232111	0	0	0	189317	197297	0	27342.8	0	0	46737.1	0	64684.1
353.25669 Da 383.72 s	6.4	354.264	methyl tumonoate A	C20H35NO4	0	0	0	0	0	0	0	0	0	759744	718429	679265	0	0	0
409.29477 Da 383.54 s	6.39	410.302	Type III cyanolipid 20:2 ester	C25H41NO2	0	0	0	0	0	0	0	0	0	152442	141247	133322	0	0	0
387.29843 Da 383.82 s	6.4	388.306	Mycestericin F	C21H41NO5	7954110	8.10094e+06	8.14324e+06	0	0	0	4.83077e+06	4828357	4823402	1.60193e+06	1.45977e+06	1.6131e+06	1.78874e+06	1.88927e+06	1.88565e+06
321.26728 Da 383.98 s	6.4	322.275	Vitroprocine C	C20H35NO2	496433	474812	433551	0	0	0	305898	244547	235057	83787.5	98392.8	90431.6	87189	90538.6	70777
323.28236 Da 384.27 s	6.4	324.29		C20H37NO2	117024	186506	189211	0	0	0	0	0	0	484662	216374	227302	0	0	0
419.21768 Da 384.56 s	6.41	420.224		C20H29N5O5	803287	770002	777925	0	0	0	504703	447076	478911	1.68544e+06	1.64877e+06	1.60557e+06	784630	777711	765701
324.20546 Da 385.21 s	6.42	325.212		C17H28N2O4	250146	237554	239273	0	0	0	0	0	161846	334351	278054	280473	253495	236603	210623
447.29887 Da 384.36 s	6.41	448.306	19-methoxy-19,20-dihydrophomacin C	C26H41NO5	376879	367614	353273	0	0	0	294251	295818	310876	79871.8	72057.6	72666	322196	386359	375889
324.20555 Da 385.35 s	6.42	325.213		C17H28N2O4	460992	507938	496703	0	0	0	314579	482998	352376	385750	354896	345373	393913	520282	416228
368.28306 Da 384.91 s	6.42	369.29		C24H36N2O	332883	272979	314600	0	0	0	322395	408955	326622	430623	415039	403464	177831	167039	163248
320.28307 Da 383.71 s	6.4	321.29		C20H36N2O	541329	722859	737609	0	0	0	714689	677902	633726	442758	441316	405200	261381	191813	160687
339.27757 Da 383.89 s	6.4	340.285	N-oleoyl glycine	C20H37NO3	850802	925303	430244	0	0	0	304989	273924	275785	61431.1	80637.3	91518.5	113157	123386	132319
364.30918 Da 383.90 s	6.4	365.316			254311	652770	216567	0	0	0	0	162094	0	115212	132429	105227	71460.7	60385.9	0
417.30971 Da 383.98 s	6.4	418.317		C23H39N5O2	221379	331460	229229	0	0	0	281643	288642	213470	138371	155910	125152	62187.1	130071	104005
389.26062 Da 385.25 s	6.42	390.268		C21H35N5S	351152	412945	295563	0	0	0	149144	193980	153143	331366	327122	249840	247214	269192	229604
273.09520 Da 386.21 s	6.44	274.102		C14H20KNS	193715	154047	183435	60017.6	58014.5	47985.3	154549	105780	143482	52584.6	42473.3	45850.7	183853	169882	165758
338.29359 Da 386.20 s	6.44	339.301		C20H38N2O2	248129	348538	227109	0	0	0	246506	250034	295048	0	0	0	0	0	0
431.32553 Da 387.10 s	6.45	432.333			350598	279345	218988	0	0	0	229878	197276	149761	120434	83056.3	121950	137928	199308	136589
477.20151 Da 386.20 s	6.44	478.209		C25H27N5O5	1.11199e+06	1.02398e+06	1.02877e+06	0	0	0	903964	935460	765399	226382	235890	220266	1.26384e+06	1.29256e+06	1.28694e+06
294.26775 Da 386.64 s	6.44	295.275		C18H34N2O	346726	384304	272607	0	0	0	265483	309782	349373	52798.5	49041.4	72672.2	75565.7	66854.6	74718.2
285.26709 Da 388.31 s	6.47	286.274	Pentadecanoyl-EA	C17H35NO2	3366966	2.08324e+06	2174427	0	0	0	2.13886e+06	2.34018e+06	1.7607e+06	577723	630996	385482	437769	694322	438135
285.26709 Da 388.31 s	6.47	286.275	C17 Sphingosine	C17H35NO2	281490336	254821264	263819072	98592.4	52141.1	110669	178982400	182063712	180291696	43745804	43207220	43171852	43595964	40577536	40543172
285.26709 Da 388.31 s	6.47	268.264	Pentadecanoyl-EA	C17H35NO2	2.02224e+06	2228489	1.61351e+06	0	0	0	1131052	1.53663e+06	1.0162e+06	308867	342051	299173	464380	468808	489878
285.26709 Da 388.31 s	6.47	308.256		C17H35NO2	1209431	1.02824e+06	1.14586e+06	0	0	0	841333	738367	755438	223781	207921	224106	220556	174487	157208
285.26709 Da 388.31 s	6.47	286.274	Pentadecanoyl-EA	C17H35NO2	1.10812e+06	988518	1.1736e+06	0	0	0	781846	753738	698818	0	0	144033	150551	159724	158575
257.27223 Da 386.81 s	6.45	258.279		C16H35NO	471918	308651	408610	0	0	0	0	296985	256467	0	0	87986	126691	94870.1	80692
255.25680 Da 388.68 s	6.48	256.264		C16H33NO	1.47984e+06	1222792	1.36364e+06	0	0	0	1.01242e+06	853705	911791	391474	356419	337389	256200	0	194669
263.15246 Da 387.39 s	6.46	264.16	Preussin C	C15H21NO3	1.52128e+06	1.22351e+06	1.21651e+06	0	0	83417.5	1.01046e+06	982702	1.06433e+06	233409	245753	282412	584142	572264	491699
119.07367 Da 387.53 s	6.46	120.081	Indoline	C8H9N	370575	360889	438940	36667.7	0	0	341331	230803	281331	0	0	0	257841	231634	181130
192.12659 Da 387.81 s	6.46	193.134			0	0	9400	0	0	0	0	0	0	130767	207056	141632	0	0	0
297.26693 Da 387.84 s	6.46	298.274	Streptoaminal‚Ä?9n	C18H35NO2	4328590	3.87574e+06	4064601	0	0	0	674207	601676	644220	923487	959985	995632	295541	278922	278371
119.07371 Da 388.15 s	6.47	120.081	Indoline	C8H9N	0	305531	0	0	0	0	0	0	193057	0	0	66452	191628	162500	148883
365.17437 Da 387.80 s	6.46	366.182	Brevianamide Q	C21H23N3O3	160288	0	0	252090	199713	200796	0	215216	0	2.00174e+06	128505	76545.4	135861	0	0
353.23968 Da 389.10 s	6.49	354.247			0	335866	292883	0	0	0	0	136317	216860	0	0	181680	347734	390119	328844
387.19364 Da 388.20 s	6.47	388.201		C19H35K2NO2	496998	343831	287953	0	0	0	190636	260570	208806	105793	0	0	84560.1	91620.7	115647
369.22024 Da 388.14 s	6.47	370.228			395183	419643	546373	0	0	0	232658	243775	189160	268642	0	83256.7	0	0	0
329.29323 Da 389.40 s	6.49	330.301	Penaresidin B	C19H39NO3	6859747	6.10898e+06	6.05656e+06	0	30919.9	0	4.37074e+06	4396493	4.21865e+06	1502492	1438084	1.50482e+06	1.79327e+06	1.72228e+06	1698929
385.19658 Da 388.46 s	6.47	386.204			209544	260365	287953	0	0	0	329655	260570	173710	0	110789	226962	400614	0	0
210.13727 Da 389.12 s	6.49	211.145		C11H18N2O2	435590	0	0	0	0	0	652166	1.2701e+06	0	0	0	0	547169	773509	516350
372.26677 Da 390.13 s	6.5	373.274		C24H36O3	526060	586652	659232	0	0	0	554672	601529	588614	214664	113183	185397	319130	345128	387203
229.16798 Da 390.40 s	6.51	212.165		C12H23NO3	1.14391e+06	1.8749e+06	1.21607e+06	0	0	0	1074217	897125	912892	272182	251956	214292	209685	453466	0
311.28279 Da 390.67 s	6.51	312.29	(4E,8E,9Me-d19:2)sphingosine	C19H37NO2	2.63435e+06	2.90828e+06	2956881	0	0	0	1.077e+06	960638	1.048e+06	4730098	4.51523e+06	4666841	688018	663347	668218
390.27716 Da 390.06 s	6.5	391.284	Delta-8'-Merulinic acid A	C24H38O4	0	0	0	0	0	0	0	0	0	0	0	0	184538	150709	159674
406.27226 Da 391.15 s	6.52	407.279	Dihydromonacolin-MV	C24H38O5	895779	916717	795308	343809	293224	274832	398077	448716	470201	1.22612e+06	1.23999e+06	1.27866e+06	783177	676676	725380
406.27226 Da 391.15 s	6.52	389.269	Cyahookerin B	C24H36O4	286276	344478	392321	128230	121938	152074	272472	170401	148707	502438	491905	525969	327524	319863	348073
406.27226 Da 391.15 s	6.53	389.269	Cyahookerin B	C24H36O4	0	0	0	0	0	0	0	0	0	253544	218558	203461	0	132007	0
425.25277 Da 391.70 s	6.53	426.26	PC(11:0/0:0)	C19H40NO7P	803374	864036	846900	163362	189944	187027	586810	753225	655402	211984	232909	247574	795766	792725	776153
418.21448 Da 390.30 s	6.5	441.203		C19H34N2O6S	0	0	0	0	0	0	98650.5	0	0	487467	517257	480461	0	132435	0
382.29888 Da 391.19 s	6.52	383.306		C25H38N2O	703872	700890	719985	0	0	0	1.05969e+06	1.12587e+06	1.03339e+06	371152	327958	382512	131508	142272	124680
352.30903 Da 389.38 s	6.49	353.316		C21H40N2O2	50400	0	82459.6	0	0	0	646860	777039	658775	0	0	0	0	0	0
442.32095 Da 390.98 s	6.52	443.328	5-n-heneicosylresorcinol	C27H48O2	0	0	0	0	0	0	217312	288404	207278	0	0	0	0	0	0
458.31488 Da 391.65 s	6.53	459.322	(22E,24R)-3-acetoxy-19(10-->6)-abeo-ergosta-5,7,9,22-tetraen-3beta-OL	C30H44O2	453446	374030	360679	0	0	0	978240	1.00969e+06	949057	332274	320565	343754	57886.9	57940.2	65858.9
544.24637 Da 390.82 s	6.51	273.13		C33H36O7	0	0	0	0	0	0	0	0	0	185145	175786	233694	115832	133838	129784
334.29889 Da 391.53 s	6.53	335.306		C21H38N2O	940984	778370	826454	0	0	0	565844	628486	534326	413112	394330	439877	98534.8	80763.9	91781.7
401.31466 Da 390.28 s	6.5	402.322		C15H43N7O3S	2.08865e+06	2.06806e+06	1955823	0	0	0	1106905	1098506	992364	0	0	551775	482800	442434	0
397.26643 Da 391.89 s	6.53	398.274			219958	199289	271310	0	0	0	83193	113622	197912	202363	107946	107647	264519	260960	248449
392.21648 Da 389.32 s	6.49	393.224		C17H32N2O8	0	0	307206	0	0	0	0	0	0	0	0	0	511477	524653	495786
308.28325 Da 390.54 s	6.51	309.291			257239	256079	174591	0	0	0	281486	199538	284048	0	38517	45253.6	0	0	50971.5
367.25479 Da 389.57 s	6.49	368.262			0	0	363621	0	0	0	0	285309	508455	0	0	0	171903	214280	191368
177.11574 Da 389.76 s	6.5	178.123			216685	0	0	0	0	57183.8	225837	168979	0	111778	95587.5	105821	195681	171442	194189
379.27488 Da 390.07 s	6.5	380.282		C19H41NO4S	676128	549780	605871	0	0	0	411208	337483	344491	559132	578084	604145	0	162628	0
389.31432 Da 390.65 s	6.51	390.322		C14H43N7O3S	0	602774	500934	0	0	0	496181	246163	313581	266153	88719.7	148109	139395	0	278346
414.28852 Da 391.19 s	6.52	415.296	Ergosta-4,6,8,22-tetraen-3-one	C28H40O	0	285262	269648	0	0	0	237273	282323	272553	447804	273832	282825	0	0	0
378.32546 Da 393.30 s	6.56	379.333		C23H42N2O2	388652	492008	414130	0	0	0	519175	516236	555164	197139	182331	171335	122400	84710.7	93480.7
578.27226 Da 391.48 s	6.52	579.28		C16H49N6O10P3	317947	286240	166653	78252.2	81103.4	72484.9	183566	203015	166981	173548	0	0	180778	206714	220344
471.23710 Da 392.56 s	6.54	472.244	Pyranamide C	C25H33N3O6	326371	323627	359453	0	0	0	241185	292092	221400	148043	180228	139969	351754	348159	370731
480.29397 Da 391.87 s	6.53	481.301		C21H32N14	115060	0	141184	0	0	0	181752	160467	152273	68723.5	58649	63610.9	0	0	0
366.27128 Da 392.18 s	6.54	367.279			206885	278062	272748	0	0	0	136398	361764	0	159908	228906	114853	148175	88845.4	46425.8
299.28250 Da 393.26 s	6.55	300.29	Palmitoyl-EA	C18H37NO2	2.10696e+06	1.87167e+06	2.04213e+06	0	0	0	1.36956e+06	1.42585e+06	1.30052e+06	411401	407293	375027	681484	690028	680232
182.09409 Da 392.68 s	6.54	183.101	Rhizonyl alcohol	C10H14O3	554410	520790	489337	0	0	0	312730	217948	316904	1.20805e+06	1.10717e+06	1.1534e+06	432596	467371	467077
556.29051 Da 392.35 s	6.54	557.298	N-methyltyrosyl-N-methyltyrosyl-leucyl-alanine	C29H40N4O7	562719	642312	630492	151566	153103	141873	451293	467046	526485	79993.1	56835	69103.4	505426	520479	417421
364.27401 Da 392.41 s	6.54	365.281	Heneicosylic acid	C21H42O2	117606	139064	166751	0	0	0	211464	89391.6	128702	64630.5	59628.3	61590	107096	102325	189516
456.33448 Da 392.75 s	6.55	457.342		C28H44N2O3	80335.5	0	0	0	0	0	238062	222484	321624	0	0	0	0	0	0
339.27769 Da 392.77 s	6.55	340.285	N-(hexadecanoyl)-homoserine lactone	C20H37NO3	1.93854e+06	1.90301e+06	1857392	0	0	0	1.05196e+06	946100	947256	310945	302019	302814	501766	461475	421372
357.28781 Da 393.35 s	6.56	358.295	N-palmitoyl threonine	C20H39NO4	5.60782e+06	5547960	5.54297e+06	0	0	0	2814572	2.83708e+06	2.78886e+06	936887	932694	941011	1.22056e+06	1.26743e+06	1.20927e+06
302.14231 Da 395.14 s	6.59	303.15	3,3-Bis-(3-indolyl)butan-2-one	C20H18N2O	0	663724	0	0	172889	130344	0	507535	0	88511.3	174832	120768	152212	262564	173266
255.25612 Da 393.57 s	6.56	256.263	Obscuraminol F	C16H33NO	2.89989e+06	3.62343e+06	2.79882e+06	0	0	0	1.85089e+06	1.84417e+06	1.90528e+06	1.41123e+06	1.38896e+06	1.50129e+06	2.26463e+06	2148441	2.2363e+06
356.28303 Da 394.43 s	6.57	357.29		C23H36N2O	532109	503626	517554	0	0	0	692930	649096	652357	374337	365966	387885	124541	103641	103546
412.30876 Da 393.44 s	6.56	413.316		C26H40N2O2	574978	510998	627448	0	0	0	606482	617151	569687	273243	214196	249852	157739	152946	164721
414.32432 Da 395.20 s	6.59	415.332		C26H42N2O2	319067	300040	298759	0	0	0	491169	444695	484622	237373	211794	229913	81594.5	39812.7	22896.9
309.26693 Da 394.13 s	6.57	310.274	Fluvirucinin C1	C19H35NO2	802968	714922	858491	0	0	0	337362	402559	308246	90305.7	96100.4	99566.1	241649	232794	223667
255.25646 Da 393.67 s	6.56	256.264	Palmitamide	C16H33NO	0	0	0	0	0	0	0	0	0	0	0	0	173816	492587	274374
367.30873 Da 394.01 s	6.57	368.316			492169	469197	492810	0	0	0	417262	394065	398178	115981	134626	117245	84406	90723.4	83460.5
327.27770 Da 394.72 s	6.58	328.285	C16:0-NAGME	C19H37NO3	727626	687098	691746	0	0	0	284720	277038	332982	93071.3	78594.5	0	172657	179794	176089
385.31892 Da 394.45 s	6.57	386.326			609171	477977	510085	0	0	0	764214	618408	566133	0	0	0	0	0	0
294.22056 Da 395.13 s	6.59	295.228	Sch 419560	C18H30O3	875906	985470	1.47608e+06	0	0	0	835196	729970	914776	1.17345e+06	1.1848e+06	359617	0	0	1.28803e+06
411.28106 Da 395.73 s	6.6	412.288		C23H41NO3S	687324	954255	805617	0	0	0	420777	278530	495976	0	190642	0	408475	416250	380495
524.35769 Da 397.18 s	6.62	525.365		C28H44N8O2	245348	256908	218915	75532.5	68160.9	73509.3	181700	204308	203283	76414.6	80822.2	98077.1	256852	280523	267272
516.21269 Da 396.33 s	6.61	517.22	Virescenoside U	C26H38O8	192467	180669	158719	0	0	0	124138	0	133472	129366	123112	124265	223628	195407	225446
426.32442 Da 396.40 s	6.61	427.332		C27H42N2O2	409202	400769	400682	0	0	0	613638	590960	588262	139115	125715	140389	48402.2	48334.8	50482
417.24497 Da 397.76 s	6.63	418.252		C31H31N	96590.2	110809	95060.5	0	0	0	27536.6	33494.7	0	0	0	0	164393	162970	201139
350.29335 Da 396.23 s	6.6	351.301	3-cyclopentyl-1-[9-[(dimethylamino)methyl]-9-hydroxy-3-azaspiro[5.5]undecan-3-yl]propan-1-one	C21H38N2O2	0	284008	259979	0	0	0	637535	579343	646414	429308	479281	440597	0	0	0
341.29346 Da 397.20 s	6.62	342.301	N-palmitoyl GABA	C20H39NO3	412918	502869	475325	0	0	0	358189	355502	322077	0	0	0	0	0	0
516.35628 Da 397.55 s	6.63	517.364	(-)-Petrosynoic acid B	C33H50O3	158996	172275	141838	0	0	0	353442	357666	347683	0	0	0	0	0	0
353.29359 Da 397.47 s	6.62	354.301	N-[(Z)-hexadec-9-enoyl]-2-aminobutyric acid methyl ester (C16:1-NABME)	C21H39NO3	1.04505e+06	1.06519e+06	958839	0	0	0	486345	585552	392205	330914	344267	352612	347591	362066	384700
309.16882 Da 399.03 s	6.65	310.176	Streptcytosine E	C15H23N3O4	1.00078e+06	1.04874e+06	1073368	262336	271420	257387	812532	850529	803440	427440	437639	485775	1095220	1.1122e+06	1.07396e+06
389.25088 Da 398.59 s	6.64	390.258		C22H35N3OS	141560	148174	149643	0	0	0	103117	99845.5	91743.4	178215	165020	164721	181927	184920	187773
354.32439 Da 398.43 s	6.64	355.332		C21H42N2O2	64242	43272.9	53087.4	0	0	0	387906	378773	380299	0	0	0	0	0	0
469.28461 Da 399.47 s	6.66	470.292		C20H48KNO6S	556296	525235	529773	0	0	0	298408	200163	335994	151752	74925.4	56897.1	102924	114838	81514.7
410.31466 Da 398.61 s	6.64	411.322		C16H48ClN4O3P	0	0	177992	0	0	0	355027	306197	371552	94706.4	0	102576	0	0	0
323.28303 Da 398.44 s	6.64	324.29	Anandamide (18:2, n-6)	C20H37NO2	621011	909073	971981	0	0	0	494828	482362	760920	0	0	0	0	0	0
375.17750 Da 399.54 s	6.66	376.185			0	0	0	0	0	0	0	0	0	0	0	0	188728	203395	204540
370.29854 Da 398.61 s	6.64	371.306		C24H38N2O	229906	152340	142302	0	0	0	173638	235013	209786	80788	119493	247244	0	0	0
313.26200 Da 399.28 s	6.65	314.269		C18H35NO3	378555	392763	373716	0	0	0	256779	264289	285057	0	0	150327	215824	234318	221738
384.17052 Da 398.74 s	6.65	385.178	Pestynol	C21H30O4	728832	186206	357833	0	0	0	78833.1	140686	194346	614986	474956	518833	184748	270755	305266
411.23858 Da 400.02 s	6.67	412.246	PE(13:0/0:0)	C18H38NO7P	1.37096e+06	1.81261e+06	1.39895e+06	0	0	0	2.12582e+06	2.08008e+06	2.11893e+06	3.5715e+06	3.63785e+06	3.6131e+06	9271428	7451495	9189873
255.29237 Da 399.32 s	6.66	256.3		C17H37N	73902.3	81813.9	70443.7	71068.3	58734.4	55521.1	635065	665776	707120	25352.8	0	0	48722.8	50445.7	27254.4
270.21933 Da 399.54 s	6.66	271.227	Malyngolide	C16H30O3	77606	80682.2	88419.2	0	0	0	97813.2	87926	85486.1	125600	133350	119022	344295	351863	309101
313.29833 Da 400.22 s	6.67	314.306	Margaroyl-EA	C19H39NO2	162117	204066	180616	0	0	0	134348	145441	136123	160443	159448	103070	93360.8	101460	149559
364.27270 Da 401.03 s	6.68	365.28		C14H36N8OS	134856	139918	0	0	0	0	284195	288611	271099	262078	262484	268780	0	0	0
269.27206 Da 400.15 s	6.67	270.279	Bacillamidin G	C17H35NO	7325778	7.28137e+06	7207646	0	0	0	3.23006e+06	3.05941e+06	3.0998e+06	4642194	4.59782e+06	4439821	4318978	4.28046e+06	4102833
269.27196 Da 400.37 s	6.67	270.279	Bacillamidin G	C17H35NO	5.99198e+06	6.20164e+06	5906656	0	0	0	3503914	3737221	3637515	5386656	5394973	5495960	3.85074e+06	4.02535e+06	3.84545e+06
440.33977 Da 400.74 s	6.68	441.347	Oleoyl Serotonin	C28H44N2O2	217513	240767	191147	0	0	0	580175	567386	554579	47202.5	47651.9	53027.5	0	0	0
270.21942 Da 400.06 s	6.67	271.227	Malyngolide	C16H30O3	789181	827814	737709	0	0	0	1.20252e+06	1.18465e+06	1.17683e+06	1.99344e+06	1978426	2.03083e+06	3.90012e+06	4.10343e+06	3.86528e+06
325.29876 Da 400.41 s	6.67	326.306	Semiplenamide C	C20H39NO2	182744	206642	160390	0	0	0	93029.4	87368.9	110893	156494	152129	122854	82414.1	87134.3	65573.6
182.09447 Da 399.90 s	6.66	183.102	Asperpanoid A	C10H14O3	120359	118170	107767	0	0	0	72444	80071	99958.9	170671	208887	178379	107365	0	106266
449.28369 Da 400.07 s	6.67	450.291		C31H35N3	0	0	0	0	0	0	0	0	0	0	0	0	208349	157301	132580
447.30180 Da 399.44 s	6.66	448.309		C27H42KN3	3978586	4.03466e+06	4.0548e+06	0	0	0	2.03833e+06	2.04967e+06	2.0774e+06	848039	873544	867105	710294	750483	723096
364.30894 Da 399.50 s	6.66	365.316		C22H40N2O2	0	0	0	0	0	0	753611	446298	715116	0	261173	274012	0	0	0
389.31525 Da 400.11 s	6.67	372.311		C21H43NO5	2.46088e+06	1.34058e+06	1.89412e+06	0	0	55933.2	1.24416e+06	1.40642e+06	1335247	729376	512076	596080	589980	678366	648047
355.30870 Da 401.66 s	6.7	356.316	Serinolamide C	C21H41NO3	244462	275388	246330	0	0	0	221734	0	186751	0	133890	0	182452	0	0
355.30870 Da 401.66 s	6.7	356.316			0	159308	0	0	0	0	188100	371004	187072	0	0	114537	0	0	0
355.30870 Da 401.66 s	6.69	338.305	Serinolamide C	C21H41NO3	2.03249e+06	2.15752e+06	2.18863e+06	0	0	0	1459140	1400991	1874503	464202	499321	465361	234505	225588	204246
380.30395 Da 402.33 s	6.71	381.311		C22H40N2O3	469709	494308	514747	0	0	0	508496	469738	481631	268310	222881	244090	67795.8	39513.1	108867
444.33565 Da 400.92 s	6.68	445.343	Agnosterone	C30H46O	121916	164946	99802.8	0	0	0	255576	230115	222853	0	0	0	0	0	0
285.23061 Da 402.74 s	6.71	286.238		C16H31NO3	0	87492.7	76679	0	0	0	0	54379.1	0	53338	46166.7	50364.3	147106	143551	118154
290.27207 Da 401.48 s	6.69	291.279		C19H34N2	471072	555438	588510	0	0	0	403890	406383	424431	215203	230029	199463	125706	142597	175743
365.23918 Da 401.65 s	6.69	366.246		C21H35NO2S	1.0081e+06	946376	922844	0	0	0	315286	303485	322473	26506.1	23911.3	24885.4	301926	341120	340763
470.35088 Da 401.81 s	6.7	471.358	5-n-tricosylresorcinol	C29H52O2	89997.8	83074	271807	0	0	0	251876	258836	210667	0	0	0	0	0	0
295.28787 Da 401.47 s	6.69	296.295		C19H37NO	258564	251069	239950	0	0	0	215662	225085	210974	147840	133847	161033	133839	104862	121563
253.06837 Da 401.47 s	6.69	254.076			125926	145997	126872	0	0	0	108718	99363.8	103450	61326.5	39378.2	49302	156561	128818	138357
334.29855 Da 401.64 s	6.69	335.306		C21H38N2O	478401	528497	571700	0	0	0	514912	476441	525093	207284	180315	201639	98610	116496	102597
376.31022 Da 401.09 s	6.68	377.317			255382	321865	345583	0	0	0	346188	346030	481915	0	0	0	0	0	0
455.26536 Da 402.48 s	6.71	456.273	19-hydroxyl-19,20-dihydrophomacin C	C25H39NO5	290424	122337	105583	0	0	0	80489.8	322420	81671.5	465116	389207	400763	229956	234011	222832
428.30436 Da 403.48 s	6.72	429.311		C26H40N2O3	2.42969e+06	2.5597e+06	2.60753e+06	0	0	0	3.08813e+06	2997401	3091188	2.89851e+06	2.70495e+06	2749013	162424	273691	190357
416.30462 Da 403.60 s	6.73	417.312			166632	189191	202115	0	0	0	0	147301	127738	93891.5	89811.1	90598.1	38124.4	46006.4	53572.3
348.31411 Da 403.04 s	6.72	349.321		C22H40N2O	2.34262e+06	2.33516e+06	2.32813e+06	0	0	0	1.44038e+06	1.50147e+06	1.43573e+06	788141	806139	731611	425291	420886	440339
382.29844 Da 403.57 s	6.73	383.306	C25:3 Monocyclic highly branched isoprenoid	C25H44	2.12515e+06	2.12863e+06	2.20037e+06	0	0	0	1.24579e+06	1.31151e+06	1.30489e+06	696841	647473	661427	491610	449595	469827
343.30885 Da 404.05 s	6.73	344.316		C20H41NO3	102082	111539	153111	69095.1	56586.5	57345.1	182873	171088	196527	2.15204e+06	1.95622e+06	2.0391e+06	117188	97084.2	101703
341.29300 Da 403.15 s	6.72	342.3	N-palmitoyl GABA	C20H39NO3	459093	603688	469921	0	0	0	271352	263255	304207	163412	463737	0	84533	115963	158188
315.24125 Da 404.95 s	6.75	298.238		C17H33NO4	137663	0	137712	0	0	0	98518.4	212006	67722.7	0	0	0	235384	163858	172275
409.26567 Da 405.38 s	6.76	410.273		C23H39NO3S	625912	660859	579441	0	0	0	210670	173903	168559	0	0	0	394456	394586	393356
299.28268 Da 405.21 s	6.75	300.29	Palmitoyl-EA	C18H37NO2	13908568	14342249	13506880	37338.9	22336	0	7.06509e+06	6.77998e+06	6.81115e+06	2.07304e+06	1.95264e+06	1.88734e+06	2.23453e+06	2.33714e+06	2170317
472.36631 Da 405.20 s	6.75	473.374	28:2(5Z,9Z)(27Me)	C29H54O2	684968	724754	735980	0	0	0	1.61501e+06	1.58356e+06	1.58946e+06	171232	133689	151120	0	0	0
427.25903 Da 405.95 s	6.77	428.266	Trichaspside C	C22H37NO7	124343	105226	106793	0	0	0	60958	51165.6	61267.5	63246.8	54912.2	46777.1	181729	188111	180392
414.32442 Da 405.68 s	6.76	415.332	Palmitoyl Serotonin	C26H42N2O2	970184	1.05019e+06	1.05311e+06	0	0	0	2219916	2.15977e+06	2.23588e+06	297846	286440	275048	58123.8	70169.8	68186.1
413.24240 Da 404.88 s	6.75	414.25	Methylcyclodecylprodiginine	C25H33N3O	109701	452784	108346	0	0	0	44432.8	43254	42220.2	86939.9	79474.1	75939.6	196802	176481	197878
381.27030 Da 406.06 s	6.77	382.278		C22H39NO2S	504889	549863	533001	0	0	0	300533	290039	315113	486780	494514	515873	497721	488355	520386
391.29998 Da 405.38 s	6.76	392.307			191903	205136	219176	0	0	0	0	76498.3	66961.2	101085	83268.3	226347	79188.9	97460	98275.9
442.31961 Da 406.33 s	6.77	443.327	5-n-heneicosylresorcinol	C27H48O2	227946	199925	213047	0	0	0	352901	336465	386041	219814	181876	219177	38094.2	50580.9	66650.5
337.24395 Da 404.05 s	6.73	338.251		C20H35NOS	344909	374972	369110	0	0	0	265223	295862	256414	154941	138551	140035	282866	284939	295302
299.28237 Da 404.87 s	6.75	300.29	Palmitoyl-EA	C18H37NO2	440257	426239	415657	0	0	0	182823	0	185044	0	0	0	0	0	67191.4
408.33538 Da 406.39 s	6.77	409.343	Cholesterol	C27H46O	155446	230093	210071	0	0	0	490844	503887	564733	143404	124068	114249	0	0	0
374.33220 Da 408.67 s	6.81	397.322		C23H47ClO	508549	641070	625144	0	0	0	602593	606607	650544	200903	386448	144582	68521.6	79442	77528
419.26076 Da 407.41 s	6.79	442.25		C23H37N3O2S	195054	332135	199395	0	0	0	57860.1	56779.1	46437.8	0	0	28680.1	528080	138704	424164
472.32453 Da 408.03 s	6.8	473.332		C27H44N4OS	215473	231165	234511	0	0	0	274356	366119	302846	0	0	78835.7	0	0	0
115.06351 Da 407.97 s	6.8	116.071	L-Proline	C5H9NO2	340193	365836	314814	81339.8	0	0	314397	329213	280208	188271	192181	180546	433887	414577	419730
352.28795 Da 408.59 s	6.81	353.295		C24H36N2	606159	645782	599605	0	0	0	319880	320841	308299	447080	421702	415317	455674	428542	428561
370.29900 Da 406.74 s	6.78	371.306		C24H38N2O	112626	94618.4	122215	0	0	0	165997	161704	142048	67076.2	0	0	0	0	0
364.27263 Da 407.75 s	6.8	365.28		C21H36N2O3	320143	336559	332578	0	0	0	609985	587600	631574	665428	687467	670321	129103	135367	107138
369.13265 Da 406.86 s	6.78	370.14	Not named	C18H24ClNO5	795651	900319	827673	0	0	0	594440	586757	635463	88418.9	100110	101355	796024	876586	906542
318.30352 Da 407.92 s	6.8	319.311		C21H38N2	945600	945066	908512	0	0	0	561344	558487	550552	515037	474843	479948	410126	444839	425516
468.20071 Da 408.40 s	6.81	469.208		C24H28N4O6	218541	249812	262758	0	0	0	190831	178478	185196	40685.1	33327.7	69586.5	264312	264525	268716
355.30859 Da 408.56 s	6.81	356.316	N-Hexadecyl-L-hydroxyproline	C21H41NO3	788484	739592	702400	0	0	0	444239	418606	431896	195721	209362	190044	0	0	0
449.28338 Da 408.97 s	6.82	450.291		C31H35N3	0	0	0	0	0	0	0	0	0	0	0	0	168481	158487	179309
431.30678 Da 408.59 s	6.81	432.314		C26H42ClN3	248871	239911	276750	0	0	0	142510	299606	150729	181130	208976	167947	95318.2	294585	92974
362.32989 Da 409.18 s	6.82	363.337		C23H42N2O	264886	389003	371202	0	0	0	251481	279932	256946	102838	248122	100889	43857.6	76839.7	51309.7
428.34009 Da 408.58 s	6.81	429.347		C27H44N2O2	0	328304	311953	0	0	0	751070	747925	809130	0	39702.9	75619.2	0	0	0
409.28290 Da 407.90 s	6.8	410.29	Malyngamide W	C23H39NO5	0	0	0	0	0	0	0	0	0	476690	434289	466154	0	0	0
[truncated: 616 more rows]

## Sheet: metadata
Injection	Sample Code	Sample	Total peak intensity
241104_UM2114B_pos_P2A2_1_10803	UM2114B	WT	4.71837e+09
241104_UM2114B_pos_P2A2_1_10807	UM2114B	WT	4.43804e+09
241104_UM2114B_pos_P2A2_1_10822	UM2114B	WT	4.72357e+09
241104_UM2115B_pos_P2A3_1_10811	UM2115B	media	1.08744e+08
241104_UM2115B_pos_P2A3_1_10812	UM2115B	media	1.15729e+08
241104_UM2115B_pos_P2A3_1_10819	UM2115B	media	1.09408e+08
241104_UM2117B_pos_P2A5_1_10806	UM2117B	clsA	4.13065e+09
241104_UM2117B_pos_P2A5_1_10816	UM2117B	clsA	4.16381e+09
241104_UM2117B_pos_P2A5_1_10821	UM2117B	clsA	4.18132e+09
241104_UM2118B_pos_P2A6_1_10802	UM2118B	clsB	4.18132e+09
241104_UM2118B_pos_P2A6_1_10808	UM2118B	clsB	4.05324e+09
241104_UM2118B_pos_P2A6_1_10817	UM2118B	clsB	4.13216e+09
241104_UM2119B_pos_P2A7_1_10804	UM2119B	clsAclsB	4.41363e+09
241104_UM2119B_pos_P2A7_1_10805	UM2119B	clsAclsB	5.14655e+09
241104_UM2119B_pos_P2A7_1_10820	UM2119B	clsAclsB	5.45632e+09

## Sheet: formatted
Sample					WT	WT	WT	media	media	media	clsA	clsA	clsA	clsB	clsB	clsB	clsAclsB	clsAclsB	clsAclsB
Total peak intensity					4.71837e+09	4.43804e+09	4.72357e+09	1.08744e+08	1.15729e+08	1.09408e+08	4.13065e+09	4.16381e+09	4.18132e+09	4.18132e+09	4.05324e+09	4.13216e+09	4.41363e+09	5.14655e+09	5.45632e+09
Injection name					241104_UM2114B_pos_P2A2_1_10803	241104_UM2114B_pos_P2A2_1_10807	241104_UM2114B_pos_P2A2_1_10822	241104_UM2115B_pos_P2A3_1_10811	241104_UM2115B_pos_P2A3_1_10812	241104_UM2115B_pos_P2A3_1_10819	241104_UM2117B_pos_P2A5_1_10806	241104_UM2117B_pos_P2A5_1_10816	241104_UM2117B_pos_P2A5_1_10821	241104_UM2118B_pos_P2A6_1_10802	241104_UM2118B_pos_P2A6_1_10808	241104_UM2118B_pos_P2A6_1_10817	241104_UM2119B_pos_P2A7_1_10804	241104_UM2119B_pos_P2A7_1_10805	241104_UM2119B_pos_P2A7_1_10820
Feature	Retention time (min)	m/z	Name	Formula	raw peak intensity
597.99468 Da 49.68 s	0.83	599.002		C14H7N12O14P	0	17198.5	0	0	0	28145.9	109892	119047	117682	34794.3	39053	37639.1	0	0	0
665.98270 Da 49.85 s	0.83	666.99		C17H22N2O18P4	0	0	0	0	0	0	112578	110880	93642.3	27821.5	0	0	0	0	0
530.00693 Da 49.85 s	0.83	531.014		C15H11N6O14P	26829.9	28949.4	0	44617.8	51742.6	53711.2	184404	173733	158133	67216.3	53750.4	60964.6	0	0	0
199.03354 Da 50.96 s	0.85	200.041			50107.8	58044.1	54732.9	118270	91224.2	99978	359299	322751	344400	144645	114596	133023	0	0	0
180.01891 Da 52.18 s	0.87	181.026			0	0	0	0	0	0	0	0	0	72038	58563.2	0	109320	107899	123527
234.02929 Da 53.96 s	0.9	235.037		C9H11ClO5	117723	109108	109027	0	0	0	0	0	0	88936.5	73633.2	60138	258148	249535	185822
536.18820 Da 55.15 s	0.92	537.195	LMPK12140634	C26H32O12	0	0	0	0	25759	0	110658	93260.5	113626	27752.3	0	0	0	0	0
445.26279 Da 56.36 s	0.94	446.27	Protophomine	C29H35NO3	30687	0	0	0	0	0	144238	139055	148243	53332.7	0	42657.6	0	0	0
191.08099 Da 59.81 s	1	192.088		C8H9N5O	238226	260222	126562	0	0	0	0	0	108910	0	52209.8	190592	334245	189505	136971
219.00758 Da 60.47 s	1.01	220.015		C10H6NO3P	115500	118360	97450.4	0	0	21153.4	0	49190	25892.9	62442	45567.9	66029.1	114480	106335	97814.3
331.02301 Da 61.22 s	1.02	332.03			84136.8	103198	103954	33636.1	29801.4	0	53019.1	38365.2	28063.3	40600.2	40938.6	57948.1	87077.5	122867	64518.2
615.11216 Da 61.40 s	1.02	616.119	Lysolipin X	C29H26ClNO12	150796	146259	139898	38732.5	31096.8	29464	48839.5	51712.7	45790	133768	130096	132366	169058	157531	101477
247.15909 Da 62.97 s	1.05	248.166			0	0	0	0	0	0	106246	97042	90657.4	52550.2	49881.4	80616.2	0	0	0
235.07072 Da 63.34 s	1.06	236.078			191846	188781	146757	0	0	0	92335.6	87433.6	92519.1	90997.5	104045	96037.2	286024	264258	171239
479.27193 Da 63.35 s	1.06	480.279		C19H33N11O4	232374	246165	255196	0	0	0	151873	143054	126189	347183	338649	394981	264847	256191	253216
478.27516 Da 63.47 s	1.06	479.282		C15H43ClN10OS2	116832	122492	120631	0	0	0	69836.7	69825	75143.7	186173	166187	186221	130836	126260	138446
334.21549 Da 63.61 s	1.06	335.223		C14H36Cl2N2O2	574419	537855	543726	141195	121922	146605	361883	379341	374353	723455	679477	790421	587330	588146	542660
384.94059 Da 63.66 s	1.06	385.948			69717.3	71407.6	58680.7	50660.3	43844.1	57974.2	57165.2	52391.6	53448.6	174036	187485	181109	115626	103651	82240.1
390.29099 Da 64.04 s	1.07	391.298	20:1(5Z)(11Me,15Me,19Me)	C23H44O2	149055	152465	141399	0	0	0	68915	62254.4	58002.3	101068	141568	145440	122943	113420	118012
342.19049 Da 64.81 s	1.08	343.198	Val Pro Gln	C15H26N4O5	75894.3	79139.4	59728	0	0	0	215793	227365	222856	108468	116530	122926	0	0	0
524.33206 Da 64.97 s	1.08	525.339		C19H45N10O5P	0	0	0	0	0	0	141746	184243	141592	0	0	30863.8	0	0	0
292.96157 Da 88.93 s	1.48	293.969		C9H9Cl2N3S2	291888	294287	262742	0	0	0	179750	188204	234684	99956.9	75041	90032.3	290416	295267	105999
388.99040 Da 89.05 s	1.48	389.998		C20H8NO4PS	159488	161007	137488	0	0	0	77820.6	80738.3	0	184936	161381	199229	196535	160825	103253
221.07852 Da 89.27 s	1.49	222.086			88375.3	68715.4	90945.1	0	0	0	104843	106586	127837	86966.2	67846.4	80072.7	58189.5	76312.9	90978.4
198.94422 Da 89.29 s	1.49	199.951			158038	180386	192370	0	55600	0	108393	150369	157221	57048.6	78474.9	80179.2	131812	156286	95282
278.98190 Da 89.29 s	1.49	279.989			479146	557946	508640	0	0	0	383569	410131	414461	144810	152722	185958	448670	501576	237891
112.02754 Da 89.35 s	1.49	113.035	Cellocidin	C4H4N2O2	370745	460719	381575	0	0	0	316112	160619	368219	427761	363834	386633	187940	398974	172267
204.02238 Da 89.40 s	1.49	205.03			80574.3	99672.6	61116.4	0	0	0	103672	121758	118846	0	0	0	66072.4	67834.6	0
244.02862 Da 89.40 s	1.49	245.036	Pulicatin G_SIDERITE	C10H10N2O2S	87661.7	89553.1	72976.3	0	0	0	105621	117486	156799	0	0	0	75206.8	62782.3	0
458.12687 Da 89.46 s	1.49	459.134	4'-ketoascochlorin	C23H29ClO5	344248	337189	336353	0	81918.8	0	83278.6	83670.8	93734.1	64350	41236	59539.7	426421	445496	270724
376.09325 Da 89.47 s	1.49	377.101	7-isopropenylbicyclo[4.2.0]octa-1,3,5-triene-2,5-diol,5-Œ≤-D-glucopyranoside	C17H22O7	187889	166784	156924	0	0	0	62569.8	58283.4	88390	62276	44495.2	46361.4	165358	169478	97564.9
210.98094 Da 89.93 s	1.5	211.988			133874	137578	136906	0	0	0	133032	166299	189516	0	0	0	130277	158576	71627.2
318.98835 Da 90.45 s	1.51	319.996		C13H6NO7P	229152	298174	301570	0	0	0	208451	211220	211950	103527	87608.6	113017	290770	316978	158991
365.16859 Da 90.64 s	1.51	366.176		C10H24N9O4P	52764.8	59471.2	0	0	0	0	81681.9	82108.1	93566.5	163806	125386	136604	150504	127622	72877.9
646.08152 Da 90.85 s	1.51	324.048			116649	153465	116372	0	0	0	0	0	0	273467	238374	405376	217302	150824	149536
316.97286 Da 90.91 s	1.52	317.98		C15H4KNO5	151625	220987	158867	0	0	0	80143.2	67121.4	89187.5	233548	249877	253306	202387	214649	0
630.11682 Da 90.93 s	1.52	631.124	Luteolin 7-glucuronide-4'-rhamnoside	C27H28O16	274684	268849	279622	0	0	0	174916	218568	213123	407239	437932	482033	330912	332462	292876
950.14910 Da 90.94 s	1.52	476.082			0	0	0	0	0	0	0	0	0	181010	196147	229832	114860	0	98853.4
494.04829 Da 91.00 s	1.52	248.031			194998	212550	233893	0	0	0	77275.6	0	0	401050	361943	0	163869	189801	99280.8
358.99499 Da 91.24 s	1.52	360.002	3-(3-chlorophenyl)-5-[(4-thiophen-2-yl-1,3-thiazol-2-yl)methyl]-1,2,4-oxadiazole	C16H10ClN3OS2	145739	158577	155541	0	0	0	98447.7	97641.3	81269.3	39124.5	57582.5	75431.3	168985	183538	112913
402.98439 Da 91.44 s	1.52	403.992		C15H6N3O9P	184150	164369	165116	0	0	0	93478	102279	76659.8	301266	306394	429650	250967	237522	130674
354.19064 Da 94.70 s	1.58	355.198	Nevaltophin B	C19H28N2O3	0	0	0	0	0	0	140241	159705	158941	48464.6	45099.2	57134.8	0	0	0
339.19107 Da 96.33 s	1.61	340.198	Ile His Ala	C15H25N5O4	0	0	0	0	0	0	130626	127981	111468	0	0	0	0	0	0
342.19043 Da 96.69 s	1.61	343.198	Val Pro Gln	C15H26N4O5	154345	129987	138929	68557.2	85109	0	567992	536656	520347	274727	261392	260618	0	0	0
433.18222 Da 102.97 s	1.72	434.19		C18H27N9S2	70163.5	61936.7	60276.9	0	0	0	216648	219837	198058	161440	136185	158775	0	0	0
418.16273 Da 104.20 s	1.74	419.17	Cladoquinazoline	C23H22N4O4	0	0	0	27685.4	0	0	132880	138315	125160	0	0	16839.6	0	0	0
288.96507 Da 104.63 s	1.74	289.972		C11H5K2N3O2	177562	154758	170862	0	0	0	116548	133993	124497	61740.3	68055.1	66739.6	272212	245935	222499
294.05502 Da 116.73 s	1.95	295.062		C13H21K3	174415	205879	210395	0	61082.8	0	110304	104201	102879	133714	159585	174693	214098	211253	156529
205.09658 Da 130.19 s	2.17	206.104		C9H11N5O	207821	239293	176351	0	0	0	205659	187509	164468	182350	120543	170374	233121	223909	197872
319.08936 Da 143.75 s	2.4	320.097		C17H13N5S	129098	133693	144517	44064.6	0	0	242200	205206	219435	134930	110914	177346	118848	105226	81757.2
280.06739 Da 153.19 s	2.55	281.075		C11H21BrO3	579113	619009	600470	181444	193509	167144	542778	576492	530481	237033	54042.2	98702.6	611753	557750	399646
200.11625 Da 153.67 s	2.56	201.124	Cyclo-(Ile-Ser)	C9H16N2O3	54899.8	71233.9	62532.9	0	80609.9	59047.6	252085	271979	278558	0	42692.8	0	0	0	0
151.04978 Da 159.23 s	2.65	152.057	guanine	C5H5N5O	261310	278533	258830	44209.4	0	61176.8	298644	279472	342460	0	0	0	256650	253200	237014
388.19627 Da 168.01 s	2.8	389.204	Gln Leu Glu	C16H28N4O7	65314.7	57679.3	73186.2	0	0	0	287477	275108	301093	42144.7	35218.1	45921.4	0	0	0
342.19069 Da 174.34 s	2.91	343.198	Ile Pro Asn	C15H26N4O5	125680	0	0	0	0	0	922388	672919	734790	0	428939	529901	0	0	0
323.06229 Da 176.05 s	2.93	162.538		C13H19ClKN3S	313521	360245	391299	0	0	0	0	0	0	143214	131727	157410	469903	385547	319632
406.18595 Da 178.88 s	2.98	407.193	Javanicunine D	C22H28N2O4	114604	112105	103764	0	0	0	496906	468050	523736	127023	112482	132675	0	0	0
202.09582 Da 185.83 s	3.1	203.103	(4E)-2,7-diaminooct-4-enedioic acid	C8H14N2O4	89028.1	84959.5	81351.8	44220	80673.9	62919.3	418530	332404	391850	0	0	0	0	0	0
436.19598 Da 186.27 s	3.1	437.203	Heronapyrrole A	C20H34N2O6	277576	219356	231360	192133	317069	294246	1.061e+06	1.05016e+06	1.04186e+06	92308.1	206596	106791	55101.5	19493.5	0
485.25019 Da 188.85 s	3.15	486.257		C19H40N3O9P	81363.5	74866	76722.4	116052	149516	175029	335700	339054	590444	46897.1	45312	56443.4	0	0	0
365.20653 Da 189.39 s	3.16	366.214	WF-14865B	C17H27N5O4	919095	906399	911098	0	0	0	3.67844e+06	4.48095e+06	4.39659e+06	1.2708e+06	1733455	1.78477e+06	160299	174692	166747
317.14155 Da 189.59 s	3.16	318.149	Pro Met Ala	C13H23N3O4S1	48584.9	0	52579.5	0	0	56784	255106	228011	258020	74423.9	57763.8	68281.1	0	0	0
535.31185 Da 190.66 s	3.18	268.663		C33H45NO3S	0	0	0	0	0	0	135759	166373	158925	0	0	0	0	0	0
619.26530 Da 191.02 s	3.18	310.64	N-[(2S)-2-[[(1Z)-1-Methyl-3-oxo-3-[4-(trifluoromethyl)phenyl]-1-propen-1-yl]amino]-3-[4-[2-(5-methyl-2-phenyl-4-oxazolyl)ethoxy]phenyl]propyl]propanamide	C35H36F3N3O4	54627.8	55916.1	0	68324.7	86386.1	0	234233	251770	264558	0	86217.8	76144.5	0	0	0
179.08095 Da 194.21 s	3.24	180.088	2-Dimethylamino-6-hydroxypurine	C7H9N5O	120366	150686	118855	0	0	0	112988	134069	131668	109338	120339	152205	115044	111340	132848
383.10756 Da 195.32 s	3.26	384.115		C14H17N5O8	53147.1	0	76721.6	96980.6	128774	123394	135929	157372	181771	106596	84159.7	1.58808e+06	0	0	0
331.21097 Da 196.21 s	3.27	332.218	Val Ile Thr	C15H29N3O5	136857	56035.9	113453	0	0	0	523696	610172	643311	114790	114514	98165.3	35092.4	14702.4	0
441.25919 Da 196.95 s	3.28	442.266		C21H31N9O2	330533	304047	347551	368032	462528	448464	1.24705e+06	1.58626e+06	1.6042e+06	154779	167960	193938	25445.7	39571.1	47994.3
229.10635 Da 197.11 s	3.29	230.114	Not named	C9H15N3O4	101775	86900.9	81388.5	99990.1	147517	113837	347111	456264	434188	66088.8	49287.6	54914.8	0	0	0
201.07920 Da 201.94 s	3.37	202.086			0	136593	142386	0	0	0	99828.7	108433	96328.5	0	86943.5	95864.7	143070	147291	152228
229.04116 Da 203.17 s	3.39	230.048		C9H11NO4S	0	0	0	60986	84655.8	87847.9	0	0	0	330406	317895	326168	0	0	0
1281.63018 Da 206.22 s	3.44	428.217			0	0	0	162091	150526	117447	352022	337091	552942	0	0	0	0	0	0
163.08614 Da 209.79 s	3.5	164.093	6-Dimethylaminopurine	C7H9N5	233368	256657	240385	0	0	0	151966	261682	184054	209114	320919	307707	247875	234840	281602
407.07621 Da 209.93 s	3.5	408.083		C12H19N5O7P2	196142	141926	250044	0	0	0	165178	154603	204191	77730.9	63420.5	75642.8	247368	157273	232997
140.04758 Da 210.45 s	3.51	141.055	Not named	C7H8O3	436190	506953	442096	0	0	0	373034	421831	431307	124509	148632	124560	398430	457984	410552
614.27519 Da 210.57 s	3.51	615.282	Teraspiridole D	C34H44N2O6	0	0	0	323879	278600	236665	831599	1.03867e+06	959935	264882	266176	280614	0	0	0
590.16658 Da 211.28 s	3.52	591.174		C22H28N10O6P2	114815	135873	107328	0	0	0	62154.4	0	83232.8	50797.7	52000	23905.3	89463.9	118559	123258
1040.54148 Da 213.52 s	3.56	521.278	[D-Met1,D-Asp3]MC-LR	C50H76N10O12S	59462.6	0	0	0	0	97998.5	209829	285119	334634	41516.8	51411.7	0	0	0	0
694.41183 Da 220.28 s	3.67	348.213		C19H56N18O6P2	0	0	0	0	0	0	113042	144249	111523	63586	70715.1	87565.6	0	0	0
384.04865 Da 221.54 s	3.69	385.056			136462	126211	157609	0	0	0	129209	113486	120880	226831	260357	227863	179983	144714	170709
305.09972 Da 223.74 s	3.73	306.107			133684	121293	135245	0	0	0	80543.8	104162	89276.3	137954	134813	126951	132419	127813	134157
697.30618 Da 226.68 s	3.78	349.66		C28H40N15O5P	0	0	0	0	0	0	135732	114262	131779	0	0	0	0	0	0
727.26369 Da 227.04 s	3.78	364.639	Squalestatin S4	C35H47NO13	0	0	0	0	0	0	121763	134689	133114	0	0	0	0	0	0
235.12135 Da 228.29 s	3.8	236.129			0	225327	208469	0	0	0	209118	180065	169832	489209	127309	100039	0	0	0
779.49241 Da 228.76 s	3.81	390.753	Aspercryptin A2	C37H71N7O8	0	74010.4	138630	158230	138939	164826	586822	573424	589139	0	0	0	0	0	0
573.19404 Da 229.09 s	3.82	287.604			147692	122775	154899	0	0	0	124301	0	58038.2	0	0	0	142646	109036	183498
747.35929 Da 229.11 s	3.82	374.687	Respirantin	C37H53N3O13	0	0	0	184026	200388	156883	0	0	857125	0	0	0	0	0	0
576.25288 Da 229.28 s	3.82	577.26		C22H37KN10O6	147571	99269	151036	0	0	0	0	0	0	257608	236944	282549	74456.6	74943.9	115536
610.23635 Da 229.46 s	3.82	611.244	Myrothecine G	C31H40O11	119942	82671.8	0	0	0	0	93614.2	0	140121	209399	232602	199508	104372	70937.5	0
391.17502 Da 230.59 s	3.84	392.182	Neocarazostatin A	C22H27NO4	0	463128	0	0	0	0	2.46335e+06	2.50159e+06	2.51333e+06	885412	862101	0	0	0	84751.9
996.50583 Da 230.77 s	3.85	499.26	Myxochromide B3	C51H74N8O10	0	0	0	0	0	0	318567	331554	314086	144959	155277	111161	0	0	0
247.10389 Da 231.92 s	3.87	248.111		C14H17NOS	93285.5	129443	0	0	0	0	234927	232790	288722	141226	0	0	0	92422	0
648.23798 Da 231.94 s	3.87	649.245		C38H37N2O6P	107027	54182.1	0	0	0	0	0	122702	78578.9	305797	264433	329382	63918.5	81486.8	0
595.22949 Da 232.34 s	3.87	596.237		C25H41NO13S	872920	627678	851687	0	0	0	527632	512922	478112	948756	886180	942195	1.01625e+06	884822	1.13534e+06
697.40106 Da 234.86 s	3.91	698.408	Mycinamicin IX	C36H59NO12	0	0	0	0	0	0	534674	684578	593301	0	0	0	0	0	0
605.22384 Da 235.77 s	3.93	606.231			0	553585	658408	0	0	0	602481	409155	1.06467e+06	0	0	327006	732482	552767	649246
689.34382 Da 245.35 s	4.09	345.679	Not named	C40H49N3O6	0	0	0	0	0	0	604815	634535	657725	0	0	0	0	0	0
419.13633 Da 245.89 s	4.1	420.144			0	191322	0	0	0	0	635970	654953	711480	201142	0	222822	0	0	0
339.07234 Da 245.89 s	4.1	340.08	Aspergispone C	C13H19NO7	401337	450530	214044	0	0	0	268800	221094	300178	299806	237218	0	0	276236	382498
812.42836 Da 246.24 s	4.1	813.436	Isobutyryl hexapeptide	C41H60N6O11	0	0	0	0	0	0	685987	638875	762877	0	0	0	0	0	0
606.37449 Da 246.60 s	4.11	607.382	Fusahexin	C30H50N6O7	0	0	0	0	0	0	657745	717733	739558	79149.3	0	0	0	0	0
596.27906 Da 247.31 s	4.12	597.286		C23H32N16O4	0	0	0	0	0	55587.7	303996	207819	265194	0	0	0	0	0	0
356.17363 Da 247.92 s	4.13	357.181			76011.5	0	110975	0	0	0	0	0	138568	236794	193697	176617	0	0	0
149.07033 Da 251.13 s	4.19	150.078	3-Methyladenine	C6H7N5	236633	178291	185507	0	0	0	169660	171380	142077	0	76762.9	84411.9	181911	199328	222427
283.12449 Da 251.95 s	4.2	284.132	2-ethyl-N-methyl-N-(oxolan-3-ylmethyl)benzenesulfonamide	C14H21NO3S	0	0	193024	0	0	0	0	0	219635	273589	259970	302876	0	0	0
703.25426 Da 252.01 s	4.2	704.262	RCTR1	C32H47N3O10S	84653.3	72993.2	87159.7	0	0	0	52620.2	0	59449.3	128563	128540	140674	102110	102508	113251
539.33225 Da 253.18 s	4.22	540.34	Iso-isariin D	C26H45N5O7	201083	193668	309780	0	0	0	1368056	1.52666e+06	1.32438e+06	99063	133395	93454.8	76190.6	60909.8	0
653.37555 Da 253.18 s	4.22	654.383		C30H51N7O9	309107	412822	0	0	0	0	1341805	1.42862e+06	1.41342e+06	0	0	0	38261.2	0	0
792.33420 Da 254.25 s	4.24	397.174	Topostatin	C36H58N4O11S	0	0	0	0	0	0	256250	268511	268509	0	0	0	0	0	0
150.04007 Da 254.26 s	4.24	151.047			221023	233318	0	0	0	0	118138	145044	114460	100942	116688	166388	144755	0	237464
417.13695 Da 254.65 s	4.24	418.144		C13H15N13O4	178929	158950	161153	0	0	0	140328	177427	70973.8	133331	143791	182334	221089	319926	363739
601.36048 Da 255.67 s	4.26	602.368		C22H53N9O6P2	0	0	0	0	0	0	135985	213984	155824	0	0	0	0	0	0
725.24966 Da 255.93 s	4.27	726.257		C34H35N11O6S	168539	308057	242964	0	0	0	116935	175128	201627	187882	328983	309357	268815	148329	216647
619.20694 Da 256.11 s	4.27	620.214		C27H29N11O5S	317258	333679	419248	0	0	0	255229	283963	330073	250279	347140	314328	251926	298845	331258
680.22036 Da 256.29 s	4.27	681.228		C30H32N8O11	0	114992	0	0	0	0	70770.5	51732.5	54578.3	99436.3	99666.7	225135	91302	126121	105814
464.09510 Da 256.44 s	4.27	465.102	Polyoxin I	C17H22N4O9	161193	127981	158950	0	0	0	83986.7	0	76968.1	125309	102194	105257	84412.2	0	150305
617.17439 Da 256.64 s	4.28	618.182		C40H28NO4P	359695	404965	473805	0	0	0	259508	349890	379486	304205	485394	532444	252038	380148	409866
437.06118 Da 256.79 s	4.28	438.068		C16H8KN13O	159959	139899	131226	0	0	0	0	183200	0	158127	166682	209064	114892	184408	121743
236.00052 Da 256.80 s	4.28	237.008			0	0	0	0	0	0	0	0	0	269318	217162	227219	117645	0	205207
479.05801 Da 256.86 s	4.28	480.065		C19H13N9O3S2	325337	414134	497418	0	0	0	333347	450260	409288	456810	577526	623880	282705	325298	456225
366.12514 Da 257.17 s	4.29	367.132	Marianin A	C20H24O4	297295	416485	1093290	0	0	0	0	174771	123785	565382	389908	0	257836	216641	262612
576.22676 Da 259.22 s	4.32	577.234	Pantethine	C22H42N4O8S2	0	337494	0	0	0	0	0	141602	0	365513	457860	385138	384404	518263	517834
687.24843 Da 261.06 s	4.35	688.256			0	166322	0	0	0	0	0	0	0	379498	337048	459869	0	0	0
696.25935 Da 261.21 s	4.35	697.267		C21H29N24O3P	745093	822055	888113	0	0	0	465016	481638	437531	0	298872	304851	608802	870471	948355
717.25928 Da 262.66 s	4.38	718.267		C25H23N27O	0	0	0	0	0	0	0	0	0	454442	442659	461452	0	0	102982
120.05804 Da 265.50 s	4.42	121.065	Lentialexin	C8H8O	502671	415116	472733	0	0	0	0	0	0	479733	756788	528072	262193	569162	663388
251.15231 Da 265.66 s	4.43	252.16	Fusaricate I	C14H21NO3	330206	296389	371690	0	0	0	190440	272423	0	323520	460997	424057	165637	335075	348251
712.25487 Da 265.74 s	4.43	713.262		C21H29N24O4P	203024	309552	266202	0	0	0	202031	183859	228640	220560	355980	279899	178803	302418	261881
728.25137 Da 266.49 s	4.44	729.259		C22H42N12O12P2	0	0	0	0	0	0	0	0	0	223495	229101	201680	146084	178532	0
429.13885 Da 267.06 s	4.45	430.146			239347	211881	172256	0	0	0	155237	162528	0	0	137216	180014	183538	167363	0
426.05935 Da 269.50 s	4.49	427.067		C11H23O13PS	209969	245547	217069	0	0	0	137519	128008	154913	305269	185104	332053	163931	209435	160717
706.19536 Da 269.79 s	4.5	707.203			180500	177774	155752	0	0	0	86438.5	86827.8	93949.9	140775	126090	142998	87865.9	120348	125681
1051.61994 Da 269.87 s	4.5	526.817		C52H77N17O7	359485	363378	343138	643558	641801	786513	2.70291e+06	2599216	2.70629e+06	219383	245303	227403	0	0	0
1073.60019 Da 270.08 s	4.5	537.807	Variobactin A	C47H83N11O17	0	0	0	0	0	0	263256	206741	268879	0	0	0	0	0	0
988.48945 Da 270.43 s	4.51	495.252	Rivulariapeptolide 988	C50H68N8O13	0	0	0	0	0	0	201770	291323	270133	0	0	0	0	0	0
977.55495 Da 270.79 s	4.51	489.785			0	0	0	0	0	0	287384	277189	442800	0	0	0	0	0	0
664.28974 Da 271.50 s	4.53	333.152	Muracein A	C26H44N6O14	0	0	0	0	0	0	235507	251365	229238	0	105687	0	0	0	0
1150.68595 Da 272.75 s	4.55	576.35		C46H82N30O4S	0	0	0	0	0	0	124506	166095	141495	0	0	0	0	0	0
623.16588 Da 273.98 s	4.57	624.173			143964	105991	129645	0	0	0	64291.6	0	57309	125112	192676	191010	0	99987.5	83187.6
680.18715 Da 274.19 s	4.57	341.101	IB-00208	C36H34O12	0	0	0	0	0	0	0	0	0	345892	394729	299583	0	0	0
84.05727 Da 275.08 s	4.58	85.0645	3E-pentene-2-one	C5H8O	0	0	0	0	0	0	0	0	0	326218	310082	476241	0	0	0
637.18184 Da 275.25 s	4.59	638.189		C26H27N11O7S	571891	536013	594247	0	0	0	308074	314459	537994	925538	1.27523e+06	1811984	323328	1.15424e+06	1.15275e+06
677.25345 Da 275.44 s	4.59	678.261			0	0	0	0	0	0	0	0	0	273672	477339	329146	0	0	0
709.16808 Da 275.44 s	4.59	710.175		C36H28KN7O7	0	0	0	0	0	0	0	0	0	375136	804511	844276	0	0	120036
678.22638 Da 275.61 s	4.59	340.12			0	0	0	0	0	0	0	0	0	417543	553554	632075	0	0	323747
904.33985 Da 275.97 s	4.6	453.177			0	0	0	0	0	0	0	0	0	512197	606668	533018	0	0	0
673.12871 Da 276.51 s	4.61	674.136		C41H24NO7P	199768	181499	112488	0	0	0	0	0	133396	269152	339258	346478	106604	150983	0
183.03757 Da 276.64 s	4.61	184.045			104070	298738	228067	0	0	0	232154	0	225677	408679	471540	0	210334	184325	439458
282.01708 Da 277.03 s	4.62	283.024			0	0	0	0	0	0	0	0	0	212312	231511	333515	123443	0	0
691.26879 Da 277.08 s	4.62	692.276		C30H38N13O3PS	1.3457e+06	1.32169e+06	1.31698e+06	0	0	0	790561	765292	726924	2.45568e+06	2609479	2.8609e+06	1.28928e+06	1.55153e+06	1.68288e+06
1121.55606 Da 277.37 s	4.62	561.785	Muraymycin B2	C48H81N11O18	0	0	0	0	0	0	680854	444947	612450	0	0	0	0	0	0
1062.50882 Da 277.55 s	4.63	532.262	Aquachelin A	C44H74N10O20	0	0	0	0	0	0	359740	333953	366538	0	0	0	0	0	0
1099.57116 Da 277.77 s	4.63	550.793	Muraymycin B2	C48H81N11O18	542962	382018	330942	916641	896915	896653	2527369	2.64783e+06	2.79084e+06	0	0	0	0	0	0
1046.54338 Da 278.26 s	4.64	524.279	L-Phe-D-MeAsp(Œ≤)-L-Arg-Adda-D-Glu(Œ≥)-Mdha-D-Ala-OH	C52H74N10O13	0	0	0	0	0	0	754846	549162	595732	0	0	0	0	0	0
734.40131 Da 286.76 s	4.78	735.409	4'-Deoleandrosyl-6,8a-seco-6,8a-deoxy-5-	C41H60O10	259641	262798	254707	0	0	0	711664	569473	616095	260918	216591	343510	240912	413917	404010
858.38162 Da 288.94 s	4.82	430.198	Diasteltoxin B	C46H60O14	0	0	0	0	0	0	491436	410792	438637	0	0	0	0	0	0
574.33874 Da 289.03 s	4.82	575.346			0	237397	227592	0	0	0	243343	142588	192258	0	0	133335	85095.7	144687	148581
432.16593 Da 290.97 s	4.85	433.173			196270	0	0	0	0	0	168670	207738	388886	204211	191102	0	0	179632	227460
594.37453 Da 291.42 s	4.86	595.382	IC-202-A	C27H52N6O7	0	0	0	0	0	0	0	0	0	242398	204504	306914	0	0	0
656.20111 Da 292.03 s	4.87	657.208	Capoamycin	C35H38O10	302188	308400	320044	0	0	0	210696	247953	231523	491876	440176	312033	263765	0	350981
706.23308 Da 292.12 s	4.87	707.24	Thiomarinol E	C32H48N2O9S2	366144	256553	275020	0	0	0	0	0	0	986869	1.22643e+06	1239426	267377	173563	316106
854.31874 Da 292.46 s	4.87	428.167	Argyrin G	C41H46N10O9S	998080	1.06821e+06	1.04535e+06	0	0	0	879609	766603	819618	1.16809e+06	1.2096e+06	989524	711451	1.23237e+06	1.21165e+06
734.22670 Da 292.49 s	4.87	735.234	LMPK12120481	C44H40O8	0	0	0	0	0	0	0	0	55762.5	2.05142e+06	2.14306e+06	1987531	0	0	0
136.03856 Da 292.66 s	4.88	137.046	hypoxanthine	C5H4N4O	0	0	0	0	0	0	0	0	0	1.19583e+06	1.23436e+06	1.12316e+06	0	204314	0
642.21436 Da 292.75 s	4.88	643.222	Triphyllin B	C29H38O16	0	192400	354204	0	0	0	0	0	199026	239916	474969	267624	139151	264531	282799
882.31502 Da 292.84 s	4.88	442.165			0	0	0	0	0	0	0	0	0	1.59815e+06	1.24315e+06	1.29812e+06	0	0	0
373.14877 Da 292.84 s	4.88	374.156	Demethyl-harzianic acid	C18H25NO6	0	0	0	0	0	0	0	0	0	833147	846732	896411	0	0	0
638.19175 Da 293.20 s	4.89	320.103	Chrokaramine B	C33H33ClN4O6	0	0	0	0	0	0	0	0	0	801050	715519	770569	0	0	0
542.15894 Da 293.35 s	4.89	543.166	Berkeleylactone B	C23H36O10S	0	248760	0	0	0	0	0	0	0	261588	383388	296987	0	0	353204
414.19035 Da 296.88 s	4.95	415.198			258387	302422	188950	0	0	0	272637	239909	226963	0	0	108399	207656	291118	230067
1487.81663 Da 296.94 s	4.95	744.916			0	0	0	0	0	0	294040	293671	393923	0	0	0	0	0	0
165.06507 Da 298.88 s	4.98	166.072	1-Methylguanine	C6H7N5O	0	0	0	0	0	0	0	0	0	1.00408e+06	1.01589e+06	964323	0	0	98416.7
473.22763 Da 298.95 s	4.98	474.235			0	194781	242376	0	0	0	132563	142859	138355	114604	97851.9	123064	165625	161941	158590
972.53473 Da 300.31 s	5.01	487.275			152049	145149	123987	0	0	0	87364.6	97530	71485	86665.7	82979.9	78438	0	0	0
282.15818 Da 302.50 s	5.04	283.165		C14H22N2O4	260324	197915	295481	0	0	0	157560	122950	0	335410	244890	222869	135712	230783	228858
200.10496 Da 303.07 s	5.05	201.112	Murranoic acid A	C10H16O4	169247	180743	171615	0	0	0	139760	132803	123286	245608	233725	231870	140657	168471	160724
503.18477 Da 307.29 s	5.12	504.192	N-(3-methyl-2-butenyl)-2-aza-2-deoxychaetoviridin E	C28H32ClNO4	227284	300428	327470	0	0	0	182511	246182	208604	216560	331806	360731	144909	234111	262039
197.01416 Da 307.75 s	5.13	198.021			74583.1	93959.9	115042	0	0	0	68716.9	90409.4	126762	150075	163451	157770	0	79576.3	91266.3
303.12647 Da 311.04 s	5.18	304.134		C13H17N7S	0	0	0	218923	123736	154619	56984.8	0	446355	0	0	0	104398	848542	0
768.31918 Da 314.33 s	5.24	769.326	Pargamicin D	C34H50N8O10	138274	153744	147603	0	0	0	78496.7	103283	114575	115954	117971	141100	252412	188041	161936
773.28691 Da 314.66 s	5.24	774.294	Vacidobactin B	C29H49N7O15	144985	133527	0	0	0	0	0	0	0	238667	314838	233789	118983	143255	183392
757.29172 Da 315.71 s	5.26	758.299		C20H50N13O12P3	205659	0	167935	0	0	0	108305	74553.1	0	248204	157730	246641	134850	227909	129745
370.09012 Da 315.81 s	5.26	371.097		C11H29BrClKN4	226792	66465.1	1.42997e+06	0	224557	229630	173704	274883	0	148452	0	394058	124041	0	264906
762.25935 Da 315.94 s	5.27	763.267		C21H45N14O11P3	258818	193276	205611	0	0	0	0	0	0	337375	328703	400785	214842	0	0
707.24725 Da 316.08 s	5.27	354.631			316423	326580	0	0	0	0	0	0	0	297223	263140	269521	225018	0	288081
145.05310 Da 316.30 s	5.27	146.06	4-formyl Indole	C9H7NO	858306	987398	780033	256613	291666	260124	640981	721339	647099	204893	204869	239061	648766	1.04694e+06	1.04479e+06
408.08491 Da 316.39 s	5.27	205.05	Hapalindole F	C21H23ClN2S	369625	0	304223	0	0	0	241821	222375	188252	640356	570564	531050	0	213966	0
117.05805 Da 316.47 s	5.27	118.065	Indole	C8H7N	813064	834294	876821	163677	190273	157544	660103	643502	596008	0	0	0	597743	1.15186e+06	984134
217.07186 Da 316.97 s	5.28	218.079	N-salicyloyl-2-aminopropan-1-ol	C10H13NO3	237794	328500	236615	76769.4	91481.6	0	215298	213915	155161	98464	116657	87087.3	180708	210464	281074
557.28479 Da 317.75 s	5.3	558.292			93742.6	94297.2	105895	0	33097.4	0	175175	150088	156977	0	0	0	0	77337.2	72518.4
690.33469 Da 318.81 s	5.31	691.342		C29H34N22	0	45743.1	60759.1	50683.6	0	0	166021	166779	134338	0	0	0	82943.5	65682.6	81425.1
315.24125 Da 318.90 s	5.31	316.249		C17H33NO4	242912	269343	241033	0	0	0	78356	94438.7	105614	0	0	0	125037	129415	128611
404.12395 Da 323.71 s	5.4	405.131			314763	0	371665	0	0	0	299116	189102	251214	189492	180772	145344	394013	315341	370115
576.02964 Da 324.61 s	5.41	577.037	Purpuromycin	C26H18O13	0	0	0	0	0	0	115351	122871	102108	185318	207550	188232	0	0	0
462.19006 Da 324.96 s	5.42	463.197	15-hydroxy-5‚Ä≤-O-methylmelledonal	C24H30O9	203454	212463	590579	0	0	0	0	0	112927	0	0	0	258576	0	0
709.07360 Da 324.97 s	5.42	710.081		C45H15N3O5S	0	0	175502	0	0	0	141324	176223	166203	192872	240259	267790	120780	0	0
281.02660 Da 325.14 s	5.42	282.034	Glucosamine 6-phosphate	C6H14NO8P	795122	993729	956370	0	0	0	931027	998297	1.0224e+06	892247	1.6402e+06	1.55508e+06	576813	910655	984048
556.21594 Da 325.14 s	5.42	557.223	Manumycin E	C30H34N2O7	306840	347380	356174	0	0	0	359566	326794	361289	309603	347380	325364	315713	326787	399929
585.16909 Da 325.19 s	5.42	586.176		C38H23N3O4	875923	1.19683e+06	1.17031e+06	0	0	0	964472	1.08982e+06	1.02589e+06	784704	1301148	1.38681e+06	872936	1.02652e+06	1.18794e+06
175.98872 Da 325.23 s	5.42	176.996		C4H4N2O4S	686395	576239	504677	0	0	0	469987	532650	492065	577638	683945	669482	517704	528615	534103
147.98248 Da 325.23 s	5.42	148.99			410788	471520	391037	0	0	0	348781	329851	314480	508912	547771	387113	334141	386518	371261
522.23119 Da 325.27 s	5.42	523.238		C21H49K2O5PS	398369	450291	430145	0	0	0	336384	273285	334813	272784	0	445215	292376	374634	483479
460.16663 Da 325.28 s	5.42	461.174	Tersaphilone A	C25H29ClO6	397080	258634	356994	0	0	0	214166	0	0	200893	144929	0	204510	429777	275537
173.99964 Da 325.31 s	5.42	175.007			272448	0	241045	0	0	0	0	0	173659	268542	293424	268255	0	0	0
721.29129 Da 325.47 s	5.42	722.299		C29H31N21O3	243330	249542	352185	0	0	0	239047	264833	311686	0	167270	198613	265684	309324	302280
459.16737 Da 325.70 s	5.43	460.175		C23H34KNO2S2	538036	564887	527151	0	0	0	341634	468963	389655	393473	581806	429820	431147	519422	553825
777.35485 Da 325.75 s	5.43	778.362		C33H39N21O3	268947	308637	266513	0	0	0	197657	231609	213675	140283	171068	256489	229788	278661	366603
675.28720 Da 326.62 s	5.44	676.294		C25H61Cl4NO8S	251671	329053	276322	0	0	0	212888	245164	185944	219938	243452	249327	255245	403759	0
555.15216 Da 326.99 s	5.45	556.159			232118	191684	182155	0	0	0	171517	235651	136300	0	0	0	194400	0	226603
247.04264 Da 327.01 s	5.45	248.05			366756	388429	360810	0	0	0	340312	309957	409269	221838	345018	373805	333776	310418	345342
531.10829 Da 327.57 s	5.46	532.116		C31H13N7O3	125243	0	134508	0	0	0	88352.9	110616	71477.9	405515	552384	670513	127986	127500	126670
84.05758 Da 327.80 s	5.46	85.0649	3E-pentene-2-one	C5H8O	0	123588	0	0	0	0	0	0	0	224374	224006	270440	0	0	0
442.06684 Da 327.80 s	5.46	443.074	Thiocladospolide D	C16H28O7S	0	0	0	0	0	0	0	0	0	166100	165632	192414	0	132481	0
640.24307 Da 328.51 s	5.48	321.129			0	0	0	0	0	0	0	0	0	300467	356887	321803	0	0	0
309.16903 Da 328.52 s	5.48	310.176			266413	223303	236047	0	0	0	234243	216590	191950	0	0	0	206981	327187	220396
468.29549 Da 328.71 s	5.48	469.303		C15H46N6O6P2	241854	370315	250607	0	0	0	228620	223284	145608	0	0	0	159467	346306	232901
542.20390 Da 330.28 s	5.5	543.211	Physalolactone C	C28H37ClO7	457229	100202	132254	0	0	0	0	0	0	424023	395122	453865	225105	625194	529218
536.18709 Da 331.04 s	5.52	537.194		C16H34KN8O8P	171510	134706	121307	0	0	0	65599.8	0	72025.2	340865	376460	358231	82623.3	87180.9	501906
501.24880 Da 331.85 s	5.53	502.256		C24H40NO8P	498122	491531	424957	0	0	0	394335	319656	413564	675878	492253	508207	478246	456291	432480
229.20424 Da 332.12 s	5.54	230.212	11-methyl-11-hydroxyldodecanoic acid amide	C13H27NO2	735357	780819	689112	0	0	0	546504	510269	472276	654271	606679	631240	621523	696329	741306
461.10462 Da 332.23 s	5.54	462.112	3-methyl-6-[5-[3-[(4-methylphenyl)sulfonylmethyl]phenyl]-1,2,4-oxadiazol-3-yl]-1,3-benzoxazol-2-one	C24H19N3O5S	107789	86181.4	88963.4	0	0	0	0	0	58010.1	149847	268886	265460	0	0	97857.4
400.13527 Da 332.60 s	5.54	201.075		C15H24N6O3S2	625931	538495	594821	0	0	0	270195	248586	259319	1.35062e+06	1.3545e+06	1.25518e+06	388015	440437	419733
762.32372 Da 332.61 s	5.54	382.169	Swalpamycin	C37H56O14	218359	273446	224678	0	0	0	0	0	0	793022	949762	825372	168582	165019	164590
207.03562 Da 332.91 s	5.55	208.043	Aeruginol_SIDERITE	C10H9NO2S	315456	366020	304648	0	0	0	306358	226849	252333	0	0	0	263322	332843	299867
239.11665 Da 335.75 s	5.6	240.124			183367	156447	122755	0	0	0	94281.4	115120	87679.9	161194	164879	194527	88609.6	130602	121507
463.12737 Da 337.20 s	5.62	232.571		C17H27N3O8P2	115534	122726	124815	0	0	0	0	0	68084.3	578132	604819	598788	55959	98434.9	90319.5
785.33450 Da 337.38 s	5.62	786.342	Frankobactin B2	C33H49N9O12	0	0	0	0	0	0	0	0	0	120634	148201	198955	0	0	0
627.37399 Da 337.52 s	5.63	628.381		C24H55N9O6P2	76153.8	96563.1	86102.7	0	0	0	0	0	0	262158	342372	277929	71526.2	97454.9	108894
806.25543 Da 337.56 s	5.63	404.135			0	0	0	0	0	0	0	0	0	538830	650300	557054	0	0	0
824.23009 Da 337.73 s	5.63	413.122		C26H49KN12O8S4	0	0	0	0	0	0	0	0	0	247956	274293	258069	0	0	0
422.10069 Da 337.76 s	5.63	212.058	Inonotusin B	C23H18O8	370928	284487	278043	0	0	0	170360	162419	142772	1.34501e+06	1124545	1.18031e+06	149508	246374	212486
440.11173 Da 337.91 s	5.63	221.063	Tryptoquivaline H	C22H18N4O5	105987	110135	91068.4	0	0	0	0	49535.2	64097.5	389097	435490	425392	0	64087.2	66777.6
1484.87154 Da 340.57 s	5.68	743.443		C74H114N22O7P2	0	0	0	0	0	0	0	0	0	214225	193805	182541	0	0	0
251.12742 Da 343.92 s	5.73	252.135		C12H17N3O3	190342	178747	199416	38185.5	30935.4	39185.9	180256	165550	137491	77911.2	89318	91569.5	144314	191784	169934
566.20633 Da 344.45 s	5.74	284.11		C26H30N8O5S	184840	166619	164379	0	0	0	168798	156789	163420	0	0	0	113539	183750	163202
696.42136 Da 346.11 s	5.77	697.429	Acyl-desferrioxamine 3_SIDERITE	C32H62N6O8	334814	345231	346100	0	0	0	438398	489934	505009	81535.3	91393.4	74313.7	295016	417534	399966
341.29366 Da 347.17 s	5.79	342.301	N-stearoyl glycine	C20H39NO3	333655	303306	181225	0	0	0	101353	116963	101327	105259	64078.4	134546	60158.5	71035.1	82262.4
398.18338 Da 348.70 s	5.81	399.191			143982	243081	180141	0	0	0	0	135928	219108	0	0	0	145806	464433	151149
424.21197 Da 349.15 s	5.82	425.219			153258	143836	148863	0	0	0	114939	130945	108349	76746	60074.6	59592.4	112675	132452	155554
350.12778 Da 349.24 s	5.82	351.135	Nocazine F	C20H18N2O4	263432	253513	248651	0	0	0	183784	156262	159356	0	147462	0	215090	332626	323211
1512.90062 Da 349.27 s	5.82	757.458		C72H129N12O18PS	0	0	0	0	0	0	0	0	0	170190	156717	130687	0	0	0
358.31983 Da 349.58 s	5.83	359.327		C20H42N2O3	222097	214957	209404	0	0	0	102327	98699	75494.3	152788	159662	148824	96465.8	154755	148069
264.09656 Da 350.68 s	5.84	265.104	Dendrodolide H	C12H18O5	0	0	0	0	0	0	0	0	0	151299	152080	170592	0	68732.7	71560.3
625.32385 Da 351.14 s	5.85	626.331	Rhizoxin	C35H47NO9	250069	248859	285303	76419.4	76750.7	64015.6	232310	191283	202932	18412.9	0	0	146133	192795	194463
237.13401 Da 351.65 s	5.86	238.141			123383	170317	170476	0	0	0	132542	110162	120619	0	63550.4	0	114570	139005	94032.6
437.19237 Da 352.46 s	5.87	438.2	Heterobactin B	C19H27N5O7	0	0	0	0	0	0	0	0	0	313357	535981	315743	0	0	0
425.15480 Da 353.11 s	5.89	426.162			0	0	0	0	0	0	0	0	0	0	0	0	176931	235765	271641
181.04260 Da 359.75 s	6	182.05	6-Methylthioguanine	C6H7N5S	108948	101933	84639.9	0	0	0	74022.1	82156.3	90473.7	143093	153355	155231	122481	156980	214927
587.47679 Da 360.97 s	6.02	588.484		C34H61N5O3	301182	418659	351261	0	0	0	233375	226505	247351	67744.6	93490	75913.7	163555	248674	263918
557.46640 Da 364.70 s	6.08	558.474		C33H59N5O2	201745	234734	206805	0	0	0	117949	88503.3	89968.8	98979.6	134324	117161	201565	288168	317368
168.07875 Da 365.11 s	6.09	169.086	Nemanifuranone D	C9H12O3	0	124708	109559	0	0	0	87669.3	68092.7	84349	239303	194953	198316	89178.7	166536	113155
553.22133 Da 365.23 s	6.09	554.229	Jomthonic acid D	C27H37N3O7	137774	90442.6	105867	0	0	0	39927.3	0	165796	0	0	0	91899.8	133473	133746
336.20226 Da 365.23 s	6.09	337.21		C14H24N8O2	388514	295299	315736	0	0	0	360107	317660	637470	176693	153890	124743	535726	481825	402132
658.23209 Da 366.01 s	6.1	330.123	Malleobactin C_SIDERITE	C23H40N8O12	143535	104294	117600	0	0	0	148355	122140	127164	0	69150.9	0	123806	191430	175602
272.02595 Da 367.81 s	6.13	273.033	Indolokine A5	C13H8N2O3S	485399	475606	480201	80773.5	88850.4	104831	361663	400799	376866	161529	148207	158006	374277	534419	545800
301.21570 Da 369.54 s	6.16	302.223	N-[(6-piperidin-1-ylpyridin-3-yl)methyl]cyclohexanecarboxamide	C18H27N3O	625054	670412	625489	0	0	0	322728	295084	313738	143194	172038	165014	368430	414879	394897
567.23672 Da 369.59 s	6.16	568.244		C25H39N5O6P2	137699	164376	137680	27684.4	49508.3	0	47336.4	0	39750.9	0	0	0	122236	173877	141443
300.15737 Da 371.11 s	6.19	301.165	Syringolide 2	C15H24O6	90241.6	86728.6	99017	0	0	0	34440.3	0	0	514019	508533	501167	40784.5	60141.8	48639.5
428.30419 Da 371.63 s	6.19	429.311	5,9,17-hexacosatrienoic acid	C26H46O2	214616	203055	197830	0	0	0	388262	383408	410648	114623	107508	98184.8	81281.2	45000.8	65558.2
463.29716 Da 375.12 s	6.25	464.304		C27H42KN3O	1.37458e+06	1.39933e+06	1.38268e+06	0	0	0	502406	492312	484392	175355	182789	174118	446575	456066	438048
738.40881 Da 376.12 s	6.27	370.212	Phepropeptin B	C40H56N6O6	181715	187565	183953	0	0	0	150456	149782	154397	0	0	0	116261	170766	154251
448.11412 Da 376.97 s	6.28	449.121	Penochrochlactone C	C20H26O9	86434.4	109236	95712.3	0	0	0	57614.1	55005.3	82228.4	396572	384840	371697	111132	123374	122482
446.16888 Da 378.39 s	6.31	447.176	Colletobredin D	C21H31ClO8	0	85449.1	136963	0	0	0	0	0	0	157158	195920	205467	0	0	0
444.21993 Da 379.45 s	6.32	223.117		C23H32N4O3S	128369	139544	114693	0	0	0	93346.4	84545.8	81682.7	95001.5	97771.4	85596.5	110013	134742	120537
239.05215 Da 379.62 s	6.33	240.059		C13H9N3S	210292	201544	191320	0	0	0	176519	180339	190282	65077.9	66268.2	55805.9	260247	229233	236652
650.34405 Da 380.07 s	6.33	651.351	VM48641	C36H52O9	150849	132961	144871	31685.3	31241.5	40080	110349	100822	107457	40748.7	36346.5	44464.2	155492	138912	132500
250.24094 Da 380.42 s	6.34	251.248		C16H30N2	172665	182722	168097	0	0	0	148375	134877	143650	47497.1	56476.4	66470.1	71983.9	70209.6	69499.5
405.24517 Da 381.57 s	6.36	406.252		C22H35N3O2S	95083.1	85015.2	86000.5	0	0	0	57683.4	57610.7	65859.2	114733	105234	93860.2	384425	341532	337678
421.25227 Da 382.10 s	6.37	422.26		C29H31N3	0	0	0	0	0	0	0	0	0	0	0	0	294263	257175	252343
308.24679 Da 383.36 s	6.39	309.254		C18H32N2O2	262065	271857	585888	0	0	0	165177	163926	547525	59372.8	0	77780.1	0	39136	60437.2
398.32552 Da 383.54 s	6.39	399.333		C21H42N4O3	0	0	0	0	0	0	0	0	0	424010	435447	442624	0	0	0
464.32602 Da 384.24 s	6.4	465.333		C24H49O6P	115911	100604	130590	0	0	0	82114.7	93228.5	96624.4	0	0	0	119899	112106	117407
355.11678 Da 385.02 s	6.42	356.124			318757	312692	279417	0	0	0	214799	249069	216477	0	0	0	306260	325006	296331
342.27880 Da 386.84 s	6.45	343.286		C21H34N4	0	202354	0	0	0	0	345532	398473	378871	638967	607961	612938	523848	0	117720
165.07919 Da 387.75 s	6.46	166.086	4-methoxyacetanilide	C9H11NO2	2.11142e+06	2.03295e+06	2054460	46146.3	58248.2	57789.7	1.41689e+06	1.43326e+06	1.41084e+06	335017	358307	344963	986223	879378	816746
452.32486 Da 396.66 s	6.61	453.332	1alpha,25-dihydroxy-8(14)a-homovitamin D3 / 1alpha,25-dihydroxy-8(14)a-homocholecalciferol	C28H46O3	153312	225752	217582	0	0	0	213587	295407	355128	0	76866.6	106775	0	0	0
733.36931 Da 398.28 s	6.64	734.377		C39H51N5O9	174995	178336	176680	0	0	0	174520	158866	188865	82101.4	87665.7	79767.7	247948	278418	251586
322.26228 Da 399.70 s	6.66	323.27	cyclopentyl-[9-[(dimethylamino)methyl]-9-hydroxy-3-azaspiro[5.5]undecan-3-yl]methanone	C19H34N2O2	226520	178887	249675	0	0	0	173208	105562	86532.6	142978	108439	122360	178460	37088.1	84304.4
421.30973 Da 400.53 s	6.68	422.317		C27H39N3O	457634	482723	463670	0	0	0	224347	212450	224699	144693	132186	180395	114156	117833	86577.8
643.43002 Da 402.03 s	6.7	644.437		C35H57N5O6	101457	107033	116902	0	0	0	25610.5	17375.8	23698.3	201216	163905	156095	106344	119397	131498
306.99744 Da 402.53 s	6.71	308.005		C13H9NO4S2	343473	320361	309879	0	0	0	404988	388344	392279	99379.7	99980.4	108507	443363	471664	462800
403.11701 Da 403.01 s	6.72	404.124	Cladoniamide C	C22H17N3O5	427629	475508	400620	0	0	0	320971	304673	329970	0	69695.5	64096.5	435144	469293	460368
687.45681 Da 403.27 s	6.72	688.464	Scopularide D	C35H63N5O7	99544.8	90419.5	108474	0	0	0	41016.6	31591.1	28753.4	197084	173847	194693	133255	137669	141606
356.12047 Da 405.94 s	6.77	357.128	Eutypellazine L	C19H20N2O3S	140785	0	76893.9	0	0	0	0	91891.4	122805	416468	343248	415443	134634	0	143386
502.34054 Da 408.38 s	6.81	503.348	(22E,24E,24bE)-1alpha,25-dihydroxy-26,27-dimethyl-22,23,24,24a,24b,24c-hexadehydro-24a,24b,24c-trihomovitamin D3 / (22E,24E,24bE)-1alpha,25-dihydroxy-26,27-dimethyl-22,23,24,24a,24b,24c-hexadehydro-24a,24b,24c-trihomocholecalciferol	C32H48O3	250014	342730	109793	0	0	0	161203	196562	184630	0	0	0	0	0	0
304.28817 Da 408.52 s	6.81	305.295		C20H36N2	675130	752276	766290	0	0	0	697633	724551	756250	268137	269780	258301	125478	128251	119686
576.35920 Da 408.55 s	6.81	577.366		C35H53KO4	117103	113933	104414	0	0	0	273468	281597	299644	0	0	0	0	0	0
405.31531 Da 411.85 s	6.86	406.323			195317	213768	208811	0	0	0	156363	161251	152912	77988	93665	75272.5	0	31238	51520.1
540.23780 Da 415.19 s	6.92	541.245		C31H32N4O5	287456	286191	284462	0	0	0	209246	203358	195150	219522	254081	278745	321533	302939	320146
366.30366 Da 415.39 s	6.92	367.311		C25H38N2	860912	947207	881709	0	0	0	828178	814680	796664	321203	334122	337112	141665	152406	151887
528.35662 Da 415.48 s	6.92	529.364		C27H54K2N4O	163434	158639	147114	0	0	0	278463	269461	219616	42162	0	0	0	0	0
501.36740 Da 415.50 s	6.92	502.375		C28H47N5O3	554509	600740	576973	0	0	0	297853	325757	336410	61562.7	56854.4	0	156164	138815	155267
482.21691 Da 421.73 s	7.03	483.224		C26H26N8O2	307962	337844	307089	0	0	0	245531	275090	376949	69074.1	61889.9	76730.1	343723	332102	353661
420.37173 Da 423.48 s	7.06	421.379		C26H48N2O2	462346	482286	428552	0	0	0	611765	787846	633220	83657.2	94921.2	101362	26779.5	75623.3	0
301.21570 Da 423.86 s	7.06	302.223		C18H27N3O	312147	335302	331133	0	0	0	201831	229289	228366	78501.2	76376	86960.5	214370	219720	207667
504.37179 Da 425.42 s	7.09	505.379		C33H48N2O2	78523.1	90398.8	68891.1	0	0	0	169318	241616	280581	0	38765.6	0	0	0	0
474.20449 Da 426.75 s	7.11	238.11		C29H30O6	54704.5	0	0	0	0	0	0	0	0	134862	137175	113472	101280	115132	108218
477.31481 Da 428.21 s	7.14	478.322		C33H39N3	123654	117520	118879	0	0	0	24015.3	38536.6	31255.7	49232.3	61531.4	57331.4	370870	358903	366119
463.35694 Da 429.34 s	7.16	464.364		C30H45N3O	282217	289930	305317	0	0	0	243632	260809	283046	55002.2	58515.9	48062.8	0	0	21247.6
408.30009 Da 430.44 s	7.17	409.307			115013	0	171718	0	0	0	178673	208615	244937	206848	192701	207890	0	0	0
327.31445 Da 431.28 s	7.19	328.322	Stearoyl-EA	C20H41NO2	102672	100403	98553.2	0	0	0	132299	117100	100108	0	0	0	67891.2	75491.8	53732.1
285.08340 Da 431.90 s	7.2	286.091			49688.2	54310.6	45114.4	0	0	0	39179.3	49760.2	35235.1	232222	218711	183967	71049.7	69305.4	63100.5
422.35046 Da 432.15 s	7.2	423.358			151478	163226	200792	0	0	0	137143	128104	138375	106658	82398.6	93643.3	0	0	0
738.49387 Da 432.51 s	7.21	739.501	PA(O-20:0/17:2(9Z,12Z))	C40H77O7P	179003	191926	179949	39849.7	46340.7	37754.8	104220	97788.9	106891	73576.1	76813.8	80197.1	133871	152027	134573
442.12829 Da 434.11 s	7.24	443.136			0	78018.3	89230	0	0	0	0	0	42091	66105.2	0	0	85990.5	82261.8	83946.2
500.36150 Da 434.40 s	7.24	501.369	Vicenistatin	C30H48N2O4	203664	190396	236406	0	0	0	455928	533786	476578	139885	119723	124515	0	42469.1	0
514.36137 Da 434.84 s	7.25	515.369		C30H55ClO2S	129392	105602	111322	0	0	0	158220	183993	167149	0	0	0	0	0	0
671.45413 Da 437.02 s	7.28	672.461		C21H62N13O9P	424245	278393	366217	0	0	0	0	318789	192487	0	0	0	0	0	0
1598.66762 Da 437.25 s	7.29	800.341		C49H70N58O6S	4.01137e+06	1.22013e+06	0	939634	0	782663	864825	0	991658	1.93752e+06	1587873	1.7122e+06	1.26663e+06	1.28285e+06	1.90974e+06
473.29288 Da 438.12 s	7.3	474.3		C31H39NO3	102354	87170.5	144843	0	0	0	0	0	143019	0	0	217513	0	0	0
485.12975 Da 438.42 s	7.31	243.572		C15H16N15O3P	754385	0	591830	563080	587246	649937	0	451474	502957	578129	667623	2.31747e+06	558359	655675	3.768e+06
360.35050 Da 439.01 s	7.32	361.358		C24H44N2	845539	909416	1.13964e+06	0	0	0	1.18856e+06	1.02455e+06	1.19034e+06	0	150324	164931	0	0	0
808.39138 Da 440.60 s	7.34	809.399	Decatromicin C	C45H58N2O10	110726	143959	0	0	0	0	0	156656	131250	294853	174007	201069	0	0	0
563.32259 Da 442.22 s	7.37	564.33	OOB-PE	C27H50NO9P	155366	188506	153426	0	0	0	114173	99607.6	122551	162205	156385	212704	157314	176628	236579
881.37766 Da 442.24 s	7.37	441.696	Cystomanamide B	C40H57N7O14	62112.4	0	77741.4	0	0	0	0	47050.7	0	0	0	0	165887	165450	154651
541.30256 Da 442.68 s	7.38	542.31	Nosperin	C26H43N3O9	243676	404757	340695	0	0	0	168426	193074	173644	205519	137863	190653	0	248848	240660
270.97587 Da 443.02 s	7.38	271.983		C7H7ClKN3O4	171387	154895	158544	0	0	0	134212	141422	127981	147146	141607	143216	252020	303988	313107
878.54148 Da 443.13 s	7.39	879.549	PG(19:0/22:4(7Z,10Z,13Z,16Z))	C47H85O10P	65642.9	66295.2	45974.8	0	0	0	0	30034.9	0	0	0	0	146084	131911	175613
514.37738 Da 444.26 s	7.4	515.385		C31H50N2O4	46631.4	0	66320.3	0	0	0	179141	175704	173031	50651.4	29876.1	0	0	0	0
374.36621 Da 444.80 s	7.41	375.373		C25H46N2	339846	337192	340828	0	0	0	421423	422638	470361	61487	59582.2	61902.7	0	0	0
436.33026 Da 448.25 s	7.47	437.338	3Œ≤,12Œ±-dihydroxyergosta-7,24(28)-diene	C28H46O2	515741	482047	504477	0	0	0	372584	406018	410153	415139	411265	408982	36898.9	0	0
693.39978 Da 451.12 s	7.52	694.407		C34H52N11O3P	142325	141903	130417	0	0	0	88744	94103.1	73698.6	62541.7	72782.5	74146.5	174667	189238	198706
225.20964 Da 451.16 s	7.52	226.217	Penicimumide	C14H27NO	169456	192557	119783	0	0	0	126433	128310	137530	62639.1	64020.7	71498.3	232420	220547	211723
841.54455 Da 454.31 s	7.57	842.552	Surugamide J	C43H71N9O8	35079.3	30791.3	28040.3	0	0	0	0	56112.2	0	0	51766.7	39938.5	241823	325885	275991
897.46259 Da 454.31 s	7.57	449.739	Cordycommunin	C43H69N7O11	50171.3	0	0	0	0	0	47705.5	56681.6	66357.2	0	0	0	246262	246607	173060
842.49532 Da 454.56 s	7.58	422.255		C33H58N22O5	0	0	0	0	0	0	73699.1	51078.9	63828	160069	124013	120178	352590	376362	421921
456.19529 Da 454.67 s	7.58	229.105		C20H33N4O4PS	63789.4	0	0	0	0	0	102553	82394.7	86533	95088.5	0	0	147304	185425	171353
858.46963 Da 454.67 s	7.58	430.242	PI(13:0/20:2(11Z,14Z))	C42H77O13P	0	0	0	0	0	0	0	0	0	0	0	65581.5	194743	174093	200333
788.46096 Da 454.67 s	7.58	789.468	PG(14:0/22:6(4Z,7Z,10Z,13Z,16Z,19Z))	C42H71O10P	0	23957.7	0	0	0	0	37641.6	40268.1	38330.8	114849	109419	81744.8	127524	120430	117601
428.18238 Da 454.85 s	7.58	429.19	Trichothosporon A	C22H30O7	50426.3	63964.6	99472.2	0	0	0	117647	111141	113955	148064	163308	147684	360447	347812	251307
558.11893 Da 454.95 s	7.58	559.126		C32H28ClO3PS	65261.9	63446.8	78678.5	0	0	0	151623	105564	81669.1	211830	197308	194202	293144	288651	175146
844.37768 Da 454.96 s	7.58	423.196		C21H65ClN10O20S	0	0	0	0	0	0	0	0	0	107373	135356	0	225883	161501	117297
424.24337 Da 455.12 s	7.59	213.129		C19H40N2O4S2	58930.8	0	0	0	0	0	110915	99381.3	62550.8	145572	175538	102500	256970	291021	255180
230.07134 Da 456.15 s	7.6	231.079		C12H15KO2	106865	107139	106408	37568.5	30501.1	0	138342	129309	145114	223282	173549	218410	158828	158509	195605
233.06057 Da 468.15 s	7.8	234.068		C14H12KN	174361	184993	155350	0	0	0	138734	144582	121129	127642	120759	124940	142119	163403	146005
171.10836 Da 468.57 s	7.81	172.116			275962	288301	286479	88259.9	99397.7	98044.4	0	0	0	53183.3	50202.3	62418.2	611936	624068	700823
219.07522 Da 468.62 s	7.81	220.083	O-Succinyl-L-homoserine	C8H13NO6	75156.3	80189.5	98807.6	0	0	0	0	0	0	0	0	0	165236	154678	162064
428.28906 Da 472.55 s	7.88	429.296	Asperunguisin E	C25H42O4	93567.6	52442.1	76052	0	0	0	102169	73999.2	114391	188168	164175	218558	260117	261591	282567
506.30326 Da 476.49 s	7.94	507.311	Colossolactone IV	C30H44O5	130962	121410	91940	0	0	0	77684.8	100386	130750	66856.7	122660	0	247605	268120	211705
560.17911 Da 478.33 s	7.97	561.186		C15H24N14O10	138027	169569	122146	0	0	0	250458	161220	0	0	270833	290685	179506	0	0
540.19620 Da 478.47 s	7.97	541.203		C21H43ClKN2O5PS	274382	222597	214851	0	0	0	277269	117174	333712	402706	379412	433018	216305	194896	207643
944.41767 Da 478.85 s	7.98	473.216		C23H69ClN14O21S	241655	267195	240561	0	0	0	302928	0	0	563226	612967	0	326001	0	596227
405.25550 Da 479.16 s	7.99	406.263		C20H39NO5S	209920	210590	213550	0	0	0	216173	228833	238984	243882	0	0	139573	0	153536
308.24723 Da 479.32 s	7.99	309.255	3S,7S-dimethyl-2-hexadecanol	C18H38O	141992	139947	124385	0	0	0	111636	0	247843	48384	0	0	0	0	0
802.47396 Da 479.88 s	8	803.481	Phialotide B	C41H70O15	0	0	0	0	0	0	0	0	0	110552	149043	166650	0	221456	158957
469.21234 Da 479.94 s	8	235.613		C11H32KN11O7	257295	161476	178099	0	0	0	224485	248071	0	418376	352668	285947	0	399891	282272
849.60742 Da 480.00 s	8	850.615	Cortenuamide C	C47H89NO9	0	0	0	0	0	0	0	119015	0	212594	0	378215	593769	543316	473567
1304.78936 Da 480.05 s	8	653.402		C56H136N8O4S10	332727	349817	283087	0	0	0	605840	606523	563482	1.5937e+06	1.7321e+06	1.54439e+06	1.84763e+06	1.99527e+06	2.03534e+06
870.52470 Da 480.07 s	8	436.27	Marformycin B	C44H70N8O10	281856	312159	223110	0	0	0	446534	421109	411372	883872	783831	717695	659047	864688	848174
886.50040 Da 480.10 s	8	444.257	1,3-(8R,9R-epoxy-octadec-13Z,15Z-dien-4,6-diynoyl)-2-(8-hydroxy-17E-octadecen-9,11-diynoyl)-sn-glycerol	C56H70O9	235940	265105	0	0	0	0	335209	412226	383724	710580	645621	743318	861079	912989	929375
466.34008 Da 480.78 s	8.01	467.347			179807	210299	170828	0	0	0	141218	187065	142222	100978	99512.5	0	0	0	0
515.23223 Da 480.83 s	8.01	258.623	Epothilone C7	C26H39NO6S	420984	501827	0	0	0	0	452956	686423	581719	1.33767e+06	1.18802e+06	1060781	1.70207e+06	1.12173e+06	1.44774e+06
528.24144 Da 481.24 s	8.02	529.249			166302	155910	198785	0	0	0	204551	261508	284136	237630	284891	0	0	133896	196993
787.45270 Da 481.72 s	8.03	394.734	PE(15:0/22:6(4Z,7Z,10Z,13Z,16Z,19Z))	C42H72NO8P	0	0	0	0	0	0	350616	351160	433562	0	0	0	476932	497573	358129
417.16673 Da 482.99 s	8.05	418.174	Spirotryprostatin A	C22H25N3O4	98017.4	100236	60988.7	0	0	0	171077	182410	198195	0	77578.4	118129	249142	232524	224572
442.31984 Da 483.56 s	8.06	443.327		C27H42N2O3	101638	137432	95807.1	0	0	0	206472	225485	221041	70120.4	92347.5	82268.2	0	0	0
224.14142 Da 486.41 s	8.11	225.149	Guaymasol	C13H20O3	212642	198622	204729	0	0	0	148006	164202	147371	312606	330497	300606	242168	265895	225862
639.91194 Da 487.71 s	8.13	640.919			188270	176845	168235	0	0	0	149684	154116	0	0	0	0	192728	198407	210526
133.11054 Da 487.83 s	8.13	134.118		C6H15NO2	0	0	0	0	0	0	119247	96334.6	121901	137531	156890	144013	0	0	0
256.18317 Da 490.77 s	8.18	257.19		C18H24O	57131	59518.7	55293.1	0	0	0	70487.1	58045.4	62537.4	312855	322732	296446	77532.6	94981.8	68330.2
343.08775 Da 492.83 s	8.21	344.095		C18H17NO4S	211795	222543	185424	0	0	0	113365	120837	116452	77214.2	57344.6	62843	214668	200030	191157
721.50132 Da 498.15 s	8.3	722.509	PE(P-16:0/18:2(9Z,12Z))	C39H74NO7P	206062	197471	174730	0	0	0	0	0	0	121935	120454	164305	0	0	127177
868.57436 Da 498.54 s	8.31	869.582		C27H83N16O9P3	0	0	0	0	0	0	79456.7	0	0	423278	0	438258	508778	473282	319673
540.34058 Da 498.65 s	8.31	541.348	Serratamolide B	C28H48N2O8	0	0	102177	0	0	0	38402.1	0	0	768240	237383	728262	120833	274501	198249
920.53123 Da 498.94 s	8.32	461.273		C29H65KN30OS	461496	609281	458498	0	0	0	729377	680582	942363	1.17712e+06	1.08419e+06	1.1953e+06	0	984176	1.03954e+06
586.15075 Da 499.39 s	8.32	587.158	Aerucyclamide D	C26H30N6O4S3	349079	363020	321774	0	0	0	267145	457509	328596	0	0	96999.1	0	0	0
529.24754 Da 499.47 s	8.32	265.631		C24H44KNO7S	847849	707152	619632	0	0	0	805048	917604	1.00025e+06	1.2222e+06	1.10669e+06	1.14473e+06	895981	1.05788e+06	963089
877.63586 Da 499.58 s	8.33	878.643			0	0	0	0	0	0	198220	0	0	552843	263065	490898	386473	353805	257616
1346.83820 Da 499.78 s	8.33	674.426		C62H139K4N6O8PS2	837025	781866	871051	0	0	0	1.34517e+06	1.38518e+06	1317187	2.10672e+06	2361000	2.3215e+06	1.93348e+06	2.27311e+06	2.02219e+06
527.25122 Da 499.78 s	8.33	264.633		C24H46ClNO5S2	1.89487e+06	1.56809e+06	1.96451e+06	0	0	0	2.08286e+06	2.35669e+06	2.70298e+06	2276066	2.67132e+06	2.22698e+06	2.20597e+06	2.42312e+06	2.37456e+06
677.47333 Da 499.79 s	8.33	678.481		C22H55N21O4	260752	323749	349044	0	0	0	241803	0	220370	246499	0	0	318630	255236	0
682.42687 Da 500.21 s	8.34	683.434		C25H64N8O9P2	156161	174306	229026	0	0	0	151927	0	219304	153857	187316	0	175916	153142	268741
574.19472 Da 500.66 s	8.34	575.202	Splenocin I	C31H30N2O9	212237	258680	287416	0	0	0	251639	0	294673	0	0	0	0	0	0
638.40269 Da 500.93 s	8.35	639.41		C21H65N6O9P3	227843	227596	309240	0	37840.6	0	207213	160719	198899	216538	205864	0	315576	383251	307395
633.44765 Da 501.24 s	8.35	634.455		C27H59N11O4S	389708	472997	436832	0	0	0	0	0	304247	0	0	208596	377501	230145	0
554.21265 Da 501.77 s	8.36	555.22	Austalide N	C28H36O10	380920	365564	283532	0	0	0	467644	402902	354888	284237	0	137564	347617	280974	97279.5
594.37530 Da 501.86 s	8.36	595.383		C21H56N8O7P2	301633	351288	349037	0	0	45590.7	291597	265627	273395	220568	180792	265741	214998	334944	405699
501.36618 Da 502.97 s	8.38	502.373			371246	392515	491993	0	0	0	221314	289427	0	0	194399	0	359580	335037	399379
475.19142 Da 503.52 s	8.39	476.199	Asn Asp Leu Asp	C18H29N5O10	166781	140061	119144	0	0	0	0	118165	0	0	78700	0	0	0	0
506.32200 Da 503.81 s	8.4	507.329	2-deoxy-20-hydroxy-5alpha-ecdysone 3-acetate	C29H46O7	388317	350252	364426	0	0	0	364919	211055	344066	179092	289628	205463	0	434593	406418
529.39901 Da 503.82 s	8.4	530.406	Rocuronium	C32H53N2O4	192709	256699	390473	0	0	0	139494	131303	0	0	136632	0	169201	0	0
815.48243 Da 506.16 s	8.44	408.748		C28H53N27O3	0	0	0	0	0	0	0	195230	160009	0	0	0	271817	221748	329444
886.52099 Da 508.02 s	8.47	444.268		C29H87ClKN10O9P3	0	0	0	0	0	0	0	0	0	239599	235737	339548	0	0	0
304.09716 Da 510.87 s	8.51	305.104	3,4-dichloro-tridecanoic acid	C13H24Cl2O2	0	0	0	0	0	0	37924.7	0	0	94061	93744.1	93785.8	0	0	0
400.27325 Da 516.20 s	8.6	401.281		C24H36N2O3	0	0	0	0	0	0	0	0	0	188769	190527	188547	0	0	0
442.23354 Da 516.63 s	8.61	443.241	Strobilurin K	C26H34O6	0	0	0	0	0	0	0	0	0	0	0	0	442130	696041	395030
1162.79382 Da 520.03 s	8.67	582.404		C58H120N2O14P2S	224766	188000	172465	250258	180390	240129	167300	154712	199266	161693	262064	232670	192808	216996	893673
308.24670 Da 524.64 s	8.74	309.254		C18H37KO	189809	219924	200675	0	0	0	284340	302640	320888	37487.8	82377	50940.6	196663	131883	80874.4
914.63010 Da 527.03 s	8.78	458.322			4.13498e+06	3.75874e+06	4848642	1.50959e+06	1.492e+06	1.42932e+06	2.95847e+06	3.14273e+06	3.02628e+06	3793347	3.35253e+06	3.00063e+06	4.24514e+06	4539676	3.88975e+06
794.35575 Da 527.22 s	8.79	795.363	1'-(2-phenyl-ethylene)-ditryptophenaline	C50H46N6O4	0	0	0	0	27154.7	27235.3	72730	85745.4	69031.8	166099	170893	156196	66861.9	77222.8	102200
574.36973 Da 527.29 s	8.79	575.377	Desferrioxamine N_SIDERITE	C26H50N6O8	215823	380224	208837	175403	195389	199452	646820	113668	139412	690086	1.23219e+06	0	65928.9	302178	528750
445.19744 Da 528.22 s	8.8	446.205		C19H32N3O7P	102337	96975.7	99381.5	0	0	0	161158	149399	165136	112616	121450	128545	168716	198802	189275
881.60815 Da 528.24 s	8.8	882.615	PS(19:0/22:1(11Z))	C47H90NO10P	757302	754977	660935	254015	320073	290567	602328	651808	699482	488946	583775	709594	670570	686002	1.00952e+06
525.38793 Da 528.42 s	8.81	526.395		C26H55NO9	337069	343481	378907	290064	309826	306865	2397946	180444	186691	156820	193952	158702	0	118353	125772
880.51490 Da 528.52 s	8.81	441.265		C42H69N14O3PS	1.66496e+06	1.98739e+06	1306933	468457	644565	530447	1440618	1.1469e+06	1206255	1.03806e+06	1.36367e+06	1.43127e+06	1.20329e+06	1.35576e+06	1716835
831.53397 Da 529.84 s	8.83	416.774		C34H65N21O2S	446515	486825	403739	127851	126597	134094	331347	314099	283273	316619	288969	359261	367105	380259	462636
252.17259 Da 532.80 s	8.88	253.18	(-)-tricinonoic acid	C15H24O3	89266.4	89607.8	97460.1	0	0	0	0	0	0	132502	124497	171649	104541	102918	90394.6
501.36641 Da 539.00 s	8.98	502.374		C27H51NO7	8.23517e+06	8784270	11378807	3.6146e+06	3435023	3.70447e+06	8049799	10652872	8983305	8.26751e+06	7.46453e+06	7214148	10498849	12628369	9625925
311.13937 Da 539.02 s	8.98	312.147	2-[(4,7-dimethylquinazolin-2-yl)amino]-6-(methoxymethyl)-1H-pyrimidin-4-one	C16H17N5O2	94540.5	92746.5	97160.9	0	0	0	79900	140624	90718.7	139163	143797	133205	169448	150829	135671
472.30247 Da 539.66 s	8.99	473.31		C22H44N6OS2	288098	134243	125262	163889	165901	152258	0	121207	108630	0	231036	151449	1.80309e+06	0	122636
316.19898 Da 541.96 s	9.03	317.206	Tenacibactin A_SIDERITE	C15H28N2O5	46041.9	86845.6	54403.1	0	0	0	114847	84942.8	61326.6	802765	636215	573099	81256.9	73799.6	79472.1
367.21834 Da 543.57 s	9.06	368.226		C20H33NO3S	196408	203811	255665	0	0	0	73471.8	107303	115693	0	0	46779	88421.3	141034	133641
735.51394 Da 546.56 s	9.11	736.521		C6H9BrCl4K8N2O2S2	119421	187020	154348	65074.2	85464.4	54119.6	147571	372137	221454	246695	187780	121285	226042	420232	0
696.44274 Da 547.11 s	9.12	697.45		C35H56N10O5	217272	315497	259849	62718.7	77557.8	68137.6	257456	418266	320758	452756	363548	310482	381248	484232	358067
691.48753 Da 547.49 s	9.12	692.495		C32H66ClN9O5	175251	227142	295020	66964.2	104572	60541.9	176114	490895	261882	305353	236962	151896	298096	740246	258089
647.46119 Da 548.76 s	9.15	648.468		C29H62N9O5P	86078.1	222957	241094	67084.1	85490.6	39859.2	192947	453544	199210	294664	209985	207549	314967	725978	163151
603.43490 Da 550.06 s	9.17	604.442		C30H72Cl2KNOS	170168	176004	174634	41859.7	75814.9	0	171457	359064	0	275600	156089	166994	188054	655527	116493
559.40826 Da 551.15 s	9.19	560.416		C19H58KN11O3S	104992	147816	127063	43336.2	68012.9	0	96075.3	313544	0	204371	124868	112743	215436	530958	168879
775.56694 Da 551.37 s	9.19	776.574		C40H73N9O6	194592	307220	261200	207436	263746	134677	149913	419646	103600	318771	224746	205855	194579	796593	171183
389.29315 Da 569.94 s	9.5	390.3	Mooreamide A	C24H39NO3	0	0	0	0	0	0	0	0	0	354245	233326	340149	0	0	0
408.16799 Da 577.91 s	9.63	409.175		C17H25N6O4P	286195	0	0	0	0	0	0	350990	72940.1	403383	418442	454189	600979	494239	400413
337.20769 Da 581.18 s	9.69	338.215	(1E,3S,5Z,10S,11R)-2,10-dimethyl-1-(2-methyl-1,3-thiazol-4-yl)trideca-1,5-diene-3,11-diol	C19H31NO2S	418252	505492	352046	0	0	0	161924	186465	101318	60690.4	45091.8	56557.6	82638.6	218258	190887
371.34024 Da 585.60 s	9.76	372.348		C22H45NO3	0	33318.4	0	0	0	0	149509	206238	120773	261930	211797	252537	43669	41282.5	0
293.27181 Da 586.83 s	9.78	294.279		C19H35NO	92139.8	150774	88064	0	0	0	128275	116989	111916	284560	246370	318315	162772	145166	81821.8
423.24455 Da 590.34 s	9.84	424.252		C23H37NO4S	260877	362067	213549	0	0	0	114830	134459	101270	0	0	27803.1	184769	173283	157575
397.35611 Da 594.59 s	9.91	398.363		C17H47N7OS	0	0	0	0	0	0	0	0	0	161878	120773	131380	0	0	0
409.26536 Da 599.06 s	9.98	410.273		C23H39NO3S	1.01295e+06	1.35626e+06	996162	0	0	0	479522	605150	542818	124406	95168.6	119420	521301	504468	539322
438.34580 Da 615.61 s	10.26	439.353		C25H46N2O4	48962.9	61443.8	80753.6	0	0	0	217979	204877	171898	0	0	0	0	0	0
365.23900 Da 620.30 s	10.34	366.246		C21H35NO2S	748373	846496	593613	0	0	0	354621	325160	322533	26148.5	35131.8	33255.1	173982	167192	167288
470.35155 Da 629.82 s	10.5	471.359	N-stearoyl tryptophan	C29H46N2O3	153446	143614	138339	0	0	0	340736	302913	231074	72167	64214.6	66930.7	0	0	0
262.24097 Da 636.91 s	10.62	263.248		C17H30N2	480902	684367	616722	0	0	0	1.38787e+06	1.31442e+06	833102	398422	383800	372084	305634	300548	226885
425.24209 Da 636.92 s	10.62	426.249	9‚Ä≤-(2-amino-3-(4‚Ä≤‚Ä≤-O-methyl-Œ±-rhamnopyranosyloxy)phenyl)nonanoic acid	C22H35NO7	479116	611295	689763	0	0	0	407600	315348	259511	99932.5	99025.8	85862.4	249167	234866	224452
379.25502 Da 647.53 s	10.79	380.262		C22H37NO2S	237423	218552	254822	0	0	0	128592	173210	74876.1	0	0	0	91460.4	79391.2	93300.8
276.25680 Da 665.54 s	11.09	277.264		C18H32N2	295701	230316	229402	0	0	0	573208	525081	290487	120586	109912	160220	38531.7	0	0
407.28690 Da 695.95 s	11.6	408.294		C20H46BrN3	265748	313533	232268	0	0	0	139244	93252.7	84374.3	0	0	0	64537.9	49156.9	40449
290.27236 Da 727.58 s	12.13	291.28		C19H34N2	536322	316358	344652	0	0	0	976564	877742	576552	110672	97669	151875	150844	106400	69315.3
367.41787 Da 735.99 s	12.27	368.425		C25H53N	1.85148e+06	406052	11771874	1.83386e+06	440641	1.61295e+06	487400	13106750	5292697	1.08992e+06	457768	1.53921e+06	12270515	462446	540130
418.26936 Da 738.33 s	12.31	419.277		C21H34N6O3	123465	111010	71201.4	33519.8	23739.5	53250.7	116234	160329	87987.9	91219.6	70549.7	68399.5	89627.5	135897	50865.8
677.47225 Da 739.11 s	12.32	678.48		C30H64N9O6P	0	0	0	84229.1	0	94488.2	104937	229395	157570	92596.5	114779	0	208056	433516	72143.5
351.15487 Da 739.38 s	12.32	352.162	Zeatin riboside	C15H21N5O5	164279	163692	189288	0	0	0	131179	101551	144510	57055.9	70162.7	51036.4	172603	187117	104973
423.35584 Da 739.75 s	12.33	424.363		C22H49NO6	388121	232929	236900	194741	203086	153620	112203	197248	119783	173190	877128	173505	107033	193711	163198
228.88632 Da 6.54 s	0.11	211.883			692226	256556	566327	167445	318355	194109	388614	239631	592764	278058	346879	603822	131560	1.21854e+06	689466
651.81872 Da 9.15 s	0.15	652.826			0	878779	934944	74583.7	0	0	784057	924844	0	780155	1002197	810235	0	870854	0
345.76376 Da 12.22 s	0.2	346.771			1.30108e+06	0	0	342461	0	0	305578	230585	1.47018e+06	1.23183e+06	252752	0	0	361792	601468
238.88190 Da 13.38 s	0.22	239.889			1.25843e+06	1.25323e+06	726588	0	1.05223e+06	892243	0	1.04339e+06	0	1176880	0	0	0	1108187	5.90004e+06
238.88196 Da 13.32 s	0.22	239.889			1.06597e+06	1.29628e+06	742132	0	824907	799582	0	787032	0	1.02552e+06	0	5.56205e+06	0	860047	0
339.93748 Da 51.37 s	0.86	378.901		C11H5N2O5PS2	88574.8	87846.2	95895.5	89315.4	95382.4	87806.3	283428	302368	293829	91204.2	92520.9	109778	37693	0	0
339.93748 Da 51.37 s	0.86	378.901			115362	103354	103056	117901	125453	118561	386536	396474	387926	142539	114252	142828	40377.5	30648.2	39224.4
339.93748 Da 51.37 s	0.86	362.927			193774	171236	185621	136201	152422	136657	459033	433936	411237	166992	181371	174412	82216.3	81794	65898.2
339.93748 Da 51.37 s	0.85	362.927		C11H5N2O5PS2	229387	254770	246705	181217	180103	177664	621646	659955	591831	238756	237768	233306	96383.8	96830.1	82599.4
407.92507 Da 50.84 s	0.84	446.888			63597.5	58285.9	61498.7	88223.9	73335.3	71997.2	248028	533610	518330	77738.4	93149.7	82539	0	44145	0
407.92507 Da 50.84 s	0.84	446.888			0	174429	46352.1	35997.3	48508.2	0	155717	144855	133935	47643.6	0	0	0	0	0
407.92507 Da 50.84 s	0.86	430.915		C9H2KN6O9P	121749	119818	131740	102546	106758	96554.4	371991	349629	358215	119624	121811	130654	60637.9	57055.1	38861.2
407.92507 Da 50.84 s	0.86	430.914		C15H4O10S2	0	0	95041.1	0	0	0	299940	251309	260802	83567.1	73705.1	100383	0	0	0
196.09380 Da 50.18 s	0.83	219.083		C7H16O6	0	0	0	0	0	0	126217	127837	148160	0	0	0	0	0	0
543.89954 Da 50.86 s	0.85	566.889		C17H7O15P3	126688	134931	141526	96527.1	103519	105017	418547	401461	403759	125493	112873	119795	46436.1	40507.3	44159.1
475.91248 Da 50.61 s	0.86	498.902		C11H11O13P3S	113158	103079	111214	82782	79599.7	70833.7	300106	286449	254033	103127	93293.9	105666	44517.1	34387.8	31286.3
475.91248 Da 50.61 s	0.84	514.875		C11H11O13P3S	46340.8	52662.2	51478.6	51819.6	45731	55846.3	178776	190174	196066	60226.7	56167.3	64143.4	14411.7	18591.2	0
475.91248 Da 50.61 s	0.84	498.902		C11H11O13P3S	45345.4	38029.1	44631	36429	35092.1	32339.8	138573	145432	128398	35676.4	36094.7	36846.9	0	0	0
611.88747 Da 50.73 s	0.85	634.877		C11H3KN12O11P2S	100213	99277.3	87587.4	80611	71819.9	79241.8	360506	335506	328055	85171.9	75407.7	95540.2	31578.2	34391.5	0
679.87508 Da 50.58 s	0.84	702.865		C18H7N2O21P3	93947.1	95769.7	93282.2	66068	66292.2	70957.2	359407	340078	323059	85695.7	70546.2	83601.6	0	0	0
271.94987 Da 50.20 s	0.84	294.939		C8H2KN4O3P	86884.6	91147.9	79681.8	70300.5	64141.8	72511.7	196730	219912	188187	85503.8	72165	80904.5	40707.9	43869.6	0
747.86275 Da 50.11 s	0.84	786.825		C20H14KN2O17P5	0	0	0	0	0	0	126588	134044	115982	0	0	0	0	0	0
815.84982 Da 50.03 s	0.83	854.812		C29H6O23P2S	0	0	0	0	0	0	92901.5	94311.3	95145.1	0	0	0	0	0	0
257.89237 Da 51.17 s	0.85	258.9		C4H5K2O4PS	199301	94765.2	111610	122998	140455	113412	504940	502963	376420	108267	107000	96934.2	40721.2	0	0
393.86698 Da 50.20 s	0.84	394.874			0	0	0	0	0	0	97250.8	99338.7	91710.8	33267.3	0	0	0	0	0
665.81813 Da 50.20 s	0.84	666.825		C12H3K2N10O11P3S	0	0	0	0	0	0	108204	117247	92938	0	0	0	0	0	0
326.04442 Da 49.68 s	0.83	327.052		C8H15N4O6PS	39140.6	41032.4	35311.4	47912.7	56647.3	55033.3	170939	172165	162607	71011.4	70177.8	76931.6	0	0	0
326.04458 Da 50.15 s	0.84	327.052		C11H6N10OS	49658	53666.6	48015.6	95812.5	93440.4	73316.2	306715	231404	225850	92297.9	129906	100574	0	0	0
326.04449 Da 50.28 s	0.84	327.052			0	41861.7	40854.3	72617.6	71033.5	67158.1	226274	207828	192658	109690	73481.2	89985.3	0	0	0
190.06966 Da 49.89 s	0.83	191.077		C5H10N4O4	39708.4	45321.6	35221.9	73836.3	66535.5	64508.6	196281	195152	223784	89202.3	80712.2	83001.3	0	0	0
238.04947 Da 51.65 s	0.86	239.057		C12H6N4O2	51316.1	36537.3	0	0	0	0	0	0	0	0	19121.9	0	196272	153870	140579
257.10299 Da 56.34 s	0.92	280.092	Glycerophosphocholine	C8H20NO6P	0	28757.6	0	0	41928.4	0	117108	130804	133359	43057.4	34176.5	0	0	0	0
409.01016 Da 54.60 s	0.91	410.017		C14H22Cl2KNO2S2	243935	207365	159369	36609.4	0	35379.6	0	0	0	254519	140858	105707	492621	462602	427947
345.00240 Da 56.37 s	0.94	346.01		C10H3N9O4S	0	639420	0	0	317711	0	0	0	426236	662693	0	620953	963297	961766	528877
229.13116 Da 56.45 s	0.94	230.138			0	96006.7	0	0	0	0	132725	134360	141661	157912	95647.2	119001	180059	178302	104352
190.03196 Da 58.47 s	0.97	191.039		C9H12Cl2	119550	107249	125417	0	0	0	132020	112940	0	0	0	144230	0	0	0
178.02027 Da 58.38 s	0.97	179.028		C8H6N2OS	289910	276273	280930	75886.3	77987.6	78186.7	284779	275708	294529	73153.9	77131.4	88001.2	590969	594584	455566
157.03667 Da 60.49 s	1.01	158.044			140639	196799	142288	26243.3	28361.9	0	59681.9	59215.9	60532.2	96651.1	81648.6	86221.3	157482	203578	107965
209.07236 Da 62.04 s	1.03	210.08		C7H15NO4S	87963.4	88957.1	71066.9	0	0	0	0	0	0	0	0	0	549797	548259	387492
135.05478 Da 61.58 s	1.03	136.062	adenine	C5H5N5	227018	650664	663069	0	0	91556.2	204584	0	0	387067	321087	0	611902	663016	463510
135.05321 Da 61.55 s	1.03	136.06	L-threo-Œ±-amino-Œ≤, Œ≥-dihydroxybutyric acid	C4H9NO4	0	362722	0	0	0	192001	294542	0	0	358545	132862	368759	682066	619894	1.00299e+06
344.12719 Da 62.01 s	1.03	345.134	Strepphenazine B	C20H16N4O2	207505	185752	195325	0	39923.8	29003.6	110012	94533.6	127830	85127.8	58805	65181	1.37768e+06	1.3238e+06	893852
209.07242 Da 62.37 s	1.04	210.08		C7H15NO4S	57397.2	62272	87564.4	0	0	0	47835.9	54656.5	63261	0	0	0	344413	329031	200847
238.02244 Da 63.97 s	1.07	239.03		C9H6N2O6	0	207144	0	0	0	0	0	146107	153201	319901	303233	341481	137279	0	52283.4
353.98198 Da 63.40 s	1.06	354.989			132876	104961	135367	55124.8	43712	58747.9	49994.7	78722.4	68464.5	226047	208486	292470	122751	185639	146214
250.01500 Da 63.46 s	1.06	288.977		C12H7KN2O2	92156.5	140942	166072	95826.7	114398	0	0	106564	45173.8	346839	329697	120183	0	240161	182289
199.13844 Da 63.63 s	1.06	200.146			163098	158455	160999	0	19521.9	0	39231	35259.9	61161.1	100980	99514.1	96346.2	142436	158739	122212
353.98069 Da 63.54 s	1.06	354.988		C10H11O10PS	195306	132525	128069	76172.4	78016.9	64294.7	89504.9	93333	104865	398149	265222	379714	217095	171241	156052
256.00322 Da 63.74 s	1.06	257.01		C12H5N2O3P	172983	0	0	31494	0	0	0	0	0	103444	95708.8	124425	83703.8	90715.4	0
325.05921 Da 63.60 s	1.06	326.066		C17H11NO6	200571	211581	171538	101467	131089	127222	93966.1	103561	89531.9	354041	362634	404852	265161	310057	228270
335.21174 Da 63.55 s	1.06	336.219		C12H34KN5OS	2128288	2.22858e+06	2.17564e+06	468692	505462	526419	1.42323e+06	1.4919e+06	1.36581e+06	2891382	2942645	3.14285e+06	2.37438e+06	2402580	2.00806e+06
234.01992 Da 63.82 s	1.06	272.982		C10H7N2O3P	227626	353468	332957	88930.3	121149	113078	114651	161650	152249	542256	514158	463335	272266	513220	379215
251.10193 Da 65.39 s	1.09	274.091			133465	120386	130921	0	0	0	90541.3	119535	108483	0	0	0	66705.5	78506.2	90486.8
264.06445 Da 65.09 s	1.08	303.026	Griseorhodin E	C13H12O6	274298	277540	256025	0	0	0	89360.8	98629.7	86130	210199	222197	224474	283583	276542	274286
95.09724 Da 65.21 s	1.09	118.086	valine	C5H11NO2	0	0	0	0	0	0	190348	165557	206349	0	0	0	0	0	0
281.11349 Da 64.91 s	1.08	264.11	1-Methyladenosine	C11H15N5O4	124722	132049	134001	0	0	0	0	0	0	0	142330	0	173723	187207	178293
484.30178 Da 64.26 s	1.07	243.158		C26H49BrN2O	0	0	0	0	0	0	170391	183474	192462	0	0	0	0	0	0
225.14795 Da 65.17 s	1.09	226.155	Glulisine A	C11H19N3O2	78492.6	84002.6	83328.7	0	0	0	262339	262527	218458	85720.4	84529.2	87623.2	0	0	0
271.99728 Da 65.30 s	1.09	273.005			0	0	96454.4	0	0	0	0	140471	0	136528	135224	319767	190864	124485	107030
234.11197 Da 64.08 s	1.07	235.119	JBIR-75	C11H14N4O2	0	0	0	0	0	0	0	0	0	0	0	0	238384	218328	194576
357.19387 Da 65.53 s	1.09	358.201		C21H27NO4	131793	147418	125823	0	0	0	0	75870.1	0	38823.1	0	0	157888	138800	148823
235.15949 Da 63.86 s	1.06	236.167		C11H25NO2S	248654	277561	186415	60883.9	46410.7	31545	119520	0	105483	96490.2	80989.2	165455	219890	0	86559.8
271.97479 Da 63.77 s	1.06	272.982		C9H8N2O2S3	161818	64944.2	89164.8	0	0	0	31875.1	0	0	156046	0	154698	131269	136477	109899
370.23317 Da 65.55 s	1.09	371.24		C16H30N6O4	0	0	0	0	0	0	285550	323640	313359	0	0	0	0	0	0
370.23299 Da 65.65 s	1.09	371.24		C16H30N6O4	143697	129644	97864.6	264143	326743	258776	927564	1.09067e+06	878688	119117	135809	121049	0	0	0
240.05479 Da 65.69 s	1.09	241.062	Incrustoporin	C13H14O2	154616	150972	178343	0	0	0	0	0	0	0	0	0	179055	168720	226779
309.21547 Da 64.65 s	1.08	310.223		C14H31NO6	153315	150374	135712	0	0	0	70473	104894	79826.6	129462	133199	133146	197762	178086	172412
301.01256 Da 64.79 s	1.08	302.02			491052	588223	568802	113512	0	202687	240077	260407	220565	510542	574264	625943	595355	643509	629313
251.10204 Da 64.68 s	1.08	252.109	Cordycepin	C10H13N5O3	94788.7	117044	121067	0	0	0	0	0	0	0	0	0	142995	118844	109850
253.15455 Da 65.37 s	1.09	254.162	CI-4	C11H19N5O2	0	0	0	0	0	0	129635	160428	112535	0	0	0	0	0	0
135.05477 Da 65.10 s	1.09	136.062	adenine	C5H5N5	115954	128354	103390	0	0	0	235816	0	211538	0	0	0	0	0	86531.5
276.96646 Da 65.89 s	1.1	277.974			171528	224082	0	0	0	0	76733.2	84863.3	0	0	128803	120442	255633	99639.2	136423
322.97204 Da 65.72 s	1.1	323.979		C8H6KN5O5S	238395	284561	256248	31790.2	0	0	100114	107501	137954	126059	164449	187522	271471	311429	242741
266.02364 Da 65.61 s	1.09	267.031		C11H17K3	427593	461067	350473	68680.3	69496.8	0	131726	148039	126902	204111	229165	218941	438176	336020	452809
240.05478 Da 66.19 s	1.1	241.062	Incrustoporin	C13H14O2	182924	129505	134176	0	0	0	0	27994.3	0	0	0	0	185302	161770	141470
208.12116 Da 64.56 s	1.08	209.128		C11H16N2O2	0	0	0	0	0	0	177421	173954	161155	0	0	0	0	0	0
135.05494 Da 65.43 s	1.09	136.062	adenine	C5H5N5	1.50433e+06	190386	940531	136619	0	0	0	0	0	208685	0	0	0	0	0
240.01908 Da 66.26 s	1.1	263.009		C12H5ClN4	269350	332722	345213	48109.9	0	0	152986	95282	138666	139252	195143	196094	279039	305688	293193
183.95743 Da 66.85 s	1.11	184.965		C3H7ClK2N2	150397	184344	159435	55433.2	67010	91997.1	89891.6	88142.3	67751	109648	119329	103218	362906	404152	430009
344.12707 Da 70.02 s	1.17	345.134	Strepphenazine B	C20H16N4O2	43243.1	30360.3	29084.4	0	0	0	0	0	0	0	0	0	185154	184013	151199
332.03137 Da 67.52 s	1.13	333.039		C14H17ClO3S2	57725	151898	123686	0	0	0	0	0	0	170092	99577.4	130517	316141	223848	177838
135.05475 Da 69.66 s	1.16	136.062	adenine	C5H5N5	0	467794	0	114974	0	0	0	0	0	0	0	0	551102	503367	156329
332.03100 Da 80.40 s	1.34	333.038		C13H9N4O5P	1.24921e+06	1.00337e+06	920288	470394	432594	460440	249370	245305	208321	978506	429225	474633	1.46788e+06	1.30213e+06	817782
234.99049 Da 78.73 s	1.31	235.998	Indoxyl sulfate	C8H7NO4S	295896	0	308427	0	0	0	194292	207774	0	443272	395774	461721	375486	0	0
218.07279 Da 89.46 s	1.49	241.062	Incrustoporin	C13H14O2	1.349e+06	1.30935e+06	1.09205e+06	530226	456369	445436	316403	309713	414428	338985	239993	265156	1701605	1712931	917693
136.03870 Da 89.49 s	1.49	159.028	hypoxanthine	C5H4N4O	192279	199329	160433	0	0	0	180130	89708.6	106161	0	0	116320	169550	181912	207809
240.01878 Da 89.12 s	1.48	263.009		C11H9ClO4	805229	783171	645780	169061	166062	150659	432841	418918	561853	731975	480859	623053	847188	838999	405957
240.01878 Da 89.12 s	1.48	263.009	3-Formyl-1-butyl pyrophosphate	C5H12O8P2	360171	301129	280486	0	0	0	138080	134754	206167	348385	229990	283603	407284	412359	168070
240.01878 Da 89.12 s	1.49	263.007	3-Formyl-1-butyl pyrophosphate	C5H12O8P2	134648	162714	135538	0	0	0	115179	102200	126604	0	0	0	124775	134408	0
240.01878 Da 89.12 s	1.49	263.009		C7H15ClK2N2	146159	133310	145338	0	0	0	67404.4	83377.6	110762	229426	112884	132291	120875	110762	90233.4
240.01878 Da 89.12 s	1.48	278.981		C12H4N2O4	607474	552879	448653	153260	83902.6	0	295183	342144	418254	634480	360253	452392	572940	603123	368752
224.04392 Da 89.14 s	1.48	247.032		C5H9KN6O2	165613	173995	108244	0	0	0	72131	96810.6	106607	136121	114382	125314	175580	181276	87454.7
224.04392 Da 89.14 s	1.49	247.031		C12H13ClS	106160	123760	79007.8	0	0	0	47467.4	0	0	94789.4	72422	0	106996	106278	52438.8
284.03392 Da 89.19 s	1.49	267.031		C16H4N4O2	840545	807294	746680	221757	209276	281156	431606	444126	631478	889795	678316	802675	856533	797034	510888
294.97741 Da 89.07 s	1.48	295.984	Not named	C10H11NO2S3	181034	212508	208245	0	0	0	82602	0	141077	258155	209262	258528	216673	209007	122198
294.97741 Da 89.07 s	1.48	277.975			164626	372774	331725	0	0	0	0	0	0	0	405954	203271	432205	191835	217598
256.98644 Da 89.44 s	1.49	257.994		C7H7N5S3	145726	190583	205025	0	0	0	223362	232717	247198	0	0	0	105477	117602	58675.2
484.30121 Da 89.49 s	1.49	243.158		C22H40N6O6	0	0	0	0	0	0	230383	272707	347264	0	0	0	0	0	0
285.14219 Da 89.12 s	1.49	286.149			56589.6	62227.4	62949.2	0	69646.8	0	199940	240321	231682	139161	0	103475	0	0	0
232.97530 Da 89.47 s	1.49	233.983			137442	199275	133126	0	0	0	212224	215516	262789	0	0	0	96608.3	125696	57689.5
270.06608 Da 89.33 s	1.49	271.073			134781	0	181483	0	0	0	104644	84828.5	0	0	0	94758.8	141895	250940	146127
309.21537 Da 89.92 s	1.5	310.223		C14H31NO6	161559	141951	122570	0	0	0	75766.2	73421.8	89718.8	121550	112025	97083.7	190631	171488	100591
135.05472 Da 89.92 s	1.5	136.062	adenine	C5H5N5	221800	229102	234760	0	0	0	171615	175144	104389	125213	90129.5	117870	245690	240876	166639
338.04504 Da 89.62 s	1.49	339.052			112353	141480	98122.7	0	0	0	0	106110	125911	0	0	45796.9	154923	136774	0
445.23666 Da 89.40 s	1.49	446.244	Carneamide C	C27H31N3O3	0	0	0	0	0	0	247221	306721	255842	0	0	0	0	0	0
301.01297 Da 88.87 s	1.48	302.02	2E-non-2-ene-4,6,8-triynoic acid p-aminobenzoic acid amide	C16H9NO3	0	125666	0	0	0	46148.1	39344.8	0	55442.3	104226	126098	149526	131424	135408	54587.5
299.08837 Da 88.80 s	1.48	300.096			96826	80818	78255.3	0	0	0	87444.7	0	43747.3	107923	83606.4	110516	77247.9	79147.5	61501
322.97227 Da 89.38 s	1.49	323.98			82605.4	102500	80218.4	0	0	0	0	0	0	144909	112752	111491	97884.6	78316.1	0
252.12111 Da 91.29 s	1.52	275.11			240544	253162	240273	0	0	0	142159	157402	152816	277507	225792	238007	472368	478896	298466
252.12111 Da 91.29 s	1.53	275.11		C10H20O7	1.1756e+06	1272656	1.2554e+06	713999	684039	666714	1.35853e+06	1.39963e+06	1.45295e+06	2573868	2.41504e+06	2498464	1.96069e+06	2.2055e+06	1.30012e+06
252.12111 Da 91.29 s	1.52	275.11			128960	138256	129516	0	0	0	103327	119202	107027	289730	221504	285261	304560	198803	145368
280.02547 Da 90.61 s	1.51	303.015			211919	180177	130374	0	0	0	57360.7	169478	53516.5	0	92820.3	175621	328639	339203	172967
280.02547 Da 90.61 s	1.51	318.988			273025	311558	208069	0	0	0	157984	175803	204811	281872	279626	332603	295405	316011	221436
280.02547 Da 90.61 s	1.51	303.016		C10H8N4O4S	262493	264074	0	104183	0	0	130533	127904	128680	0	242752	280455	237822	381012	155683
320.03144 Da 91.21 s	1.52	343.022		C10H14N2O6P2	74876.1	72848.9	69630.9	0	0	0	0	42812.4	44873	81981.1	108137	104854	93617.4	96758.4	58147.2
320.03144 Da 91.21 s	1.52	343.022		C10H14N2O6P2	112147	262155	186161	0	0	0	68799.5	45532.4	0	260203	214506	248697	211849	200452	125436
320.03144 Da 91.21 s	1.52	358.994		C14H9KN4O3	163216	137923	148457	0	0	62932.7	100439	72210.5	84823.5	273408	228130	208968	198829	217078	153592
320.03144 Da 91.21 s	1.52	343.022		C10H14N2O6P2	111436	0	122661	0	0	0	0	0	53281.1	214899	175300	162356	175132	123398	102475
286.04306 Da 90.91 s	1.52	287.05		C13H15ClO3S	85555.1	117105	92006.5	0	0	0	0	0	0	113588	141439	135013	137236	101820	81145.4
250.98700 Da 90.86 s	1.51	251.994			149360	159912	180294	0	0	0	117664	137457	132657	0	0	0	171072	153214	106079
478.08181 Da 90.65 s	1.51	479.089		C15H18N4O14	0	0	118027	0	0	0	0	0	0	139527	131049	147762	109598	119448	93094.8
345.00264 Da 91.02 s	1.52	346.01	Epoxyquinomicin A	C14H10ClNO6	185337	181342	255003	0	0	0	131865	127836	160519	296644	195785	232128	266495	216685	146277
346.03588 Da 91.06 s	1.52	347.043		C15H11N2O6P	219574	207927	231411	0	0	0	92799.6	95057.8	93454.1	379773	333678	377962	336582	337331	232209
346.18628 Da 91.70 s	1.53	347.194	Ser Leu Gln	C14H26N4O6	35534.3	53920	100922	0	0	0	209126	195085	209793	0	0	0	0	0	0
326.04901 Da 90.93 s	1.52	327.056	N-(3-chloro-4-methylphenyl)-2-(2-methyl-3,5-dioxothiomorpholin-4-yl)acetamide	C14H15ClN2O3S	589024	624738	613542	0	0	0	447982	458962	414086	926666	987283	981729	716611	670705	604144
326.04911 Da 90.73 s	1.51	327.056	N-(3-chloro-4-methylphenyl)-2-(2-methyl-3,5-dioxothiomorpholin-4-yl)acetamide	C14H15ClN2O3S	156971	154210	159218	0	0	0	0	0	0	183606	220447	216666	190973	172612	132140
152.03366 Da 90.87 s	1.51	153.041	xanthine	C5H4N4O2	542532	0	638956	0	0	0	0	0	0	922616	799038	854579	1.12455e+06	788590	932040
362.97826 Da 90.65 s	1.51	363.986		C16H6KNO7	214615	260259	265112	0	0	111654	104167	83493.3	140831	403508	290750	419650	317966	312177	163994
478.08227 Da 90.88 s	1.51	479.09	1-[4-(5-cyclopropyl-1,2,4-oxadiazol-3-yl)thiophen-2-yl]sulfonyl-N-(thiophen-2-ylmethyl)piperidine-4-carboxamide	C20H22N4O4S3	854503	933638	952768	0	0	0	675970	714496	579963	1415487	1450572	1.54275e+06	1.09615e+06	1.09413e+06	951450
438.07615 Da 90.78 s	1.51	439.083		C14H18N2O14	106224	127406	107805	0	0	0	65180.6	0	63585.7	151131	147862	144842	122206	102057	89731.8
306.02976 Da 90.53 s	1.51	307.037		C16H11KO4	307998	358285	333021	0	0	0	171463	148432	178582	410061	398672	433266	354245	446460	271866
508.21499 Da 90.24 s	1.5	509.222		C20H24N14O3	0	0	0	0	0	0	58972.4	68138.8	52814.7	128344	120014	124754	72784.1	64410.9	0
492.17573 Da 91.12 s	1.52	493.183		C16H28N8O8S	141424	156492	151554	0	0	0	102237	117945	0	171223	113815	146580	231615	233202	128006
257.10177 Da 91.16 s	1.52	258.109	Cladosporiumin I	C13H17NO3	0	0	0	0	0	0	165751	96527.5	166465	0	318213	0	0	0	0
345.00278 Da 89.77 s	1.5	346.01		C11H9KN5O4P	0	0	0	0	263497	0	479797	341917	2.50171e+06	0	0	0	0	0	0
208.12148 Da 92.82 s	1.55	209.129		C11H16N2O2	121188	110240	108815	0	0	0	378066	510506	383582	152323	119521	148022	0	0	0
205.09686 Da 92.94 s	1.55	206.104			195695	194656	241964	79137.5	0	49478	151831	173266	121883	211914	224622	237077	180701	123393	136953
135.00707 Da 93.70 s	1.56	136.014			242322	234314	308765	0	0	0	0	488103	398980	0	0	0	374682	345320	0
152.03353 Da 93.22 s	1.55	153.041	xanthine	C5H4N4O2	0	833171	1.07243e+06	0	0	0	1.16337e+06	1.42755e+06	1.33982e+06	0	0	0	1.44269e+06	1311638	0
212.11611 Da 93.82 s	1.56	213.123	L-prolyl-L-proline	C10H16N2O3	0	163447	0	0	0	0	200572	213627	179390	0	0	0	0	0	0
251.10210 Da 95.58 s	1.59	252.109	Oxetanocin	C10H13N5O3	1.22788e+06	1.35871e+06	1.44938e+06	257975	0	0	1.30674e+06	1.23297e+06	1.24568e+06	37581.8	0	81843.8	982102	934660	798778
251.10210 Da 95.58 s	1.6	274.091	Cordycepin	C10H13N5O3	1771568	1.71916e+06	1.68387e+06	178877	161764	0	937438	849279	878490	0	0	43747.7	1.24424e+06	1.304e+06	821383
135.05474 Da 95.21 s	1.59	136.062	adenine	C5H5N5	325184	395376	404039	0	0	0	0	0	341027	0	0	0	245514	0	237231
283.09193 Da 99.54 s	1.66	306.081	guanosine	C10H13N5O5	828121	815658	831915	234435	246072	270687	987042	952506	957558	68794.2	60487.5	65072.8	504013	489234	397962
191.15237 Da 100.34 s	1.67	214.142		C9H21NO3	0	0	441533	0	0	0	180483	146708	156615	582668	0	613270	0	473566	1.11495e+06
191.15230 Da 100.88 s	1.68	192.16	Triisopropanolamine	C9H21NO3	0	0	1.00595e+06	0	0	0	338778	357745	335095	0	862304	1.03838e+06	0	9490253	0
151.04954 Da 99.60 s	1.66	152.057	guanine	C5H5N5O	1.05667e+06	1.03654e+06	1145778	288464	259612	286994	492908	494396	517922	80720.6	106340	80468.6	854753	855301	753789
621.02254 Da 100.84 s	1.68	622.03	Hexakis(2,2-difluoroethoxy)phosphazene	C12H18F12N3O6P3	988928	408195	519238	0	0	0	2.50462e+06	2.28356e+06	243382	0	1.03228e+06	2.27866e+06	910734	994748	828503
192.14882 Da 102.13 s	1.7	215.139			134501	121604	112477	0	0	0	252708	273291	259525	157714	152571	171823	0	0	0
433.12799 Da 104.20 s	1.74	434.135			77201.3	34786.4	27280.9	0	0	0	129476	126557	145097	0	0	0	0	0	0
315.12212 Da 102.74 s	1.71	316.129	Asperochramide D	C16H17N3O4	0	0	0	0	0	0	193489	194621	234118	114937	105847	101202	0	0	0
406.99188 Da 104.54 s	1.74	407.999		C19H5NO10	92071.9	98827.6	96648.7	0	0	0	114845	114996	116817	0	0	0	146768	154323	105269
274.00057 Da 104.71 s	1.75	275.008		C9H3N6O3P	203439	204467	227245	0	0	0	205944	196655	205194	97882.2	82352.4	86877.7	282041	266468	206462
287.06826 Da 104.20 s	1.74	288.076	NI15501A	C12H15N3O3	0	0	0	0	0	0	144021	145989	137537	0	0	0	0	0	0
287.06877 Da 104.18 s	1.74	288.076		C9H13N5O4S	105244	99130.1	104715	0	23388.8	0	277627	277345	275310	69896	89747.4	64096.1	66754.3	71641.2	55469
234.11171 Da 104.50 s	1.74	235.119	JBIR-75	C11H14N4O2	983540	781217	949476	0	0	0	0	0	0	1.23317e+06	0	1.23563e+06	4.66065e+06	4.74261e+06	0
356.03029 Da 106.12 s	1.77	357.038		C12H19K3N2O3	160848	156828	174753	0	63649.6	54872.6	139466	139175	129364	87604.8	88930.8	123641	193132	186150	159588
135.05461 Da 110.56 s	1.84	136.062	adenine	C5H5N5	689936	688585	872100	0	0	0	702708	833261	746460	757615	1.47549e+06	624204	0	676991	0
180.01894 Da 113.27 s	1.88	203.008			0	138516	0	0	0	0	64049.4	53311.2	68464.7	191007	190592	213351	0	0	111746
135.05465 Da 112.51 s	1.88	158.044	adenine	C5H5N5	127593	145980	129708	0	0	0	56481.2	46884.9	43090.1	202471	173497	184585	156472	174859	93344
191.15216 Da 117.83 s	1.96	192.159	Triisopropanolamine	C9H21NO3	0	1.13734e+06	0	1878655	2.07681e+06	2.22784e+06	0	0	682261	1.53217e+06	1.30236e+06	9719440	0	0	0
351.00313 Da 116.61 s	1.94	352.01		C14H7K2N7	246164	280210	265968	0	0	0	136808	138742	147360	185695	151842	224285	248160	259684	174050
273.08425 Da 123.39 s	2.06	274.092		C11H20BrN3	557977	547700	602567	0	0	0	303514	0	340409	0	0	0	391956	364040	269928
309.12503 Da 129.16 s	2.15	310.132		C12H23NO6S	337794	332003	348232	0	0	0	237255	251953	212382	156314	227460	176803	293610	320353	219627
135.05461 Da 133.48 s	2.22	136.062	adenine	C5H5N5	534046	585982	632304	0	0	0	786823	1.34005e+06	740295	0	0	0	698167	673613	519545
135.05462 Da 134.80 s	2.25	136.062	adenine	C5H5N5	397730	790185	0	0	0	0	1645449	0	458078	0	0	0	333160	722238	188517
244.08828 Da 141.41 s	2.36	267.078	Cyclo(L-Pro-L-OMet)	C10H16N2O3S	0	0	0	0	0	0	0	0	0	252459	263327	273697	0	0	0
370.23349 Da 141.62 s	2.36	371.241		C17H26N10	0	0	0	0	0	0	824533	724458	718743	226939	214624	0	0	0	0
251.10207 Da 143.46 s	2.39	252.109			286670	286427	288323	0	0	0	196548	163268	172099	65994.2	72654.2	60022.8	166975	207320	193192
285.16894 Da 153.45 s	2.56	286.176	Val Pro Ala	C13H23N3O4	195725	190920	203176	0	0	29320	870058	864122	851541	147014	125233	147731	0	0	0
115.06345 Da 153.53 s	2.56	116.071	L-Proline	C5H9NO2	217656	176285	183910	0	0	0	862508	900234	875754	147153	131537	147391	0	0	0
271.15329 Da 158.27 s	2.64	272.161	Vazabitide A	C12H21N3O4	0	95783.4	116312	0	67152	74800.2	499303	496004	479132	283575	254073	273046	0	36291.1	0
191.15245 Da 160.54 s	2.68	192.16			607501	515936	0	345689	294434	302350	0	0	0	0	1.19818e+06	728888	616888	479690	0
194.90504 Da 159.63 s	2.66	195.912			0	2540682	0	0	0	0	2964568	482233	2.119e+06	453923	0	674575	0	2.87441e+06	0
135.05480 Da 160.38 s	2.67	136.062	adenine	C5H5N5	826489	806384	848751	0	0	0	386370	407465	435992	318315	177934	260551	530407	949453	442139
238.15452 Da 161.47 s	2.69	239.162		C10H18N6O	0	3.42268e+06	1064248	1.20146e+06	913508	927529	3.38616e+06	4446932	0	7.39098e+06	3.21135e+06	5.8019e+06	0	3.50097e+06	0
249.08616 Da 160.42 s	2.67	250.093			3.06418e+06	3.08063e+06	3.24784e+06	197094	224742	178223	2.28334e+06	2379332	2.36325e+06	1673439	1.61927e+06	1768511	3095586	3114436	2.45994e+06
222.90012 Da 166.08 s	2.77	223.907			346503	1.29099e+06	239807	0	261767	228003	1.08569e+06	0	2.66409e+06	0	0	497219	0	0	0
247.14249 Da 167.76 s	2.8	248.15			141146	132685	152761	0	0	0	134312	106179	123294	207890	211724	219929	89827.5	80607	69319.9
488.17676 Da 175.89 s	2.93	489.184	Agrochelin	C23H34N2O4S2	405296	452427	456098	212781	236884	218763	112983	118756	103121	174277	176501	179986	711356	678107	591258
135.05484 Da 176.43 s	2.94	136.062	adenine	C5H5N5	366083	308601	344644	0	124742	0	0	309713	323730	0	0	0	395512	481078	378020
300.04616 Da 175.92 s	2.93	151.03		C16H12O4S	329572	0	350496	104441	0	0	98164.6	74491.7	104897	0	0	0	457081	425593	327757
115.06348 Da 176.74 s	2.95	116.071	L-Proline	C5H9NO2	93109.1	75700	0	103966	125916	135476	474499	413850	464666	145606	129938	123462	0	0	0
309.10917 Da 176.51 s	2.94	310.116	Gallaecimonamide A	C15H17N3O3	893854	780291	867638	0	0	0	594802	914020	1.4231e+06	0	0	0	1.07159e+06	708541	514810
343.17455 Da 176.61 s	2.94	344.182	Val Glu Pro	C15H25N3O6	438757	441189	488283	552675	581235	522168	1.7825e+06	1.87719e+06	1.80694e+06	605019	572298	649116	0	0	0
307.08498 Da 175.69 s	2.93	154.55	glutathione	C10H17N3O6S	174520	219969	171712	0	0	0	0	0	0	79206	123110	85705.7	318836	292652	248199
315.17978 Da 177.96 s	2.97	316.187	Pyreudione B	C17H27NO3	64427.8	102656	108393	0	48003.6	0	481553	519439	503329	150522	150162	170420	0	0	0
390.15071 Da 178.13 s	2.97	391.158	Loganin	C17H26O10	73058	55595.4	127954	113570	199595	165746	378423	307902	327693	614781	749343	688721	180053	234735	224122
299.11208 Da 180.66 s	3.01	322.102	Nagstatin	C12H17N3O6	106931	118196	117251	0	0	0	190676	173458	169634	146250	150826	156778	81173.7	97638.5	97195.4
299.11208 Da 180.66 s	3.01	338.075		C12H17N3O6	69023.2	75036.2	69269.6	0	0	0	106567	107165	122713	130393	132862	126381	52815.2	40925.1	42025.4
299.11208 Da 180.66 s	3.02	322.101	Nagstatin	C12H17N3O6	228171	223977	249919	0	0	0	305093	313308	322155	339155	396148	365816	148384	158564	136171
365.15880 Da 180.12 s	3	366.166	Cathestatin B	C17H23N3O6	87155.5	72212	76034.2	0	0	0	403433	371571	383135	132060	138434	140410	0	0	0
565.18262 Da 180.42 s	3.01	566.19	Talopeptin	C23H34N3O10P	273597	276157	318412	0	0	0	350579	409019	348475	347788	349554	311441	185110	199535	184038
249.08649 Da 180.26 s	3	250.094		C10H11N5O3	0	778360	630625	0	0	0	470920	0	0	650625	0	379463	796240	723377	611483
246.10073 Da 184.72 s	3.08	247.108	(11aS)‚Ä?2,3‚Ä?dihydro‚Ä?7‚Ä?methoxy‚Ä?1H‚Ä?pyrrolo[2,1‚Ä?c][1,4]benzodiazepine‚Ä?5,11(10H,11aH)‚Ä?dione	C13H14N2O3	290894	274367	224284	201271	417566	264463	162520	168287	150887	123699	120758	1.34103e+06	334127	353801	305319
279.11418 Da 185.30 s	3.09	280.121		C14H18ClN3O	286970	337710	345269	0	0	0	405108	372824	406477	659349	668222	1.04587e+06	147609	137241	118886
244.08824 Da 188.17 s	3.14	283.051	Cyclo(L-Pro-L-OMet)	C10H16N2O3S	3.91e+06	3.9863e+06	9949799	2534354	3133440	2.76225e+06	0	0	0	0	2.49611e+06	3.12255e+06	4.09142e+06	0	0
184.12139 Da 187.31 s	3.12	185.129	ImDKP	C9H16N2O2	160351	162255	156222	72021.3	69695	0	80570.4	66743	77785	62253.5	69989.6	97276	234725	272024	234670
507.24560 Da 187.44 s	3.12	254.63	Sesbanimide F	C26H37NO9	0	0	0	0	0	0	187150	192286	180720	0	0	0	0	0	0
283.04813 Da 187.65 s	3.13	284.055			1.35512e+06	720238	464773	0	303460	248452	342281	371045	197543	0	570502	218923	1.83851e+06	617380	623975
224.15238 Da 187.26 s	3.12	225.16	Neoaspergillic acid	C12H20N2O2	42048.6	37767.7	41661.9	76514.9	66569.9	74706.6	266564	244838	279546	41675.7	66128.2	68654.2	0	0	0
309.10744 Da 189.99 s	3.17	310.115			443680	423372	484462	0	0	0	642763	732120	680451	0	0	0	698990	753451	710045
309.10744 Da 189.99 s	3.17	310.116	Gallaecimonamide A	C15H17N3O3	3.06402e+06	2.97128e+06	3141019	137091	274641	229043	3.87238e+06	4.06875e+06	4.19802e+06	184078	193403	186137	4886784	5118887	4.84442e+06
309.10744 Da 189.99 s	3.17	332.097			256418	217783	239058	0	31966.4	0	338138	326841	389011	33917.1	32002.9	0	344943	347498	282514
356.20619 Da 189.37 s	3.16	357.213	Ile Pro Gln	C16H28N4O5	139619	143633	160666	64463.1	107105	0	711581	702641	768310	343952	321747	389242	45833.3	0	0
205.05626 Da 189.16 s	3.15	206.064		C11H11NOS	570487	462414	490587	83361.4	100897	63415.9	346784	367079	380781	675440	705632	675703	648389	531845	524377
115.06321 Da 189.05 s	3.15	116.07	Pleurocybellaziridin	C5H9NO2	0	0	0	0	0	0	147161	166905	142364	0	0	53222.1	0	0	0
135.05465 Da 189.99 s	3.17	136.062	adenine	C5H5N5	490720	552187	539408	0	0	49625	583954	626837	657717	0	0	0	740824	811574	818181
226.09561 Da 191.66 s	3.19	249.085			239802	247352	259584	68164.6	87897.1	113304	396870	400628	399374	162173	139767	155844	198288	218979	275276
234.09956 Da 190.84 s	3.18	235.107		C12H14N2O3	166387	160740	186228	0	0	0	128962	134950	103652	77377.2	0	181047	123794	143943	142663
139.06100 Da 191.64 s	3.19	140.068	valine	C5H11NO2	0	0	0	0	0	0	0	0	0	2476945	2114262	2142607	5635656	0	0
443.23811 Da 193.06 s	3.22	444.245	Hectoramide	C22H35N3O5	162205	141721	152168	0	0	0	420957	512107	556144	0	25494.4	0	0	0	12273.8
228.14755 Da 192.73 s	3.21	229.155	Œ±-Methyldethiobiotin	C11H20N2O3	269000	246025	252454	275055	281645	292730	913276	862130	864550	491903	490243	540959	64458.3	72264.9	85586.7
278.12687 Da 192.72 s	3.21	279.134	Serpulanine A	C14H18N2O4	822940	712610	784438	404105	471770	588345	1.99435e+06	2418637	2392917	1.32938e+06	1.36447e+06	1.45201e+06	446538	442070	450856
115.06338 Da 192.76 s	3.21	116.071	L-Proline	C5H9NO2	83000.2	88304.5	88117.1	0	68178	0	201917	240004	218486	173690	148456	166672	0	0	0
241.09271 Da 196.20 s	3.27	242.1		C15H15NS	162245	165023	173381	48053.9	0	0	337917	305387	285939	151469	147848	148534	153658	136584	124097
343.10924 Da 195.06 s	3.25	344.117		C17H18N3O3P	261645	235617	234303	0	0	0	138693	160468	148023	125591	132065	132461	269277	250322	260392
299.11199 Da 198.40 s	3.3	322.101	Nagstatin	C12H17N3O6	355752	298714	239518	0	0	0	204641	239840	393856	218696	162686	207617	310244	265078	132620
299.11199 Da 198.40 s	3.31	322.101		C16H22KNS	730178	770820	796691	0	0	0	711264	713827	949372	867998	893501	669455	652215	674071	687775
299.11199 Da 198.40 s	3.31	338.075		C12H17N3O6	336613	299479	360845	0	0	0	311932	322552	422148	343553	464844	430428	316947	313466	327376
565.18196 Da 198.12 s	3.3	566.189	Talopeptin	C23H34N3O10P	265291	233919	250426	0	0	0	207133	278650	241459	228807	180938	195693	248602	252737	236472
356.20609 Da 199.23 s	3.32	357.213	Leu Pro Gln	C16H28N4O5	168721	236068	165629	57004.3	0	0	460991	581070	570350	399468	386034	355306	0	0	25820.5
438.17332 Da 198.45 s	3.31	439.181			115931	114534	132503	0	0	0	110414	131896	142259	161931	149598	129902	116923	111716	98960.7
261.04973 Da 198.20 s	3.3	262.057		C10H7N5O4	53302.1	52551.7	72472.9	0	0	0	0	35342.4	0	127434	141395	127233	56050.6	48927.3	51439.4
1150.58953 Da 199.23 s	3.32	384.537		C43H66N36O2S	0	0	0	214027	214521	240598	699090	697994	749279	0	0	0	0	0	0
360.14105 Da 197.67 s	3.29	361.148		C13H16N10O3	249862	0	58437.3	0	78656.9	73528.5	83286.7	83348.3	111194	157413	301138	156222	79795.6	76580.3	66737.2
282.08553 Da 202.46 s	3.37	283.093		C12H14N2O6	83814	76723.4	76521.8	0	0	0	66866.3	73927	76562.2	154706	170684	152458	119953	118371	109640
506.19797 Da 201.93 s	3.37	507.205		C26H36O6P2	0	51532.5	33220.7	0	0	44947.2	112448	132436	131719	194936	228879	205878	119767	101180	122246
238.15465 Da 201.88 s	3.36	239.162	11,12,15-trinorcycloneran-3,7,10-triol	C12H24O3	0	0	0	284743	346418	335646	0	0	0	0	0	1.33073e+06	0	0	0
719.36119 Da 202.65 s	3.38	360.688	Desotamide G	C35H51N7O8	0	0	0	0	0	0	223364	273877	274755	0	0	0	0	0	0
329.19543 Da 202.11 s	3.37	330.203	Hoshinolactam	C18H29NO3	93492.5	85144.4	102327	88395.5	0	79942	372506	457496	446711	359784	364866	366997	0	0	0
325.20002 Da 202.48 s	3.37	326.207		C16H27N3O4	0	0	227295	0	0	0	517759	771021	843958	448691	425500	321123	0	0	40221.2
338.05348 Da 202.82 s	3.38	339.061		C21H15KS	137034	100654	107052	0	0	0	113699	209366	85007.1	137149	216709	151875	154809	0	161589
228.14773 Da 205.39 s	3.42	229.155	Œ±-Methyldethiobiotin	C11H20N2O3	102012	124948	112890	224566	377992	257772	496189	2318297	437838	275101	221468	224419	0	47146.6	40996
306.10937 Da 205.13 s	3.42	307.117	1,8-dihydroxynaphthol-1-O-Œ±-rhamnopyranoside	C16H18O6	410468	424878	391403	0	0	0	400623	251147	365211	0	1.24117e+06	688362	440636	0	0
311.08658 Da 204.41 s	3.41	312.094		C12H25NS4	0	100846	70062.3	0	0	0	84342.3	97495.2	134219	178096	183194	197611	0	0	0
347.15225 Da 204.62 s	3.41	348.16	Thr Met Pro	C14H25N3O5S1	0	134918	0	0	0	0	392850	547212	414101	0	294196	125242	0	0	0
266.07023 Da 207.31 s	3.46	267.078	Cyclo(L-Pro-L-OMet)	C10H16N2O3S	398614	271639	288393	0	0	0	143047	121092	134891	264109	237086	194542	0	0	539491
246.10110 Da 208.63 s	3.48	247.108	N-Acetyltryptophan	C13H14N2O3	355619	0	0	0	0	0	0	0	0	0	0	0	299426	282965	345388
323.12344 Da 210.37 s	3.51	324.131		C13H17N5O5	75236736	75202720	77835888	0	0	0	52204632	65652352	65729160	20165680	22354146	22844014	66930776	68765680	70024336
323.12344 Da 210.37 s	3.51	324.131	N-[[4-(trifluoromethyl)phenyl]methyl]-5,6,7,8-tetrahydroimidazo[1,2-a]pyridine-2-carboxamide	C16H16F3N3O	273169	249250	328282	0	0	0	241974	325767	229062	94621.3	77000.5	100413	334489	279325	404447
323.12344 Da 210.37 s	3.51	346.113		C13H17N5O5	1.23909e+06	1.14549e+06	1.3469e+06	0	0	0	1028956	1.15309e+06	1.17444e+06	243274	271894	283104	1.04933e+06	1.31856e+06	1.30095e+06
323.12344 Da 210.37 s	3.5	346.112	2',3'-Isopropylideneguanosine	C13H17N5O5	1.79022e+06	1.97279e+06	2.01518e+06	0	0	0	1.35004e+06	1.73105e+06	1.5499e+06	764786	835361	818516	1.76628e+06	1.69405e+06	1.90794e+06
323.12344 Da 210.37 s	3.51	346.112		C13H17N5O5	12827000	12867951	12207647	0	0	0	7.47467e+06	10420181	10798929	4198830	4542798	4688513	11433531	11564345	11794378
323.12344 Da 210.37 s	3.5	324.131		C13H17N5O5	937613	1.02473e+06	1.18014e+06	0	0	0	643563	749476	684838	230938	231570	238451	851089	873348	877740
323.12344 Da 210.37 s	3.51	362.087		C14H21N5S2	1.31197e+06	1.33297e+06	1.3254e+06	0	0	0	902674	1.10285e+06	947066	442593	457909	436794	1.22465e+06	1.22055e+06	1.14613e+06
295.12845 Da 210.00 s	3.5	296.136	N6,N6-dimethyladenosine	C12H17N5O4	1.99176e+06	2.53281e+06	2.3072e+06	759024	963190	819343	1.62922e+06	1.93437e+06	1.96066e+06	2.13407e+06	2271561	2.47053e+06	2.29559e+06	2.2726e+06	4.56473e+06
295.12845 Da 210.00 s	3.5	296.135	N6,N6-dimethyladenosine	C12H17N5O4	0	2.04915e+06	0	0	0	0	1403212	0	1.73977e+06	1.89811e+06	2065008	2.197e+06	1.96225e+06	0	0
309.10772 Da 209.68 s	3.49	310.115	Gallaecimonamide A	C15H17N3O3	2.92998e+06	2.79165e+06	2.95511e+06	247557	322652	338120	2.29981e+06	2959426	2868555	205831	223919	203147	3879513	3614628	3.73478e+06
309.10772 Da 209.68 s	3.49	332.097		C13H11N9O	486174	496330	445639	0	0	117049	337974	427540	486633	150767	59256.1	0	604256	570465	672118
309.10772 Da 209.68 s	3.49	310.115	Glioperazine C	C15H17N3O3	663867	762218	683729	0	0	0	649146	830661	883049	0	0	0	1.05256e+06	1.11306e+06	1.01456e+06
228.11311 Da 210.69 s	3.51	267.078	Lactarioline A	C15H16O2	227171	209049	153528	0	0	0	122612	126106	72572.1	70715.2	74505.9	85961	278418	216643	194509
281.12679 Da 210.62 s	3.51	282.134		C14H19NO5	177960	160871	219501	0	0	0	158164	123494	142121	220536	216739	207527	98613.1	103722	106886
188.06847 Da 210.50 s	3.51	189.076	Methyl shikimate	C8H12O5	9969075	10720264	10517043	0	0	0	6950799	8982957	8923487	2716583	3.10432e+06	3191691	9023285	9600367	9655860
246.12152 Da 210.14 s	3.5	247.129	12,12-Dideoxydecarbamoylsaxitoxin	C9H16N6O	0	0	0	0	0	0	161057	162075	191497	55027.2	58320.7	54952.4	0	0	0
668.22965 Da 210.40 s	3.51	669.237		C35H42O9P2	332064	335679	401580	0	0	0	237592	288975	314893	74093.7	82500.5	74516.9	328062	330787	296831
342.19036 Da 209.58 s	3.49	343.198	Asn Pro Leu	C15H26N4O5	150001	153548	191109	0	0	0	557485	746863	707672	470746	539200	525578	23201.2	0	0
572.23282 Da 210.06 s	3.5	573.24		C26H41N2O8PS	609156	625088	692359	0	0	0	469496	494639	492436	244670	289988	329030	457696	608588	697204
115.06364 Da 210.88 s	3.51	116.071	L-Proline	C5H9NO2	0	251953	184625	219564	0	0	567302	600611	693277	104238	126764	97033.5	0	0	0
139.06126 Da 210.66 s	3.51	140.069	valine	C5H11NO2	413534	300130	334432	0	0	0	320622	273067	242264	0	141684	218671	366966	304771	324960
188.06888 Da 209.76 s	3.5	189.076	6-hydroxy-5-methoxy-3-methyl-3, 6-dihydro-2H-pyran-4-carboxylic acid	C8H12O5	497309	382620	494395	0	0	152589	343433	456612	496020	129505	153359	181639	443476	450716	490684
200.06255 Da 211.09 s	3.52	201.07		C16H8	176919	213617	171523	0	0	0	0	0	0	75979.9	112058	118852	110215	157700	120708
297.09100 Da 209.68 s	3.49	298.098	5-Deoxy-5-(methylthio)adenosine	C11H15N5O3S	215844	153310	170701	0	0	0	121162	130011	198494	0	182641	124370	131549	160772	163148
426.24933 Da 210.67 s	3.51	427.257			0	62312.4	0	35407	20139.9	0	220935	229200	253967	207361	201995	195011	0	0	0
299.11865 Da 211.53 s	3.53	300.126			337828	316131	388764	0	0	0	457481	585017	569664	563209	643402	647619	177682	204600	200450
285.16818 Da 211.66 s	3.53	286.176	Gly Pro Ile	C13H23N3O4	194353	166048	0	0	0	0	691138	974226	900298	346858	359430	376485	0	0	0
345.10486 Da 210.95 s	3.52	346.112		C11H11N11O3	160197	163641	213842	0	0	0	143280	151838	0	64993.9	66290	74863.5	174368	183086	186070
269.02198 Da 211.81 s	3.53	270.029			0	0	0	0	0	0	0	0	0	197443	140084	251427	0	154681	0
221.14189 Da 213.60 s	3.56	222.149	YUA001	C13H19NO2	190283	178991	0	0	0	0	70714.4	97437.6	100503	379430	363840	376615	107335	98776.6	53698.6
410.25331 Da 214.25 s	3.57	411.26		C20H34N4O5	434534	385012	335830	356284	479115	460106	2.62232e+06	2610190	2.31945e+06	305957	294763	317384	79737.8	93470.5	92160.1
212.11626 Da 214.07 s	3.57	213.124	Staphyloamide B	C10H16N2O3	292850	205799	233475	293273	275720	276869	1.35732e+06	1.64359e+06	1.3984e+06	146707	197919	177926	0	0	71838
241.11085 Da 215.14 s	3.59	242.118	Aspergilline G	C15H15NO2	143250	163525	156546	0	0	0	87406.8	104232	145754	115185	130157	109401	139343	127501	121000
151.04789 Da 215.10 s	3.58	152.055			464474	432820	465333	108479	148043	114491	269072	322084	340974	365530	375438	427728	464124	467116	501749
345.22605 Da 215.47 s	3.59	346.233	Ile Ile Thr	C16H31N3O5	0	45277.4	0	0	58819.7	0	165836	177495	197059	34441	26207.9	0	18037.7	39926.5	0
377.19501 Da 217.12 s	3.62	378.203	Tyr Val Pro	C19H27N3O5	512478	495517	497499	315047	425646	370335	2097983	2.35543e+06	2.39009e+06	969748	1.09944e+06	1.12794e+06	312311	331518	299197
339.11815 Da 217.22 s	3.62	362.107		C13H17N5O6	709183	661838	741569	0	0	0	526134	558464	606531	663355	692296	644976	619924	619680	687276
313.12773 Da 217.15 s	3.61	352.091		C14H23N3OS2	161104	144529	158416	0	0	0	87994.6	116888	115946	282456	282953	286120	155815	139976	180245
313.12773 Da 217.15 s	3.63	336.117	PC(O-1:0/2:0)	C11H24NO7P	84567.7	70364.4	70288.1	0	0	0	46183.9	54389.7	62126.4	143381	149673	148650	85012.7	75803.4	74398.7
313.12773 Da 217.15 s	3.61	336.117		C13H19N3O6	530908	507828	482362	0	0	0	381869	444646	384913	839457	889191	861015	571217	587790	585858
280.14244 Da 217.18 s	3.62	263.139	Cyclocarbamide A	C14H20N2O4	198924	189176	205951	116584	128238	85971	935932	1.0176e+06	985329	356098	397212	383481	115990	81540.5	103612
443.22834 Da 217.32 s	3.62	482.191		C21H29N7O4	175590	177200	141935	0	0	0	93826.6	108554	90175.4	105974	94045.6	127372	174142	141452	138692
115.06342 Da 217.61 s	3.63	116.071	L-Proline	C5H9NO2	0	0	0	71014.3	84616.4	51034.3	153290	203476	255486	0	0	0	0	0	0
202.11109 Da 217.89 s	3.63	203.118			219665	234685	237678	109940	0	0	0	257919	171472	293145	330335	302545	253109	211301	270476
345.10497 Da 217.61 s	3.63	346.112	7-chloro-2-[[ethyl-[(4-fluorophenyl)methyl]amino]methyl]pyrido[1,2-a]pyrimidin-4-one	C18H17ClFN3O	524776	0	0	0	0	0	300689	288387	261728	0	0	0	0	0	0
392.21693 Da 217.43 s	3.62	393.224			64520.2	81876.1	0	0	0	0	168805	237346	210910	45393.3	57323.5	61271.6	50448	0	0
151.04958 Da 216.62 s	3.61	152.057	guanine	C5H5N5O	293097	237628	292047	0	0	0	190102	215097	193609	322233	306489	319845	247196	303920	361510
115.06352 Da 216.60 s	3.61	116.071	Pleurocybellaziridin	C5H9NO2	97828.5	83804.4	88177.7	75767.1	69551.6	59256.5	515554	568529	586058	216334	224219	209465	45442.8	53648	49933.4
270.03054 Da 216.47 s	3.61	271.038	6‚Ä≤-methyl-[1,1‚Ä≤-biphenyl]-3,3‚Ä≤,4‚Ä≤,5-tetraol	C13H12O4	198943	368708	259502	0	0	0	0	0	158185	192707	216093	166908	216301	162321	0
375.18226 Da 218.26 s	3.64	376.19	Cyclamenol D	C22H27NO3	742875	659156	409836	0	0	0	1.30441e+06	1.41491e+06	1.40082e+06	213842	248974	251342	388191	380202	415749
496.26455 Da 219.01 s	3.65	497.272		C23H32N10O3	380857	319978	385137	137522	146041	98987.4	1.47415e+06	1.58431e+06	1.5475e+06	509826	531742	544196	0	0	0
397.16499 Da 219.39 s	3.66	398.172		C19H28NO6P	102643	101489	130837	0	0	0	375453	431647	386655	0	176277	159067	118594	143090	108928
276.11154 Da 219.20 s	3.65	277.119	JS-3	C14H16N2O4	687239	353290	376617	0	0	0	549539	334358	360693	267305	286141	275343	425873	333767	434535
210.10073 Da 219.35 s	3.66	211.108			584848	0	0	0	0	0	290433	466556	317796	312136	273026	305296	626903	0	682248
323.12338 Da 220.10 s	3.66	324.13		C13H17N5O5	3.16781e+06	2.81017e+06	3.16382e+06	0	0	0	3.71574e+06	4.0502e+06	4.05595e+06	0	351331	522382	0	3.17072e+06	3.86407e+06
323.12338 Da 220.10 s	3.67	324.131	Bialaphos	C11H22N3O6P	16863976	14773706	16692864	0	0	0	17610150	19509770	19630608	1.62e+06	1.32703e+06	1308213	20902458	19061914	22343602
323.12338 Da 220.10 s	3.67	362.087		C14H13N9O	122431	117851	136471	0	0	0	133598	162849	161652	0	0	0	183146	119630	189496
323.12338 Da 220.10 s	3.67	346.112		C13H17N5O5	1.81173e+06	1.5393e+06	1.78458e+06	0	0	0	1.82562e+06	2.19068e+06	2103022	149595	159917	0	2.24196e+06	1.87755e+06	2.28528e+06
204.09031 Da 220.13 s	3.67	205.097	Isotryptophan	C11H12N2O2	354064	286567	367403	0	0	0	0	0	0	628725	582953	592520	350420	359092	353740
300.09596 Da 220.90 s	3.68	283.093		C12H16N2O7	500032	360319	460518	0	0	0	398032	502415	446445	652489	242568	661465	728216	658878	810526
208.04856 Da 221.04 s	3.68	209.056			131904	148968	149709	0	0	0	147753	136662	127399	264839	273529	238982	233953	194600	279284
208.04856 Da 221.04 s	3.69	191.045			69290.8	71958.7	89441.2	0	0	0	0	0	0	114942	115059	104328	109545	81486.2	143386
208.04856 Da 221.04 s	3.68	209.056		C9H8N2O4	105022	78433.5	81243.7	0	0	0	0	80115.4	73836	154063	183302	179464	135753	84343.1	133772
135.05458 Da 220.22 s	3.67	136.062	adenine	C5H5N5	2501805	2.16743e+06	2373465	0	0	0	2.51411e+06	2.72948e+06	2587779	0	0	0	2.97333e+06	2.81669e+06	3221573
215.06942 Da 221.11 s	3.69	216.077			0	0	0	0	0	0	0	0	0	201893	214340	218243	0	0	0
504.18655 Da 220.22 s	3.67	505.194	Penidioxolane B	C25H35ClO7	193734	55659.4	0	0	0	0	75830.6	152702	238077	136612	150796	162081	60892.8	71272	88899.3
354.05020 Da 220.04 s	3.67	355.057	Penicilliumolide C	C16H15ClO7	189105	159223	204119	0	0	0	120662	169456	133131	173952	188182	183808	179884	163079	187342
178.03803 Da 220.84 s	3.68	179.045		C8H6N2O3	202175	89496.6	183625	0	0	0	156735	188226	178960	326759	206978	173805	180639	191177	321800
214.13177 Da 220.69 s	3.68	215.139	Monascustin	C10H18N2O3	142440	123015	144302	0	0	0	128956	152770	109534	0	0	0	174229	141539	195662
135.05473 Da 220.10 s	3.67	136.062	adenine	C5H5N5	277222	218942	293759	0	0	0	259424	304394	306864	0	0	0	347369	300186	359986
238.15485 Da 220.87 s	3.68	239.162			248516	184744	125265	0	0	0	128768	130830	121333	0	117144	0	196376	226566	190685
178.03821 Da 221.11 s	3.69	179.045		C8H6N2O3	111334	82694.9	80126.6	0	0	0	0	76493.3	0	175285	177792	166599	127887	102282	104783
282.04451 Da 220.74 s	3.68	283.052	Dichocerazine A	C13H12N2O2S	142790	121460	0	0	0	0	0	0	301816	0	0	0	249955	212505	259189
345.10552 Da 219.57 s	3.66	346.113		C14H19NO9	169638	183962	200170	0	0	0	206229	238520	216925	38371.2	0	0	188379	199394	200845
399.01288 Da 220.90 s	3.68	400.02		C24H10KNOS	99179.7	86593.5	118077	0	0	0	91360.4	160611	118830	192584	293223	217663	136102	124931	160601
322.07767 Da 221.42 s	3.69	323.085	Phomester A	C13H24O4	1.84248e+06	1.55067e+06	1.80269e+06	0	0	0	1.47365e+06	1.73405e+06	1.62384e+06	2.89123e+06	2.96502e+06	2.95333e+06	2.09737e+06	1.71924e+06	2.16654e+06
293.12949 Da 222.18 s	3.7	294.137		C16H20KN3	565626	462494	502766	0	0	0	622449	674037	703812	717406	786114	787278	287859	238512	358922
353.13456 Da 221.83 s	3.7	354.142	Polanrazine E	C17H21N3O4	135251	83489.3	90070.8	0	0	0	93606.1	76626.1	89008.7	85875.9	138071	68529.4	107662	95364.2	131970
315.18004 Da 221.70 s	3.7	316.187	Ile Ser Pro	C14H25N3O5	88812.2	67635.6	0	0	0	0	492082	439605	433791	86134.8	82718.3	99404.1	0	0	38296.1
240.09744 Da 221.84 s	3.7	241.105			112057	95299.3	152916	0	0	64540.6	93164.2	94122.9	84375.3	387124	203771	170823	148360	110912	132267
284.10029 Da 222.35 s	3.71	285.108		C15H21ClOS	0	0	0	0	0	0	0	0	0	164815	120106	149819	0	0	0
215.15202 Da 222.39 s	3.71	216.159		C11H21NO3	114828	78077.7	78870.7	0	0	0	67141.3	105300	69949.8	231991	206389	231420	44736.2	39769.2	58907.9
315.09966 Da 221.57 s	3.69	316.107			382548	148977	138335	0	0	0	0	387643	142295	0	0	0	180251	0	123670
227.12730 Da 224.58 s	3.74	250.116		C10H17N3O3	213450	175285	228728	0	0	0	151143	206878	153761	148435	130535	126640	165700	108280	93515.4
237.13478 Da 222.71 s	3.71	238.142			104683	74139.8	93666.7	0	0	0	51224.1	59795	61392	225826	225982	221197	75002.1	46360.7	62572.6
456.22194 Da 223.66 s	3.73	457.229	Cyclo-(L-Val-L-Glu-L-Val-L-Glu)	C20H32N4O8	0	0	77136.5	0	0	0	104981	118569	101520	0	0	0	0	0	0
263.12481 Da 223.16 s	3.72	264.132	Leuhistin	C11H19N3O3	166781	0	0	0	0	0	162577	0	184632	178444	178453	223231	277711	0	0
263.12486 Da 223.97 s	3.73	264.132		C8H22KN3O4	4.47343e+06	3.88391e+06	2800533	0	0	0	3800436	4171778	3.78337e+06	3.38233e+06	3.5816e+06	3620972	4578248	3592785	0
228.11127 Da 222.95 s	3.72	229.119			0	37976.7	170191	0	0	0	162847	438591	139092	48937.9	0	32016.6	87751.1	0	0
293.12984 Da 226.62 s	3.78	294.137		C16H20KN3	1.10622e+06	811420	1.09825e+06	0	0	0	1.04885e+06	1.102e+06	1.09152e+06	1.2721e+06	1.33843e+06	1346150	738587	521177	806127
673.34425 Da 227.00 s	3.78	696.333		C34H52N5O5PS	64826.1	50083.2	56136.6	0	111263	84718.8	396390	457491	469195	37100.2	36549.8	34119.7	0	0	0
673.34425 Da 227.00 s	3.78	696.334		C33H43N11O5	0	0	0	68460.3	71041.4	52128.9	212946	237150	268033	0	0	0	0	0	0
503.23849 Da 226.98 s	3.78	252.627	Ent-homocyclopiamine B	C27H35N3O5	0	0	0	0	0	0	158075	170986	191644	0	0	0	0	0	0
503.23849 Da 226.98 s	3.78	504.246	Cyclotine	C24H33N5O7	43539.8	35215.3	60939.2	97611.3	107582	55698.3	241989	282728	402657	29018.4	0	0	0	0	0
349.19778 Da 226.42 s	3.77	350.205	Diprotin B	C16H29N3O4	0	0	0	271960	304314	209869	0	830311	1.03854e+06	175516	0	214623	0	0	0
711.29205 Da 226.72 s	3.78	356.653	Gobichelin B	C30H43N9O10	117699	79715.9	84076.9	157222	165007	112044	471531	520094	480334	68557.8	65415	0	0	0	0
142.11081 Da 227.04 s	3.78	143.118		C7H14N2O	0	0	0	0	0	0	220663	223765	253945	0	0	0	0	0	0
630.31789 Da 227.57 s	3.79	316.166	Biselyngbyaside E	C33H52O9	0	0	0	0	57209.5	0	241021	249901	241259	0	0	0	0	0	0
311.10720 Da 227.79 s	3.8	312.114		C11H22ClN3O3S	354275	310511	337497	0	436732	0	288198	212277	213404	242426	288155	1.85589e+06	381349	184959	409213
266.07039 Da 228.03 s	3.8	267.078	Lactarioline A	C15H16O2	674840	534455	579391	0	0	0	0	287566	0	355163	388427	333508	0	259646	619040
85.08929 Da 229.70 s	3.83	86.0966	Piperidine	C5H11N	0	0	0	0	0	0	169471	213839	190016	0	0	0	0	0	0
215.06968 Da 229.63 s	3.83	216.077			0	0	0	0	0	0	0	0	0	340701	343924	345337	0	0	0
629.31833 Da 229.88 s	3.83	315.666	2-Hydroxymethyl-Œî3, 4-glucopiericidin A	C32H49NO10	0	0	0	0	0	0	257783	293988	291884	0	0	0	0	0	0
542.22097 Da 229.15 s	3.82	543.228		C27H39KN2O5S	1.15687e+06	878917	1.19891e+06	0	99738.3	0	448488	464572	454713	328210	385178	387958	1.72298e+06	1.38783e+06	1.87606e+06
539.21035 Da 228.34 s	3.81	270.612			102601	0	159478	0	0	0	0	0	0	0	0	0	181489	86836	141613
349.19862 Da 228.99 s	3.82	350.206	Diprotin B	C16H29N3O4	52777.5	0	0	0	0	0	334148	448509	361928	61893.1	81749.3	66152.5	0	0	0
404.16577 Da 230.67 s	3.84	405.173		C14H24N6O8	0	0	80810.4	0	0	0	158589	0	154400	111345	167634	175338	134843	0	99003.2
172.10031 Da 230.36 s	3.84	173.108			332111	206257	117091	0	0	0	108795	212675	151968	116864	239786	133372	337104	131764	208209
389.10553 Da 231.40 s	3.86	390.113		C19H15N7OS	183935	163794	254962	0	0	0	155946	110949	137971	186298	122271	119516	212617	148285	249689
441.26008 Da 231.48 s	3.86	442.267		C20H40KN3O5	0	0	0	0	0	37037.3	190925	136250	196553	172823	0	0	0	0	0
349.19795 Da 231.63 s	3.86	350.205		C14H23N9O2	529922	375483	496320	0	0	0	2.86808e+06	2.26043e+06	2.23953e+06	739342	924773	697576	254942	0	296395
115.06342 Da 231.17 s	3.85	116.071	L-Proline	C5H9NO2	586714	308531	0	334260	311996	0	3.07895e+06	2.82088e+06	3.10952e+06	1.15267e+06	979262	701379	306257	165415	297893
485.28518 Da 231.30 s	3.86	486.292	Val Leu Ser Pro Ala	C22H39N5O7	0	0	0	60604.4	0	0	201140	141898	145555	33105.7	0	0	0	0	0
304.10153 Da 231.22 s	3.85	305.109	Gly Asp Asn	C10H16N4O7	1.5636e+06	0	104997	187221	173799	129703	0	0	132847	132638	123355	0	0	0	0
452.18888 Da 231.69 s	3.86	453.196	Cyclo(L-alpha-Glutamyl-L-prolyl-L-alpha-	C20H28N4O8	217040	119065	133066	0	0	0	138870	121237	120024	303601	308631	332617	135421	89926.1	96062.8
365.17144 Da 231.73 s	3.86	366.179	Versicomide A	C19H25N3O3	148632	0	120894	0	0	0	870981	781781	994233	253524	263213	221651	106761	0	0
351.08354 Da 232.43 s	3.87	352.091		C12H22N3O3PS2	1.2491e+06	961558	1.35717e+06	0	0	0	1.14523e+06	1.31448e+06	1.27465e+06	2.30097e+06	2180637	2.24081e+06	1244980	878727	1.47825e+06
212.15273 Da 232.15 s	3.87	213.16	Cyclo-(L-Val-L-Leu)	C11H20N2O2	791233	374646	412251	0	0	0	3384093	3215728	2.68984e+06	906464	594787	580857	253427	273538	0
335.10920 Da 232.25 s	3.87	336.116	1-(3,4-dihydro-2H-quinolin-1-yl)-2-quinazolin-4-ylsulfanylethanone	C19H17N3OS	508459	884142	1.22943e+06	0	0	0	947698	932063	921567	1.73043e+06	1771589	1.79794e+06	1.31956e+06	1.04413e+06	1.31681e+06
313.12755 Da 232.39 s	3.87	314.135	PC(O-1:0/2:0)	C11H24NO7P	222406	265604	286926	0	0	0	166314	241602	283462	417797	330982	485974	381772	376326	430971
313.12679 Da 232.68 s	3.88	336.117		C13H19N3O6	3.24413e+06	2.23787e+06	3206962	0	0	0	2.60356e+06	2756993	2.59058e+06	5362857	5.45295e+06	5.42416e+06	2.98584e+06	2.28416e+06	3.10451e+06
605.11867 Da 232.86 s	3.88	606.125		C22H29N3O13P2	410197	231625	316541	0	0	0	282579	287733	340236	353575	490669	0	362302	251917	277496
215.15193 Da 233.89 s	3.9	216.159		C11H21NO3	0	0	0	0	0	0	0	0	0	516179	607107	554240	0	0	0
111.04345 Da 233.19 s	3.89	112.051	Cytosine	C4H5N3O	0	0	338611	0	0	0	204625	185878	0	382961	483817	409902	368983	283304	0
327.21606 Da 232.47 s	3.87	328.223	Diprotin B	C16H29N3O4	1.48347e+06	1.06711e+06	1.49689e+06	0	0	0	4.67354e+06	7379667	7.27867e+06	1.50773e+06	2.02226e+06	1.72179e+06	0	414826	877444
509.32161 Da 234.33 s	3.91	510.329	Syringolin E	C25H43N5O6	0	0	0	0	0	0	655574	909196	1.15518e+06	0	0	150877	0	0	0
745.34742 Da 235.04 s	3.92	746.355		C34H62KNO10P2	0	0	0	0	0	0	440899	480777	504535	0	0	0	0	0	0
323.12341 Da 236.22 s	3.94	346.112		C13H17N5O5	27369576	14823390	24838844	0	0	0	20462882	21002334	22381662	11418369	12697644	12913718	22280074	13874708	22789704
323.12341 Da 236.22 s	3.94	324.131	Bialaphos	C11H22N3O6P	296234144	202613664	280523104	0	0	0	245148528	252810304	258145584	106771800	109354440	111705816	267077168	186699280	277240896
323.12341 Da 236.22 s	3.93	324.13	N-[[4-(trifluoromethyl)phenyl]methyl]-5,6,7,8-tetrahydroimidazo[1,2-a]pyridine-2-carboxamide	C16H16F3N3O	4288514	3280980	3.6968e+06	0	0	0	3.15141e+06	3.32204e+06	3.23533e+06	1.15541e+06	1.25011e+06	1.06776e+06	4.11681e+06	3.31389e+06	4488072
323.12341 Da 236.22 s	3.93	346.112	2',3'-Isopropylideneguanosine	C13H17N5O5	5183595	4.05224e+06	4.96641e+06	0	0	0	3.79669e+06	4.22003e+06	4.17692e+06	2.2669e+06	2.18639e+06	2277371	4.73443e+06	3813124	5378825
323.12341 Da 236.22 s	3.94	324.13	N-[[4-(trifluoromethyl)phenyl]methyl]-5,6,7,8-tetrahydroimidazo[1,2-a]pyridine-2-carboxamide	C16H16F3N3O	8773054	6.08178e+06	8214186	0	0	0	6132993	5865976	6.10272e+06	3004655	3.17356e+06	2989756	7.39712e+06	5855319	7.9729e+06
323.12341 Da 236.22 s	3.94	362.086	2'-aminodechloromaldoxin	C17H15NO8	2677503	1.3478e+06	1.89293e+06	0	0	0	1.62603e+06	1690541	1.71932e+06	1.06567e+06	969273	940245	1.65733e+06	1.17404e+06	1.52699e+06
323.12341 Da 236.22 s	3.94	324.13		C13H17N5O5	79712040	57405360	75209112	0	0	0	63832712	60609448	62424616	24793744	25197140	26231408	71878792	50426472	68002752
337.13886 Da 237.22 s	3.95	338.146		C14H19N5O5	30557234	21157290	30904208	0	0	0	23111840	25027128	23352098	11122108	11224502	11913956	31944438	23590734	33902512
244.14384 Da 235.91 s	3.93	283.108	Lahorenoic acid C	C16H20O2	944875	4.81818e+06	3015787	0	0	0	598020	619815	1.18452e+06	469981	0	1363821	1.52063e+06	1.0562e+06	2.04048e+06
314.11287 Da 235.76 s	3.93	337.101			0	0	0	0	0	0	0	0	307223	687252	950710	1232753	0	0	0
135.05465 Da 235.85 s	3.93	136.062	adenine	C5H5N5	9055963	5.02064e+06	7.50048e+06	0	0	0	6343480	6497874	6751897	3.09924e+06	3.15822e+06	3155933	6149867	5025038	7.1131e+06
300.11247 Da 236.78 s	3.95	301.12	Paecilocin D	C16H22O3	0	639388	734698	0	0	0	0	0	0	1.21553e+06	845059	1.11996e+06	610428	0	0
188.06866 Da 236.25 s	3.94	189.076	Methyl shikimate	C8H12O5	14488884	10315054	14979626	0	0	0	12095330	12757637	12332614	5.2015e+06	5375102	5603448	14553179	9045335	13115157
668.22963 Da 235.89 s	3.93	669.237		C26H20N24	1.26052e+06	823070	1.1225e+06	0	0	0	1.00761e+06	1.0419e+06	811946	336102	298454	407633	1225380	663341	1.22089e+06
300.11214 Da 237.27 s	3.95	301.119	Vertilecanin B Methy ester	C16H16N2O4	7.90908e+06	5419821	7145056	0	0	0	4.86065e+06	4664129	6570100	8865960	7.38092e+06	8.24581e+06	4569166	2.5861e+06	4116784
135.05454 Da 236.30 s	3.94	136.062	adenine	C5H5N5	97864112	63456016	89409960	0	0	0	77729520	80788104	80234352	34994620	34628616	35668420	89689272	60753244	89899200
202.08442 Da 237.05 s	3.95	203.092	Catathelasmol C	C9H14O5	6.34881e+06	4.48043e+06	6.64583e+06	0	0	0	4.95376e+06	4.49395e+06	4.89546e+06	2144936	1.76924e+06	2.00023e+06	5.91245e+06	4.15142e+06	5.48424e+06
188.06892 Da 237.94 s	3.97	189.076	6-hydroxy-5-methoxy-3-methyl-3, 6-dihydro-2H-pyran-4-carboxylic acid	C8H12O5	412760	0	736287	0	0	0	472799	690027	421735	569291	516726	551983	601421	0	0
322.07821 Da 239.23 s	3.99	323.085		C26H10	1.18952e+06	751186	937642	0	0	0	1.00964e+06	898492	1.01787e+06	1.38493e+06	1.31726e+06	1.4231e+06	1.19804e+06	801256	1.03809e+06
610.19120 Da 238.68 s	3.98	611.198			0	91575.3	161647	0	0	0	0	0	0	0	0	0	263771	260098	291295
322.07832 Da 239.01 s	3.98	323.086	(+)-ethyl homononactate	C13H24O4	0	0	412242	0	0	0	0	0	0	587966	569222	683633	0	0	0
344.06913 Da 240.51 s	4.01	345.076	Thiamine monophosphate	C12H17N4O4PS	3.18171e+06	2.12228e+06	2.73675e+06	0	0	0	2.96522e+06	3.1061e+06	2.93443e+06	3.19665e+06	3.17002e+06	3.24783e+06	1.68546e+06	1.85055e+06	3020801
188.06845 Da 241.37 s	4.02	189.076	Methyl shikimate	C8H12O5	0	1.84944e+06	0	0	0	0	0	0	0	2.51436e+06	2.51798e+06	2.33747e+06	2.23177e+06	2.09858e+06	0
216.09970 Da 241.11 s	4.02	217.107	4-Oxohex-1,6-diyl diacetate	C10H16O5	820724	636134	760948	0	0	0	611517	559820	444130	1.7273e+06	1776645	1.82713e+06	801508	787933	817980
111.04339 Da 240.99 s	4.02	112.051	Cytosine	C4H5N3O	362801	417792	569575	0	0	0	422892	524990	414081	1.22616e+06	1.18432e+06	1.07144e+06	634995	482701	550128
327.14397 Da 241.44 s	4.03	350.133	Mitomycin B	C16H19N3O6	313754	175759	0	0	0	0	0	0	0	595778	670881	737043	0	0	0
327.14397 Da 241.44 s	4.02	350.134	Mitomycin B	C16H19N3O6	281568	0	0	0	0	0	0	0	0	496222	436850	620365	247281	0	236693
327.14397 Da 241.44 s	4.02	350.132		C14H21N3O6	4324420	3.68262e+06	5.28202e+06	0	0	0	3.98609e+06	3675418	4282122	10492521	10386149	12231466	5566638	4656409	5448715
327.14397 Da 241.44 s	4.02	366.107		C14H21N3O6	1.46494e+06	1048858	1.4469e+06	0	0	0	1.28774e+06	1.16153e+06	1.37051e+06	3044450	3.02373e+06	3.26297e+06	1.56643e+06	1.33069e+06	1.59416e+06
339.11821 Da 241.51 s	4.03	362.107		C13H17N5O6	2183318	1.60206e+06	2.15136e+06	0	0	0	2.32314e+06	2.06822e+06	2.19833e+06	2648279	2.69126e+06	2.79374e+06	2.4664e+06	1.85542e+06	2.26024e+06
[truncated: 1,786 more rows]

## Sheet: normalized
Sample					WT	WT	WT	media	media	media	clsA	clsA	clsA	clsB	clsB	clsB	clsAclsB	clsAclsB	clsAclsB
[truncated: 2,616 more rows]

[truncated: 4 more sheets: stats, aa_noHSL_fc(s_WT)_mod2, HSL_fc(s_WT), amino acids]
